# Supplementary material for: Polygenic strategies for host-specific and general virulence of Botrytis cinerea across diverse eudicot hosts
Source: Genetics. 2025 Jun 9;230(3):iyaf079. doi: 10.1093/genetics/iyaf079 (PMC12239214; doi:10.1093/genetics/iyaf079)
Supplement: iyaf079_Supplementary_Data [file iyaf079_supplementary_data.zip]

Archive with 17 entries (17 files):
- Figure_S10_GENETICS-2025-308097.pdf
- Figure_S11_GENETICS-2025-308097.pdf
- Figure_S1_GENETICS-2025-308097.pdf
- Figure_S2_GENETICS-2025-308097.pdf
- Figure_S3_GENETICS-2025-308097.pdf
- Figure_S4_GENETICS-2025-308097.pdf
- Figure_S5_GENETICS-2025-308097.pdf
- Figure_S6_GENETICS-2025-308097.pdf
- Figure_S7_GENETICS-2025-308097.pdf
- Figure_S8_GENETICS-2025-308097.pdf
- Figure_S9_GENETICS-2025-308097.pdf
- Supplemental_Material_Legends_GENETICS-2025-308097.docx
- Table_S1_GENETICS-2025-308097.xlsx
- Table_S2_GENETICS-2025-308097.xlsx
- Table_S3_GENETICS-2025-308097.xlsx
- Table_S4_GENETICS-2025-308097.xlsx
- Table_S5_GENETICS-2025-308097.xls
