# Supplementary material for: Polygenic strategies for host-specific and general virulence of Botrytis cinerea across diverse eudicot hosts
Source: Genetics. 2025 Jun 9;230(3):iyaf079. doi: 10.1093/genetics/iyaf079 (PMC12239214; doi:10.1093/genetics/iyaf079)
Supplement: iyaf079_Supplementary_Data [file iyaf079_supplementary_data.zip › Table_S1_GENETICS-2025-308097.xlsx]

## Sheet: TableS1_Plant_Accession
Table S1: Information for 84 accessions of seven crop species. The accession ID corresponds to the germplast collections (the U.S. Department of Agriculture Germplasm Resources Information Network [USDA Grin], the Centre for Genetic resources in the Netherland [CGN], UC Davis Tomato Genetic Resource Center [TGRC]). Information on the species and subspecies, Taxon, order, clade, improvement status…
Germplasm ID	Germplast Bank	Full species name	Taxon	Order	Clade	Improvement	Domestication	Cultivar name	Origin (Country)
PI.347594	USDA Grin	Brassica rapa subsp. dichotoma	B.rapa	Brassicales	Rosids	high	Domesticated		Lucknow (India)
PI.508409	USDA Grin	Brassica rapa subsp. Chinensis	B.rapa	Brassicales	Rosids	high	Domesticated		Seoul (South Korea)
PI.633169	USDA Grin	Brassica rapa L. subsp. oleifera (DC.) Metzg.	B.rapa	Brassicales	Rosids	high	Domesticated	Field mustard	Isla de la Juventud (Cuba)
PI.649204	USDA Grin	Brassica rapa L. subsp. trilocularis (Roxb.) Hanelt	B.rapa	Brassicales	Rosids	high	Domesticated	Yellow sarson - field mustard	Iowa (USA)
PI.662686	USDA Grin	Brassica rapa L. subsp. rapa	B.rapa	Brassicales	Rosids	high	Domesticated	Turnip 60 Days	Taiwan
PI.662783	USDA Grin	Brassica rapa var. parachinensis	B.rapa	Brassicales	Rosids	high	Domesticated		Sumatra (Indonesia)
PI.234600	USDA Grin	Brassica rapa subsp. pekinensis	B.rapa	Brassicales	Rosids	low	Landrace	Napa cabbage	Sydney (Australia)
PI.597831	USDA Grin	Brassica rapa subsp. oleifera	B.rapa	Brassicales	Rosids	low	Wild	Field mustard	Alexandria (Egypt)
PI.633181	USDA Grin	Brassica rapa L. subsp. rapa	B.rapa	Brassicales	Rosids	low	Wild		Lempira (Honduras)
GC 1742-69	Chris Piers (U. Missouri)	B. rapa sylvestris	B.rapa	Brassicales	Rosids	low	Wild
GC 4623-77	Chris Piers (U. Missouri)	B. rapa sylvestris	B.rapa	Brassicales	Rosids	low	Wild
R500	Chris Piers (U. Missouri)	B. rapa	B.rapa	Brassicales	Rosids	Low	Landrace
PI.393808	USDA Grin	Cichorium endivia L.	C.endivia	Asterales	Asterids	high	Domesticated	Cornet de Bordeaux	France
PI.393811	USDA Grin	Cichorium endivia L.	C.endivia	Asterales	Asterids	high	Domesticated	Grosse Pancaliere	France
PI.503585	USDA Grin	Cichorium endivia	C.endivia	Asterales	Asterids	high	Domesticated		Montalbano Ionoco (Italy)
PI.651905	USDA Grin	Cichorium endivia	C.endivia	Asterales	Asterids	high	Domesticated	Sluis & Groot 34A	North Holland (Netherland)
PI.651906	USDA Grin	Cichorium endivia	C.endivia	Asterales	Asterids	high	Domesticated	Sluis & Groot 8452	North Holland (Netherland)
PI.651915	USDA Grin	Cichorium endivia	C.endivia	Asterales	Asterids	high	Domesticated	Breedblad Volhart Winter	Limburg (Netherland)
PI.273578	USDA Grin	Cichorium endivia subsp. pumilum	C.endivia	Asterales	Asterids	low	Landrace		Palermo (Italy)
PI.652010	USDA Grin	Cichorium endivia L.	C.endivia	Asterales	Asterids	low	Landrace	Endive full, "schiana"	Italy
PI.652011	USDA Grin	Cichorium endivia L.	C.endivia	Asterales	Asterids	low	Landrace	Curled endive "Santantuno	Sant'Antimo (Italy)
PI.652013	USDA Grin	Cichorium endivia L.	C.endivia	Asterales	Asterids	low	Landrace	Middle-leaf endive	Naples (Italy)
PI.652014	USDA Grin	Cichorium endivia L.	C.endivia	Asterales	Asterids	low	Landrace	Curled, green endive, winter's end	Italy
PI.652049	USDA Grin	Cichorium endivia	C.endivia	Asterales	Asterids	low	Landrace		Aleppo (Syria)
PI.651886	USDA Grin	Cichorium intybus L.	C.intybus	Asterales	Asterids	high	Domesticated	'Augusto'	North (Netherland)
PI.651945	USDA Grin	Cichorium intybus L.	C.intybus	Asterales	Asterids	high	Domesticated	Fritardif	North Holland (Netherland)
PI.651971	USDA Grin	Cichorium intybus L.	C.intybus	Asterales	Asterids	high	Domesticated	Philvo	Limburg (Netherland)
PI.652038	USDA Grin	Cichorium intybus L.	C.intybus	Asterales	Asterids	high	Domesticated	Rossa di Verona Precoce-Toga	Veneto (Italy)
PI.652041	USDA Grin	Cichorium intybus L.	C.intybus	Asterales	Asterids	high	Domesticated	Cicoria Bianca di Milano	Trentino (Italy)
PI.652045	USDA Grin	Cichorium intybus L.	C.intybus	Asterales	Asterids	high	Domesticated	Cicoria Puntarelle a Foglia Frastagliata	Trentino (Italy)
PI.652006	USDA Grin	Cichorium intybus L.	C.intybus	Asterales	Asterids	low	Wild		Zangenberg (Germany)
PI.652008	USDA Grin	Cichorium intybus L.	C.intybus	Asterales	Asterids	low	Wild		Suwalki (Poland)
PI.652019	USDA Grin	Cichorium intybus L.	C.intybus	Asterales	Asterids	low	Wild		Neuchatel (Switzerland)
PI.652021	USDA Grin	Cichorium intybus L.	C.intybus	Asterales	Asterids	low	Wild		Bekes (Hungary)
PI.652026	USDA Grin	Cichorium intybus L.	C.intybus	Asterales	Asterids	low	Wild		Mazandaran (Iran)
PI.652028	USDA Grin	Cichorium intybus L.	C.intybus	Asterales	Asterids	low	Wild		Krasnodar (Russia)
CL0J173-6-8	NAM strain	Glycine max (L.) Merr.	G.max	Fabales	Rosids	high	Domesticated	CL0J173-6-8	Indiana (USA)
LD02-4485	NAM strain	Glycine max	G.max	Fabales	Rosids	high	Domesticated
LG04-4717	NAM strain	Glycine max	G.max	Fabales	Rosids	high	Domesticated
LG05-4832	NAM strain	Glycine max	G.max	Fabales	Rosids	high	Domesticated
LG98-1605	NAM strain	Glycine max	G.max	Fabales	Rosids	high	Domesticated
NE3001	NAM strain	Glycine max	G.max	Fabales	Rosids	high	Domesticated
PI.398881	USDA Grin	Glycine max (L.) Merr.	G.max	Fabales	Rosids	low	Wild		Kyonggi (South Korea)
PI.404188A	USDA Grin	Glycine max (L.) Merr.	G.max	Fabales	Rosids	low	Wild		Chuaj-an'-si-er-djan (China)
PI.427.136	USDA Grin	Glycine max (L.) Merr.	G.max	Fabales	Rosids	low	Wild		Kyonggi (South Korea)
PI.437.169B	USDA Grin	Glycine max (L.) Merr.	G.max	Fabales	Rosids	low	Wild		Krasnodar (Russia)
PI.507681B	USDA Grin	Glycine max (L.) Merr.	G.max	Fabales	Rosids	low	Wild		Jangiabad (Uzbekistan)
PI.518751	USDA Grin	Glycine max (L.) Merr.	G.max	Fabales	Rosids	low	Wild		Serbia/Montenegro
PI.599764	USDA Grin	Helianthus annuus L.	H.annuus	Asterales	Asterids	high	Domesticated	RHA 294	North Dakota (USA)
PI.599782	USDA Grin	Helianthus annuus L.	H.annuus	Asterales	Asterids	high	Domesticated	HA 304	North Dakota (USA)
PI.633747	USDA Grin	Helianthus annuus L.	H.annuus	Asterales	Asterids	high	Domesticated	RHA 437	North Dakota (USA)
PI.642777	USDA Grin	Helianthus annuus L.	H.annuus	Asterales	Asterids	high	Domesticated	HA 412	North Dakota (USA)
PI.664207	USDA Grin	Helianthus annuus L.	H.annuus	Asterales	Asterids	high	Domesticated	RHA 333	North Dakota (USA)
PI.667183	USDA Grin	Helianthus annuus L.	H.annuus	Asterales	Asterids	high	Domesticated	HA 466	North Dakota (USA)
PI.413153	USDA Grin	Helianthus annuus L.	H.annuus	Asterales	Asterids	low	Wild		Arizona (USA)
PI.435584	USDA Grin	Helianthus annuus L.	H.annuus	Asterales	Asterids	low	Wild		California (USA)
PI.468627	USDA Grin	Helianthus annuus L.	H.annuus	Asterales	Asterids	low	Wild		Colorado (USA)
PI.597899	USDA Grin	Helianthus annuus L.	H.annuus	Asterales	Asterids	low	Wild		South Dakota (USA)
PI.649853	USDA Grin	Helianthus annuus L.	H.annuus	Asterales	Asterids	low	Wild		Ohio (USA)
PI.664809	USDA Grin	Helianthus annuus L.	H.annuus	Asterales	Asterids	low	Wild	Eubank 2	Mississipi (USA)
LJ10318	Warwick crop center	Lactuca sativa	Lactuca	Asterales	Asterids	high	Domesticated	Iceberg
LJ10320	Warwick crop center	Lactuca sativa	Lactuca	Asterales	Asterids	high	Domesticated	Stoke	UK
LJ10326	Warwick crop center	Lactuca sativa	Lactuca	Asterales	Asterids	high	Domesticated	Bloody Warrior	UK
LJ10332	Warwick crop center	Lactuca sativa	Lactuca	Asterales	Asterids	high	Domesticated	Adriatica2	Bulgaria
LJ10335	Warwick crop center	Lactuca sativa	Lactuca	Asterales	Asterids	high	Domesticated	Chinese Stem	China
LJ14005	Warwick crop center	Lactuca sativa	Lactuca	Asterales	Asterids	high	Domesticated	Saladin
LJ10400	Warwick crop center	Lactuca serriola	Lactuca	Asterales	Asterids	low	Wild	84	Switzerland
LJ10405	Warwick crop center	Lactuca serriola	Lactuca	Asterales	Asterids	low	Wild	89	Kyrgyzstan
LJ10409	Warwick crop center	Lactuca serriola	Lactuca	Asterales	Asterids	low	Wild	93	France
LJ14025	Warwick crop center	Lactuca serriola	Lactuca	Asterales	Asterids	low	Wild	87	Georgia
LJ14033	Warwick crop center	Lactuca serriola	Lactuca	Asterales	Asterids	low	Wild	91	Turkey
LJ14038	Warwick crop center	Lactuca serriola	Lactuca	Asterales	Asterids	low	Wild	94	Poland
LA2706	UC Davis TGRC	Solanum lycopersicum	Solanum	Solanales	Asterids	high	Domesticated	Moneymaker	England
LA3008	UC Davis TGRC	Solanum lycopersicum	Solanum	Solanales	Asterids	high	Domesticated	San Marzano	Italy
LA3475	UC Davis TGRC	Solanum lycopersicum	Solanum	Solanales	Asterids	high	Domesticated	M-82	California- UC Davis
LA0410	UC Davis TGRC	Solanum lycopersicum	Solanum	Solanales	Asterids	high	Domesticated		Guayaquil (Ecuador)
LA4345	UC Davis TGRC	Solanum lycopersicum	Solanum	Solanales	Asterids	high	Domesticated	Heinz 1706-BG	California- UC Davis
LA4355	UC Davis TGRC	Solanum lycopersicum	Solanum	Solanales	Asterids	high	Domesticated	Gold Nugget	California- UC Davis
LA1547	UC Davis TGRC	Solanum pimpinellifolium L.	Solanum	Solanales	Asterids	low	Wild		El Angel (Ecuador)
LA1589	UC Davis TGRC	Solanum pimpinellifolium L.	Solanum	Solanales	Asterids	low	Wild		Galunga (Peru)
LA1684	UC Davis TGRC	Solanum pimpinellifolium L.	Solanum	Solanales	Asterids	low	Wild		Piura (Peru)
LA2093	UC Davis TGRC	Solanum pimpinellifolium L.	Solanum	Solanales	Asterids	low	Wild		La Union (Ecuador)
LA2176	UC Davis TGRC	Solanum pimpinellifolium L.	Solanum	Solanales	Asterids	low	Wild		Timbaruca (Peru)
LA0480	UC Davis TGRC	Solanum pimpinellifolium L.	Solanum	Solanales	Asterids	low	Wild		Hacienda Santa Inez (Peru)
Col-0	ABRC	Arabidopsis thaliana	Arabidopsis	Brassicales	Rosids
