# Supplementary material for: Polygenic strategies for host-specific and general virulence of Botrytis cinerea across diverse eudicot hosts
Source: Genetics. 2025 Jun 9;230(3):iyaf079. doi: 10.1093/genetics/iyaf079 (PMC12239214; doi:10.1093/genetics/iyaf079)
Supplement: iyaf079_Supplementary_Data [file iyaf079_supplementary_data.zip › Table_S2_GENETICS-2025-308097.xlsx]

## Sheet: TableS2_SNPs_85Genotypes
snp_id	Chrom	Num_Chr	start	Annotation_based_on	Distance_Start_codon	Type_Final	Functional_annot	Functional_Effect	Gene500	Within_genes	gene_region	TE	Athaliana_Col0	Brapa	Cendivia	Cintybus	Gmax	Hannuus	Lactuca	Solanum	N_genotypes	N_species
chr1_1004127	chr1	1	1004127	Bcin01g02680	373	Intergenic	upstream	LOW	Bcin01g02680	NA	NA	NA	0	1	0	0	0	0	0	0	1	1
chr1_1004418	chr1	1	1004418	Bcin01g02680	664	Intergenic	upstream	LOW	NA	NA	NA	NA	0	1	0	0	0	0	0	0	1	1
chr1_1004427	chr1	1	1004427	Bcin01g02680	673	Intergenic	upstream	LOW	NA	NA	NA	NA	0	0	0	0	0	0	1	0	1	1
chr1_1004430	chr1	1	1004430	Bcin01g02680	676	Intergenic	upstream	LOW	NA	NA	NA	NA	0	1	0	0	0	0	0	0	1	1
chr1_1004449	chr1	1	1004449	Bcin01g02680	695	Intergenic	upstream	LOW	NA	NA	NA	NA	0	1	0	0	0	0	0	0	1	1
chr1_1004459	chr1	1	1004459	Bcin01g02680	705	Intergenic	upstream	LOW	NA	NA	NA	NA	0	0	0	0	0	0	1	0	1	1
chr1_1015061	chr1	1	1015061	Bcin01g02720	2272	Intergenic	upstream	LOW	NA	NA	NA	NA	0	0	1	0	0	0	0	0	1	1
chr1_1035219	chr1	1	1035219	Bcin01g02790	116	Intergenic	upstream	LOW	Bcin01g02790	NA	NA	NA	1	0	0	0	0	0	0	0	1	1
chr1_1042474	chr1	1	1042474	Bcin01g02800	1275	Intergenic	upstream	LOW	NA	NA	NA	NA	0	0	0	0	1	0	0	0	1	1
chr1_1047240	chr1	1	1047240	Bcin01g02820	88	3_prime_UTR	3_prime_UTR_variant	LOW	Bcin01g02820	Bcin01g02820	three_prime_UTR	NA	0	0	0	0	0	0	0	1	1	1
chr1_1057339	chr1	1	1057339	Bcin01g02840	459	Intergenic	upstream	LOW	Bcin01g02840	NA	NA	NA	0	0	1	0	0	0	0	0	1	1
chr1_1060384	chr1	1	1060384	Bcin01g02840	169	Intergenic	upstream	LOW	Bcin01g02840	NA	NA	NA	0	0	1	0	0	0	0	0	1	1
chr1_1061486	chr1	1	1061486	Bcin01g02850	0	synonymous	synonymous_variant	LOW	Bcin01g02850	Bcin01g02850	CDS	NA	0	0	1	0	0	0	0	0	1	1
chr1_1064712	chr1	1	1064712	Bcin01g02870	0	synonymous	synonymous_variant	LOW	Bcin01g02870	Bcin01g02870	CDS	NA	0	0	0	0	1	0	0	0	1	1
chr1_1066242	chr1	1	1066242	Bcin01g02870	52	Intergenic	upstream	LOW	Bcin01g02870	NA	NA	NA	0	0	0	0	0	1	0	0	1	1
chr1_106648	chr1	1	106648	Bcin01g00240	14	5_prime_UTR	5_prime_UTR_variant	LOW	Bcin01g00240	Bcin01g00240	five_prime_UTR	NA	0	0	1	0	0	0	0	0	9	1
chr1_1105810	chr1	1	1105810	Bcin01g03030	611	Intergenic	upstream	LOW	NA	NA	NA	NA	0	0	0	0	0	0	1	0	1	1
chr1_1105824	chr1	1	1105824	Bcin01g03030	625	Intergenic	upstream	LOW	NA	NA	NA	NA	0	0	0	0	0	0	1	0	1	1
chr1_1105834	chr1	1	1105834	Bcin01g03030	635	Intergenic	upstream	LOW	NA	NA	NA	NA	0	0	0	0	0	0	1	0	1	1
chr1_1105838	chr1	1	1105838	Bcin01g03040	632	Intergenic	upstream	LOW	NA	NA	NA	NA	0	0	0	0	0	0	1	0	1	1
chr1_1109595	chr1	1	1109595	Bcin01g03040	53	Intergenic	upstream	LOW	Bcin01g03040	NA	NA	NA	0	0	0	0	0	0	1	0	1	1
chr1_1109681	chr1	1	1109681	Bcin01g03040	139	Intergenic	upstream	LOW	Bcin01g03040	NA	NA	NA	0	0	0	0	0	0	1	0	1	1
chr1_1110821	chr1	1	1110821	Bcin01g03050	0	intron	upstream	LOW	Bcin01g03050	Bcin01g03050	intron	NA	0	0	0	0	0	0	1	0	1	1
chr1_1110847	chr1	1	1110847	Bcin01g03050	0	intron	upstream	LOW	Bcin01g03050	Bcin01g03050	intron	NA	0	0	0	0	0	0	1	0	1	1
chr1_1113694	chr1	1	1113694	Bcin01g03060	49	Intergenic	upstream	LOW	Bcin01g03060	NA	NA	NA	0	0	0	0	0	0	1	0	1	1
chr1_1114012	chr1	1	1114012	Bcin01g03050	700	Intergenic	upstream	LOW	NA	NA	NA	NA	0	0	0	0	0	0	1	0	1	1
chr1_1114647	chr1	1	1114647	Bcin01g03070	632	Intergenic	upstream	LOW	NA	NA	NA	NA	0	0	0	0	0	0	1	0	1	1
chr1_1115524	chr1	1	1115524	Bcin01g03070	0	synonymous	synonymous_variant	LOW	Bcin01g03070	Bcin01g03070	CDS	NA	0	0	0	0	0	0	1	0	1	1
chr1_1115548	chr1	1	1115548	Bcin01g03070	0	synonymous	synonymous_variant	LOW	Bcin01g03070	Bcin01g03070	CDS	NA	0	0	0	0	0	0	1	0	1	1
chr1_1117015	chr1	1	1117015	Bcin01g03080	0	missense	missense_variant	MODERATE	Bcin01g03080	Bcin01g03080	CDS	NA	0	0	0	0	0	0	1	0	1	1
chr1_1117204	chr1	1	1117204	Bcin01g03080	0	missense	missense_variant	MODERATE	Bcin01g03080	Bcin01g03080	CDS	NA	0	0	0	0	0	0	1	0	1	1
chr1_1134252	chr1	1	1134252	Bcin01g03150	784	Intergenic	upstream	LOW	NA	NA	NA	NA	0	0	0	0	0	0	1	0	1	1
chr1_1134471	chr1	1	1134471	Bcin01g03150	1003	Intergenic	upstream	LOW	NA	NA	NA	NA	0	0	0	0	0	0	1	0	1	1
chr1_1135293	chr1	1	1135293	Bcin01g03150	1825	Intergenic	upstream	LOW	NA	NA	NA	NA	0	0	0	1	0	0	0	0	1	1
chr1_1135322	chr1	1	1135322	Bcin01g03150	1854	Intergenic	upstream	LOW	NA	NA	NA	NA	0	0	0	1	0	0	0	0	1	1
chr1_1151472	chr1	1	1151472	EFBcG00000013209	668	Intergenic	upstream	LOW	NA	NA	NA	NA	0	0	0	0	0	0	0	1	1	1
chr1_1151473	chr1	1	1151473	EFBcG00000013209	667	Intergenic	upstream	LOW	NA	NA	NA	NA	0	0	0	0	0	0	0	1	1	1
chr1_1151577	chr1	1	1151577	EFBcG00000013209	563	Intergenic	upstream	LOW	NA	NA	NA	NA	0	1	1	0	0	0	0	1	10	3
chr1_1151723	chr1	1	1151723	EFBcG00000013209	417	Intergenic	upstream	LOW	EFBcG00000013209	NA	NA	NA	0	0	0	0	0	0	0	1	1	1
chr1_1151841	chr1	1	1151841	EFBcG00000013209	299	Intergenic	upstream	LOW	EFBcG00000013209	NA	NA	NA	0	0	0	0	0	0	0	1	1	1
chr1_1151986	chr1	1	1151986	EFBcG00000013209	154	Intergenic	upstream	LOW	EFBcG00000013209	NA	NA	NA	0	0	0	0	0	0	0	1	1	1
chr1_1152468	chr1	1	1152468	EFBcG00000013209	213	Intergenic	upstream	LOW	EFBcG00000013209	NA	NA	NA	0	0	0	0	0	1	0	0	1	1
chr1_1153388	chr1	1	1153388	EFBcG00000013209	1133	Intergenic	upstream	LOW	NA	NA	NA	NA	0	0	0	0	0	0	0	1	1	1
chr1_1153400	chr1	1	1153400	EFBcG00000013209	1145	Intergenic	upstream	LOW	NA	NA	NA	NA	0	0	0	0	0	0	0	1	1	1
chr1_1154510	chr1	1	1154510	5.8S_rR	2255	Intergenic	upstream	LOW	NA	NA	NA	NA	0	0	0	0	0	0	1	0	1	1
chr1_1155132	chr1	1	1155132	Bcin01g03210	2431	Intergenic	upstream	LOW	NA	NA	NA	NA	0	0	0	0	0	0	0	1	1	1
chr1_1155611	chr1	1	1155611	Bcin01g03210	1952	Intergenic	upstream	LOW	NA	NA	NA	NA	0	0	0	0	0	0	1	0	1	1
chr1_1155794	chr1	1	1155794	Bcin01g03210	1769	Intergenic	upstream	LOW	NA	NA	NA	NA	0	0	0	0	0	0	1	0	1	1
chr1_1161053	chr1	1	1161053	Bcin01g03220	0	synonymous	synonymous_variant	LOW	Bcin01g03220	Bcin01g03220	CDS	NA	0	0	0	0	0	0	1	0	1	1
chr1_1161083	chr1	1	1161083	Bcin01g03220	0	synonymous	synonymous_variant	LOW	Bcin01g03220	Bcin01g03220	CDS	NA	0	0	0	0	0	0	1	0	1	1
chr1_1161092	chr1	1	1161092	Bcin01g03220	0	synonymous	synonymous_variant	LOW	Bcin01g03220	Bcin01g03220	CDS	NA	0	0	0	0	0	0	1	0	1	1
chr1_1161933	chr1	1	1161933	Bcin01g03220	0	missense	missense_variant	MODERATE	Bcin01g03220	Bcin01g03220	CDS	NA	0	0	1	0	0	0	0	0	1	1
chr1_1162022	chr1	1	1162022	Bcin01g03220	0	synonymous	synonymous_variant	LOW	Bcin01g03220	Bcin01g03220	CDS	NA	0	0	1	0	0	0	0	0	8	1
chr1_1173494	chr1	1	1173494	Bcin01g03260	0	synonymous	synonymous_variant	LOW	Bcin01g03260	Bcin01g03260	CDS	NA	0	0	0	0	0	0	0	1	1	1
chr1_1174184	chr1	1	1174184	Bcin01g03260	0	synonymous	synonymous_variant	LOW	Bcin01g03260	Bcin01g03260	CDS	NA	0	0	0	0	1	0	0	0	1	1
chr1_1174286	chr1	1	1174286	Bcin01g03260	0	synonymous	synonymous_variant	LOW	Bcin01g03260	Bcin01g03260	CDS	NA	0	1	0	0	0	0	0	0	1	1
chr1_1174292	chr1	1	1174292	Bcin01g03260	0	synonymous	synonymous_variant	LOW	Bcin01g03260	Bcin01g03260	CDS	NA	0	1	0	0	1	0	0	0	2	2
chr1_1174318	chr1	1	1174318	Bcin01g03260	0	missense	missense_variant	MODERATE	Bcin01g03260	Bcin01g03260	CDS	NA	0	0	0	1	1	0	0	0	2	2
chr1_1174472	chr1	1	1174472	Bcin01g03260	0	synonymous	synonymous_variant	LOW	Bcin01g03260	Bcin01g03260	CDS	NA	0	1	0	0	0	1	0	0	2	2
chr1_1180780	chr1	1	1180780	Bcin01g03290	0	5_prime_UTR_premature_start_codon_gain	5_prime_UTR_premature_start_codon_gain_variant	LOW	Bcin01g03290	Bcin01g03290	five_prime_UTR	NA	0	0	0	0	0	0	0	1	1	1
chr1_1180799	chr1	1	1180799	Bcin01g03290	0	synonymous	synonymous_variant	LOW	Bcin01g03290	Bcin01g03290	CDS	NA	0	0	0	0	0	0	0	1	1	1
chr1_1183772	chr1	1	1183772	Bcin01g03300	17	Intergenic	upstream	LOW	Bcin01g03300	NA	NA	NA	0	0	0	0	0	0	0	1	1	1
chr1_1183923	chr1	1	1183923	Bcin01g03300	168	Intergenic	upstream	LOW	Bcin01g03300	NA	NA	NA	0	0	0	0	0	0	0	1	1	1
chr1_1184323	chr1	1	1184323	Bcin01g03310	332	Intergenic	upstream	LOW	Bcin01g03310	NA	NA	NA	0	0	0	0	0	0	0	1	1	1
chr1_1184442	chr1	1	1184442	Bcin01g03310	213	Intergenic	upstream	LOW	Bcin01g03310	NA	NA	NA	0	0	0	0	0	0	0	1	1	1
chr1_1184778	chr1	1	1184778	Bcin01g03310	0	synonymous	synonymous_variant	LOW	Bcin01g03310	Bcin01g03310	CDS	NA	0	0	0	0	0	0	0	1	1	1
chr1_1187644	chr1	1	1187644	Bcin01g03320	0	synonymous	synonymous_variant	LOW	Bcin01g03320	Bcin01g03320	CDS	NA	0	0	0	0	0	0	0	1	1	1
chr1_1187926	chr1	1	1187926	Bcin01g03320	0	synonymous	synonymous_variant	LOW	Bcin01g03320	Bcin01g03320	CDS	NA	0	0	0	0	0	0	0	1	1	1
chr1_1188561	chr1	1	1188561	Bcin01g03310	1827	Intergenic	upstream	LOW	NA	NA	NA	NA	0	0	0	0	0	0	0	1	1	1
chr1_1189445	chr1	1	1189445	Bcin01g03320	984	Intergenic	upstream	LOW	NA	NA	NA	NA	0	0	0	0	0	0	0	1	1	1
chr1_1191259	chr1	1	1191259	Bcin01g03340	0	synonymous	synonymous_variant	LOW	Bcin01g03340	Bcin01g03340	CDS	NA	0	0	0	0	0	0	0	1	1	1
chr1_1195007	chr1	1	1195007	Bcin01g03350	1143	Intergenic	upstream	LOW	NA	NA	NA	NA	0	0	0	0	0	0	0	1	1	1
chr1_1195270	chr1	1	1195270	Bcin01g03350	1406	Intergenic	downstream	LOW	NA	NA	NA	NA	0	0	0	0	0	0	0	1	1	1
chr1_1195884	chr1	1	1195884	Bcin01g03360	980	Intergenic	downstream	LOW	NA	NA	NA	NA	0	0	0	0	0	1	0	0	1	1
chr1_1197285	chr1	1	1197285	Bcin01g03360	0	intron	downstream	LOW	Bcin01g03360	Bcin01g03360	intron	NA	0	0	0	0	0	0	1	0	1	1
chr1_1197331	chr1	1	1197331	Bcin01g03360	0	missense	missense_variant	MODERATE	Bcin01g03360	Bcin01g03360	CDS	NA	0	0	0	0	0	0	1	0	1	1
chr1_1197395	chr1	1	1197395	Bcin01g03360	0	missense	missense_variant	MODERATE	Bcin01g03360	Bcin01g03360	CDS	NA	0	0	0	0	0	0	1	0	1	1
chr1_1197549	chr1	1	1197549	Bcin01g03360	0	missense	missense_variant	MODERATE	Bcin01g03360	Bcin01g03360	CDS	NA	0	0	0	0	0	0	1	0	1	1
chr1_1198582	chr1	1	1198582	Bcin01g03360	0	missense	missense_variant	MODERATE	Bcin01g03360	Bcin01g03360	CDS	NA	0	1	0	0	0	0	1	0	2	2
chr1_1199163	chr1	1	1199163	Bcin01g03360	28	5_prime_UTR	5_prime_UTR_variant	LOW	Bcin01g03360	Bcin01g03360	five_prime_UTR	NA	0	0	0	0	0	0	1	0	1	1
chr1_1199319	chr1	1	1199319	Bcin01g03360	78	Intergenic	upstream	LOW	Bcin01g03360	NA	NA	NA	0	1	0	0	0	0	0	0	1	1
chr1_1199391	chr1	1	1199391	Bcin01g03360	150	Intergenic	upstream	LOW	Bcin01g03360	NA	NA	NA	0	1	0	0	0	0	1	0	2	2
chr1_1199705	chr1	1	1199705	Bcin01g03360	464	Intergenic	upstream	LOW	Bcin01g03360	NA	NA	NA	0	0	0	0	0	0	1	0	1	1
chr1_1199719	chr1	1	1199719	Bcin01g03360	478	Intergenic	upstream	LOW	Bcin01g03360	NA	NA	NA	0	1	0	0	0	0	1	0	2	2
chr1_1200104	chr1	1	1200104	Bcin01g03360	863	Intergenic	upstream	LOW	NA	NA	NA	NA	0	1	0	0	0	0	1	0	2	2
chr1_1200143	chr1	1	1200143	Bcin01g03360	902	Intergenic	upstream	LOW	NA	NA	NA	NA	0	1	0	0	0	0	1	0	2	2
chr1_1200173	chr1	1	1200173	Bcin01g03360	932	Intergenic	upstream	LOW	NA	NA	NA	NA	0	0	0	0	1	0	0	0	1	1
chr1_1201684	chr1	1	1201684	Bcin01g03370	0	synonymous	synonymous_variant	LOW	Bcin01g03370	Bcin01g03370	CDS	NA	0	1	0	0	0	0	0	0	1	1
chr1_1201769	chr1	1	1201769	Bcin01g03370	0	missense	missense_variant	MODERATE	Bcin01g03370	Bcin01g03370	CDS	NA	0	1	0	0	0	0	0	0	1	1
chr1_1203758	chr1	1	1203758	Bcin01g03380	0	missense	missense_variant	MODERATE	Bcin01g03380	Bcin01g03380	CDS	NA	0	0	0	0	0	0	0	1	1	1
chr1_1204085	chr1	1	1204085	Bcin01g03380	0	missense	missense_variant	MODERATE	Bcin01g03380	Bcin01g03380	CDS	NA	0	0	0	0	0	0	0	1	1	1
chr1_1205686	chr1	1	1205686	Bcin01g03390	0	splice&synonymous	splice_region_variant&synonymous_variant	LOW	Bcin01g03390	Bcin01g03390	CDS	NA	0	0	0	0	0	0	0	1	1	1
chr1_1205927	chr1	1	1205927	Bcin01g03390	0	5_prime_UTR_premature_start_codon_gain	5_prime_UTR_premature_start_codon_gain_variant	LOW	Bcin01g03390	Bcin01g03390	five_prime_UTR	NA	0	0	0	0	0	0	0	1	1	1
chr1_1209169	chr1	1	1209169	Bcin01g03390	0	synonymous	synonymous_variant	LOW	Bcin01g03390	Bcin01g03390	CDS	NA	0	0	0	0	0	0	0	1	1	1
chr1_1209725	chr1	1	1209725	Bcin01g03390	78	Intergenic	downstream	LOW	Bcin01g03390	NA	NA	NA	0	0	0	0	0	0	0	1	1	1
chr1_1209852	chr1	1	1209852	Bcin01g03390	205	Intergenic	downstream	LOW	Bcin01g03390	NA	NA	NA	0	0	0	0	0	0	0	1	1	1
chr1_1209917	chr1	1	1209917	Bcin01g03390	270	Intergenic	downstream	LOW	Bcin01g03390	NA	NA	NA	0	0	0	0	0	0	0	1	1	1
chr1_1209919	chr1	1	1209919	Bcin01g03390	272	Intergenic	downstream	LOW	Bcin01g03390	NA	NA	NA	0	0	0	0	0	0	0	1	1	1
chr1_1210758	chr1	1	1210758	Bcin01g03400	0	missense	missense_variant	MODERATE	Bcin01g03400	Bcin01g03400	CDS	NA	0	1	0	0	0	0	0	0	1	1
chr1_1212819	chr1	1	1212819	Bcin01g03410	205	Intergenic	upstream	LOW	Bcin01g03410	NA	NA	NA	0	0	0	0	0	0	0	1	1	1
chr1_1212839	chr1	1	1212839	Bcin01g03410	185	Intergenic	upstream	LOW	Bcin01g03410	NA	NA	NA	0	0	0	0	0	0	0	1	1	1
chr1_1215632	chr1	1	1215632	Bcin01g03410	93	Intergenic	upstream	LOW	Bcin01g03410	NA	NA	NA	0	0	0	0	0	0	0	1	1	1
chr1_1216010	chr1	1	1216010	Bcin01g03420	106	5_prime_UTR	5_prime_UTR_variant	LOW	Bcin01g03420	Bcin01g03420	five_prime_UTR	NA	0	0	0	0	0	0	0	1	1	1
chr1_1220120	chr1	1	1220120	Bcin01g03430	0	synonymous	synonymous_variant	LOW	Bcin01g03430	Bcin01g03430	CDS	NA	0	0	0	0	0	0	0	1	1	1
chr1_1228465	chr1	1	1228465	Bcin01g03450	0	synonymous	synonymous_variant	LOW	Bcin01g03450	Bcin01g03450	CDS	NA	0	0	0	0	0	0	0	1	1	1
chr1_1229384	chr1	1	1229384	Bcin01g03460	132	5_prime_UTR	5_prime_UTR_variant	LOW	Bcin01g03460	Bcin01g03460	five_prime_UTR	NA	0	0	0	0	0	0	0	1	1	1
chr1_1229484	chr1	1	1229484	Bcin01g03460	32	5_prime_UTR	5_prime_UTR_variant	LOW	Bcin01g03460	Bcin01g03460	five_prime_UTR	NA	0	0	0	0	0	0	0	1	1	1
chr1_1230292	chr1	1	1230292	Bcin01g03460	45	3_prime_UTR	3_prime_UTR_variant	LOW	Bcin01g03460	Bcin01g03460	three_prime_UTR	NA	0	0	0	0	0	0	0	1	1	1
chr1_1230463	chr1	1	1230463	Bcin01g03460	216	3_prime_UTR	3_prime_UTR_variant	LOW	Bcin01g03460	Bcin01g03460	three_prime_UTR	NA	0	0	0	0	0	0	0	1	1	1
chr1_1230467	chr1	1	1230467	Bcin01g03460	220	3_prime_UTR	3_prime_UTR_variant	LOW	Bcin01g03460	Bcin01g03460	three_prime_UTR	NA	0	0	0	0	1	0	0	1	2	2
chr1_1230516	chr1	1	1230516	Bcin01g03460	269	3_prime_UTR	3_prime_UTR_variant	LOW	Bcin01g03460	Bcin01g03460	three_prime_UTR	NA	0	0	0	0	0	0	1	1	2	2
chr1_1230718	chr1	1	1230718	Bcin01g03470	120	Intergenic	3_prime_UTR_variant	LOW	Bcin01g03470	NA	NA	NA	0	0	0	0	0	0	0	1	1	1
chr1_1231165	chr1	1	1231165	Bcin01g03470	39	3_prime_UTR	3_prime_UTR_variant	LOW	Bcin01g03470	Bcin01g03470	three_prime_UTR	NA	0	0	0	0	0	0	0	1	1	1
chr1_1231272	chr1	1	1231272	Bcin01g03470	0	missense	missense_variant	MODERATE	Bcin01g03470	Bcin01g03470	three_prime_UTR	NA	0	0	0	0	0	0	0	1	1	1
chr1_1231300	chr1	1	1231300	Bcin01g03470	0	synonymous	synonymous_variant	LOW	Bcin01g03470	Bcin01g03470	three_prime_UTR	NA	0	0	0	0	0	0	0	1	1	1
chr1_1231435	chr1	1	1231435	Bcin01g03470	0	synonymous	synonymous_variant	LOW	Bcin01g03470	Bcin01g03470	three_prime_UTR	NA	0	0	0	0	0	0	0	1	1	1
chr1_1231493	chr1	1	1231493	Bcin01g03470	0	missense	missense_variant	MODERATE	Bcin01g03470	Bcin01g03470	CDS	NA	0	0	0	0	0	0	0	1	1	1
chr1_1231786	chr1	1	1231786	Bcin01g03470	0	synonymous	synonymous_variant	LOW	Bcin01g03470	Bcin01g03470	CDS	NA	0	0	0	0	0	0	0	1	1	1
chr1_1231836	chr1	1	1231836	Bcin01g03470	0	missense	missense_variant	MODERATE	Bcin01g03470	Bcin01g03470	CDS	NA	0	0	0	0	0	0	0	1	1	1
chr1_1232197	chr1	1	1232197	Bcin01g03470	0	synonymous	synonymous_variant	LOW	Bcin01g03470	Bcin01g03470	CDS	NA	0	0	0	0	0	0	1	0	2	1
chr1_1232212	chr1	1	1232212	Bcin01g03470	0	synonymous	synonymous_variant	LOW	Bcin01g03470	Bcin01g03470	CDS	NA	0	0	0	0	0	0	0	1	5	1
chr1_1244068	chr1	1	1244068	Bcin01g03490	0	synonymous	synonymous_variant	LOW	Bcin01g03490	Bcin01g03490	CDS	NA	0	0	0	0	0	0	0	1	1	1
chr1_1247294	chr1	1	1247294	Bcin01g03500	581	5_prime_UTR	5_prime_UTR_variant	LOW	NA	NA	NA	NA	0	0	0	0	0	0	0	1	1	1
chr1_1254006	chr1	1	1254006	Bcin01g03510	0	missense	missense_variant	MODERATE	Bcin01g03510	Bcin01g03510	CDS	NA	0	0	0	0	0	0	0	1	1	1
chr1_1254314	chr1	1	1254314	Bcin01g03510	0	synonymous	synonymous_variant	LOW	Bcin01g03510	Bcin01g03510	CDS	NA	0	0	0	0	1	0	0	0	1	1
chr1_1255654	chr1	1	1255654	Bcin01g03510	61	Intergenic	upstream	LOW	Bcin01g03510	NA	NA	NA	0	0	1	0	0	0	0	0	1	1
chr1_1256455	chr1	1	1256455	Bcin01g03510	862	Intergenic	upstream	LOW	NA	NA	NA	NA	0	0	0	0	0	1	0	0	1	1
chr1_1257098	chr1	1	1257098	Bcin01g03520	731	TE	upstream	LOW	NA	NA	NA	TElength_<700bpsTermRepeats	1	0	0	0	0	1	0	0	5	2
chr1_1257390	chr1	1	1257390	Bcin01g03520	439	Intergenic	upstream	LOW	Bcin01g03520	NA	NA	NA	0	0	0	0	0	1	0	0	1	1
chr1_1257501	chr1	1	1257501	Bcin01g03520	328	Intergenic	upstream	LOW	Bcin01g03520	NA	NA	NA	0	0	0	0	0	1	0	0	1	1
chr1_1257806	chr1	1	1257806	Bcin01g03520	23	Intergenic	upstream	LOW	Bcin01g03520	NA	NA	NA	0	0	0	0	0	1	0	0	1	1
chr1_1257854	chr1	1	1257854	Bcin01g03520	0	5_prime_UTR_premature_start_codon_gain	5_prime_UTR_premature_start_codon_gain_variant	LOW	Bcin01g03520	Bcin01g03520	five_prime_UTR	NA	0	0	0	0	0	1	0	0	1	1
chr1_1257997	chr1	1	1257997	Bcin01g03520	0	synonymous	synonymous_variant	LOW	Bcin01g03520	Bcin01g03520	CDS	NA	0	0	0	0	0	1	0	0	1	1
chr1_1258042	chr1	1	1258042	Bcin01g03520	0	synonymous	synonymous_variant	LOW	Bcin01g03520	Bcin01g03520	CDS	NA	0	0	0	0	0	1	0	0	1	1
chr1_1261077	chr1	1	1261077	Bcin01g03520	2040	Intergenic	downstream	LOW	NA	NA	NA	NA	0	0	0	0	0	1	0	0	4	1
chr1_1262827	chr1	1	1262827	Bcin01g03530	2574	Intergenic	downstream	LOW	NA	NA	NA	NA	0	0	1	0	0	0	0	0	5	1
chr1_1263374	chr1	1	1263374	Bcin01g03530	2027	Intergenic	downstream	LOW	NA	NA	NA	NA	0	0	1	0	0	0	0	0	3	1
chr1_1265302	chr1	1	1265302	Bcin01g03530	99	Intergenic	downstream	LOW	Bcin01g03530	NA	NA	NA	0	0	0	0	0	1	0	0	1	1
chr1_1265310	chr1	1	1265310	Bcin01g03530	91	Intergenic	downstream	LOW	Bcin01g03530	NA	NA	NA	0	0	0	0	0	1	0	0	1	1
chr1_1265352	chr1	1	1265352	Bcin01g03530	49	Intergenic	downstream	LOW	Bcin01g03530	NA	NA	NA	0	0	0	0	0	1	0	0	1	1
chr1_1270912	chr1	1	1270912	Bcin01g03540	139	5_prime_UTR	5_prime_UTR_variant	LOW	Bcin01g03540	Bcin01g03540	five_prime_UTR	NA	0	0	1	0	0	0	0	0	2	1
chr1_1274146	chr1	1	1274146	Bcin01g03540	194	Intergenic	upstream	LOW	Bcin01g03540	NA	NA	NA	0	0	0	0	0	1	0	0	1	1
chr1_1275965	chr1	1	1275965	Bcin01g03550	0	synonymous	synonymous_variant	LOW	Bcin01g03550	Bcin01g03550	CDS	NA	0	0	0	0	0	1	0	0	1	1
chr1_1277538	chr1	1	1277538	Bcin01g03560	168	Intergenic	upstream	LOW	Bcin01g03560	NA	NA	NA	0	0	0	0	0	1	0	0	1	1
chr1_1278913	chr1	1	1278913	Bcin01g03560	296	Intergenic	upstream	LOW	Bcin01g03560	NA	NA	NA	0	1	0	0	0	1	0	0	7	2
chr1_1279852	chr1	1	1279852	Bcin01g03560	1235	Intergenic	upstream	LOW	NA	NA	NA	NA	0	0	0	0	0	1	0	0	3	1
chr1_1279873	chr1	1	1279873	Bcin01g03560	1256	Intergenic	upstream	LOW	NA	NA	NA	NA	0	0	0	0	0	1	0	0	4	1
chr1_1279879	chr1	1	1279879	Bcin01g03560	1262	Intergenic	upstream	LOW	NA	NA	NA	NA	0	0	0	0	0	1	0	0	1	1
chr1_1279907	chr1	1	1279907	Bcin01g03560	1290	Intergenic	upstream	LOW	NA	NA	NA	NA	0	0	0	0	0	0	0	1	1	1
chr1_1279955	chr1	1	1279955	Bcin01g03560	1338	Intergenic	upstream	LOW	NA	NA	NA	NA	0	0	0	0	1	0	0	0	1	1
chr1_1281058	chr1	1	1281058	Bcin01g03560	2441	Intergenic	upstream	LOW	NA	NA	NA	NA	1	0	0	0	0	0	0	0	1	1
chr1_1281257	chr1	1	1281257	Bcin01g03570	2365	Intergenic	upstream	LOW	NA	NA	NA	NA	0	0	0	0	0	1	0	0	1	1
chr1_1281356	chr1	1	1281356	Bcin01g03570	2266	Intergenic	upstream	LOW	NA	NA	NA	NA	0	0	0	0	0	1	0	0	1	1
chr1_1281410	chr1	1	1281410	Bcin01g03570	2212	Intergenic	upstream	LOW	NA	NA	NA	NA	0	0	0	0	0	1	0	0	1	1
chr1_1281415	chr1	1	1281415	Bcin01g03570	2207	Intergenic	upstream	LOW	NA	NA	NA	NA	0	0	0	0	0	1	0	0	1	1
chr1_1281446	chr1	1	1281446	Bcin01g03570	2176	Intergenic	upstream	LOW	NA	NA	NA	NA	0	1	0	0	0	0	0	0	3	1
chr1_1282841	chr1	1	1282841	Bcin01g03570	781	Intergenic	upstream	LOW	NA	NA	NA	NA	0	0	0	0	0	1	0	0	1	1
chr1_1283996	chr1	1	1283996	Bcin01g03570	0	synonymous	synonymous_variant	LOW	Bcin01g03570	Bcin01g03570	three_prime_UTR	NA	0	0	0	0	0	1	0	0	1	1
chr1_1284006	chr1	1	1284006	Bcin01g03570	0	missense	missense_variant	MODERATE	Bcin01g03570	Bcin01g03570	three_prime_UTR	NA	0	0	0	0	0	1	0	0	1	1
chr1_1284886	chr1	1	1284886	Bcin01g03570	660	Intergenic	upstream	LOW	NA	NA	NA	NA	0	0	0	0	0	1	0	0	1	1
chr1_1284991	chr1	1	1284991	Bcin01g03570	765	Intergenic	upstream	LOW	NA	NA	NA	NA	0	0	0	0	0	1	0	0	1	1
chr1_1285112	chr1	1	1285112	Bcin01g03570	886	Intergenic	upstream	LOW	NA	NA	NA	NA	0	0	0	0	0	1	0	0	1	1
chr1_1285656	chr1	1	1285656	Bcin01g03580	974	Intergenic	upstream	LOW	NA	NA	NA	NA	0	0	0	0	0	1	0	0	1	1
chr1_1285657	chr1	1	1285657	Bcin01g03580	973	Intergenic	upstream	LOW	NA	NA	NA	NA	0	0	0	0	0	1	0	0	1	1
chr1_1286048	chr1	1	1286048	Bcin01g03580	582	Intergenic	upstream	LOW	NA	NA	NA	NA	0	0	0	0	0	1	0	0	1	1
chr1_1286142	chr1	1	1286142	Bcin01g03580	488	Intergenic	upstream	LOW	Bcin01g03580	NA	NA	NA	0	0	0	0	0	1	0	0	1	1
chr1_1286569	chr1	1	1286569	Bcin01g03580	61	Intergenic	upstream	LOW	Bcin01g03580	NA	NA	NA	0	0	0	0	0	1	0	0	1	1
chr1_1292131	chr1	1	1292131	Bcin01g03600	113	3_prime_UTR	3_prime_UTR_variant	LOW	Bcin01g03600	Bcin01g03600	three_prime_UTR	NA	0	1	0	0	0	0	0	0	1	1
chr1_1292197	chr1	1	1292197	Bcin01g03600	47	3_prime_UTR	3_prime_UTR_variant	LOW	Bcin01g03600	Bcin01g03600	three_prime_UTR	NA	0	1	0	0	0	0	0	0	1	1
chr1_1292808	chr1	1	1292808	Bcin01g03600	0	synonymous	synonymous_variant	LOW	Bcin01g03600	Bcin01g03600	CDS	NA	0	0	0	0	0	1	0	0	1	1
chr1_1292852	chr1	1	1292852	Bcin01g03600	0	synonymous	synonymous_variant	LOW	Bcin01g03600	Bcin01g03600	CDS	NA	0	0	0	0	0	1	0	0	1	1
chr1_1294237	chr1	1	1294237	Bcin01g03610	160	Intergenic	upstream	LOW	Bcin01g03610	NA	NA	NA	0	1	0	0	0	0	0	0	1	1
chr1_1296662	chr1	1	1296662	Bcin01g03610	203	3_prime_UTR	3_prime_UTR_variant	LOW	Bcin01g03610	Bcin01g03610	three_prime_UTR	NA	0	0	0	0	0	1	0	0	1	1
chr1_1298157	chr1	1	1298157	Bcin01g03620	241	Intergenic	upstream	LOW	Bcin01g03620	NA	NA	NA	0	0	0	0	0	1	0	0	1	1
chr1_1301749	chr1	1	1301749	Bcin01g03630	778	Intergenic	upstream	LOW	NA	NA	NA	NA	0	1	0	0	0	0	0	0	1	1
chr1_1301837	chr1	1	1301837	Bcin01g03630	866	Intergenic	upstream	LOW	NA	NA	NA	NA	0	0	0	0	0	0	1	0	1	1
chr1_1301920	chr1	1	1301920	Bcin01g03630	949	Intergenic	upstream	LOW	NA	NA	NA	NA	0	1	0	0	0	0	0	0	1	1
chr1_1302210	chr1	1	1302210	Bcin01g03630	1239	Intergenic	upstream	LOW	NA	NA	NA	NA	0	1	0	0	0	0	0	0	1	1
chr1_1311166	chr1	1	1311166	Bcin01g03650	268	3_prime_UTR	3_prime_UTR_variant	LOW	Bcin01g03650	Bcin01g03650	three_prime_UTR	NA	0	0	0	0	0	1	0	0	1	1
chr1_1321426	chr1	1	1321426	Bcin01g03700	0	synonymous	synonymous_variant	LOW	Bcin01g03700	Bcin01g03700	CDS	NA	0	0	0	0	0	1	0	0	1	1
chr1_1332878	chr1	1	1332878	Bcin01g03730	93	3_prime_UTR	3_prime_UTR_variant	LOW	Bcin01g03730	Bcin01g03730	three_prime_UTR	NA	0	0	0	0	0	0	0	1	1	1
chr1_1347745	chr1	1	1347745	Bcin01g03760	0	intron	downstream	LOW	Bcin01g03760	Bcin01g03760	intron	NA	0	1	0	0	0	0	0	0	1	1
chr1_134817	chr1	1	134817	Bcin01g00310	2668	TE	downstream	LOW	NA	NA	NA	TE_BLRtx_Copia-1_BFB-I	0	0	1	0	0	0	0	0	7	1
chr1_1348518	chr1	1	1348518	Bcin01g03760	288	Intergenic	downstream	LOW	Bcin01g03760	NA	NA	NA	0	0	0	0	0	0	1	0	1	1
chr1_1348642	chr1	1	1348642	Bcin01g03760	412	Intergenic	downstream	LOW	Bcin01g03760	NA	NA	NA	1	0	0	0	0	0	0	0	1	1
chr1_1348661	chr1	1	1348661	Bcin01g03760	431	Intergenic	downstream	LOW	Bcin01g03760	NA	NA	NA	1	0	0	0	0	0	0	0	1	1
chr1_1348690	chr1	1	1348690	Bcin01g03760	460	Intergenic	downstream	LOW	Bcin01g03760	NA	NA	NA	1	0	0	0	0	0	0	0	1	1
chr1_1350864	chr1	1	1350864	Bcin01g03770	0	intron	downstream	LOW	Bcin01g03770	Bcin01g03770	intron	NA	1	0	0	0	0	0	1	0	2	2
chr1_1366845	chr1	1	1366845	Bcin01g03790	405	Intergenic	upstream	LOW	Bcin01g03790	NA	NA	NA	0	1	0	0	0	0	0	0	1	1
chr1_1368373	chr1	1	1368373	Bcin01g03800	225	Intergenic	upstream	LOW	Bcin01g03800	NA	NA	NA	0	0	0	0	0	1	0	0	1	1
chr1_1368451	chr1	1	1368451	Bcin01g03800	147	Intergenic	upstream	LOW	Bcin01g03800	NA	NA	NA	0	0	1	0	0	0	0	1	2	2
chr1_1369110	chr1	1	1369110	Bcin01g03800	0	missense	missense_variant	MODERATE	Bcin01g03800	NA	NA	NA	0	0	0	1	0	0	0	0	1	1
chr1_1369221	chr1	1	1369221	Bcin01g03800	0	missense	missense_variant	MODERATE	Bcin01g03800	NA	NA	NA	0	0	0	1	0	0	0	0	1	1
chr1_1369747	chr1	1	1369747	Bcin01g03800	0	synonymous	synonymous_variant	LOW	Bcin01g03800	NA	NA	NA	0	1	0	0	0	1	0	0	2	2
chr1_1375645	chr1	1	1375645	Bcin01g03820	339	Intergenic	upstream	LOW	Bcin01g03820	NA	NA	NA	0	1	0	0	0	1	0	0	2	2
chr1_1378822	chr1	1	1378822	Bcin01g03820	161	Intergenic	upstream	LOW	Bcin01g03820	NA	NA	NA	0	0	0	0	1	0	0	0	1	1
chr1_1378937	chr1	1	1378937	Bcin01g03820	276	Intergenic	upstream	LOW	Bcin01g03820	NA	NA	NA	0	1	0	0	0	0	0	0	1	1
chr1_1378952	chr1	1	1378952	Bcin01g03820	291	Intergenic	upstream	LOW	Bcin01g03820	NA	NA	NA	0	1	0	0	0	0	0	0	1	1
chr1_138491	chr1	1	138491	Bcin01g00320	4154	TE	downstream	LOW	NA	NA	NA	TE_BLRtx_Copia-1_BFB-I	0	0	0	0	0	0	1	0	1	1
chr1_139241	chr1	1	139241	Bcin01g00320	3404	TE	downstream	LOW	NA	NA	NA	TE_BLRtx_Copia-1_BFB-I	0	0	1	0	0	0	0	0	2	1
chr1_140586	chr1	1	140586	Bcin01g00320	2059	TE	downstream	LOW	NA	NA	NA	TE_BLRtx_Copia-1_BFB-I	0	0	0	0	0	1	0	0	1	1
chr1_140692	chr1	1	140692	Bcin01g00320	1953	TE	downstream	LOW	NA	NA	NA	TE_BLRtx_Copia-1_BFB-I	0	0	0	0	0	0	0	1	3	1
chr1_144137	chr1	1	144137	Bcin01g00320	449	Intergenic	upstream	LOW	Bcin01g00320	NA	NA	NA	0	0	0	1	0	0	0	0	1	1
chr1_144238	chr1	1	144238	Bcin01g00320	550	Intergenic	upstream	LOW	NA	NA	NA	NA	0	0	1	1	0	0	0	0	7	2
chr1_144246	chr1	1	144246	Bcin01g00320	558	Intergenic	upstream	LOW	NA	NA	NA	NA	0	0	0	1	0	0	0	0	1	1
chr1_1450130	chr1	1	1450130	Bcin01g03920	175	Intergenic	upstream	LOW	Bcin01g03920	NA	NA	NA	1	0	1	0	0	0	0	0	3	2
chr1_1450194	chr1	1	1450194	Bcin01g03920	239	Intergenic	upstream	LOW	Bcin01g03920	NA	NA	NA	1	0	1	0	0	0	0	0	4	2
chr1_1450201	chr1	1	1450201	Bcin01g03920	246	Intergenic	upstream	LOW	Bcin01g03920	NA	NA	NA	1	0	1	0	0	0	0	0	2	2
chr1_1450209	chr1	1	1450209	Bcin01g03920	254	Intergenic	upstream	LOW	Bcin01g03920	NA	NA	NA	0	0	1	0	0	0	0	0	3	1
chr1_1451668	chr1	1	1451668	Bcin01g03930	0	synonymous	synonymous_variant	LOW	Bcin01g03930	Bcin01g03930	CDS	NA	1	0	0	0	0	0	0	0	1	1
chr1_1451887	chr1	1	1451887	Bcin01g03930	0	intron	upstream	LOW	Bcin01g03930	Bcin01g03930	intron	NA	1	0	0	0	0	0	0	0	1	1
chr1_1451897	chr1	1	1451897	Bcin01g03930	0	intron	upstream	LOW	Bcin01g03930	Bcin01g03930	intron	NA	1	0	0	0	0	0	0	0	1	1
chr1_1451903	chr1	1	1451903	Bcin01g03930	0	intron	upstream	LOW	Bcin01g03930	Bcin01g03930	intron	NA	1	0	0	0	0	0	0	0	1	1
chr1_1451904	chr1	1	1451904	Bcin01g03930	0	intron	upstream	LOW	Bcin01g03930	Bcin01g03930	intron	NA	1	0	0	0	0	0	0	0	1	1
chr1_1451919	chr1	1	1451919	Bcin01g03930	0	splice&intron	splice_region_variant&intron_variant	LOW	Bcin01g03930	Bcin01g03930	intron	NA	1	0	0	0	0	0	0	0	1	1
chr1_1451921	chr1	1	1451921	Bcin01g03930	0	splice&intron	splice_region_variant&intron_variant	LOW	Bcin01g03930	Bcin01g03930	intron	NA	1	0	0	0	0	0	0	0	1	1
chr1_1452281	chr1	1	1452281	Bcin01g03930	49	3_prime_UTR	3_prime_UTR_variant	LOW	Bcin01g03930	Bcin01g03930	three_prime_UTR	NA	1	0	0	0	0	0	0	0	1	1
chr1_1452296	chr1	1	1452296	Bcin01g03930	64	3_prime_UTR	3_prime_UTR_variant	LOW	Bcin01g03930	Bcin01g03930	three_prime_UTR	NA	1	0	0	0	0	0	0	0	1	1
chr1_1453949	chr1	1	1453949	Bcin01g03940	0	synonymous	synonymous_variant	LOW	Bcin01g03940	Bcin01g03940	CDS	NA	0	1	0	0	0	0	0	0	1	1
chr1_1460226	chr1	1	1460226	Bcin01g03950	459	3_prime_UTR	3_prime_UTR_variant	LOW	Bcin01g03950	Bcin01g03950	three_prime_UTR	NA	0	0	0	1	0	0	0	0	1	1
chr1_1464859	chr1	1	1464859	Bcin01g03970	641	Intergenic	upstream	LOW	NA	NA	NA	NA	0	1	0	0	0	0	0	0	1	1
chr1_1464972	chr1	1	1464972	Bcin01g03970	528	TE	upstream	LOW	NA	NA	NA	TElength_<700bpsTermRepeats	0	1	0	0	0	0	0	0	1	1
chr1_1465631	chr1	1	1465631	Bcin01g03970	239	3_prime_UTR	3_prime_UTR_variant	LOW	Bcin01g03970	Bcin01g03970	three_prime_UTR	NA	1	0	0	0	0	0	0	0	1	1
chr1_1466842	chr1	1	1466842	Bcin01g03970	0	synonymous	synonymous_variant	LOW	Bcin01g03970	Bcin01g03970	CDS	NA	0	0	0	1	0	0	0	0	1	1
chr1_1470158	chr1	1	1470158	Bcin01g03990	0	missense	missense_variant	MODERATE	Bcin01g03990	Bcin01g03990	CDS	NA	1	0	0	0	0	0	0	0	1	1
chr1_1470679	chr1	1	1470679	Bcin01g03990	0	5_prime_UTR_premature_start_codon_gain	5_prime_UTR_premature_start_codon_gain_variant	LOW	Bcin01g03990	Bcin01g03990	five_prime_UTR	NA	0	0	1	0	0	0	0	0	1	1
chr1_1470713	chr1	1	1470713	Bcin01g03990	0	5_prime_UTR_premature_start_codon_gain	5_prime_UTR_premature_start_codon_gain_variant	LOW	Bcin01g03990	Bcin01g03990	five_prime_UTR	NA	0	0	1	0	0	0	0	0	1	1
chr1_1470846	chr1	1	1470846	Bcin01g03990	103	Intergenic	upstream	LOW	Bcin01g03990	NA	NA	NA	0	0	0	0	0	0	0	1	1	1
chr1_1470982	chr1	1	1470982	Bcin01g03990	239	Intergenic	upstream	LOW	Bcin01g03990	NA	NA	NA	0	0	0	0	1	0	0	0	1	1
chr1_1470983	chr1	1	1470983	Bcin01g03990	240	Intergenic	upstream	LOW	Bcin01g03990	NA	NA	NA	0	0	0	0	1	0	0	0	1	1
chr1_1471211	chr1	1	1471211	Bcin01g04000	184	Intergenic	upstream	LOW	Bcin01g04000	NA	NA	NA	0	0	0	0	1	0	0	1	2	2
chr1_1471790	chr1	1	1471790	Bcin01g04000	0	missense	missense_variant	MODERATE	Bcin01g04000	Bcin01g04000	CDS	NA	0	0	0	0	0	0	0	1	1	1
chr1_1471928	chr1	1	1471928	Bcin01g04000	0	missense	missense_variant	MODERATE	Bcin01g04000	Bcin01g04000	CDS	NA	0	0	0	0	0	0	0	1	4	1
chr1_1474180	chr1	1	1474180	Bcin01g04010	0	missense	missense_variant	MODERATE	Bcin01g04010	Bcin01g04010	CDS	NA	1	0	0	0	0	0	0	0	1	1
chr1_1476281	chr1	1	1476281	Bcin01g04020	208	Intergenic	upstream	LOW	Bcin01g04020	NA	NA	NA	0	0	0	0	0	0	1	0	1	1
chr1_1476286	chr1	1	1476286	Bcin01g04020	213	Intergenic	upstream	LOW	Bcin01g04020	NA	NA	NA	0	0	0	0	0	0	1	0	1	1
chr1_1476295	chr1	1	1476295	Bcin01g04020	222	Intergenic	upstream	LOW	Bcin01g04020	NA	NA	NA	0	0	0	0	0	0	1	0	1	1
chr1_1505170	chr1	1	1505170	Bcin01g04120	11	3_prime_UTR	3_prime_UTR_variant	LOW	Bcin01g04120	Bcin01g04120	three_prime_UTR	NA	1	0	0	0	0	0	0	0	1	1
chr1_1505171	chr1	1	1505171	Bcin01g04120	12	3_prime_UTR	3_prime_UTR_variant	LOW	Bcin01g04120	Bcin01g04120	three_prime_UTR	NA	1	0	0	0	0	0	0	0	1	1
chr1_1505280	chr1	1	1505280	Bcin01g04120	72	Intergenic	downstream	LOW	Bcin01g04120	NA	NA	NA	0	1	0	0	0	0	0	0	1	1
chr1_1505301	chr1	1	1505301	Bcin01g04120	93	Intergenic	downstream	LOW	Bcin01g04120	NA	NA	NA	0	1	0	0	0	0	0	0	1	1
chr1_1511604	chr1	1	1511604	tR-Glu	35	Intergenic	upstream	LOW	tR-Glu	NA	NA	NA	0	0	1	0	0	0	0	0	5	1
chr1_1513667	chr1	1	1513667	Bcin01g04150	247	Intergenic	upstream	LOW	Bcin01g04150	NA	NA	NA	0	0	0	0	0	1	0	0	1	1
chr1_1513774	chr1	1	1513774	Bcin01g04150	140	Intergenic	upstream	LOW	Bcin01g04150	NA	NA	NA	0	1	0	0	0	1	0	0	7	2
chr1_1515247	chr1	1	1515247	Bcin01g04150	0	missense	missense_variant	MODERATE	Bcin01g04150	Bcin01g04150	CDS	NA	0	1	0	0	1	0	0	0	2	2
chr1_1518000	chr1	1	1518000	Bcin01g04160	31	3_prime_UTR	3_prime_UTR_variant	LOW	Bcin01g04160	Bcin01g04160	three_prime_UTR	NA	1	0	0	0	0	0	0	0	1	1
chr1_1518097	chr1	1	1518097	Bcin01g04160	12	Intergenic	upstream	LOW	Bcin01g04160	NA	NA	NA	1	0	0	0	0	0	0	0	1	1
chr1_1520449	chr1	1	1520449	Bcin01g04180	82	Intergenic	upstream	LOW	Bcin01g04180	NA	NA	NA	0	1	0	0	0	0	0	0	1	1
chr1_1520958	chr1	1	1520958	Bcin01g04180	0	missense	missense_variant	MODERATE	Bcin01g04180	Bcin01g04180	CDS	NA	0	1	0	0	0	1	0	0	2	2
chr1_1521071	chr1	1	1521071	Bcin01g04180	0	synonymous	synonymous_variant	LOW	Bcin01g04180	Bcin01g04180	CDS	NA	0	1	0	0	0	0	0	0	1	1
chr1_1521241	chr1	1	1521241	Bcin01g04180	0	synonymous	synonymous_variant	LOW	Bcin01g04180	Bcin01g04180	CDS	NA	0	1	0	0	0	0	0	0	1	1
chr1_1521397	chr1	1	1521397	Bcin01g04180	0	synonymous	synonymous_variant	LOW	Bcin01g04180	Bcin01g04180	CDS	NA	0	1	0	0	0	0	0	0	1	1
chr1_1521516	chr1	1	1521516	Bcin01g04180	0	missense	missense_variant	MODERATE	Bcin01g04180	Bcin01g04180	CDS	NA	0	1	0	0	0	0	0	0	1	1
chr1_1521553	chr1	1	1521553	Bcin01g04180	0	synonymous	synonymous_variant	LOW	Bcin01g04180	Bcin01g04180	CDS	NA	0	1	0	0	0	0	0	0	1	1
chr1_1521565	chr1	1	1521565	Bcin01g04180	0	synonymous	synonymous_variant	LOW	Bcin01g04180	Bcin01g04180	CDS	NA	0	1	0	0	0	0	0	0	1	1
chr1_1521607	chr1	1	1521607	Bcin01g04180	0	synonymous	synonymous_variant	LOW	Bcin01g04180	Bcin01g04180	CDS	NA	0	1	0	0	0	0	0	0	1	1
chr1_1521742	chr1	1	1521742	Bcin01g04180	0	synonymous	synonymous_variant	LOW	Bcin01g04180	Bcin01g04180	CDS	NA	0	1	0	0	0	0	0	0	1	1
chr1_1522674	chr1	1	1522674	Bcin01g04180	83	Intergenic	upstream	LOW	Bcin01g04180	NA	NA	NA	0	1	0	0	0	0	0	1	2	2
chr1_1527902	chr1	1	1527902	Bcin01g04200	292	Intergenic	upstream	LOW	Bcin01g04200	NA	NA	NA	0	1	0	0	0	0	0	0	1	1
chr1_1528506	chr1	1	1528506	Bcin01g04200	0	missense	missense_variant	MODERATE	Bcin01g04200	Bcin01g04200	CDS	NA	0	0	0	0	1	0	0	0	1	1
chr1_1528550	chr1	1	1528550	Bcin01g04200	0	synonymous	synonymous_variant	LOW	Bcin01g04200	Bcin01g04200	CDS	NA	0	0	0	0	1	0	0	0	1	1
chr1_1531856	chr1	1	1531856	Bcin01g04200	1119	Intergenic	upstream	LOW	NA	NA	NA	NA	0	1	0	0	0	0	0	0	1	1
chr1_1535879	chr1	1	1535879	Bcin01g04210	246	Intergenic	upstream	LOW	Bcin01g04210	NA	NA	NA	0	1	0	0	1	0	0	0	2	2
chr1_1538103	chr1	1	1538103	Bcin01g04220	0	synonymous	synonymous_variant	LOW	Bcin01g04220	Bcin01g04220	CDS	NA	1	0	0	0	0	0	0	0	1	1
chr1_1538898	chr1	1	1538898	Bcin01g04220	497	Intergenic	upstream	LOW	Bcin01g04220	NA	NA	NA	0	1	0	0	0	0	0	0	1	1
chr1_1539412	chr1	1	1539412	Bcin01g04220	1011	Intergenic	upstream	LOW	NA	NA	NA	NA	0	1	0	0	0	0	0	0	1	1
chr1_1539756	chr1	1	1539756	Bcin01g04220	1355	Intergenic	upstream	LOW	NA	NA	NA	NA	0	1	0	0	1	0	0	0	2	2
chr1_1540148	chr1	1	1540148	Bcin01g04230	1464	Intergenic	upstream	LOW	NA	NA	NA	NA	0	1	0	0	0	0	0	0	3	1
chr1_1541450	chr1	1	1541450	Bcin01g04230	162	Intergenic	upstream	LOW	Bcin01g04230	NA	NA	NA	0	1	0	1	1	0	0	0	10	3
chr1_1544071	chr1	1	1544071	Bcin01g04240	0	intron	upstream	LOW	Bcin01g04240	Bcin01g04240	intron	NA	0	1	0	0	0	0	0	0	1	1
chr1_1545143	chr1	1	1545143	Bcin01g04240	0	splice&intron	splice_region_variant&intron_variant	LOW	Bcin01g04240	Bcin01g04240	intron	NA	0	1	0	0	1	1	0	0	3	3
chr1_1545707	chr1	1	1545707	Bcin01g04240	327	3_prime_UTR	3_prime_UTR_variant	LOW	Bcin01g04240	Bcin01g04240	three_prime_UTR	NA	0	1	0	0	1	0	0	0	2	2
chr1_1546118	chr1	1	1546118	Bcin01g04240	383	Intergenic	upstream	LOW	Bcin01g04240	NA	NA	NA	0	1	0	1	1	1	0	1	17	5
chr1_1549045	chr1	1	1549045	Bcin01g04250	0	synonymous	synonymous_variant	LOW	Bcin01g04250	Bcin01g04250	CDS	NA	0	1	0	0	0	0	0	0	4	1
chr1_1549622	chr1	1	1549622	Bcin01g04250	0	missense	missense_variant	MODERATE	Bcin01g04250	Bcin01g04250	CDS	NA	0	1	0	0	0	1	0	0	8	2
chr1_1551328	chr1	1	1551328	Bcin01g04250	301	3_prime_UTR	3_prime_UTR_variant	LOW	Bcin01g04250	Bcin01g04250	three_prime_UTR	NA	0	1	0	0	0	0	0	0	1	1
chr1_1554083	chr1	1	1554083	Bcin01g04270	35	Intergenic	downstream	LOW	Bcin01g04270	NA	NA	NA	0	1	0	0	1	0	0	0	2	2
chr1_1555283	chr1	1	1555283	Bcin01g04270	0	synonymous	synonymous_variant	LOW	Bcin01g04270	Bcin01g04270	CDS	NA	0	1	0	0	0	1	0	0	2	2
chr1_1561653	chr1	1	1561653	Bcin01g04280	728	Intergenic	upstream	LOW	NA	NA	NA	NA	0	1	0	0	0	0	0	0	5	1
chr1_1564531	chr1	1	1564531	Bcin01g04280	0	synonymous	synonymous_variant	LOW	Bcin01g04280	Bcin01g04280	CDS	NA	0	1	0	0	0	0	0	0	1	1
chr1_1573527	chr1	1	1573527	Bcin01g04320	540	Intergenic	upstream	LOW	NA	NA	NA	NA	0	0	0	0	0	0	1	0	1	1
chr1_1576922	chr1	1	1576922	Bcin01g04330	1169	Intergenic	upstream	LOW	NA	NA	NA	NA	1	0	0	0	0	0	0	0	1	1
chr1_1579424	chr1	1	1579424	Bcin01g04340	0	synonymous	synonymous_variant	LOW	Bcin01g04340	Bcin01g04340	CDS	NA	0	0	1	0	0	0	0	0	1	1
chr1_1586490	chr1	1	1586490	Bcin01g04370	85	Intergenic	upstream	LOW	Bcin01g04370	NA	NA	NA	0	0	0	0	1	1	0	1	3	3
chr1_1586497	chr1	1	1586497	Bcin01g04370	78	Intergenic	upstream	LOW	Bcin01g04370	NA	NA	NA	0	0	0	0	0	0	0	1	1	1
chr1_1586501	chr1	1	1586501	Bcin01g04370	74	Intergenic	upstream	LOW	Bcin01g04370	NA	NA	NA	0	1	0	1	0	0	0	1	3	3
chr1_1586502	chr1	1	1586502	Bcin01g04370	73	Intergenic	upstream	LOW	Bcin01g04370	NA	NA	NA	0	1	0	1	0	0	0	1	3	3
chr1_1595115	chr1	1	1595115	Bcin01g04380	564	Intergenic	upstream	LOW	NA	NA	NA	NA	0	0	0	0	0	0	1	0	1	1
chr1_1595832	chr1	1	1595832	Bcin01g04380	1281	Intergenic	upstream	LOW	NA	NA	NA	NA	0	0	1	0	0	0	0	0	8	1
chr1_1596251	chr1	1	1596251	Bcin01g04390	918	Intergenic	upstream	LOW	NA	NA	NA	NA	0	0	0	0	0	0	0	1	1	1
chr1_1598176	chr1	1	1598176	Bcin01g04390	403	5_prime_UTR	5_prime_UTR_variant	LOW	Bcin01g04390	Bcin01g04390	five_prime_UTR	NA	0	0	1	0	0	0	0	0	2	1
chr1_1602112	chr1	1	1602112	Bcin01g04390	1057	Intergenic	downstream	LOW	NA	NA	NA	NA	0	0	0	1	0	1	0	0	6	2
chr1_1602119	chr1	1	1602119	Bcin01g04390	1064	Intergenic	downstream	LOW	NA	NA	NA	NA	0	0	0	1	0	1	0	0	6	2
chr1_1602122	chr1	1	1602122	Bcin01g04390	1067	Intergenic	downstream	LOW	NA	NA	NA	NA	0	0	0	1	0	1	0	0	6	2
chr1_1602152	chr1	1	1602152	Bcin01g04390	1097	Intergenic	downstream	LOW	NA	NA	NA	NA	0	0	0	1	0	1	0	0	7	2
chr1_1602159	chr1	1	1602159	Bcin01g04390	1104	Intergenic	downstream	LOW	NA	NA	NA	NA	0	0	0	1	0	1	0	0	9	2
chr1_1602175	chr1	1	1602175	Bcin01g04390	1120	Intergenic	downstream	LOW	NA	NA	NA	NA	0	0	0	0	0	1	0	0	5	1
chr1_1602341	chr1	1	1602341	Bcin01g04390	1286	Intergenic	downstream	LOW	NA	NA	NA	NA	0	0	1	0	0	0	0	0	1	1
chr1_1602477	chr1	1	1602477	Bcin01g04390	1422	Intergenic	downstream	LOW	NA	NA	NA	NA	0	0	1	0	0	0	0	0	1	1
chr1_1602642	chr1	1	1602642	Bcin01g04400	1520	Intergenic	downstream	LOW	NA	NA	NA	NA	0	0	1	0	0	0	0	0	1	1
chr1_1602652	chr1	1	1602652	Bcin01g04400	1510	Intergenic	downstream	LOW	NA	NA	NA	NA	0	0	1	0	0	0	0	0	1	1
chr1_1603403	chr1	1	1603403	Bcin01g04400	759	Intergenic	upstream	LOW	NA	NA	NA	NA	0	0	1	0	0	0	0	0	8	1
chr1_1603464	chr1	1	1603464	Bcin01g04400	698	Intergenic	upstream	LOW	NA	NA	NA	NA	0	0	1	0	0	0	0	0	1	1
chr1_1604165	chr1	1	1604165	Bcin01g04400	205	3_prime_UTR	3_prime_UTR_variant	LOW	Bcin01g04400	Bcin01g04400	three_prime_UTR	NA	0	0	1	0	0	0	0	0	7	1
chr1_1605456	chr1	1	1605456	Bcin01g04400	305	Intergenic	upstream	LOW	Bcin01g04400	NA	NA	NA	0	0	1	0	0	0	0	0	7	1
chr1_1605468	chr1	1	1605468	Bcin01g04400	317	Intergenic	upstream	LOW	Bcin01g04400	NA	NA	NA	0	0	1	0	0	0	0	0	6	1
chr1_1605708	chr1	1	1605708	Bcin01g04400	557	Intergenic	upstream	LOW	NA	NA	NA	NA	0	0	1	0	0	0	0	0	6	1
chr1_1605723	chr1	1	1605723	Bcin01g04400	572	Intergenic	upstream	LOW	NA	NA	NA	NA	0	0	1	0	0	0	0	0	1	1
chr1_1606913	chr1	1	1606913	Bcin01g04410	1196	Intergenic	upstream	LOW	NA	NA	NA	NA	0	0	0	0	0	1	0	0	1	1
chr1_1607784	chr1	1	1607784	Bcin01g04410	325	Intergenic	upstream	LOW	Bcin01g04410	NA	NA	NA	0	0	1	0	0	0	0	0	1	1
chr1_1608938	chr1	1	1608938	Bcin01g04410	0	synonymous	synonymous_variant	LOW	Bcin01g04410	Bcin01g04410	CDS	NA	0	0	1	0	0	0	0	0	4	1
chr1_1609218	chr1	1	1609218	Bcin01g04410	0	missense	missense_variant	MODERATE	Bcin01g04410	Bcin01g04410	CDS	NA	0	0	1	0	0	0	0	0	4	1
chr1_1609647	chr1	1	1609647	Bcin01g04410	0	intron	upstream	LOW	Bcin01g04410	Bcin01g04410	intron	NA	0	0	1	0	0	0	0	0	3	1
chr1_1609872	chr1	1	1609872	Bcin01g04410	0	synonymous	synonymous_variant	LOW	Bcin01g04410	Bcin01g04410	CDS	NA	0	0	1	0	0	0	0	0	1	1
chr1_1609932	chr1	1	1609932	Bcin01g04410	0	synonymous	synonymous_variant	LOW	Bcin01g04410	Bcin01g04410	CDS	NA	0	0	1	0	0	0	0	0	1	1
chr1_1610022	chr1	1	1610022	Bcin01g04410	0	synonymous	synonymous_variant	LOW	Bcin01g04410	Bcin01g04410	CDS	NA	0	0	1	0	0	0	0	0	1	1
chr1_1610225	chr1	1	1610225	Bcin01g04410	0	synonymous	synonymous_variant	LOW	Bcin01g04410	Bcin01g04410	CDS	NA	0	0	1	0	0	0	0	0	1	1
chr1_1610396	chr1	1	1610396	Bcin01g04410	0	synonymous	synonymous_variant	LOW	Bcin01g04410	Bcin01g04410	CDS	NA	0	0	1	0	0	0	0	0	1	1
chr1_1610668	chr1	1	1610668	Bcin01g04410	0	splice&intron	splice_region_variant&intron_variant	LOW	Bcin01g04410	Bcin01g04410	intron	NA	0	0	1	0	0	0	0	0	1	1
chr1_1610747	chr1	1	1610747	Bcin01g04410	0	synonymous	synonymous_variant	LOW	Bcin01g04410	Bcin01g04410	CDS	NA	0	0	1	0	0	0	0	0	1	1
chr1_1610766	chr1	1	1610766	Bcin01g04410	0	splice&intron	splice_region_variant&intron_variant	LOW	Bcin01g04410	Bcin01g04410	intron	NA	0	0	1	0	0	0	0	0	1	1
chr1_1610802	chr1	1	1610802	Bcin01g04410	0	intron	upstream	LOW	Bcin01g04410	Bcin01g04410	intron	NA	0	0	1	0	0	0	0	0	1	1
chr1_1610827	chr1	1	1610827	Bcin01g04410	0	synonymous	synonymous_variant	LOW	Bcin01g04410	Bcin01g04410	CDS	NA	0	0	1	0	0	0	0	0	1	1
chr1_1610836	chr1	1	1610836	Bcin01g04410	0	synonymous	synonymous_variant	LOW	Bcin01g04410	Bcin01g04410	CDS	NA	0	0	1	0	0	0	0	0	1	1
chr1_1610870	chr1	1	1610870	Bcin01g04410	0	synonymous	synonymous_variant	LOW	Bcin01g04410	Bcin01g04410	CDS	NA	0	0	1	0	0	0	0	0	1	1
chr1_1611088	chr1	1	1611088	Bcin01g04410	0	synonymous	synonymous_variant	LOW	Bcin01g04410	Bcin01g04410	CDS	NA	0	0	1	0	0	0	0	0	1	1
chr1_1611158	chr1	1	1611158	Bcin01g04410	0	missense	missense_variant	MODERATE	Bcin01g04410	Bcin01g04410	CDS	NA	0	0	1	0	0	0	0	0	1	1
chr1_1611204	chr1	1	1611204	Bcin01g04410	11	3_prime_UTR	3_prime_UTR_variant	LOW	Bcin01g04410	Bcin01g04410	three_prime_UTR	NA	0	0	1	0	0	0	0	0	1	1
chr1_1611212	chr1	1	1611212	Bcin01g04410	19	3_prime_UTR	3_prime_UTR_variant	LOW	Bcin01g04410	Bcin01g04410	three_prime_UTR	NA	0	0	1	0	0	0	0	0	1	1
chr1_1611247	chr1	1	1611247	Bcin01g04410	54	3_prime_UTR	3_prime_UTR_variant	LOW	Bcin01g04410	Bcin01g04410	three_prime_UTR	NA	0	0	1	0	0	0	0	0	1	1
chr1_1611285	chr1	1	1611285	Bcin01g04410	92	3_prime_UTR	3_prime_UTR_variant	LOW	Bcin01g04410	Bcin01g04410	three_prime_UTR	NA	0	0	1	0	0	0	0	0	1	1
chr1_1611492	chr1	1	1611492	Bcin01g04420	207	Intergenic	3_prime_UTR_variant	LOW	Bcin01g04420	NA	NA	NA	0	0	1	0	0	0	0	0	1	1
chr1_1611515	chr1	1	1611515	Bcin01g04410	18	Intergenic	upstream	LOW	Bcin01g04410	NA	NA	NA	0	0	1	0	0	0	0	0	1	1
chr1_1611516	chr1	1	1611516	Bcin01g04410	19	Intergenic	upstream	LOW	Bcin01g04410	NA	NA	NA	0	0	1	0	0	0	0	0	1	1
chr1_1611517	chr1	1	1611517	Bcin01g04410	20	Intergenic	upstream	LOW	Bcin01g04410	NA	NA	NA	0	0	1	0	0	0	0	0	1	1
chr1_1611563	chr1	1	1611563	Bcin01g04410	66	Intergenic	upstream	LOW	Bcin01g04410	NA	NA	NA	0	0	1	0	0	0	0	0	1	1
chr1_1611671	chr1	1	1611671	Bcin01g04420	28	Intergenic	upstream	LOW	Bcin01g04420	NA	NA	NA	0	0	1	0	0	0	0	0	1	1
chr1_1611745	chr1	1	1611745	Bcin01g04420	39	3_prime_UTR	3_prime_UTR_variant	LOW	Bcin01g04420	Bcin01g04420	three_prime_UTR	NA	0	0	1	0	0	0	0	0	1	1
chr1_1611776	chr1	1	1611776	Bcin01g04420	8	3_prime_UTR	3_prime_UTR_variant	LOW	Bcin01g04420	Bcin01g04420	three_prime_UTR	NA	0	0	1	0	0	0	0	0	1	1
chr1_1612195	chr1	1	1612195	Bcin01g04420	0	synonymous	synonymous_variant	LOW	Bcin01g04420	Bcin01g04420	CDS	NA	0	0	1	0	0	0	0	0	1	1
chr1_1612319	chr1	1	1612319	Bcin01g04420	0	intron	upstream	LOW	Bcin01g04420	Bcin01g04420	intron	NA	0	0	1	0	0	0	0	0	1	1
chr1_1612361	chr1	1	1612361	Bcin01g04420	0	intron	upstream	LOW	Bcin01g04420	Bcin01g04420	intron	NA	0	0	1	0	0	0	0	0	1	1
chr1_1612508	chr1	1	1612508	Bcin01g04420	0	synonymous	synonymous_variant	LOW	Bcin01g04420	Bcin01g04420	CDS	NA	0	0	1	0	0	0	0	0	1	1
chr1_1612625	chr1	1	1612625	Bcin01g04420	0	synonymous	synonymous_variant	LOW	Bcin01g04420	Bcin01g04420	CDS	NA	0	0	1	0	0	0	0	0	1	1
chr1_1612630	chr1	1	1612630	Bcin01g04420	0	missense	missense_variant	MODERATE	Bcin01g04420	Bcin01g04420	CDS	NA	0	0	1	0	0	0	0	0	1	1
chr1_1612812	chr1	1	1612812	Bcin01g04420	0	missense	missense_variant	MODERATE	Bcin01g04420	Bcin01g04420	CDS	NA	0	0	1	0	0	0	0	0	1	1
chr1_1613829	chr1	1	1613829	Bcin01g04420	0	synonymous	synonymous_variant	LOW	Bcin01g04420	Bcin01g04420	CDS	NA	0	0	1	0	0	0	0	0	9	1
chr1_1613902	chr1	1	1613902	Bcin01g04420	41	5_prime_UTR	5_prime_UTR_variant	LOW	Bcin01g04420	Bcin01g04420	five_prime_UTR	NA	0	0	1	0	0	0	0	0	1	1
chr1_1615419	chr1	1	1615419	Bcin01g04430	276	Intergenic	upstream	LOW	Bcin01g04430	NA	NA	NA	0	0	1	0	0	0	0	0	1	1
chr1_1615552	chr1	1	1615552	Bcin01g04430	143	Intergenic	upstream	LOW	Bcin01g04430	NA	NA	NA	0	0	1	0	0	0	0	0	5	1
chr1_1615612	chr1	1	1615612	Bcin01g04430	83	Intergenic	upstream	LOW	Bcin01g04430	NA	NA	NA	0	0	1	0	0	0	0	0	4	1
chr1_1615764	chr1	1	1615764	Bcin01g04430	0	missense	missense_variant	MODERATE	Bcin01g04430	Bcin01g04430	CDS	NA	0	0	1	0	0	0	0	0	5	1
chr1_1615770	chr1	1	1615770	Bcin01g04430	0	missense	missense_variant	MODERATE	Bcin01g04430	Bcin01g04430	CDS	NA	0	0	1	0	0	0	0	0	6	1
chr1_1615801	chr1	1	1615801	Bcin01g04430	0	synonymous	synonymous_variant	LOW	Bcin01g04430	Bcin01g04430	CDS	NA	0	0	1	0	0	0	0	0	1	1
chr1_1615855	chr1	1	1615855	Bcin01g04430	0	synonymous	synonymous_variant	LOW	Bcin01g04430	Bcin01g04430	CDS	NA	0	0	1	0	0	0	0	0	1	1
chr1_1615857	chr1	1	1615857	Bcin01g04430	0	missense	missense_variant	MODERATE	Bcin01g04430	Bcin01g04430	CDS	NA	0	0	1	0	0	0	0	0	1	1
chr1_1615882	chr1	1	1615882	Bcin01g04430	0	splice&synonymous	splice_region_variant&synonymous_variant	LOW	Bcin01g04430	Bcin01g04430	CDS	NA	0	0	1	0	0	0	0	0	5	1
chr1_1615949	chr1	1	1615949	Bcin01g04430	0	synonymous	synonymous_variant	LOW	Bcin01g04430	Bcin01g04430	CDS	NA	0	0	1	0	0	0	0	0	4	1
chr1_1615988	chr1	1	1615988	Bcin01g04430	0	synonymous	synonymous_variant	LOW	Bcin01g04430	Bcin01g04430	CDS	NA	0	0	1	0	0	0	0	0	5	1
chr1_1616263	chr1	1	1616263	Bcin01g04430	0	splice&intron	splice_region_variant&intron_variant	LOW	Bcin01g04430	Bcin01g04430	intron	NA	0	0	1	0	0	0	0	0	7	1
chr1_1616269	chr1	1	1616269	Bcin01g04430	0	intron	upstream	LOW	Bcin01g04430	Bcin01g04430	intron	NA	0	0	1	0	0	0	0	0	1	1
chr1_1616393	chr1	1	1616393	Bcin01g04430	0	synonymous	synonymous_variant	LOW	Bcin01g04430	Bcin01g04430	CDS	NA	0	0	1	0	0	0	0	0	7	1
chr1_1616445	chr1	1	1616445	Bcin01g04430	0	missense	missense_variant	MODERATE	Bcin01g04430	Bcin01g04430	CDS	NA	0	0	1	0	0	0	0	0	7	1
chr1_1616465	chr1	1	1616465	Bcin01g04430	0	synonymous	synonymous_variant	LOW	Bcin01g04430	Bcin01g04430	CDS	NA	0	0	1	0	0	0	0	0	7	1
chr1_1616502	chr1	1	1616502	Bcin01g04430	0	synonymous	synonymous_variant	LOW	Bcin01g04430	Bcin01g04430	CDS	NA	0	0	1	0	0	0	0	0	6	1
chr1_1616936	chr1	1	1616936	Bcin01g04430	0	synonymous	synonymous_variant	LOW	Bcin01g04430	Bcin01g04430	CDS	NA	0	0	1	0	0	0	0	0	1	1
chr1_1616958	chr1	1	1616958	Bcin01g04430	0	splice&intron	splice_region_variant&intron_variant	LOW	Bcin01g04430	Bcin01g04430	intron	NA	0	0	1	0	0	0	0	0	1	1
chr1_1617343	chr1	1	1617343	Bcin01g04430	0	synonymous	synonymous_variant	LOW	Bcin01g04430	Bcin01g04430	CDS	NA	0	0	1	0	0	0	0	0	1	1
chr1_1618828	chr1	1	1618828	Bcin01g04440	1621	Intergenic	upstream	LOW	NA	NA	NA	NA	0	0	1	0	0	0	0	0	1	1
chr1_1624688	chr1	1	1624688	Bcin01g04450	0	synonymous	synonymous_variant	LOW	Bcin01g04450	Bcin01g04450	CDS	NA	0	0	1	0	0	0	0	0	1	1
chr1_1624724	chr1	1	1624724	Bcin01g04450	0	synonymous	synonymous_variant	LOW	Bcin01g04450	Bcin01g04450	CDS	NA	0	0	1	0	0	0	0	0	1	1
chr1_1628700	chr1	1	1628700	Bcin01g04460	571	Intergenic	upstream	LOW	NA	NA	NA	NA	0	0	1	0	0	0	0	0	1	1
chr1_1628911	chr1	1	1628911	Bcin01g04460	782	Intergenic	upstream	LOW	NA	NA	NA	NA	0	0	1	0	0	0	0	0	1	1
chr1_1629286	chr1	1	1629286	Bcin01g04470	746	Intergenic	upstream	LOW	NA	NA	NA	NA	0	0	1	0	0	0	0	0	5	1
chr1_1631884	chr1	1	1631884	Bcin01g04470	0	synonymous	synonymous_variant	LOW	Bcin01g04470	Bcin01g04470	CDS	NA	0	0	1	0	0	0	0	0	1	1
chr1_1631887	chr1	1	1631887	Bcin01g04470	0	missense	missense_variant	MODERATE	Bcin01g04470	Bcin01g04470	CDS	NA	0	0	1	0	0	0	0	0	1	1
chr1_1633585	chr1	1	1633585	Bcin01g04470	170	Intergenic	upstream	LOW	Bcin01g04470	NA	NA	NA	0	0	1	0	0	0	0	0	1	1
chr1_1636222	chr1	1	1636222	Bcin01g04480	0	synonymous	synonymous_variant	LOW	Bcin01g04480	Bcin01g04480	CDS	NA	0	0	1	0	0	0	0	0	1	1
chr1_1636824	chr1	1	1636824	Bcin01g04480	167	3_prime_UTR	3_prime_UTR_variant	LOW	Bcin01g04480	Bcin01g04480	three_prime_UTR	NA	0	1	0	0	0	0	1	0	5	2
chr1_1648208	chr1	1	1648208	Bcin01g04510	118	Intergenic	upstream	LOW	Bcin01g04510	NA	NA	NA	0	0	0	0	0	0	1	0	1	1
chr1_1648257	chr1	1	1648257	Bcin01g04510	167	Intergenic	upstream	LOW	Bcin01g04510	NA	NA	NA	0	0	0	0	0	0	1	0	1	1
chr1_1653198	chr1	1	1653198	Bcin01g04540	186	3_prime_UTR	3_prime_UTR_variant	LOW	Bcin01g04540	Bcin01g04540	three_prime_UTR	NA	0	0	1	0	0	0	0	0	1	1
chr1_1663832	chr1	1	1663832	Bcin01g04580	866	Intergenic	upstream	LOW	NA	NA	NA	NA	0	0	0	0	0	0	0	1	1	1
chr1_1679117	chr1	1	1679117	Bcin01g04610	0	missense	missense_variant	MODERATE	Bcin01g04610	Bcin01g04610	CDS	NA	0	0	1	0	0	0	0	0	1	1
chr1_1681159	chr1	1	1681159	Bcin01g04620	117	Intergenic	upstream	LOW	Bcin01g04620	NA	NA	NA	0	0	1	0	0	0	0	0	1	1
chr1_1683929	chr1	1	1683929	Bcin01g04620	972	Intergenic	upstream	LOW	NA	NA	NA	NA	0	0	0	0	0	1	0	0	1	1
chr1_1684374	chr1	1	1684374	Bcin01g04630	1220	Intergenic	upstream	LOW	NA	NA	NA	NA	0	1	0	0	0	1	0	0	2	2
chr1_1684642	chr1	1	1684642	Bcin01g04630	952	Intergenic	upstream	LOW	NA	NA	NA	NA	0	1	0	0	0	1	0	0	2	2
chr1_1689106	chr1	1	1689106	Bcin01g04640	543	Intergenic	downstream	LOW	NA	NA	NA	NA	0	0	0	1	0	0	0	0	1	1
chr1_1689188	chr1	1	1689188	Bcin01g04640	461	Intergenic	downstream	LOW	Bcin01g04640	NA	NA	NA	0	0	0	0	0	1	0	0	9	1
chr1_1705041	chr1	1	1705041	Bcin01g04660	2197	Intergenic	upstream	LOW	NA	NA	NA	NA	0	1	0	1	0	0	0	0	2	2
chr1_1706374	chr1	1	1706374	Bcin01g04660	864	Intergenic	upstream	LOW	NA	NA	NA	NA	0	0	1	0	0	0	0	0	1	1
chr1_1708787	chr1	1	1708787	Bcin01g04660	0	missense	missense_variant	MODERATE	Bcin01g04660	Bcin01g04660	CDS	NA	0	0	0	0	1	0	0	0	1	1
chr1_170940	chr1	1	170940	Bcin01g00380	0	synonymous	synonymous_variant	LOW	Bcin01g00380	Bcin01g00380	CDS	NA	0	0	0	0	1	0	0	0	1	1
chr1_171369	chr1	1	171369	Bcin01g00380	0	synonymous	synonymous_variant	LOW	Bcin01g00380	Bcin01g00380	CDS	NA	0	0	0	0	1	0	0	0	4	1
chr1_171578	chr1	1	171578	Bcin01g00380	0	missense	missense_variant	MODERATE	Bcin01g00380	Bcin01g00380	CDS	NA	0	0	0	0	0	0	1	0	1	1
chr1_1716887	chr1	1	1716887	Bcin01g04690	197	Intergenic	upstream	LOW	Bcin01g04690	NA	NA	NA	0	1	0	0	0	0	0	0	1	1
chr1_1726839	chr1	1	1726839	Bcin01g04720	0	synonymous	synonymous_variant	LOW	Bcin01g04720	Bcin01g04720	CDS	NA	0	0	0	1	0	0	0	0	1	1
chr1_1736284	chr1	1	1736284	Bcin01g04760	259	5_prime_UTR	5_prime_UTR_variant	LOW	Bcin01g04760	NA	NA	NA	0	0	0	0	0	0	0	1	1	1
chr1_1736441	chr1	1	1736441	Bcin01g04760	416	5_prime_UTR	5_prime_UTR_variant	LOW	Bcin01g04760	NA	NA	NA	0	0	0	0	0	0	0	1	1	1
chr1_1736453	chr1	1	1736453	Bcin01g04760	428	5_prime_UTR	5_prime_UTR_variant	LOW	Bcin01g04760	NA	NA	NA	0	0	0	0	0	0	0	1	1	1
chr1_1736686	chr1	1	1736686	Bcin01g04760	191	Intergenic	upstream	LOW	Bcin01g04760	NA	NA	NA	0	0	0	0	0	0	0	1	1	1
chr1_1736850	chr1	1	1736850	Bcin01g04770	307	Intergenic	upstream	LOW	Bcin01g04770	NA	NA	NA	0	0	0	0	0	0	0	1	1	1
chr1_1736868	chr1	1	1736868	Bcin01g04770	289	Intergenic	upstream	LOW	Bcin01g04770	NA	NA	NA	0	0	0	0	0	0	0	1	1	1
chr1_1736988	chr1	1	1736988	Bcin01g04770	169	Intergenic	upstream	LOW	Bcin01g04770	NA	NA	NA	0	0	0	0	0	0	0	1	1	1
chr1_1737047	chr1	1	1737047	Bcin01g04770	110	Intergenic	upstream	LOW	Bcin01g04770	NA	NA	NA	0	0	0	0	0	0	0	1	1	1
chr1_1737492	chr1	1	1737492	Bcin01g04770	0	synonymous	synonymous_variant	LOW	Bcin01g04770	Bcin01g04770	CDS	NA	0	0	0	0	0	0	0	1	1	1
chr1_1738311	chr1	1	1738311	Bcin01g04770	540	Intergenic	upstream	LOW	NA	NA	NA	NA	0	0	0	0	0	0	0	1	1	1
chr1_1740215	chr1	1	1740215	Bcin01g04780	1341	Intergenic	upstream	LOW	NA	NA	NA	NA	0	0	0	0	0	0	0	1	1	1
chr1_1754030	chr1	1	1754030	Bcin01g04850	0	synonymous	synonymous_variant	LOW	Bcin01g04850	Bcin01g04850	CDS	NA	0	1	0	0	0	0	0	0	1	1
chr1_1754378	chr1	1	1754378	Bcin01g04850	22	5_prime_UTR	5_prime_UTR_variant	LOW	Bcin01g04850	Bcin01g04850	five_prime_UTR	NA	0	0	0	1	0	0	0	0	5	1
chr1_1754398	chr1	1	1754398	Bcin01g04850	42	5_prime_UTR	5_prime_UTR_variant	LOW	Bcin01g04850	Bcin01g04850	five_prime_UTR	NA	0	0	0	1	0	0	0	0	5	1
chr1_1756034	chr1	1	1756034	Bcin01g04860	116	Intergenic	upstream	LOW	Bcin01g04860	NA	NA	NA	0	0	0	0	0	0	0	1	3	1
chr1_1756042	chr1	1	1756042	Bcin01g04860	124	Intergenic	upstream	LOW	Bcin01g04860	NA	NA	NA	0	1	0	0	0	0	0	0	1	1
chr1_1756766	chr1	1	1756766	Bcin01g04860	848	TE	upstream	LOW	NA	NA	NA	TE_BLRtx_Gypsy-1_BFB-I	0	1	0	1	0	0	0	0	2	2
chr1_1757137	chr1	1	1757137	Bcin01g04870	727	Intergenic	upstream	LOW	NA	NA	NA	NA	0	1	0	0	0	0	0	0	1	1
chr1_1757187	chr1	1	1757187	Bcin01g04870	677	Intergenic	upstream	LOW	NA	NA	NA	NA	0	0	0	0	0	0	0	1	1	1
chr1_1757247	chr1	1	1757247	Bcin01g04870	617	Intergenic	upstream	LOW	NA	NA	NA	NA	0	0	0	0	0	0	0	1	1	1
chr1_1757276	chr1	1	1757276	Bcin01g04870	588	Intergenic	upstream	LOW	NA	NA	NA	NA	0	0	0	0	0	0	0	1	1	1
chr1_1757743	chr1	1	1757743	Bcin01g04870	121	Intergenic	upstream	LOW	Bcin01g04870	NA	NA	NA	0	0	0	0	0	0	0	1	1	1
chr1_1757963	chr1	1	1757963	Bcin01g04870	28	3_prime_UTR	3_prime_UTR_variant	LOW	Bcin01g04870	Bcin01g04870	three_prime_UTR	NA	0	0	0	0	0	0	0	1	1	1
chr1_1758191	chr1	1	1758191	Bcin01g04870	0	synonymous	synonymous_variant	LOW	Bcin01g04870	Bcin01g04870	CDS	NA	0	0	0	0	0	0	0	1	1	1
chr1_1758990	chr1	1	1758990	Bcin01g04870	0	intron	upstream	LOW	Bcin01g04870	Bcin01g04870	intron	NA	0	0	0	1	0	0	0	0	1	1
chr1_1760240	chr1	1	1760240	Bcin01g04870	673	Intergenic	upstream	LOW	NA	NA	NA	NA	0	0	0	1	0	0	0	0	1	1
chr1_1760256	chr1	1	1760256	Bcin01g04870	689	Intergenic	upstream	LOW	NA	NA	NA	NA	0	0	0	1	0	0	0	0	1	1
chr1_1760325	chr1	1	1760325	Bcin01g04870	758	Intergenic	upstream	LOW	NA	NA	NA	NA	0	0	0	1	0	0	0	0	1	1
chr1_1760656	chr1	1	1760656	Bcin01g04870	1089	Intergenic	upstream	LOW	NA	NA	NA	NA	0	0	0	1	0	0	0	0	1	1
chr1_1777698	chr1	1	1777698	Bcin01g04920	332	Intergenic	downstream	LOW	Bcin01g04920	NA	NA	NA	0	0	0	1	0	0	0	0	1	1
chr1_1777704	chr1	1	1777704	Bcin01g04920	338	Intergenic	downstream	LOW	Bcin01g04920	NA	NA	NA	0	0	0	1	0	0	0	0	1	1
chr1_1777768	chr1	1	1777768	Bcin01g04920	402	Intergenic	downstream	LOW	Bcin01g04920	NA	NA	NA	0	0	0	1	0	0	0	0	1	1
chr1_1777779	chr1	1	1777779	Bcin01g04920	413	Intergenic	downstream	LOW	Bcin01g04920	NA	NA	NA	0	0	0	1	0	0	0	0	1	1
chr1_1777795	chr1	1	1777795	Bcin01g04920	429	Intergenic	downstream	LOW	Bcin01g04920	NA	NA	NA	0	0	0	1	0	0	0	0	1	1
chr1_1777994	chr1	1	1777994	Bcin01g04920	628	Intergenic	downstream	LOW	NA	NA	NA	NA	0	0	0	1	0	0	0	0	1	1
chr1_1778007	chr1	1	1778007	Bcin01g04920	641	Intergenic	downstream	LOW	NA	NA	NA	NA	0	0	0	1	0	0	0	0	1	1
chr1_1779857	chr1	1	1779857	Bcin01g04940	27	Intergenic	upstream	LOW	Bcin01g04940	NA	NA	NA	0	1	0	1	0	0	0	0	2	2
chr1_1784031	chr1	1	1784031	Bcin01g04950	0	synonymous	synonymous_variant	LOW	Bcin01g04950	Bcin01g04950	CDS	NA	0	1	0	0	0	0	0	0	1	1
chr1_1784149	chr1	1	1784149	Bcin01g04940	633	Intergenic	upstream	LOW	NA	NA	NA	NA	0	1	0	1	0	1	0	0	9	3
chr1_1787835	chr1	1	1787835	Bcin01g04960	77	Intergenic	upstream	LOW	Bcin01g04960	NA	NA	NA	0	1	0	1	0	1	0	0	9	3
chr1_1787866	chr1	1	1787866	Bcin01g04960	108	Intergenic	upstream	LOW	Bcin01g04960	NA	NA	NA	0	1	0	1	0	1	0	0	9	3
chr1_1788657	chr1	1	1788657	Bcin01g04970	0	synonymous	synonymous_variant	LOW	Bcin01g04970	Bcin01g04970	CDS	NA	0	0	0	0	1	0	0	0	1	1
chr1_1789218	chr1	1	1789218	Bcin01g04970	3	Intergenic	upstream	LOW	Bcin01g04970	NA	NA	NA	0	1	0	1	0	0	0	0	2	2
chr1_1790115	chr1	1	1790115	Bcin01g04970	900	Intergenic	upstream	LOW	NA	NA	NA	NA	0	1	0	1	0	0	0	0	2	2
chr1_1790174	chr1	1	1790174	Bcin01g04970	959	Intergenic	upstream	LOW	NA	NA	NA	NA	0	1	0	0	0	0	0	0	1	1
chr1_1792027	chr1	1	1792027	Bcin01g04980	113	5_prime_UTR	5_prime_UTR_variant	LOW	Bcin01g04980	Bcin01g04980	five_prime_UTR	NA	0	1	0	1	0	0	0	0	2	2
chr1_1792623	chr1	1	1792623	Bcin01g04980	0	splice&intron	splice_region_variant&intron_variant	LOW	Bcin01g04980	Bcin01g04980	intron	NA	0	1	0	0	0	0	0	0	1	1
chr1_1792876	chr1	1	1792876	Bcin01g04980	0	synonymous	synonymous_variant	LOW	Bcin01g04980	Bcin01g04980	CDS	NA	0	1	0	1	0	0	0	0	2	2
chr1_1793086	chr1	1	1793086	Bcin01g04980	0	synonymous	synonymous_variant	LOW	Bcin01g04980	Bcin01g04980	CDS	NA	0	0	0	0	0	1	0	0	6	1
chr1_1793138	chr1	1	1793138	Bcin01g04980	40	3_prime_UTR	3_prime_UTR_variant	LOW	Bcin01g04980	Bcin01g04980	three_prime_UTR	NA	0	1	0	1	0	1	0	0	9	3
chr1_1793362	chr1	1	1793362	Bcin01g04980	137	Intergenic	upstream	LOW	Bcin01g04980	NA	NA	NA	0	0	0	0	0	1	0	1	2	2
chr1_1796692	chr1	1	1796692	Bcin01g05000	1380	Intergenic	upstream	LOW	NA	NA	NA	NA	0	0	0	0	0	0	0	1	2	1
chr1_1796798	chr1	1	1796798	Bcin01g05000	1486	Intergenic	upstream	LOW	NA	NA	NA	NA	0	0	0	0	0	0	0	1	3	1
chr1_1796828	chr1	1	1796828	Bcin01g05000	1516	Intergenic	upstream	LOW	NA	NA	NA	NA	0	0	0	0	0	0	0	1	1	1
chr1_1796861	chr1	1	1796861	Bcin01g05000	1549	Intergenic	upstream	LOW	NA	NA	NA	NA	0	0	0	0	0	0	0	1	1	1
chr1_1797234	chr1	1	1797234	Bcin01g05000	1922	Intergenic	upstream	LOW	NA	NA	NA	NA	0	0	0	0	0	0	0	1	1	1
chr1_1797255	chr1	1	1797255	Bcin01g05000	1943	Intergenic	upstream	LOW	NA	NA	NA	NA	0	0	0	0	0	0	0	1	4	1
chr1_1797296	chr1	1	1797296	Bcin01g05000	1984	Intergenic	upstream	LOW	NA	NA	NA	NA	0	0	0	0	0	0	0	1	4	1
chr1_1797333	chr1	1	1797333	Bcin01g05000	2021	Intergenic	upstream	LOW	NA	NA	NA	NA	0	0	0	0	0	0	0	1	4	1
chr1_1797412	chr1	1	1797412	Bcin01g05000	2100	Intergenic	upstream	LOW	NA	NA	NA	NA	0	0	0	0	0	0	0	1	1	1
chr1_1797423	chr1	1	1797423	Bcin01g05000	2111	Intergenic	upstream	LOW	NA	NA	NA	NA	0	0	0	0	0	0	0	1	1	1
chr1_1797559	chr1	1	1797559	Bcin01g05000	2247	Intergenic	upstream	LOW	NA	NA	NA	NA	0	0	0	0	0	0	0	1	1	1
chr1_1797612	chr1	1	1797612	Bcin01g05000	2300	Intergenic	upstream	LOW	NA	NA	NA	NA	0	0	0	0	0	0	0	1	3	1
chr1_1797754	chr1	1	1797754	Bcin01g05010	222	3_prime_UTR	3_prime_UTR_variant	LOW	Bcin01g05010	Bcin01g05010	three_prime_UTR	NA	0	0	0	0	0	0	0	1	1	1
chr1_1800612	chr1	1	1800612	Bcin01g05020	388	Intergenic	5_prime_UTR_variant	LOW	Bcin01g05020	NA	NA	NA	0	1	0	0	0	0	0	0	1	1
chr1_1801332	chr1	1	1801332	Bcin01g05020	0	missense	missense_variant	MODERATE	Bcin01g05020	Bcin01g05020	CDS	NA	0	0	0	0	0	0	0	1	1	1
chr1_1802280	chr1	1	1802280	Bcin01g05020	62	Intergenic	upstream	LOW	Bcin01g05020	NA	NA	NA	0	0	0	0	0	0	0	1	1	1
chr1_1802414	chr1	1	1802414	Bcin01g05030	57	Intergenic	upstream	LOW	Bcin01g05030	NA	NA	NA	0	1	0	0	0	0	0	0	1	1
chr1_1803796	chr1	1	1803796	Bcin01g05030	809	Intergenic	upstream	LOW	NA	NA	NA	NA	0	1	0	0	0	0	0	0	1	1
chr1_1803922	chr1	1	1803922	Bcin01g05030	935	Intergenic	upstream	LOW	NA	NA	NA	NA	0	1	0	0	0	0	0	0	1	1
chr1_1806479	chr1	1	1806479	Bcin01g05030	3492	Intergenic	upstream	LOW	NA	NA	NA	NA	0	1	0	0	1	0	0	0	2	2
chr1_1806663	chr1	1	1806663	Bcin01g05050	3407	Intergenic	upstream	LOW	NA	NA	NA	NA	0	1	0	0	0	0	0	0	1	1
chr1_1806697	chr1	1	1806697	Bcin01g05050	3373	Intergenic	upstream	LOW	NA	NA	NA	NA	0	1	0	0	0	0	0	0	1	1
chr1_1808668	chr1	1	1808668	Bcin01g05050	1402	Intergenic	upstream	LOW	NA	NA	NA	NA	0	1	0	0	0	0	0	0	1	1
chr1_1808777	chr1	1	1808777	Bcin01g05050	1293	Intergenic	upstream	LOW	NA	NA	NA	NA	0	1	0	0	0	0	0	0	1	1
chr1_183345	chr1	1	183345	Bcin01g00420	0	synonymous	synonymous_variant	LOW	Bcin01g00420	Bcin01g00420	CDS	NA	0	0	0	0	0	0	1	0	1	1
chr1_1843372	chr1	1	1843372	Bcin01g05160	432	Intergenic	upstream	LOW	Bcin01g05160	NA	NA	NA	0	1	0	0	0	0	0	0	1	1
chr1_184376	chr1	1	184376	Bcin01g00420	269	3_prime_UTR	3_prime_UTR_variant	LOW	Bcin01g00420	Bcin01g00420	three_prime_UTR	NA	0	0	0	0	0	0	1	0	1	1
chr1_1845951	chr1	1	1845951	Bcin01g05160	3011	Intergenic	upstream	LOW	NA	NA	NA	NA	0	0	1	0	0	0	0	0	1	1
chr1_1854020	chr1	1	1854020	Bcin01g05170	1613	Intergenic	upstream	LOW	NA	NA	NA	NA	0	0	0	1	0	0	0	0	1	1
chr1_1854483	chr1	1	1854483	Bcin01g05180	2022	Intergenic	upstream	LOW	NA	NA	NA	NA	0	0	0	0	0	0	1	0	1	1
chr1_1859813	chr1	1	1859813	Bcin01g05190	52	3_prime_UTR	3_prime_UTR_variant	LOW	Bcin01g05190	Bcin01g05190	three_prime_UTR	NA	0	0	0	0	0	0	0	1	6	1
chr1_1860907	chr1	1	1860907	Bcin01g05200	0	synonymous	synonymous_variant	LOW	Bcin01g05200	Bcin01g05200	CDS	NA	0	0	0	1	0	0	0	0	1	1
chr1_1861049	chr1	1	1861049	Bcin01g05200	50	5_prime_UTR	5_prime_UTR_variant	LOW	Bcin01g05200	Bcin01g05200	five_prime_UTR	NA	0	0	0	1	0	0	0	0	1	1
chr1_1870302	chr1	1	1870302	Bcin01g05270	1178	Intergenic	upstream	LOW	NA	NA	NA	NA	0	0	0	1	0	0	0	0	1	1
chr1_1870439	chr1	1	1870439	Bcin01g05260	0	synonymous	synonymous_variant	LOW	Bcin01g05260	Bcin01g05260	CDS	NA	0	0	0	1	0	0	0	0	1	1
chr1_1874230	chr1	1	1874230	Bcin01g05270	77	Intergenic	3_prime_UTR_variant	LOW	Bcin01g05270	NA	NA	NA	0	0	0	0	0	0	0	1	4	1
chr1_1874231	chr1	1	1874231	Bcin01g05270	78	Intergenic	3_prime_UTR_variant	LOW	Bcin01g05270	NA	NA	NA	0	0	0	0	0	0	0	1	4	1
chr1_1874406	chr1	1	1874406	Bcin01g05280	79	3_prime_UTR	3_prime_UTR_variant	LOW	Bcin01g05280	Bcin01g05280	three_prime_UTR	NA	0	0	0	0	0	0	0	1	1	1
chr1_1874442	chr1	1	1874442	Bcin01g05280	43	3_prime_UTR	3_prime_UTR_variant	LOW	Bcin01g05280	Bcin01g05280	three_prime_UTR	NA	0	0	0	0	0	0	0	1	1	1
chr1_1874602	chr1	1	1874602	Bcin01g05280	0	synonymous	synonymous_variant	LOW	Bcin01g05280	Bcin01g05280	CDS	NA	0	0	0	0	0	0	0	1	1	1
chr1_1874605	chr1	1	1874605	Bcin01g05280	0	synonymous	synonymous_variant	LOW	Bcin01g05280	Bcin01g05280	CDS	NA	0	0	0	0	0	0	0	1	1	1
chr1_1874686	chr1	1	1874686	Bcin01g05280	0	synonymous	synonymous_variant	LOW	Bcin01g05280	Bcin01g05280	CDS	NA	0	0	0	0	0	0	0	1	1	1
chr1_1878645	chr1	1	1878645	Bcin01g05280	1883	Intergenic	upstream	LOW	NA	NA	NA	NA	0	1	0	0	0	0	0	0	1	1
chr1_1878667	chr1	1	1878667	Bcin01g05280	1905	Intergenic	upstream	LOW	NA	NA	NA	NA	0	1	0	0	0	0	0	0	1	1
chr1_1887080	chr1	1	1887080	Bcin01g05320	907	Intergenic	upstream	LOW	NA	NA	NA	NA	0	1	0	0	0	0	0	0	1	1
chr1_1887737	chr1	1	1887737	Bcin01g05320	250	Intergenic	upstream	LOW	Bcin01g05320	NA	NA	NA	0	0	0	1	0	0	0	0	1	1
chr1_1887793	chr1	1	1887793	Bcin01g05320	194	Intergenic	upstream	LOW	Bcin01g05320	NA	NA	NA	0	0	0	1	0	0	0	0	1	1
chr1_1899069	chr1	1	1899069	Bcin01g05370	0	missense	missense_variant	MODERATE	Bcin01g05370	Bcin01g05370	CDS	NA	0	0	0	1	0	0	0	0	1	1
chr1_1909404	chr1	1	1909404	Bcin01g05390	0	synonymous	synonymous_variant	LOW	Bcin01g05390	Bcin01g05390	CDS	NA	0	0	0	1	0	0	0	0	1	1
chr1_1913025	chr1	1	1913025	Bcin01g05420	569	Intergenic	upstream	LOW	NA	NA	NA	NA	0	0	0	1	0	0	0	0	1	1
chr1_1924550	chr1	1	1924550	Bcin01g05460	0	synonymous	synonymous_variant	LOW	Bcin01g05460	Bcin01g05460	CDS	NA	0	0	0	0	0	1	0	0	6	1
chr1_1930866	chr1	1	1930866	Bcin01g05500	359	Intergenic	upstream	LOW	Bcin01g05500	NA	NA	NA	0	0	0	1	0	0	0	0	1	1
chr1_1934513	chr1	1	1934513	Bcin01g05510	48	3_prime_UTR	3_prime_UTR_variant	LOW	Bcin01g05510	Bcin01g05510	three_prime_UTR	NA	0	0	0	1	0	0	0	0	1	1
chr1_1948571	chr1	1	1948571	Bcin01g05560	77	Intergenic	upstream	LOW	Bcin01g05560	NA	NA	NA	0	0	0	0	0	0	1	0	1	1
chr1_1948970	chr1	1	1948970	Bcin01g05570	0	synonymous	synonymous_variant	LOW	Bcin01g05570	Bcin01g05570	CDS	NA	0	0	0	0	0	0	1	0	1	1
chr1_1950188	chr1	1	1950188	Bcin01g05580	0	synonymous	synonymous_variant	LOW	Bcin01g05580	Bcin01g05580	CDS	NA	0	0	0	0	0	0	1	0	3	1
chr1_1951363	chr1	1	1951363	Bcin01g05570	1517	Intergenic	upstream	LOW	NA	NA	NA	NA	0	0	0	0	0	0	1	0	1	1
chr1_1951810	chr1	1	1951810	Bcin01g05590	1241	Intergenic	upstream	LOW	NA	NA	NA	NA	0	0	0	0	0	0	1	0	1	1
chr1_1957971	chr1	1	1957971	Bcin01g05610	0	synonymous	synonymous_variant	LOW	Bcin01g05610	Bcin01g05610	CDS	NA	0	0	0	0	0	0	1	0	1	1
chr1_1958819	chr1	1	1958819	Bcin01g05610	13	5_prime_UTR	5_prime_UTR_variant	LOW	Bcin01g05610	Bcin01g05610	five_prime_UTR	NA	0	0	0	0	0	0	1	0	2	1
chr1_1959641	chr1	1	1959641	Bcin01g05620	572	Intergenic	upstream	LOW	NA	NA	NA	NA	0	0	0	0	0	0	1	0	1	1
chr1_1961989	chr1	1	1961989	Bcin01g05640	690	Intergenic	upstream	LOW	NA	NA	NA	NA	0	0	0	0	0	0	1	0	1	1
chr1_1963447	chr1	1	1963447	Bcin01g05640	0	synonymous	synonymous_variant	LOW	Bcin01g05640	Bcin01g05640	CDS	NA	0	0	0	0	0	0	1	0	4	1
chr1_1963456	chr1	1	1963456	Bcin01g05640	0	synonymous	synonymous_variant	LOW	Bcin01g05640	Bcin01g05640	CDS	NA	0	0	0	0	0	0	1	0	4	1
chr1_1965059	chr1	1	1965059	Bcin01g05640	1234	Intergenic	upstream	LOW	NA	NA	NA	NA	0	0	0	1	0	0	0	0	1	1
chr1_1965116	chr1	1	1965116	Bcin01g05640	1291	Intergenic	upstream	LOW	NA	NA	NA	NA	0	0	0	1	0	0	0	0	1	1
chr1_1966752	chr1	1	1966752	Bcin01g05650	0	missense	missense_variant	MODERATE	Bcin01g05650	Bcin01g05650	CDS	NA	0	0	0	1	0	0	0	0	6	1
chr1_1971538	chr1	1	1971538	Bcin01g05680	0	synonymous	synonymous_variant	LOW	Bcin01g05680	Bcin01g05680	CDS	NA	0	0	0	1	0	0	0	0	1	1
chr1_1978276	chr1	1	1978276	Bcin01g05700	0	intron	upstream	LOW	Bcin01g05700	Bcin01g05700	intron	NA	0	0	0	1	0	0	0	0	1	1
chr1_1988249	chr1	1	1988249	Bcin01g05710	0	synonymous	synonymous_variant	LOW	Bcin01g05710	Bcin01g05710	CDS	NA	0	0	0	0	0	0	1	0	1	1
chr1_1995334	chr1	1	1995334	Bcin01g05730	624	Intergenic	upstream	LOW	NA	NA	NA	NA	0	0	0	1	0	0	0	0	4	1
chr1_1995738	chr1	1	1995738	Bcin01g05730	220	Intergenic	upstream	LOW	Bcin01g05730	NA	NA	NA	0	1	0	0	0	0	1	0	6	2
chr1_2001809	chr1	1	2001809	Bcin01g05760	263	Intergenic	upstream	LOW	Bcin01g05760	NA	NA	NA	0	0	0	0	1	0	0	0	1	1
chr1_2003665	chr1	1	2003665	Bcin01g05760	0	synonymous	synonymous_variant	LOW	Bcin01g05760	Bcin01g05760	CDS	NA	0	0	1	0	0	0	0	0	1	1
chr1_2008621	chr1	1	2008621	Bcin01g05760	0	synonymous	synonymous_variant	LOW	Bcin01g05760	Bcin01g05760	CDS	NA	0	0	0	0	0	0	1	1	2	2
chr1_2014398	chr1	1	2014398	Bcin01g05770	1135	Intergenic	upstream	LOW	NA	NA	NA	NA	0	1	0	0	0	1	0	1	3	3
chr1_2014473	chr1	1	2014473	Bcin01g05770	1210	Intergenic	upstream	LOW	NA	NA	NA	NA	0	1	0	0	0	0	1	1	6	3
chr1_2018911	chr1	1	2018911	Bcin01g05780	0	synonymous	synonymous_variant	LOW	Bcin01g05780	Bcin01g05780	CDS	NA	0	0	0	0	0	0	1	1	2	2
chr1_2018929	chr1	1	2018929	Bcin01g05780	0	synonymous	synonymous_variant	LOW	Bcin01g05780	Bcin01g05780	CDS	NA	0	0	0	0	0	0	1	1	2	2
chr1_2020767	chr1	1	2020767	Bcin01g05790	0	splice&synonymous	splice_region_variant&synonymous_variant	LOW	Bcin01g05790	Bcin01g05790	CDS	NA	0	0	0	1	0	1	0	0	2	2
chr1_2022801	chr1	1	2022801	Bcin01g05790	0	synonymous	synonymous_variant	LOW	Bcin01g05790	Bcin01g05790	CDS	NA	0	0	0	0	0	0	0	1	1	1
chr1_2024969	chr1	1	2024969	Bcin01g05800	20	5_prime_UTR	5_prime_UTR_variant	LOW	Bcin01g05800	Bcin01g05800	five_prime_UTR	NA	0	0	0	0	0	0	1	0	1	1
chr1_2025968	chr1	1	2025968	Bcin01g05800	0	synonymous	synonymous_variant	LOW	Bcin01g05800	Bcin01g05800	CDS	NA	0	0	0	0	0	1	0	0	1	1
chr1_2025986	chr1	1	2025986	Bcin01g05800	0	synonymous	synonymous_variant	LOW	Bcin01g05800	Bcin01g05800	CDS	NA	0	0	0	1	0	0	0	0	1	1
chr1_2026525	chr1	1	2026525	Bcin01g05800	0	synonymous	synonymous_variant	LOW	Bcin01g05800	Bcin01g05800	CDS	NA	0	0	0	0	0	0	0	1	1	1
chr1_2026531	chr1	1	2026531	Bcin01g05800	0	synonymous	synonymous_variant	LOW	Bcin01g05800	Bcin01g05800	CDS	NA	0	0	0	0	0	0	0	1	1	1
chr1_2026558	chr1	1	2026558	Bcin01g05800	0	synonymous	synonymous_variant	LOW	Bcin01g05800	Bcin01g05800	CDS	NA	0	0	0	0	0	1	0	0	4	1
chr1_2026693	chr1	1	2026693	Bcin01g05800	0	synonymous	synonymous_variant	LOW	Bcin01g05800	Bcin01g05800	CDS	NA	0	0	0	0	0	0	0	1	1	1
chr1_2026717	chr1	1	2026717	Bcin01g05800	0	synonymous	synonymous_variant	LOW	Bcin01g05800	Bcin01g05800	CDS	NA	0	0	0	0	0	0	0	1	1	1
chr1_2026724	chr1	1	2026724	Bcin01g05800	0	missense	missense_variant	MODERATE	Bcin01g05800	Bcin01g05800	CDS	NA	0	0	0	0	0	0	0	1	1	1
chr1_2026865	chr1	1	2026865	Bcin01g05800	0	synonymous	synonymous_variant	LOW	Bcin01g05800	Bcin01g05800	CDS	NA	0	0	0	0	0	1	0	0	11	1
chr1_2027207	chr1	1	2027207	Bcin01g05800	0	synonymous	synonymous_variant	LOW	Bcin01g05800	Bcin01g05800	CDS	NA	0	0	0	0	0	0	1	0	1	1
chr1_2027613	chr1	1	2027613	Bcin01g05800	0	intron	upstream	LOW	Bcin01g05800	Bcin01g05800	CDS	NA	0	0	0	0	0	0	0	1	1	1
chr1_2027963	chr1	1	2027963	Bcin01g05800	0	synonymous	synonymous_variant	LOW	Bcin01g05800	Bcin01g05800	CDS	NA	0	1	0	0	0	0	0	0	1	1
chr1_2028354	chr1	1	2028354	Bcin01g05800	0	missense	missense_variant	MODERATE	Bcin01g05800	Bcin01g05800	CDS	NA	0	0	0	0	0	1	0	0	1	1
chr1_2032682	chr1	1	2032682	Bcin01g05820	1275	Intergenic	upstream	LOW	NA	NA	NA	NA	0	0	0	0	0	0	1	0	1	1
chr1_2035862	chr1	1	2035862	Bcin01g05820	26	3_prime_UTR	3_prime_UTR_variant	LOW	Bcin01g05820	Bcin01g05820	three_prime_UTR	NA	0	0	0	0	0	0	1	0	1	1
chr1_2035908	chr1	1	2035908	Bcin01g05820	72	3_prime_UTR	3_prime_UTR_variant	LOW	Bcin01g05820	Bcin01g05820	three_prime_UTR	NA	0	0	0	0	0	0	1	0	1	1
chr1_2036080	chr1	1	2036080	Bcin01g05820	155	TE	upstream	LOW	Bcin01g05820	NA	NA	TElength_<700bpsTermRepeats	0	0	0	0	0	0	1	0	1	1
chr1_2038946	chr1	1	2038946	Bcin01g05830	0	missense	missense_variant	MODERATE	Bcin01g05830	Bcin01g05830	CDS	NA	0	0	0	0	0	0	0	1	1	1
chr1_2038995	chr1	1	2038995	Bcin01g05830	0	missense	missense_variant	MODERATE	Bcin01g05830	Bcin01g05830	CDS	NA	0	1	0	0	0	0	0	0	1	1
chr1_2053198	chr1	1	2053198	Bcin01g05890	207	Intergenic	upstream	LOW	Bcin01g05890	NA	NA	NA	0	0	0	0	0	1	0	0	1	1
chr1_2064506	chr1	1	2064506	Bcin01g05900	0	splice&intron	splice_region_variant&intron_variant	LOW	Bcin01g05900	Bcin01g05900	intron	NA	0	0	0	0	0	1	0	0	1	1
chr1_2068077	chr1	1	2068077	Bcin01g05910	0	synonymous	synonymous_variant	LOW	Bcin01g05910	Bcin01g05910	CDS	NA	0	1	0	0	0	0	0	0	1	1
chr1_2075571	chr1	1	2075571	Bcin01g05930	974	Intergenic	upstream	LOW	NA	NA	NA	NA	0	0	0	0	0	0	0	1	1	1
chr1_2078461	chr1	1	2078461	Bcin01g05930	0	synonymous	synonymous_variant	LOW	Bcin01g05930	Bcin01g05930	CDS	NA	0	1	0	0	0	0	0	0	1	1
chr1_2078611	chr1	1	2078611	Bcin01g05930	0	synonymous	synonymous_variant	LOW	Bcin01g05930	Bcin01g05930	CDS	NA	0	0	0	0	0	1	0	0	1	1
chr1_2079178	chr1	1	2079178	Bcin01g05930	0	synonymous	synonymous_variant	LOW	Bcin01g05930	Bcin01g05930	CDS	NA	0	0	0	0	0	1	0	0	1	1
chr1_2082311	chr1	1	2082311	Bcin01g05940	98	Intergenic	downstream	LOW	Bcin01g05940	NA	NA	NA	0	0	0	0	0	1	0	0	1	1
chr1_2084800	chr1	1	2084800	Bcin01g05950	1178	Intergenic	downstream	LOW	NA	NA	NA	NA	0	0	0	0	0	1	0	0	1	1
chr1_2087433	chr1	1	2087433	Bcin01g05960	114	Intergenic	upstream	LOW	Bcin01g05960	NA	NA	NA	0	0	0	0	0	1	0	0	1	1
chr1_209285	chr1	1	209285	Bcin01g00460	0	synonymous	synonymous_variant	LOW	Bcin01g00460	Bcin01g00460	CDS	NA	0	0	1	0	0	0	0	0	1	1
chr1_2095627	chr1	1	2095627	Bcin01g05980	551	Intergenic	upstream	LOW	NA	NA	NA	NA	0	0	0	0	0	1	0	0	1	1
chr1_2095633	chr1	1	2095633	Bcin01g05980	557	Intergenic	upstream	LOW	NA	NA	NA	NA	0	0	0	0	0	1	0	0	1	1
chr1_2095653	chr1	1	2095653	Bcin01g05980	577	Intergenic	upstream	LOW	NA	NA	NA	NA	0	0	0	0	0	1	0	0	1	1
chr1_2096238	chr1	1	2096238	Bcin01g05980	1162	Intergenic	upstream	LOW	NA	NA	NA	NA	0	1	0	0	0	0	0	0	1	1
chr1_2096266	chr1	1	2096266	Bcin01g05980	1190	Intergenic	upstream	LOW	NA	NA	NA	NA	0	1	0	0	0	0	0	0	1	1
chr1_2096307	chr1	1	2096307	Bcin01g05980	1231	Intergenic	upstream	LOW	NA	NA	NA	NA	0	1	0	1	0	0	0	0	2	2
chr1_2096322	chr1	1	2096322	Bcin01g05980	1246	Intergenic	upstream	LOW	NA	NA	NA	NA	0	1	0	0	0	0	0	0	1	1
chr1_2096347	chr1	1	2096347	Bcin01g05990	1237	Intergenic	upstream	LOW	NA	NA	NA	NA	0	1	0	0	0	0	0	0	1	1
chr1_2096444	chr1	1	2096444	Bcin01g05990	1140	Intergenic	upstream	LOW	NA	NA	NA	NA	0	1	0	0	0	0	0	0	1	1
chr1_2096639	chr1	1	2096639	Bcin01g05990	945	Intergenic	upstream	LOW	NA	NA	NA	NA	0	1	0	0	0	0	0	0	1	1
chr1_2096813	chr1	1	2096813	Bcin01g05990	771	Intergenic	upstream	LOW	NA	NA	NA	NA	0	0	0	0	0	1	0	0	1	1
chr1_2096938	chr1	1	2096938	Bcin01g05990	646	Intergenic	upstream	LOW	NA	NA	NA	NA	0	1	0	0	0	0	0	0	1	1
chr1_2096940	chr1	1	2096940	Bcin01g05990	644	Intergenic	upstream	LOW	NA	NA	NA	NA	0	1	0	0	0	0	0	0	1	1
chr1_2096955	chr1	1	2096955	Bcin01g05990	629	Intergenic	upstream	LOW	NA	NA	NA	NA	0	1	0	0	0	0	0	0	1	1
chr1_2099501	chr1	1	2099501	Bcin01g06000	0	synonymous	synonymous_variant	LOW	Bcin01g06000	Bcin01g06000	CDS	NA	0	0	0	0	0	1	0	0	1	1
chr1_2100943	chr1	1	2100943	Bcin01g06000	0	missense	missense_variant	MODERATE	Bcin01g06000	Bcin01g06000	CDS	NA	0	1	0	0	0	0	0	0	1	1
chr1_2102037	chr1	1	2102037	Bcin01g06000	392	Intergenic	upstream	LOW	Bcin01g06000	NA	NA	NA	0	1	0	1	0	0	0	0	2	2
chr1_2102052	chr1	1	2102052	Bcin01g06000	407	Intergenic	upstream	LOW	Bcin01g06000	NA	NA	NA	0	1	0	1	0	0	0	0	2	2
chr1_2102074	chr1	1	2102074	Bcin01g06000	429	Intergenic	upstream	LOW	Bcin01g06000	NA	NA	NA	0	0	0	0	0	1	0	0	1	1
chr1_2102311	chr1	1	2102311	Bcin01g06000	666	Intergenic	upstream	LOW	NA	NA	NA	NA	0	0	1	0	0	0	0	0	7	1
chr1_2107670	chr1	1	2107670	Bcin01g06010	136	Intergenic	downstream	LOW	Bcin01g06010	NA	NA	NA	0	0	0	0	1	0	0	0	1	1
chr1_2107803	chr1	1	2107803	Bcin01g06010	269	Intergenic	downstream	LOW	Bcin01g06010	NA	NA	NA	0	0	0	0	0	1	0	0	1	1
chr1_2115237	chr1	1	2115237	Bcin01g06020	776	Intergenic	upstream	LOW	NA	NA	NA	NA	0	1	0	0	0	0	0	0	1	1
chr1_2115293	chr1	1	2115293	Bcin01g06020	832	Intergenic	upstream	LOW	NA	NA	NA	NA	0	0	0	0	0	1	0	0	1	1
chr1_2115536	chr1	1	2115536	Bcin01g06020	1075	Intergenic	upstream	LOW	NA	NA	NA	NA	0	1	0	0	0	0	0	0	1	1
chr1_2118058	chr1	1	2118058	Bcin01g06030	2048	Intergenic	upstream	LOW	NA	NA	NA	NA	0	0	0	0	0	1	0	0	1	1
chr1_2120141	chr1	1	2120141	Bcin01g06030	240	3_prime_UTR	3_prime_UTR_variant	LOW	Bcin01g06030	Bcin01g06030	three_prime_UTR	NA	0	0	0	0	0	1	0	0	1	1
chr1_2124834	chr1	1	2124834	Bcin01g06030	0	synonymous	synonymous_variant	LOW	Bcin01g06030	Bcin01g06030	CDS	NA	0	0	0	0	0	0	1	0	1	1
chr1_2127371	chr1	1	2127371	Bcin01g06040	961	Intergenic	upstream	LOW	NA	NA	NA	NA	0	0	0	0	0	1	0	0	1	1
chr1_2127373	chr1	1	2127373	Bcin01g06040	959	Intergenic	upstream	LOW	NA	NA	NA	NA	0	0	0	0	0	1	0	0	1	1
chr1_2127426	chr1	1	2127426	Bcin01g06040	906	Intergenic	upstream	LOW	NA	NA	NA	NA	0	1	0	0	0	0	0	0	1	1
chr1_2128121	chr1	1	2128121	Bcin01g06040	211	Intergenic	upstream	LOW	Bcin01g06040	NA	NA	NA	0	0	0	0	0	1	0	0	1	1
chr1_2128213	chr1	1	2128213	Bcin01g06040	119	Intergenic	upstream	LOW	Bcin01g06040	NA	NA	NA	0	1	0	0	0	1	0	0	2	2
chr1_2131520	chr1	1	2131520	Bcin01g06040	559	Intergenic	upstream	LOW	NA	NA	NA	NA	0	0	0	0	0	1	0	0	1	1
chr1_2133579	chr1	1	2133579	Bcin01g06050	1681	Intergenic	upstream	LOW	NA	NA	NA	NA	0	0	0	0	0	0	0	1	1	1
chr1_2136515	chr1	1	2136515	Bcin01g06050	0	intron	intron_variant	LOW	Bcin01g06050	Bcin01g06050	intron	NA	0	0	0	0	0	1	0	0	1	1
chr1_2136597	chr1	1	2136597	Bcin01g06050	0	synonymous	synonymous_variant	LOW	Bcin01g06050	Bcin01g06050	CDS	NA	0	0	0	0	0	0	0	1	1	1
chr1_2136695	chr1	1	2136695	Bcin01g06050	0	missense	missense_variant	MODERATE	Bcin01g06050	Bcin01g06050	CDS	NA	0	0	0	0	0	1	0	0	1	1
chr1_2136915	chr1	1	2136915	Bcin01g06050	126	3_prime_UTR	3_prime_UTR_variant	LOW	Bcin01g06050	Bcin01g06050	three_prime_UTR	NA	0	0	0	0	0	0	0	1	1	1
chr1_2137128	chr1	1	2137128	Bcin01g06050	96	Intergenic	upstream	LOW	Bcin01g06050	NA	NA	NA	0	0	0	0	0	0	0	1	1	1
chr1_2137132	chr1	1	2137132	Bcin01g06050	100	Intergenic	upstream	LOW	Bcin01g06050	NA	NA	NA	0	0	0	0	0	0	0	1	1	1
chr1_2137245	chr1	1	2137245	Bcin01g06050	213	Intergenic	upstream	LOW	Bcin01g06050	NA	NA	NA	0	0	0	0	0	1	0	0	1	1
chr1_2137259	chr1	1	2137259	Bcin01g06050	227	Intergenic	upstream	LOW	Bcin01g06050	NA	NA	NA	0	0	0	0	0	1	0	0	1	1
chr1_2137559	chr1	1	2137559	Bcin01g06050	527	Intergenic	upstream	LOW	NA	NA	NA	NA	0	1	0	0	0	0	0	0	1	1
chr1_2137570	chr1	1	2137570	Bcin01g06050	538	Intergenic	upstream	LOW	NA	NA	NA	NA	0	1	0	0	0	0	0	0	1	1
chr1_2138816	chr1	1	2138816	Bcin01g06050	1784	Intergenic	upstream	LOW	NA	NA	NA	NA	0	0	0	0	0	0	1	0	1	1
chr1_2139953	chr1	1	2139953	Bcin01g06060	1612	Intergenic	upstream	LOW	NA	NA	NA	NA	0	1	0	0	0	0	0	0	1	1
chr1_2142996	chr1	1	2142996	Bcin01g06070	0	intron	downstream	LOW	Bcin01g06070	Bcin01g06070	intron	NA	0	1	0	0	0	1	0	0	6	2
chr1_2142998	chr1	1	2142998	Bcin01g06070	0	intron	downstream	LOW	Bcin01g06070	Bcin01g06070	intron	NA	0	1	0	0	1	1	0	1	4	4
chr1_2149190	chr1	1	2149190	Bcin01g06090	696	Intergenic	upstream	LOW	NA	NA	NA	NA	0	0	0	0	0	1	0	0	1	1
chr1_2151784	chr1	1	2151784	Bcin01g06090	0	synonymous	synonymous_variant	LOW	Bcin01g06090	Bcin01g06090	CDS	NA	0	1	0	1	0	0	0	0	2	2
chr1_2151972	chr1	1	2151972	Bcin01g06090	17	3_prime_UTR	3_prime_UTR_variant	LOW	Bcin01g06090	Bcin01g06090	three_prime_UTR	NA	0	0	0	0	0	1	0	0	1	1
chr1_2152276	chr1	1	2152276	Bcin01g06090	38	Intergenic	upstream	LOW	Bcin01g06090	NA	NA	NA	0	0	0	0	0	0	1	0	1	1
chr1_2157798	chr1	1	2157798	Bcin01g06110	388	5_prime_UTR	5_prime_UTR_variant	LOW	Bcin01g06110	Bcin01g06110	five_prime_UTR	NA	0	0	0	0	0	0	0	1	1	1
chr1_2160486	chr1	1	2160486	Bcin01g06120	0	missense	missense_variant	MODERATE	Bcin01g06120	Bcin01g06120	CDS	NA	0	0	0	0	0	1	0	0	1	1
chr1_2166256	chr1	1	2166256	Bcin01g06160	0	synonymous	synonymous_variant	LOW	Bcin01g06160	Bcin01g06160	CDS	NA	0	0	0	0	0	1	0	0	1	1
chr1_2170547	chr1	1	2170547	Bcin01g06180	349	Intergenic	upstream	LOW	Bcin01g06180	NA	NA	NA	0	0	0	0	0	1	0	0	1	1
chr1_2171578	chr1	1	2171578	Bcin01g06190	0	missense	missense_variant	MODERATE	Bcin01g06190	Bcin01g06190	CDS	NA	0	0	0	0	0	1	0	0	1	1
chr1_2172186	chr1	1	2172186	Bcin01g06190	0	synonymous	synonymous_variant	LOW	Bcin01g06190	Bcin01g06190	CDS	NA	0	1	0	0	0	0	0	1	2	2
chr1_2172202	chr1	1	2172202	Bcin01g06190	0	missense	missense_variant	MODERATE	Bcin01g06190	Bcin01g06190	CDS	NA	0	1	0	0	0	0	0	1	2	2
chr1_2172549	chr1	1	2172549	Bcin01g06190	0	synonymous	synonymous_variant	LOW	Bcin01g06190	Bcin01g06190	CDS	NA	1	1	0	0	0	0	0	1	3	3
chr1_2172971	chr1	1	2172971	Bcin01g06190	0	missense	missense_variant	MODERATE	Bcin01g06190	Bcin01g06190	CDS	NA	0	0	0	0	0	0	0	1	1	1
chr1_2172981	chr1	1	2172981	Bcin01g06190	0	synonymous	synonymous_variant	LOW	Bcin01g06190	Bcin01g06190	CDS	NA	0	0	0	0	0	0	0	1	1	1
chr1_2172984	chr1	1	2172984	Bcin01g06190	0	synonymous	synonymous_variant	LOW	Bcin01g06190	Bcin01g06190	CDS	NA	0	0	0	0	0	0	0	1	1	1
chr1_2173810	chr1	1	2173810	Bcin01g06200	2	3_prime_UTR	3_prime_UTR_variant	LOW	Bcin01g06200	Bcin01g06200	three_prime_UTR	NA	0	0	0	0	0	1	0	0	1	1
chr1_2174145	chr1	1	2174145	Bcin01g06200	0	synonymous	synonymous_variant	LOW	Bcin01g06200	Bcin01g06200	CDS	NA	0	0	0	0	0	1	0	0	1	1
chr1_2174511	chr1	1	2174511	Bcin01g06200	0	synonymous	synonymous_variant	LOW	Bcin01g06200	Bcin01g06200	CDS	NA	0	0	0	0	0	1	0	0	1	1
chr1_2181335	chr1	1	2181335	Bcin01g06220	246	Intergenic	upstream	LOW	Bcin01g06220	NA	NA	NA	0	0	0	0	0	1	0	0	1	1
chr1_2185329	chr1	1	2185329	Bcin01g06240	16	5_prime_UTR	5_prime_UTR_variant	LOW	Bcin01g06240	Bcin01g06240	five_prime_UTR	NA	0	0	0	0	0	0	1	0	1	1
chr1_2185351	chr1	1	2185351	Bcin01g06240	0	missense	missense_variant	MODERATE	Bcin01g06240	Bcin01g06240	CDS	NA	0	0	0	0	0	0	1	0	1	1
chr1_2186166	chr1	1	2186166	Bcin01g06240	0	synonymous	synonymous_variant	LOW	Bcin01g06240	Bcin01g06240	CDS	NA	0	0	0	0	0	0	1	0	1	1
chr1_2186206	chr1	1	2186206	Bcin01g06240	0	missense	missense_variant	MODERATE	Bcin01g06240	Bcin01g06240	CDS	NA	0	0	0	0	0	0	1	0	1	1
chr1_2186218	chr1	1	2186218	Bcin01g06240	0	missense	missense_variant	MODERATE	Bcin01g06240	Bcin01g06240	CDS	NA	0	0	0	0	0	0	1	0	1	1
chr1_2188931	chr1	1	2188931	Bcin01g06240	0	synonymous	synonymous_variant	LOW	Bcin01g06240	Bcin01g06240	CDS	NA	0	0	0	0	0	1	0	0	1	1
chr1_2188964	chr1	1	2188964	Bcin01g06240	0	synonymous	synonymous_variant	LOW	Bcin01g06240	Bcin01g06240	CDS	NA	0	0	0	0	0	1	0	0	1	1
chr1_2190194	chr1	1	2190194	Bcin01g06240	758	Intergenic	downstream	LOW	NA	NA	NA	NA	0	0	0	0	0	0	1	0	1	1
chr1_2191039	chr1	1	2191039	Bcin01g06240	1603	Intergenic	upstream	LOW	NA	NA	NA	NA	0	0	0	0	0	1	0	0	1	1
chr1_2192412	chr1	1	2192412	Bcin01g06240	2976	Intergenic	upstream	LOW	NA	NA	NA	NA	0	0	0	0	0	0	1	0	1	1
chr1_2196847	chr1	1	2196847	Bcin01g06250	0	synonymous	synonymous_variant	LOW	Bcin01g06250	Bcin01g06250	CDS	NA	0	0	0	0	0	1	0	0	1	1
chr1_2197399	chr1	1	2197399	Bcin01g06250	0	synonymous	synonymous_variant	LOW	Bcin01g06250	Bcin01g06250	CDS	NA	0	0	0	0	0	1	0	0	1	1
chr1_2197507	chr1	1	2197507	Bcin01g06250	0	synonymous	synonymous_variant	LOW	Bcin01g06250	Bcin01g06250	CDS	NA	1	0	0	0	0	0	0	0	1	1
chr1_2205273	chr1	1	2205273	Bcin01g06260	695	5_prime_UTR	5_prime_UTR_variant	LOW	NA	NA	NA	NA	0	0	0	0	0	1	0	0	1	1
chr1_2207578	chr1	1	2207578	Bcin01g06260	1943	Intergenic	upstream	LOW	NA	NA	NA	NA	0	0	0	0	0	1	0	0	1	1
chr1_2207912	chr1	1	2207912	Bcin01g06260	2277	Intergenic	upstream	LOW	NA	NA	NA	NA	0	0	0	0	0	1	0	0	1	1
chr1_2209128	chr1	1	2209128	Bcin01g06260	3493	Intergenic	upstream	LOW	NA	NA	NA	NA	0	0	0	0	0	1	0	0	1	1
chr1_2217098	chr1	1	2217098	Bcin01g06280	0	synonymous	synonymous_variant	LOW	Bcin01g06280	Bcin01g06280	CDS	NA	0	0	0	0	0	1	0	0	1	1
chr1_2219166	chr1	1	2219166	Bcin01g06280	0	synonymous	synonymous_variant	LOW	Bcin01g06280	Bcin01g06280	CDS	NA	0	0	0	0	0	1	0	0	1	1
chr1_2223050	chr1	1	2223050	Bcin01g06290	738	Intergenic	upstream	LOW	NA	NA	NA	NA	0	0	0	0	0	1	0	0	3	1
chr1_2223501	chr1	1	2223501	Bcin01g06290	1189	Intergenic	upstream	LOW	NA	NA	NA	NA	0	0	0	0	0	1	0	0	1	1
chr1_2229407	chr1	1	2229407	Bcin01g06300	810	Intergenic	downstream	LOW	NA	NA	NA	NA	0	0	0	1	0	1	0	0	2	2
chr1_2247083	chr1	1	2247083	Bcin01g06360	186	5_prime_UTR	5_prime_UTR_variant	LOW	Bcin01g06360	Bcin01g06360	five_prime_UTR	NA	0	1	0	0	0	0	0	0	1	1
chr1_2247200	chr1	1	2247200	Bcin01g06360	40	Intergenic	upstream	LOW	Bcin01g06360	NA	NA	NA	0	1	0	0	0	0	0	0	1	1
chr1_2251757	chr1	1	2251757	Bcin01g06380	1	5_prime_UTR	5_prime_UTR_variant	LOW	Bcin01g06380	Bcin01g06380	intron	NA	0	1	0	0	0	0	0	0	1	1
chr1_2253431	chr1	1	2253431	Bcin01g06400	522	Intergenic	upstream	LOW	NA	NA	NA	NA	0	1	0	0	0	0	0	0	1	1
chr1_2253432	chr1	1	2253432	Bcin01g06400	521	Intergenic	upstream	LOW	NA	NA	NA	NA	0	1	0	0	0	0	0	0	1	1
chr1_2256548	chr1	1	2256548	Bcin01g06410	108	Intergenic	upstream	LOW	Bcin01g06410	NA	NA	NA	0	1	0	0	0	0	0	0	1	1
chr1_2257906	chr1	1	2257906	Bcin01g06410	0	intron	upstream	LOW	Bcin01g06410	Bcin01g06410	intron	NA	0	1	0	0	0	0	0	0	1	1
chr1_2257925	chr1	1	2257925	Bcin01g06410	0	intron	upstream	LOW	Bcin01g06410	Bcin01g06410	intron	NA	0	1	0	0	0	0	0	0	1	1
chr1_2258920	chr1	1	2258920	Bcin01g06410	68	3_prime_UTR	3_prime_UTR_variant	LOW	Bcin01g06410	Bcin01g06410	three_prime_UTR	NA	0	1	0	0	0	0	0	0	1	1
chr1_2258971	chr1	1	2258971	Bcin01g06410	119	3_prime_UTR	3_prime_UTR_variant	LOW	Bcin01g06410	Bcin01g06410	three_prime_UTR	NA	0	1	0	0	0	0	0	0	1	1
chr1_2266428	chr1	1	2266428	Bcin01g06430	0	intron	upstream	LOW	Bcin01g06430	Bcin01g06430	intron	NA	0	0	0	1	0	0	0	0	1	1
chr1_2266847	chr1	1	2266847	Bcin01g06430	0	synonymous	synonymous_variant	LOW	Bcin01g06430	Bcin01g06430	CDS	NA	0	0	0	0	0	0	0	1	1	1
chr1_2268962	chr1	1	2268962	Bcin01g06440	145	Intergenic	upstream	LOW	Bcin01g06440	NA	NA	NA	0	0	0	1	0	0	0	0	1	1
chr1_2269271	chr1	1	2269271	Bcin01g06450	0	missense	missense_variant	MODERATE	Bcin01g06450	Bcin01g06450	CDS	NA	0	0	0	0	0	0	0	1	4	1
chr1_2270426	chr1	1	2270426	Bcin01g06450	0	synonymous	synonymous_variant	LOW	Bcin01g06450	Bcin01g06450	CDS	NA	0	0	0	0	0	0	0	1	5	1
chr1_2281116	chr1	1	2281116	Bcin01g06480	78	5_prime_UTR	5_prime_UTR_variant	LOW	Bcin01g06480	Bcin01g06480	five_prime_UTR	NA	0	1	0	0	0	0	0	0	1	1
chr1_2296896	chr1	1	2296896	Bcin01g06540	258	Intergenic	upstream	LOW	Bcin01g06540	NA	NA	NA	0	0	0	0	0	0	0	1	1	1
chr1_2298715	chr1	1	2298715	Bcin01g06540	0	missense	missense_variant	MODERATE	Bcin01g06540	Bcin01g06540	CDS	NA	0	0	0	0	0	0	0	1	1	1
chr1_2303386	chr1	1	2303386	Bcin01g06550	181	Intergenic	upstream	LOW	Bcin01g06550	NA	NA	NA	0	0	0	0	0	0	0	1	1	1
chr1_2303702	chr1	1	2303702	Bcin01g06560	204	Intergenic	upstream	LOW	Bcin01g06560	NA	NA	NA	0	0	0	0	0	0	0	1	1	1
chr1_2314886	chr1	1	2314886	Bcin01g06580	255	Intergenic	upstream	LOW	Bcin01g06580	NA	NA	NA	0	0	0	0	0	0	0	1	1	1
chr1_2314946	chr1	1	2314946	Bcin01g06580	195	Intergenic	upstream	LOW	Bcin01g06580	NA	NA	NA	0	0	0	0	0	0	0	1	4	1
chr1_2319060	chr1	1	2319060	Bcin01g06590	0	missense	missense_variant	MODERATE	Bcin01g06590	Bcin01g06590	CDS	NA	0	1	0	0	0	0	0	0	1	1
chr1_2319275	chr1	1	2319275	Bcin01g06590	0	synonymous	synonymous_variant	LOW	Bcin01g06590	Bcin01g06590	CDS	NA	0	0	0	0	0	0	1	0	1	1
chr1_2319669	chr1	1	2319669	Bcin01g06590	0	missense	missense_variant	MODERATE	Bcin01g06590	Bcin01g06590	CDS	NA	0	0	0	0	0	0	1	0	1	1
chr1_2319679	chr1	1	2319679	Bcin01g06590	0	missense	missense_variant	MODERATE	Bcin01g06590	Bcin01g06590	CDS	NA	0	0	0	0	0	0	1	0	1	1
chr1_234043	chr1	1	234043	Bcin01g00540	0	synonymous	synonymous_variant	LOW	Bcin01g00540	Bcin01g00540	CDS	NA	0	0	0	0	1	0	0	0	1	1
chr1_2353894	chr1	1	2353894	Bcin01g06710	145	Intergenic	upstream	LOW	Bcin01g06710	NA	NA	NA	1	0	0	0	0	0	0	0	1	1
chr1_2360455	chr1	1	2360455	Bcin01g06720	348	Intergenic	downstream	LOW	Bcin01g06720	NA	NA	NA	0	0	0	0	0	0	0	1	1	1
chr1_2367140	chr1	1	2367140	Bcin01g06740	169	Intergenic	upstream	LOW	Bcin01g06740	NA	NA	NA	0	0	1	0	0	0	0	1	10	2
chr1_238063	chr1	1	238063	Bcin01g00550	289	Intergenic	upstream	LOW	Bcin01g00550	NA	NA	NA	0	0	1	0	0	0	0	0	5	1
chr1_2382397	chr1	1	2382397	Bcin01g06790	173	Intergenic	upstream	LOW	Bcin01g06790	NA	NA	NA	0	0	0	0	0	0	0	1	1	1
chr1_2390557	chr1	1	2390557	Bcin01g06820	270	Intergenic	upstream	LOW	Bcin01g06820	NA	NA	NA	0	0	1	0	0	0	0	0	1	1
chr1_2406429	chr1	1	2406429	Bcin01g06880	739	Intergenic	upstream	LOW	NA	NA	NA	NA	0	0	0	0	0	0	1	0	1	1
chr1_2407272	chr1	1	2407272	Bcin01g06890	35	Intergenic	downstream	LOW	Bcin01g06890	NA	NA	NA	0	1	0	0	0	0	0	0	3	1
chr1_2408151	chr1	1	2408151	Bcin01g06890	914	Intergenic	downstream	LOW	NA	NA	NA	NA	0	0	0	0	0	0	0	1	1	1
chr1_2409717	chr1	1	2409717	Bcin01g06900	608	Intergenic	downstream	LOW	NA	NA	NA	NA	0	1	0	0	0	0	0	0	1	1
chr1_2410922	chr1	1	2410922	Bcin01g06900	0	synonymous	synonymous_variant	LOW	Bcin01g06900	Bcin01g06900	CDS	NA	0	1	0	0	0	0	0	1	2	2
chr1_2418175	chr1	1	2418175	Bcin01g06910	1980	Intergenic	upstream	LOW	NA	NA	NA	NA	0	0	0	0	0	0	1	0	1	1
chr1_2425531	chr1	1	2425531	Bcin01g06920	165	3_prime_UTR	3_prime_UTR_variant	LOW	Bcin01g06920	Bcin01g06920	three_prime_UTR	NA	0	0	0	0	0	1	0	0	1	1
chr1_2433006	chr1	1	2433006	Bcin01g06940	95	5_prime_UTR	5_prime_UTR_variant	LOW	Bcin01g06940	Bcin01g06940	five_prime_UTR	NA	0	1	0	0	0	0	0	0	1	1
chr1_2438803	chr1	1	2438803	Bcin01g06970	40	Intergenic	upstream	LOW	Bcin01g06970	NA	NA	NA	0	0	0	0	0	1	0	0	7	1
chr1_2438990	chr1	1	2438990	Bcin01g06970	0	synonymous	synonymous_variant	LOW	Bcin01g06970	Bcin01g06970	CDS	NA	0	0	0	0	0	1	0	0	1	1
chr1_2439016	chr1	1	2439016	Bcin01g06970	0	missense	missense_variant	MODERATE	Bcin01g06970	Bcin01g06970	CDS	NA	0	0	0	0	0	1	0	0	1	1
chr1_2445594	chr1	1	2445594	Bcin01g06990	0	synonymous	synonymous_variant	LOW	Bcin01g06990	Bcin01g06990	CDS	NA	0	1	0	0	0	0	0	1	5	2
chr1_2448630	chr1	1	2448630	Bcin01g06990	1617	Intergenic	upstream	LOW	NA	NA	NA	NA	0	0	0	0	0	0	0	1	1	1
chr1_2450574	chr1	1	2450574	Bcin01g07000	0	synonymous	synonymous_variant	LOW	Bcin01g07000	Bcin01g07000	CDS	NA	0	0	0	0	0	1	0	0	1	1
chr1_2451852	chr1	1	2451852	Bcin01g07010	134	Intergenic	upstream	LOW	Bcin01g07010	NA	NA	NA	0	0	0	0	0	1	0	0	1	1
chr1_2452539	chr1	1	2452539	Bcin01g07010	0	splice	splice_region_variant	LOW	Bcin01g07010	Bcin01g07010	three_prime_UTR	NA	0	0	0	0	0	0	0	1	1	1
chr1_2452561	chr1	1	2452561	Bcin01g07010	22	Intergenic	upstream	LOW	Bcin01g07010	NA	NA	NA	0	0	0	0	0	0	0	1	1	1
chr1_2452579	chr1	1	2452579	Bcin01g07010	40	Intergenic	upstream	LOW	Bcin01g07010	NA	NA	NA	0	0	0	0	0	0	0	1	1	1
chr1_2452586	chr1	1	2452586	Bcin01g07010	47	Intergenic	upstream	LOW	Bcin01g07010	NA	NA	NA	0	0	0	0	0	0	0	1	1	1
chr1_2452599	chr1	1	2452599	Bcin01g07010	60	Intergenic	upstream	LOW	Bcin01g07010	NA	NA	NA	0	0	0	0	0	0	0	1	1	1
chr1_2453264	chr1	1	2453264	Bcin01g07020	181	Intergenic	upstream	LOW	Bcin01g07020	NA	NA	NA	0	0	0	0	0	0	0	1	1	1
chr1_2456508	chr1	1	2456508	Bcin01g07030	39	Intergenic	upstream	LOW	Bcin01g07030	NA	NA	NA	0	1	0	0	0	0	0	0	5	1
chr1_2463012	chr1	1	2463012	Bcin01g07050	0	missense	missense_variant	MODERATE	Bcin01g07050	Bcin01g07050	CDS	NA	0	0	0	0	0	0	0	1	1	1
chr1_2464627	chr1	1	2464627	Bcin01g07050	0	synonymous	synonymous_variant	LOW	Bcin01g07050	Bcin01g07050	CDS	NA	0	1	0	0	0	0	0	0	1	1
chr1_2467886	chr1	1	2467886	Bcin01g07050	0	missense	missense_variant	MODERATE	Bcin01g07050	Bcin01g07050	CDS	NA	0	1	0	0	0	0	0	0	1	1
chr1_2468062	chr1	1	2468062	Bcin01g07050	0	synonymous	synonymous_variant	LOW	Bcin01g07050	Bcin01g07050	CDS	NA	0	1	0	0	0	0	0	0	1	1
chr1_2468279	chr1	1	2468279	Bcin01g07050	0	splice&intron	splice_region_variant&intron_variant	LOW	Bcin01g07050	Bcin01g07050	intron	NA	0	1	0	0	0	0	0	0	1	1
chr1_2468311	chr1	1	2468311	Bcin01g07050	0	intron	upstream	LOW	Bcin01g07050	Bcin01g07050	intron	NA	0	1	0	0	0	0	0	0	1	1
chr1_2471313	chr1	1	2471313	Bcin01g07070	154	Intergenic	upstream	LOW	Bcin01g07070	NA	NA	NA	0	1	0	0	0	1	0	0	8	2
chr1_2471804	chr1	1	2471804	Bcin01g07070	645	Intergenic	upstream	LOW	NA	NA	NA	NA	0	0	0	0	0	0	1	0	1	1
chr1_2472770	chr1	1	2472770	Bcin01g07070	1611	Intergenic	upstream	LOW	NA	NA	NA	NA	0	1	0	0	0	0	0	0	1	1
chr1_2473078	chr1	1	2473078	Bcin01g07090	1759	Intergenic	upstream	LOW	NA	NA	NA	NA	0	0	0	0	0	0	1	0	1	1
chr1_2473174	chr1	1	2473174	Bcin01g07090	1663	Intergenic	upstream	LOW	NA	NA	NA	NA	0	0	0	0	0	0	1	0	1	1
chr1_2473264	chr1	1	2473264	Bcin01g07090	1573	Intergenic	upstream	LOW	NA	NA	NA	NA	0	0	0	0	0	0	1	0	1	1
chr1_2473396	chr1	1	2473396	Bcin01g07090	1441	Intergenic	upstream	LOW	NA	NA	NA	NA	0	0	0	0	0	0	1	0	1	1
chr1_2483268	chr1	1	2483268	Bcin01g07110	187	Intergenic	upstream	LOW	Bcin01g07110	NA	NA	NA	0	1	0	0	0	0	0	0	1	1
chr1_2484257	chr1	1	2484257	Bcin01g07110	1176	Intergenic	upstream	LOW	NA	NA	NA	NA	0	0	0	0	0	0	1	0	1	1
chr1_2490884	chr1	1	2490884	Bcin01g07120	101	3_prime_UTR	3_prime_UTR_variant	LOW	Bcin01g07120	Bcin01g07120	three_prime_UTR	NA	0	0	0	0	0	0	1	0	1	1
chr1_2492247	chr1	1	2492247	Bcin01g07130	76	3_prime_UTR	3_prime_UTR_variant	LOW	Bcin01g07130	Bcin01g07130	three_prime_UTR	NA	0	0	0	0	0	0	0	1	1	1
chr1_2494791	chr1	1	2494791	Bcin01g07150	184	Intergenic	upstream	LOW	Bcin01g07150	NA	NA	NA	0	0	0	0	0	0	1	0	1	1
chr1_2496716	chr1	1	2496716	Bcin01g07160	1126	Intergenic	upstream	LOW	NA	NA	NA	NA	0	0	0	0	0	1	0	0	1	1
chr1_2510757	chr1	1	2510757	Bcin01g07190	1176	Intergenic	upstream	LOW	NA	NA	NA	NA	0	0	0	0	0	1	0	0	6	1
chr1_2511459	chr1	1	2511459	Bcin01g07200	1115	Intergenic	upstream	LOW	NA	NA	NA	NA	0	0	0	0	0	0	1	0	1	1
chr1_2511463	chr1	1	2511463	Bcin01g07200	1111	Intergenic	upstream	LOW	NA	NA	NA	NA	0	0	0	0	0	0	1	0	1	1
chr1_2515683	chr1	1	2515683	Bcin01g07210	0	synonymous	synonymous_variant	LOW	Bcin01g07210	Bcin01g07210	CDS	NA	0	0	0	0	0	1	0	0	7	1
chr1_2517692	chr1	1	2517692	Bcin01g07220	824	Intergenic	upstream	LOW	NA	NA	NA	NA	0	0	0	0	0	0	1	0	1	1
chr1_2518154	chr1	1	2518154	Bcin01g07220	362	Intergenic	upstream	LOW	Bcin01g07220	NA	NA	NA	0	0	0	0	0	0	1	0	1	1
chr1_2524951	chr1	1	2524951	Bcin01g07230	378	Intergenic	upstream	LOW	Bcin01g07230	NA	NA	NA	0	0	0	0	0	0	0	1	1	1
chr1_2524961	chr1	1	2524961	Bcin01g07230	368	Intergenic	upstream	LOW	Bcin01g07230	NA	NA	NA	0	0	0	0	0	0	0	1	1	1
chr1_2525596	chr1	1	2525596	Bcin01g07230	0	synonymous	synonymous_variant	LOW	Bcin01g07230	Bcin01g07230	CDS	NA	0	0	0	0	0	0	0	1	1	1
chr1_2525647	chr1	1	2525647	Bcin01g07230	0	missense	missense_variant	MODERATE	Bcin01g07230	Bcin01g07230	CDS	NA	0	0	0	0	0	0	0	1	1	1
chr1_2525891	chr1	1	2525891	Bcin01g07230	0	splice&intron	splice_region_variant&intron_variant	LOW	Bcin01g07230	Bcin01g07230	intron	NA	0	0	0	0	0	0	0	1	1	1
chr1_2526560	chr1	1	2526560	Bcin01g07230	0	intron	upstream	LOW	Bcin01g07230	Bcin01g07230	intron	NA	0	0	0	0	0	0	0	1	1	1
chr1_2527139	chr1	1	2527139	Bcin01g07230	0	synonymous	synonymous_variant	LOW	Bcin01g07230	Bcin01g07230	CDS	NA	0	0	0	0	0	0	0	1	1	1
chr1_2529269	chr1	1	2529269	Bcin01g07240	0	splice&intron	splice_region_variant&intron_variant	LOW	Bcin01g07240	Bcin01g07240	intron	NA	0	0	0	0	0	0	0	1	1	1
chr1_2529293	chr1	1	2529293	Bcin01g07240	0	synonymous	synonymous_variant	LOW	Bcin01g07240	Bcin01g07240	CDS	NA	0	0	0	0	0	1	0	0	5	1
chr1_2529798	chr1	1	2529798	Bcin01g07240	43	Intergenic	upstream	LOW	Bcin01g07240	NA	NA	NA	0	0	0	0	0	0	0	1	1	1
chr1_2532930	chr1	1	2532930	Bcin01g07260	0	synonymous	synonymous_variant	LOW	Bcin01g07260	Bcin01g07260	CDS	NA	0	0	0	0	0	0	0	1	1	1
chr1_2532987	chr1	1	2532987	Bcin01g07260	0	synonymous	synonymous_variant	LOW	Bcin01g07260	Bcin01g07260	CDS	NA	0	0	0	0	0	0	0	1	1	1
chr1_2533044	chr1	1	2533044	Bcin01g07250	1181	Intergenic	upstream	LOW	NA	NA	NA	NA	0	0	0	0	0	0	0	1	1	1
chr1_2533058	chr1	1	2533058	Bcin01g07250	1195	Intergenic	upstream	LOW	NA	NA	NA	NA	0	0	0	1	0	0	0	0	1	1
chr1_2533080	chr1	1	2533080	Bcin01g07250	1217	Intergenic	upstream	LOW	NA	NA	NA	NA	0	0	0	0	0	0	0	1	1	1
chr1_2533081	chr1	1	2533081	Bcin01g07250	1218	Intergenic	upstream	LOW	NA	NA	NA	NA	0	0	0	0	0	0	0	1	1	1
chr1_2533085	chr1	1	2533085	Bcin01g07250	1222	Intergenic	upstream	LOW	NA	NA	NA	NA	0	0	0	0	1	0	0	1	2	2
chr1_2533088	chr1	1	2533088	Bcin01g07250	1225	Intergenic	upstream	LOW	NA	NA	NA	NA	0	0	0	0	0	0	0	1	1	1
chr1_2534197	chr1	1	2534197	Bcin01g07260	0	missense	missense_variant	MODERATE	Bcin01g07260	Bcin01g07260	CDS	NA	0	0	0	0	0	0	0	1	1	1
chr1_2534464	chr1	1	2534464	Bcin01g07260	0	missense	missense_variant	MODERATE	Bcin01g07260	Bcin01g07260	CDS	NA	0	0	0	0	0	0	0	1	1	1
chr1_2534666	chr1	1	2534666	Bcin01g07260	132	Intergenic	upstream	LOW	Bcin01g07260	NA	NA	NA	0	0	0	1	0	0	0	0	1	1
chr1_2534722	chr1	1	2534722	Bcin01g07260	188	Intergenic	upstream	LOW	Bcin01g07260	NA	NA	NA	0	0	0	1	0	0	0	1	2	2
chr1_2544777	chr1	1	2544777	Bcin01g07300	743	Intergenic	upstream	LOW	NA	NA	NA	NA	0	1	0	0	0	0	0	0	1	1
chr1_2547569	chr1	1	2547569	Bcin01g07310	202	3_prime_UTR	3_prime_UTR_variant	LOW	Bcin01g07310	Bcin01g07310	three_prime_UTR	NA	0	1	0	0	0	0	0	0	1	1
chr1_2551735	chr1	1	2551735	Bcin01g07320	0	synonymous	synonymous_variant	LOW	Bcin01g07320	Bcin01g07320	CDS	NA	0	1	0	0	0	0	0	0	1	1
chr1_2553199	chr1	1	2553199	Bcin01g07320	0	synonymous	synonymous_variant	LOW	Bcin01g07320	Bcin01g07320	CDS	NA	0	1	0	0	0	0	0	0	4	1
chr1_2555772	chr1	1	2555772	Bcin01g07320	1718	Intergenic	upstream	LOW	NA	NA	NA	NA	0	1	0	0	0	0	0	0	1	1
chr1_2555903	chr1	1	2555903	Bcin01g07320	1849	Intergenic	upstream	LOW	NA	NA	NA	NA	0	1	0	0	0	1	0	0	2	2
chr1_2556337	chr1	1	2556337	Bcin01g07320	2283	Intergenic	upstream	LOW	NA	NA	NA	NA	0	1	0	0	0	0	0	0	1	1
chr1_2556564	chr1	1	2556564	Bcin01g07330	2249	Intergenic	upstream	LOW	NA	NA	NA	NA	0	1	0	0	0	0	0	0	4	1
chr1_2556733	chr1	1	2556733	Bcin01g07330	2080	Intergenic	upstream	LOW	NA	NA	NA	NA	0	1	0	0	0	0	0	0	1	1
chr1_2557340	chr1	1	2557340	Bcin01g07330	1473	Intergenic	upstream	LOW	NA	NA	NA	NA	0	0	0	0	0	0	1	0	1	1
chr1_2557964	chr1	1	2557964	Bcin01g07330	849	Intergenic	upstream	LOW	NA	NA	NA	NA	0	1	0	0	0	0	0	0	1	1
chr1_2559462	chr1	1	2559462	Bcin01g07330	0	missense	missense_variant	MODERATE	Bcin01g07330	Bcin01g07330	CDS	NA	0	0	0	0	0	0	0	1	1	1
chr1_2559602	chr1	1	2559602	Bcin01g07330	0	splice&intron	splice_region_variant&intron_variant	LOW	Bcin01g07330	Bcin01g07330	intron	NA	0	0	0	0	0	0	0	1	1	1
chr1_2559604	chr1	1	2559604	Bcin01g07330	0	splice&intron	splice_region_variant&intron_variant	LOW	Bcin01g07330	Bcin01g07330	intron	NA	0	0	0	0	0	0	0	1	1	1
chr1_2560899	chr1	1	2560899	Bcin01g07330	541	Intergenic	upstream	LOW	NA	NA	NA	NA	0	0	0	0	0	0	0	1	1	1
chr1_2562086	chr1	1	2562086	Bcin01g07340	515	5_prime_UTR	5_prime_UTR_variant	LOW	NA	NA	NA	NA	0	0	0	0	0	0	0	1	1	1
chr1_2562110	chr1	1	2562110	Bcin01g07340	491	5_prime_UTR	5_prime_UTR_variant	LOW	Bcin01g07340	Bcin01g07340	five_prime_UTR	NA	0	0	0	0	0	0	0	1	1	1
chr1_2562488	chr1	1	2562488	Bcin01g07340	113	5_prime_UTR	5_prime_UTR_variant	LOW	Bcin01g07340	Bcin01g07340	five_prime_UTR	NA	0	0	0	0	0	0	1	0	1	1
chr1_2566478	chr1	1	2566478	Bcin01g07350	264	Intergenic	upstream	LOW	Bcin01g07350	NA	NA	NA	0	0	1	0	0	0	0	0	1	1
chr1_2583671	chr1	1	2583671	Bcin01g07380	2023	Intergenic	upstream	LOW	NA	NA	NA	NA	0	0	0	0	0	0	0	1	6	1
chr1_2583856	chr1	1	2583856	Bcin01g07380	2208	Intergenic	upstream	LOW	NA	NA	NA	NA	0	0	0	0	0	0	0	1	1	1
chr1_2585078	chr1	1	2585078	Bcin01g07390	1258	Intergenic	upstream	LOW	NA	NA	NA	NA	0	0	0	0	0	0	0	1	1	1
chr1_2585100	chr1	1	2585100	Bcin01g07390	1236	Intergenic	upstream	LOW	NA	NA	NA	NA	0	0	0	0	0	1	0	1	7	2
chr1_2585167	chr1	1	2585167	Bcin01g07390	1169	Intergenic	upstream	LOW	NA	NA	NA	NA	0	0	0	0	0	1	0	1	7	2
chr1_2585168	chr1	1	2585168	Bcin01g07390	1168	Intergenic	upstream	LOW	NA	NA	NA	NA	0	0	0	0	0	0	0	1	1	1
chr1_2585182	chr1	1	2585182	Bcin01g07390	1154	Intergenic	upstream	LOW	NA	NA	NA	NA	0	0	0	0	0	1	0	1	7	2
chr1_2585272	chr1	1	2585272	Bcin01g07390	1064	Intergenic	upstream	LOW	NA	NA	NA	NA	0	0	0	0	0	1	0	1	7	2
chr1_2585621	chr1	1	2585621	Bcin01g07390	715	Intergenic	upstream	LOW	NA	NA	NA	NA	0	0	0	0	0	0	0	1	1	1
chr1_2587647	chr1	1	2587647	Bcin01g07390	27	Intergenic	upstream	LOW	Bcin01g07390	NA	NA	NA	0	0	1	0	0	0	0	1	2	2
chr1_2587704	chr1	1	2587704	Bcin01g07390	84	Intergenic	upstream	LOW	Bcin01g07390	NA	NA	NA	0	0	0	0	0	0	0	1	1	1
chr1_2588997	chr1	1	2588997	Bcin01g07400	0	synonymous	synonymous_variant	LOW	Bcin01g07400	Bcin01g07400	CDS	NA	0	0	0	0	0	0	0	1	3	1
chr1_2589345	chr1	1	2589345	Bcin01g07400	0	synonymous	synonymous_variant	LOW	Bcin01g07400	Bcin01g07400	CDS	NA	0	0	0	0	0	0	1	0	1	1
chr1_2591567	chr1	1	2591567	Bcin01g07400	1305	Intergenic	upstream	LOW	NA	NA	NA	NA	0	1	0	0	0	0	0	0	1	1
chr1_2591964	chr1	1	2591964	Bcin01g07400	1702	Intergenic	upstream	LOW	NA	NA	NA	NA	0	1	0	0	0	0	0	0	1	1
chr1_2592124	chr1	1	2592124	Bcin01g07400	1862	Intergenic	upstream	LOW	NA	NA	NA	NA	0	1	0	0	0	0	0	0	1	1
chr1_2592150	chr1	1	2592150	Bcin01g07400	1888	Intergenic	upstream	LOW	NA	NA	NA	NA	0	1	0	0	0	0	0	0	1	1
chr1_2592158	chr1	1	2592158	Bcin01g07400	1896	Intergenic	upstream	LOW	NA	NA	NA	NA	0	1	0	0	0	0	0	0	1	1
chr1_2600176	chr1	1	2600176	Bcin01g07430	43	5_prime_UTR	5_prime_UTR_variant	LOW	Bcin01g07430	Bcin01g07430	five_prime_UTR	NA	0	0	0	1	0	0	0	0	1	1
chr1_2600882	chr1	1	2600882	Bcin01g07430	79	3_prime_UTR	3_prime_UTR_variant	LOW	Bcin01g07430	Bcin01g07430	three_prime_UTR	NA	0	0	0	1	0	0	0	0	1	1
chr1_2601017	chr1	1	2601017	Bcin01g07430	214	3_prime_UTR	3_prime_UTR_variant	LOW	Bcin01g07430	Bcin01g07430	three_prime_UTR	NA	0	0	0	1	0	0	0	0	1	1
chr1_2606114	chr1	1	2606114	Bcin01g07470	379	Intergenic	upstream	LOW	Bcin01g07470	NA	NA	NA	0	0	1	0	0	0	0	0	6	1
chr1_2609636	chr1	1	2609636	Bcin01g07490	0	synonymous	synonymous_variant	LOW	Bcin01g07490	Bcin01g07490	CDS	NA	0	0	1	1	0	0	0	0	10	2
chr1_2609758	chr1	1	2609758	Bcin01g07490	0	missense	missense_variant	MODERATE	Bcin01g07490	Bcin01g07490	CDS	NA	0	0	1	1	0	0	0	0	10	2
chr1_2610411	chr1	1	2610411	Bcin01g07490	0	missense	missense_variant	MODERATE	Bcin01g07490	Bcin01g07490	CDS	NA	0	0	1	1	0	0	0	0	11	2
chr1_2611639	chr1	1	2611639	Bcin01g07490	985	Intergenic	upstream	LOW	NA	NA	NA	NA	0	0	0	1	0	0	0	0	5	1
chr1_2611660	chr1	1	2611660	Bcin01g07490	1006	Intergenic	upstream	LOW	NA	NA	NA	NA	0	0	0	1	0	0	0	0	5	1
chr1_2611666	chr1	1	2611666	Bcin01g07490	1012	Intergenic	upstream	LOW	NA	NA	NA	NA	0	0	0	1	0	0	0	0	5	1
chr1_2611667	chr1	1	2611667	Bcin01g07490	1013	Intergenic	upstream	LOW	NA	NA	NA	NA	0	0	0	1	0	1	0	0	15	2
chr1_2611944	chr1	1	2611944	Bcin01g07500	1061	Intergenic	upstream	LOW	NA	NA	NA	NA	0	1	0	0	0	0	0	0	1	1
chr1_2611945	chr1	1	2611945	Bcin01g07500	1060	Intergenic	upstream	LOW	NA	NA	NA	NA	0	1	0	0	0	0	0	0	1	1
chr1_2611949	chr1	1	2611949	Bcin01g07500	1056	Intergenic	upstream	LOW	NA	NA	NA	NA	0	1	0	0	0	0	0	0	1	1
chr1_2612564	chr1	1	2612564	Bcin01g07500	441	Intergenic	upstream	LOW	Bcin01g07500	NA	NA	NA	0	0	0	1	0	0	0	0	1	1
chr1_2612678	chr1	1	2612678	Bcin01g07500	327	Intergenic	upstream	LOW	Bcin01g07500	NA	NA	NA	0	0	0	1	0	0	0	0	1	1
chr1_261568	chr1	1	261568	Bcin01g00650	18	5_prime_UTR	5_prime_UTR_variant	LOW	Bcin01g00650	Bcin01g00650	five_prime_UTR	NA	0	0	0	0	0	1	0	0	1	1
chr1_2615704	chr1	1	2615704	Bcin01g07510	318	Intergenic	upstream	LOW	Bcin01g07510	NA	NA	NA	0	0	0	0	0	0	0	1	1	1
chr1_2617354	chr1	1	2617354	Bcin01g07520	548	Intergenic	upstream	LOW	NA	NA	NA	NA	0	0	0	0	0	0	0	1	1	1
chr1_2617599	chr1	1	2617599	Bcin01g07510	8	Intergenic	upstream	LOW	Bcin01g07510	NA	NA	NA	0	0	0	0	0	0	0	1	1	1
chr1_2621895	chr1	1	2621895	Bcin01g07530	0	synonymous	synonymous_variant	LOW	Bcin01g07530	Bcin01g07530	CDS	NA	0	0	0	1	0	0	0	0	1	1
chr1_2626359	chr1	1	2626359	Bcin01g07540	0	synonymous	synonymous_variant	LOW	Bcin01g07540	Bcin01g07540	CDS	NA	0	0	0	0	0	0	1	0	1	1
chr1_2628796	chr1	1	2628796	Bcin01g07550	0	synonymous	synonymous_variant	LOW	Bcin01g07550	Bcin01g07550	CDS	NA	0	0	0	0	0	0	1	0	1	1
chr1_2631774	chr1	1	2631774	Bcin01g07560	810	Intergenic	upstream	LOW	NA	NA	NA	NA	0	0	0	0	0	0	1	0	1	1
chr1_2636612	chr1	1	2636612	Bcin01g07580	0	intron	upstream	LOW	Bcin01g07580	Bcin01g07580	intron	NA	0	0	0	0	0	0	1	0	1	1
chr1_2637864	chr1	1	2637864	Bcin01g07580	182	Intergenic	upstream	LOW	Bcin01g07580	NA	NA	NA	0	0	0	1	0	0	1	0	2	2
chr1_2641850	chr1	1	2641850	Bcin01g07600	0	synonymous	synonymous_variant	LOW	Bcin01g07600	Bcin01g07600	CDS	NA	0	0	1	0	0	0	0	0	6	1
chr1_2641853	chr1	1	2641853	Bcin01g07600	0	synonymous	synonymous_variant	LOW	Bcin01g07600	Bcin01g07600	CDS	NA	0	0	1	0	0	0	0	0	6	1
chr1_2642515	chr1	1	2642515	Bcin01g07600	198	5_prime_UTR	5_prime_UTR_variant	LOW	Bcin01g07600	Bcin01g07600	five_prime_UTR	NA	0	1	0	0	0	0	0	0	1	1
chr1_2649128	chr1	1	2649128	Bcin01g07630	110	3_prime_UTR	3_prime_UTR_variant	LOW	Bcin01g07630	Bcin01g07630	three_prime_UTR	NA	0	0	0	1	0	0	0	0	1	1
chr1_2649225	chr1	1	2649225	Bcin01g07630	207	3_prime_UTR	3_prime_UTR_variant	LOW	Bcin01g07630	Bcin01g07630	three_prime_UTR	NA	0	0	0	0	0	0	1	0	1	1
chr1_2649233	chr1	1	2649233	Bcin01g07630	215	3_prime_UTR	3_prime_UTR_variant	LOW	Bcin01g07630	Bcin01g07630	three_prime_UTR	NA	0	0	0	0	0	0	1	0	1	1
chr1_2649803	chr1	1	2649803	Bcin01g07630	518	Intergenic	upstream	LOW	NA	NA	NA	NA	0	0	0	0	0	1	0	0	1	1
chr1_2650298	chr1	1	2650298	Bcin01g07630	1013	Intergenic	upstream	LOW	NA	NA	NA	NA	0	0	1	0	0	0	0	0	8	1
chr1_2650321	chr1	1	2650321	Bcin01g07630	1036	Intergenic	upstream	LOW	NA	NA	NA	NA	0	0	1	0	0	0	0	0	6	1
chr1_2650629	chr1	1	2650629	5.8S_rR	1254	Intergenic	upstream	LOW	NA	NA	NA	NA	0	1	0	0	0	0	0	0	1	1
chr1_2650646	chr1	1	2650646	5.8S_rR	1237	Intergenic	upstream	LOW	NA	NA	NA	NA	0	1	0	0	0	0	0	0	1	1
chr1_2651116	chr1	1	2651116	5.8S_rR	767	Intergenic	upstream	LOW	NA	NA	NA	NA	0	1	0	0	0	0	0	0	1	1
chr1_2651123	chr1	1	2651123	5.8S_rR	760	Intergenic	upstream	LOW	NA	NA	NA	NA	0	1	0	0	0	0	0	0	1	1
chr1_2652006	chr1	1	2652006	EFBcG00000013344	8	Intergenic	upstream	LOW	EFBcG00000013344	NA	NA	NA	0	0	0	0	0	1	0	0	1	1
chr1_2652393	chr1	1	2652393	Bcin01g07640	185	Intergenic	upstream	LOW	Bcin01g07640	NA	NA	NA	0	1	0	0	0	0	0	0	1	1
chr1_2652711	chr1	1	2652711	Bcin01g07640	41	3_prime_UTR	3_prime_UTR_variant	LOW	Bcin01g07640	Bcin01g07640	three_prime_UTR	NA	0	1	0	0	0	0	0	0	1	1
chr1_2664465	chr1	1	2664465	Bcin01g07650	0	missense	missense_variant	MODERATE	Bcin01g07650	Bcin01g07650	CDS	NA	0	1	0	0	0	0	0	0	1	1
chr1_2664487	chr1	1	2664487	Bcin01g07650	0	missense	missense_variant	MODERATE	Bcin01g07650	Bcin01g07650	CDS	NA	0	1	0	0	0	0	0	0	1	1
chr1_2664888	chr1	1	2664888	Bcin01g07650	0	missense	missense_variant	MODERATE	Bcin01g07650	Bcin01g07650	CDS	NA	0	1	0	0	0	0	0	0	1	1
chr1_2679911	chr1	1	2679911	Bcin01g07660	273	Intergenic	upstream	LOW	Bcin01g07660	NA	NA	NA	0	1	0	0	0	0	0	0	1	1
chr1_2684982	chr1	1	2684982	Bcin01g07660	0	splice&intron	splice_region_variant&intron_variant	LOW	Bcin01g07660	Bcin01g07660	intron	NA	0	0	1	0	0	0	0	0	12	1
chr1_2685870	chr1	1	2685870	Bcin01g07660	19	Intergenic	upstream	LOW	Bcin01g07660	NA	NA	NA	0	0	0	0	0	0	0	1	1	1
chr1_2686177	chr1	1	2686177	Bcin01g07660	326	Intergenic	upstream	LOW	Bcin01g07660	NA	NA	NA	0	0	1	0	0	0	0	0	11	1
chr1_2687046	chr1	1	2687046	Bcin01g07660	1195	Intergenic	upstream	LOW	NA	NA	NA	NA	0	0	1	0	0	0	0	0	5	1
chr1_2687261	chr1	1	2687261	Bcin01g07660	1410	Intergenic	upstream	LOW	NA	NA	NA	NA	0	0	0	0	1	0	0	0	1	1
chr1_2690717	chr1	1	2690717	Bcin01g07660	4866	Intergenic	upstream	LOW	NA	NA	NA	NA	0	0	0	0	0	1	0	0	1	1
chr1_2691851	chr1	1	2691851	Bcin01g07670	3736	Intergenic	upstream	LOW	NA	NA	NA	NA	0	0	1	1	0	0	0	0	7	2
chr1_2692462	chr1	1	2692462	Bcin01g07670	3125	Intergenic	upstream	LOW	NA	NA	NA	NA	0	0	0	0	0	0	1	0	1	1
chr1_2692502	chr1	1	2692502	Bcin01g07670	3085	Intergenic	upstream	LOW	NA	NA	NA	NA	0	0	1	0	0	0	1	0	2	2
chr1_2693464	chr1	1	2693464	Bcin01g07670	2123	Intergenic	upstream	LOW	NA	NA	NA	NA	0	0	1	0	0	0	0	0	1	1
chr1_270359	chr1	1	270359	Bcin01g00690	960	Intergenic	upstream	LOW	NA	NA	NA	NA	0	0	0	0	0	0	0	1	1	1
chr1_271503	chr1	1	271503	Bcin01g00690	0	missense	missense_variant	MODERATE	Bcin01g00690	Bcin01g00690	CDS	NA	0	0	0	0	0	0	1	0	1	1
chr1_2720170	chr1	1	2720170	Bcin01g07740	0	missense	missense_variant	MODERATE	Bcin01g07740	Bcin01g07740	CDS	NA	0	0	0	0	0	0	1	0	1	1
chr1_2721115	chr1	1	2721115	Bcin01g07740	266	Intergenic	upstream	LOW	Bcin01g07740	NA	NA	NA	0	0	0	0	0	0	1	0	1	1
chr1_272402	chr1	1	272402	Bcin01g00700	120	Intergenic	upstream	LOW	Bcin01g00700	NA	NA	NA	0	1	0	0	0	0	0	0	1	1
chr1_2741263	chr1	1	2741263	Bcin01g07840	55	5_prime_UTR	5_prime_UTR_variant	LOW	Bcin01g07840	Bcin01g07840	five_prime_UTR	NA	0	0	0	0	0	0	0	1	1	1
chr1_2741972	chr1	1	2741972	Bcin01g07840	675	Intergenic	upstream	LOW	NA	NA	NA	NA	0	0	0	0	0	0	0	1	1	1
chr1_2742493	chr1	1	2742493	Bcin01g07850	0	splice&intron	splice_region_variant&intron_variant	LOW	Bcin01g07850	Bcin01g07850	intron	NA	0	0	0	0	0	0	0	1	1	1
chr1_2742524	chr1	1	2742524	Bcin01g07850	0	missense	missense_variant	MODERATE	Bcin01g07850	Bcin01g07850	CDS	NA	0	0	0	0	0	0	0	1	1	1
chr1_2742996	chr1	1	2742996	Bcin01g07840	1699	Intergenic	upstream	LOW	NA	NA	NA	NA	0	0	0	0	0	0	0	1	1	1
chr1_2743072	chr1	1	2743072	Bcin01g07850	0	synonymous	synonymous_variant	LOW	Bcin01g07850	Bcin01g07850	CDS	NA	0	0	0	0	0	0	0	1	1	1
chr1_2743163	chr1	1	2743163	Bcin01g07850	0	missense	missense_variant	MODERATE	Bcin01g07850	Bcin01g07850	CDS	NA	0	0	0	0	0	0	0	1	1	1
chr1_2743531	chr1	1	2743531	Bcin01g07850	60	Intergenic	upstream	LOW	Bcin01g07850	NA	NA	NA	0	0	0	0	0	0	0	1	1	1
chr1_2744325	chr1	1	2744325	Bcin01g07860	709	Intergenic	upstream	LOW	NA	NA	NA	NA	0	0	0	0	0	0	0	1	1	1
chr1_2744653	chr1	1	2744653	Bcin01g07860	381	Intergenic	upstream	LOW	Bcin01g07860	NA	NA	NA	0	0	0	0	0	0	0	1	1	1
chr1_2744871	chr1	1	2744871	Bcin01g07850	1400	Intergenic	upstream	LOW	NA	NA	NA	NA	0	0	0	0	0	0	0	1	1	1
chr1_2744873	chr1	1	2744873	Bcin01g07850	1402	Intergenic	upstream	LOW	NA	NA	NA	NA	0	0	0	0	0	0	0	1	1	1
chr1_2745611	chr1	1	2745611	Bcin01g07860	0	synonymous	synonymous_variant	LOW	Bcin01g07860	Bcin01g07860	CDS	NA	0	0	0	0	0	0	0	1	1	1
chr1_2745893	chr1	1	2745893	Bcin01g07860	0	synonymous	synonymous_variant	LOW	Bcin01g07860	Bcin01g07860	CDS	NA	0	0	0	0	0	0	0	1	1	1
chr1_2746725	chr1	1	2746725	Bcin01g07860	65	Intergenic	upstream	LOW	Bcin01g07860	NA	NA	NA	0	0	0	0	0	0	0	1	1	1
chr1_2747036	chr1	1	2747036	Bcin01g07860	376	Intergenic	upstream	LOW	Bcin01g07860	NA	NA	NA	0	0	0	0	0	0	0	1	1	1
chr1_2747052	chr1	1	2747052	Bcin01g07860	392	Intergenic	upstream	LOW	Bcin01g07860	NA	NA	NA	0	0	0	0	0	0	0	1	1	1
chr1_2747354	chr1	1	2747354	Bcin01g07880	612	Intergenic	upstream	LOW	NA	NA	NA	NA	0	0	0	0	0	0	0	1	1	1
chr1_2747554	chr1	1	2747554	Bcin01g07870	109	3_prime_UTR	3_prime_UTR_variant	LOW	Bcin01g07870	Bcin01g07870	three_prime_UTR	NA	0	0	0	0	0	0	0	1	1	1
chr1_2747688	chr1	1	2747688	Bcin01g07870	93	Intergenic	upstream	LOW	Bcin01g07870	NA	NA	NA	0	0	0	0	0	0	0	1	1	1
chr1_2748488	chr1	1	2748488	Bcin01g07880	0	missense	missense_variant	MODERATE	Bcin01g07880	Bcin01g07880	CDS	NA	0	0	0	0	0	0	0	1	1	1
chr1_2748862	chr1	1	2748862	Bcin01g07880	0	synonymous	synonymous_variant	LOW	Bcin01g07880	Bcin01g07880	CDS	NA	0	0	0	0	0	0	0	1	1	1
chr1_2749042	chr1	1	2749042	Bcin01g07880	0	synonymous	synonymous_variant	LOW	Bcin01g07880	Bcin01g07880	CDS	NA	0	0	0	0	0	0	0	1	1	1
chr1_2749477	chr1	1	2749477	Bcin01g07880	24	Intergenic	upstream	LOW	Bcin01g07880	NA	NA	NA	0	0	0	0	0	0	0	1	1	1
chr1_2749973	chr1	1	2749973	Bcin01g07890	178	5_prime_UTR	5_prime_UTR_variant	LOW	Bcin01g07890	Bcin01g07890	five_prime_UTR	NA	0	0	0	0	0	0	0	1	1	1
chr1_2750024	chr1	1	2750024	Bcin01g07890	127	5_prime_UTR	5_prime_UTR_variant	LOW	Bcin01g07890	Bcin01g07890	five_prime_UTR	NA	0	0	0	0	0	0	0	1	1	1
chr1_2750192	chr1	1	2750192	Bcin01g07890	0	missense	missense_variant	MODERATE	Bcin01g07890	Bcin01g07890	CDS	NA	0	0	0	0	0	0	0	1	1	1
chr1_2751367	chr1	1	2751367	Bcin01g07890	0	synonymous	synonymous_variant	LOW	Bcin01g07890	Bcin01g07890	CDS	NA	0	0	0	0	0	0	0	1	1	1
chr1_2751410	chr1	1	2751410	Bcin01g07890	0	missense	missense_variant	MODERATE	Bcin01g07890	Bcin01g07890	CDS	NA	0	0	0	0	0	0	0	1	1	1
chr1_2751484	chr1	1	2751484	Bcin01g07890	0	synonymous	synonymous_variant	LOW	Bcin01g07890	Bcin01g07890	CDS	NA	0	0	0	0	0	0	0	1	1	1
chr1_2752133	chr1	1	2752133	Bcin01g07890	0	synonymous	synonymous_variant	LOW	Bcin01g07890	Bcin01g07890	CDS	NA	0	0	0	0	0	0	0	1	1	1
chr1_2752144	chr1	1	2752144	Bcin01g07890	0	missense	missense_variant	MODERATE	Bcin01g07890	Bcin01g07890	CDS	NA	0	0	0	0	0	0	0	1	1	1
chr1_2760607	chr1	1	2760607	Bcin01g07910	0	splice&intron	splice_region_variant&intron_variant	LOW	Bcin01g07910	Bcin01g07910	intron	NA	0	0	0	0	0	0	0	1	1	1
chr1_2760961	chr1	1	2760961	Bcin01g07910	0	missense	missense_variant	MODERATE	Bcin01g07910	Bcin01g07910	three_prime_UTR	NA	0	0	0	0	0	0	0	1	1	1
chr1_2760995	chr1	1	2760995	Bcin01g07910	0	intron	upstream	LOW	Bcin01g07910	Bcin01g07910	intron	NA	0	0	0	0	0	0	0	1	1	1
chr1_2761002	chr1	1	2761002	Bcin01g07910	0	intron	upstream	LOW	Bcin01g07910	Bcin01g07910	intron	NA	0	0	0	0	0	0	0	1	1	1
chr1_2761006	chr1	1	2761006	Bcin01g07910	0	intron	upstream	LOW	Bcin01g07910	Bcin01g07910	intron	NA	0	0	0	0	0	0	0	1	1	1
chr1_2761016	chr1	1	2761016	Bcin01g07910	0	intron	upstream	LOW	Bcin01g07910	Bcin01g07910	intron	NA	0	0	0	0	0	0	0	1	1	1
chr1_2761027	chr1	1	2761027	Bcin01g07910	0	intron	upstream	LOW	Bcin01g07910	Bcin01g07910	intron	NA	0	0	0	0	0	0	0	1	1	1
chr1_2761205	chr1	1	2761205	Bcin01g07910	0	synonymous	synonymous_variant	LOW	Bcin01g07910	Bcin01g07910	three_prime_UTR	NA	0	0	0	0	0	0	0	1	1	1
chr1_2761223	chr1	1	2761223	Bcin01g07910	0	synonymous	synonymous_variant	LOW	Bcin01g07910	Bcin01g07910	three_prime_UTR	NA	0	0	0	0	0	0	0	1	1	1
chr1_2761304	chr1	1	2761304	Bcin01g07910	0	synonymous	synonymous_variant	LOW	Bcin01g07910	Bcin01g07910	three_prime_UTR	NA	0	0	0	0	0	0	0	1	1	1
chr1_2763325	chr1	1	2763325	Bcin01g07920	0	synonymous	synonymous_variant	LOW	Bcin01g07920	Bcin01g07920	CDS	NA	0	0	0	0	0	0	0	1	1	1
chr1_2763755	chr1	1	2763755	Bcin01g07930	16	Intergenic	upstream	LOW	Bcin01g07930	NA	NA	NA	0	0	0	0	0	0	0	1	1	1
chr1_2779814	chr1	1	2779814	Bcin01g07960	1563	Intergenic	downstream	LOW	NA	NA	NA	NA	0	0	0	0	0	0	1	0	3	1
chr1_2779946	chr1	1	2779946	Bcin01g07960	1695	Intergenic	downstream	LOW	NA	NA	NA	NA	0	1	0	0	0	0	1	0	4	2
chr1_2780695	chr1	1	2780695	Bcin01g07960	2444	Intergenic	downstream	LOW	NA	NA	NA	NA	0	0	0	0	0	0	1	0	1	1
chr1_2806125	chr1	1	2806125	Bcin01g08000	197	Intergenic	upstream	LOW	Bcin01g08000	NA	NA	NA	0	0	0	1	0	0	0	0	1	1
chr1_2806243	chr1	1	2806243	Bcin01g08000	315	Intergenic	upstream	LOW	Bcin01g08000	NA	NA	NA	0	1	0	1	0	1	0	0	10	3
chr1_2807299	chr1	1	2807299	Bcin01g08010	0	splice&intron	splice_region_variant&intron_variant	LOW	Bcin01g08010	Bcin01g08010	intron	NA	0	0	0	1	0	0	0	0	1	1
chr1_2807856	chr1	1	2807856	Bcin01g08020	100	Intergenic	upstream	LOW	Bcin01g08020	NA	NA	NA	0	1	0	1	0	1	0	0	11	3
chr1_2807970	chr1	1	2807970	Bcin01g08020	236	5_prime_UTR	5_prime_UTR_variant	LOW	Bcin01g08020	Bcin01g08020	five_prime_UTR	NA	0	1	0	1	0	0	0	0	6	2
chr1_2807990	chr1	1	2807990	Bcin01g08020	216	5_prime_UTR	5_prime_UTR_variant	LOW	Bcin01g08020	Bcin01g08020	five_prime_UTR	NA	0	1	0	1	0	0	0	0	6	2
chr1_2808114	chr1	1	2808114	Bcin01g08020	92	5_prime_UTR	5_prime_UTR_variant	LOW	Bcin01g08020	Bcin01g08020	five_prime_UTR	NA	0	0	0	1	0	0	0	0	1	1
chr1_2808519	chr1	1	2808519	Bcin01g08020	0	synonymous	synonymous_variant	LOW	Bcin01g08020	Bcin01g08020	CDS	NA	0	1	0	1	0	0	0	0	2	2
chr1_2815160	chr1	1	2815160	Bcin01g08050	0	synonymous	synonymous_variant	LOW	Bcin01g08050	Bcin01g08050	CDS	NA	0	1	0	1	0	1	0	0	3	3
chr1_2815241	chr1	1	2815241	Bcin01g08050	0	splice&intron	splice_region_variant&intron_variant	LOW	Bcin01g08050	Bcin01g08050	intron	NA	0	1	0	1	0	1	0	0	3	3
chr1_2815888	chr1	1	2815888	Bcin01g08050	0	synonymous	synonymous_variant	LOW	Bcin01g08050	Bcin01g08050	CDS	NA	0	0	0	1	0	0	0	0	1	1
chr1_2817162	chr1	1	2817162	Bcin01g08050	611	Intergenic	downstream	LOW	NA	NA	NA	NA	0	1	0	1	0	0	0	0	2	2
chr1_2817163	chr1	1	2817163	Bcin01g08050	612	Intergenic	downstream	LOW	NA	NA	NA	NA	0	0	0	1	0	0	0	0	1	1
chr1_2838944	chr1	1	2838944	Bcin01g08100	65	Intergenic	upstream	LOW	Bcin01g08100	NA	NA	NA	1	0	0	0	0	1	0	0	2	2
chr1_2844697	chr1	1	2844697	Bcin01g08120	0	missense	missense_variant	MODERATE	Bcin01g08120	Bcin01g08120	CDS	NA	0	1	0	0	0	0	0	0	1	1
chr1_2844701	chr1	1	2844701	Bcin01g08120	0	synonymous	synonymous_variant	LOW	Bcin01g08120	Bcin01g08120	CDS	NA	0	0	0	0	0	0	1	0	1	1
chr1_2846073	chr1	1	2846073	Bcin01g08120	1291	Intergenic	downstream	LOW	NA	NA	NA	NA	0	0	0	0	0	0	0	1	1	1
chr1_2848720	chr1	1	2848720	Bcin01g08130	2790	Intergenic	upstream	LOW	NA	NA	NA	NA	0	0	0	0	0	1	0	0	1	1
chr1_2850687	chr1	1	2850687	Bcin01g08130	823	Intergenic	upstream	LOW	NA	NA	NA	NA	0	0	0	0	0	1	0	0	1	1
chr1_285752	chr1	1	285752	Bcin01g00740	0	missense	missense_variant	MODERATE	Bcin01g00740	Bcin01g00740	CDS	NA	0	0	0	0	1	0	0	0	1	1
chr1_2865760	chr1	1	2865760	Bcin01g08170	297	Intergenic	upstream	LOW	Bcin01g08170	NA	NA	NA	0	0	0	0	0	0	1	0	1	1
chr1_2865965	chr1	1	2865965	Bcin01g08170	92	Intergenic	upstream	LOW	Bcin01g08170	NA	NA	NA	0	0	1	0	0	0	0	0	1	1
chr1_2866481	chr1	1	2866481	Bcin01g08170	0	synonymous	synonymous_variant	LOW	Bcin01g08170	Bcin01g08170	CDS	NA	0	1	0	1	1	0	1	0	4	4
chr1_2866535	chr1	1	2866535	Bcin01g08170	0	synonymous	synonymous_variant	LOW	Bcin01g08170	Bcin01g08170	CDS	NA	0	0	0	1	0	0	0	0	1	1
chr1_2866650	chr1	1	2866650	Bcin01g08170	0	synonymous	synonymous_variant	LOW	Bcin01g08170	Bcin01g08170	CDS	NA	0	0	0	0	0	0	1	0	1	1
chr1_2871192	chr1	1	2871192	Bcin01g08190	1208	Intergenic	upstream	LOW	NA	NA	NA	NA	0	1	0	0	0	0	0	0	2	1
chr1_2874139	chr1	1	2874139	Bcin01g08190	231	3_prime_UTR	3_prime_UTR_variant	LOW	Bcin01g08190	Bcin01g08190	three_prime_UTR	NA	0	0	1	0	0	0	0	0	5	1
chr1_2888321	chr1	1	2888321	Bcin01g08220	0	synonymous	synonymous_variant	LOW	Bcin01g08220	Bcin01g08220	CDS	NA	0	0	0	0	1	0	0	0	1	1
chr1_2915787	chr1	1	2915787	Bcin01g08320	382	Intergenic	5_prime_UTR_variant	LOW	Bcin01g08320	NA	NA	NA	0	1	0	0	0	0	0	0	1	1
chr1_291959	chr1	1	291959	Bcin01g00770	227	Intergenic	upstream	LOW	Bcin01g00770	NA	NA	NA	0	0	0	0	0	1	0	0	10	1
chr1_291964	chr1	1	291964	Bcin01g00770	222	Intergenic	upstream	LOW	Bcin01g00770	NA	NA	NA	0	1	0	0	1	1	0	0	14	3
chr1_2922037	chr1	1	2922037	Bcin01g08340	185	5_prime_UTR	5_prime_UTR_variant	LOW	Bcin01g08340	Bcin01g08340	five_prime_UTR	NA	0	0	0	1	0	0	0	0	1	1
chr1_2922076	chr1	1	2922076	Bcin01g08340	146	5_prime_UTR	5_prime_UTR_variant	LOW	Bcin01g08340	Bcin01g08340	five_prime_UTR	NA	0	0	0	1	0	0	0	0	1	1
chr1_2922173	chr1	1	2922173	Bcin01g08340	49	5_prime_UTR	5_prime_UTR_variant	LOW	Bcin01g08340	Bcin01g08340	five_prime_UTR	NA	0	0	0	1	0	0	0	0	1	1
chr1_2922180	chr1	1	2922180	Bcin01g08340	42	5_prime_UTR	5_prime_UTR_variant	LOW	Bcin01g08340	Bcin01g08340	five_prime_UTR	NA	0	0	0	1	0	0	0	0	1	1
chr1_2922279	chr1	1	2922279	Bcin01g08340	0	missense	missense_variant	MODERATE	Bcin01g08340	Bcin01g08340	CDS	NA	0	0	0	1	0	0	0	0	1	1
chr1_293166	chr1	1	293166	Bcin01g00770	0	splice&intron	splice_region_variant&intron_variant	LOW	Bcin01g00770	Bcin01g00770	intron	NA	0	1	0	0	0	0	0	0	1	1
chr1_293622	chr1	1	293622	Bcin01g00770	240	Intergenic	upstream	LOW	Bcin01g00770	NA	NA	NA	0	1	0	0	0	0	0	0	1	1
chr1_2938566	chr1	1	2938566	Bcin01g08400	1128	Intergenic	upstream	LOW	NA	NA	NA	NA	0	0	0	0	0	0	1	0	1	1
chr1_2938686	chr1	1	2938686	Bcin01g08400	1008	Intergenic	upstream	LOW	NA	NA	NA	NA	0	0	0	0	0	0	1	0	1	1
chr1_2939007	chr1	1	2939007	Bcin01g08400	687	Intergenic	upstream	LOW	NA	NA	NA	NA	0	0	0	0	0	0	1	0	1	1
chr1_2939026	chr1	1	2939026	Bcin01g08400	668	Intergenic	upstream	LOW	NA	NA	NA	NA	0	0	0	0	0	0	1	0	1	1
chr1_2941177	chr1	1	2941177	Bcin01g08410	0	synonymous	synonymous_variant	LOW	Bcin01g08410	Bcin01g08410	CDS	NA	0	0	0	0	0	0	1	0	1	1
chr1_2941635	chr1	1	2941635	Bcin01g08410	0	synonymous	synonymous_variant	LOW	Bcin01g08410	Bcin01g08410	CDS	NA	0	0	1	0	0	0	0	0	1	1
chr1_2944396	chr1	1	2944396	Bcin01g08430	0	missense	missense_variant	MODERATE	Bcin01g08430	Bcin01g08430	CDS	NA	0	0	0	0	0	0	1	0	1	1
chr1_2946353	chr1	1	2946353	Bcin01g08430	505	5_prime_UTR	5_prime_UTR_variant	LOW	NA	NA	NA	NA	0	0	0	0	0	0	1	0	1	1
chr1_2947111	chr1	1	2947111	Bcin01g08430	597	Intergenic	upstream	LOW	NA	NA	NA	NA	0	0	0	0	0	0	1	0	1	1
chr1_2947335	chr1	1	2947335	Bcin01g08440	581	Intergenic	upstream	LOW	NA	NA	NA	NA	0	0	0	0	0	0	1	0	1	1
chr1_2947996	chr1	1	2947996	Bcin01g08440	0	missense	missense_variant	MODERATE	Bcin01g08440	Bcin01g08440	CDS	NA	0	0	0	0	0	0	1	0	1	1
chr1_2948054	chr1	1	2948054	Bcin01g08440	0	missense	missense_variant	MODERATE	Bcin01g08440	Bcin01g08440	CDS	NA	0	0	0	0	0	0	1	0	1	1
chr1_294877	chr1	1	294877	Bcin01g00780	0	synonymous	synonymous_variant	LOW	Bcin01g00780	Bcin01g00780	three_prime_UTR	NA	0	1	0	0	1	0	0	0	15	2
chr1_2949449	chr1	1	2949449	Bcin01g08440	0	missense	missense_variant	MODERATE	Bcin01g08440	Bcin01g08440	CDS	NA	0	1	0	0	0	0	1	0	2	2
chr1_2949628	chr1	1	2949628	Bcin01g08440	0	missense	missense_variant	MODERATE	Bcin01g08440	Bcin01g08440	CDS	NA	0	1	0	0	0	0	1	0	2	2
chr1_2953517	chr1	1	2953517	Bcin01g08450	1087	Intergenic	upstream	LOW	NA	NA	NA	NA	0	0	1	0	0	0	0	0	1	1
chr1_2956077	chr1	1	2956077	Bcin01g08460	0	5_prime_UTR_premature_start_codon_gain	5_prime_UTR_premature_start_codon_gain_variant	LOW	Bcin01g08460	Bcin01g08460	five_prime_UTR	NA	0	0	0	1	0	0	0	0	1	1
chr1_2956086	chr1	1	2956086	Bcin01g08460	285	5_prime_UTR	5_prime_UTR_variant	LOW	Bcin01g08460	Bcin01g08460	five_prime_UTR	NA	0	0	0	1	0	0	0	0	1	1
chr1_298701	chr1	1	298701	Bcin01g00780	24	5_prime_UTR	5_prime_UTR_variant	LOW	Bcin01g00780	Bcin01g00780	five_prime_UTR	NA	0	1	0	0	0	0	1	0	2	2
chr1_2987220	chr1	1	2987220	Bcin01g08580	0	missense	missense_variant	MODERATE	Bcin01g08580	Bcin01g08580	CDS	NA	0	0	0	0	0	0	1	0	1	1
chr1_2987226	chr1	1	2987226	Bcin01g08580	2	3_prime_UTR	3_prime_UTR_variant	LOW	Bcin01g08580	Bcin01g08580	three_prime_UTR	NA	0	0	0	0	0	0	1	0	1	1
chr1_2987433	chr1	1	2987433	Bcin01g08580	123	Intergenic	upstream	LOW	Bcin01g08580	NA	NA	NA	0	0	0	0	0	0	1	0	1	1
chr1_2987496	chr1	1	2987496	Bcin01g08580	186	Intergenic	upstream	LOW	Bcin01g08580	NA	NA	NA	0	0	0	0	0	0	1	0	1	1
chr1_2987554	chr1	1	2987554	Bcin01g08580	244	Intergenic	upstream	LOW	Bcin01g08580	NA	NA	NA	0	0	0	0	0	0	1	0	1	1
chr1_2989850	chr1	1	2989850	Bcin01g08590	0	intron	upstream	LOW	Bcin01g08590	Bcin01g08590	intron	NA	0	1	0	0	0	0	0	0	1	1
chr1_2989856	chr1	1	2989856	Bcin01g08590	0	intron	upstream	LOW	Bcin01g08590	Bcin01g08590	intron	NA	0	1	0	0	0	0	0	0	1	1
chr1_2989859	chr1	1	2989859	Bcin01g08590	0	intron	upstream	LOW	Bcin01g08590	Bcin01g08590	intron	NA	0	1	0	0	0	0	0	0	1	1
chr1_2989865	chr1	1	2989865	Bcin01g08590	0	intron	upstream	LOW	Bcin01g08590	Bcin01g08590	intron	NA	0	1	0	0	0	0	0	0	1	1
chr1_2989956	chr1	1	2989956	Bcin01g08590	0	intron	upstream	LOW	Bcin01g08590	Bcin01g08590	intron	NA	0	1	0	0	0	0	0	0	1	1
chr1_2994648	chr1	1	2994648	Bcin01g08610	0	synonymous	synonymous_variant	LOW	Bcin01g08610	Bcin01g08610	CDS	NA	0	0	0	0	0	1	0	0	4	1
chr1_2996430	chr1	1	2996430	Bcin01g08620	405	Intergenic	upstream	LOW	Bcin01g08620	NA	NA	NA	0	0	0	0	0	1	0	0	4	1
chr1_2996531	chr1	1	2996531	Bcin01g08620	304	Intergenic	upstream	LOW	Bcin01g08620	NA	NA	NA	0	1	0	0	0	0	0	0	1	1
chr1_299714	chr1	1	299714	Bcin01g00780	780	Intergenic	upstream	LOW	NA	NA	NA	NA	0	0	0	0	1	0	0	0	1	1
chr1_299715	chr1	1	299715	Bcin01g00780	781	Intergenic	upstream	LOW	NA	NA	NA	NA	0	0	0	0	1	0	0	0	1	1
chr1_299741	chr1	1	299741	Bcin01g00780	807	Intergenic	upstream	LOW	NA	NA	NA	NA	0	1	0	0	0	0	0	0	4	1
chr1_3001509	chr1	1	3001509	Bcin01g08630	233	5_prime_UTR	5_prime_UTR_variant	LOW	Bcin01g08630	Bcin01g08630	five_prime_UTR	NA	0	1	0	0	0	0	0	0	1	1
chr1_3002067	chr1	1	3002067	Bcin01g08630	511	Intergenic	upstream	LOW	NA	NA	NA	NA	0	1	0	0	0	0	0	0	1	1
chr1_3002222	chr1	1	3002222	Bcin01g08630	666	Intergenic	upstream	LOW	NA	NA	NA	NA	0	1	0	0	0	0	0	0	1	1
chr1_3002243	chr1	1	3002243	Bcin01g08630	687	Intergenic	upstream	LOW	NA	NA	NA	NA	0	1	0	0	0	0	0	0	1	1
chr1_3002494	chr1	1	3002494	Bcin01g08630	938	Intergenic	upstream	LOW	NA	NA	NA	NA	0	1	0	0	0	0	0	0	1	1
chr1_3014890	chr1	1	3014890	Bcin01g08680	19	5_prime_UTR	5_prime_UTR_variant	LOW	Bcin01g08680	Bcin01g08680	five_prime_UTR	NA	0	0	0	1	0	0	0	0	1	1
chr1_3014903	chr1	1	3014903	Bcin01g08680	6	5_prime_UTR	5_prime_UTR_variant	LOW	Bcin01g08680	Bcin01g08680	five_prime_UTR	NA	0	0	0	1	0	0	0	0	1	1
chr1_3019335	chr1	1	3019335	Bcin01g08690	967	Intergenic	downstream	LOW	NA	NA	NA	NA	0	0	0	0	0	0	1	0	1	1
chr1_3019759	chr1	1	3019759	Bcin01g08690	543	Intergenic	downstream	LOW	NA	NA	NA	NA	0	1	0	0	0	0	0	0	1	1
chr1_3021663	chr1	1	3021663	Bcin01g08690	0	5_prime_UTR_premature_start_codon_gain	5_prime_UTR_premature_start_codon_gain_variant	LOW	Bcin01g08690	Bcin01g08690	five_prime_UTR	NA	0	0	0	0	1	0	0	0	1	1
chr1_302431	chr1	1	302431	Bcin01g00790	789	Intergenic	upstream	LOW	NA	NA	NA	NA	0	0	0	0	0	0	0	1	1	1
chr1_302435	chr1	1	302435	Bcin01g00790	793	Intergenic	upstream	LOW	NA	NA	NA	NA	0	0	0	0	0	0	0	1	1	1
chr1_3040086	chr1	1	3040086	Bcin01g08740	0	synonymous	synonymous_variant	LOW	Bcin01g08740	Bcin01g08740	CDS	NA	0	0	0	0	0	0	0	1	1	1
chr1_3040151	chr1	1	3040151	Bcin01g08740	0	synonymous	synonymous_variant	LOW	Bcin01g08740	Bcin01g08740	CDS	NA	0	0	0	0	0	0	0	1	1	1
chr1_3041594	chr1	1	3041594	Bcin01g08750	21	3_prime_UTR	3_prime_UTR_variant	LOW	Bcin01g08750	Bcin01g08750	three_prime_UTR	NA	0	0	0	0	0	0	0	1	3	1
chr1_3041713	chr1	1	3041713	Bcin01g08750	140	3_prime_UTR	3_prime_UTR_variant	LOW	Bcin01g08750	Bcin01g08750	three_prime_UTR	NA	0	0	0	0	0	0	0	1	5	1
chr1_3046611	chr1	1	3046611	Bcin01g08760	603	Intergenic	upstream	LOW	NA	NA	NA	NA	0	0	0	0	0	0	0	1	1	1
chr1_3048009	chr1	1	3048009	Bcin01g08770	166	5_prime_UTR	5_prime_UTR_variant	LOW	Bcin01g08770	Bcin01g08770	five_prime_UTR	NA	0	0	0	0	0	0	0	1	2	1
chr1_3053379	chr1	1	3053379	Bcin01g08790	0	synonymous	synonymous_variant	LOW	Bcin01g08790	Bcin01g08790	CDS	NA	0	0	0	0	0	0	0	1	1	1
chr1_3056900	chr1	1	3056900	Bcin01g08800	1960	Intergenic	upstream	LOW	NA	NA	NA	NA	0	0	0	0	0	0	1	0	1	1
chr1_3057555	chr1	1	3057555	Bcin01g08800	1305	Intergenic	upstream	LOW	NA	NA	NA	NA	0	1	0	0	0	0	0	0	1	1
chr1_3058196	chr1	1	3058196	Bcin01g08800	664	Intergenic	upstream	LOW	NA	NA	NA	NA	0	1	0	0	0	0	0	0	1	1
chr1_3058277	chr1	1	3058277	Bcin01g08800	583	Intergenic	upstream	LOW	NA	NA	NA	NA	0	1	0	0	0	0	0	0	1	1
chr1_3059204	chr1	1	3059204	Bcin01g08800	0	splice_donor&intron	splice_donor_variant&intron_variant	HIGH	Bcin01g08800	Bcin01g08800	intron	NA	0	1	0	0	0	0	1	0	2	2
chr1_3059296	chr1	1	3059296	Bcin01g08800	0	synonymous	synonymous_variant	LOW	Bcin01g08800	Bcin01g08800	CDS	NA	0	1	0	0	0	0	0	0	1	1
chr1_3059299	chr1	1	3059299	Bcin01g08800	0	synonymous	synonymous_variant	LOW	Bcin01g08800	Bcin01g08800	CDS	NA	0	1	0	0	0	0	0	0	1	1
chr1_3059744	chr1	1	3059744	Bcin01g08800	107	Intergenic	upstream	LOW	Bcin01g08800	NA	NA	NA	0	0	0	0	0	0	0	1	1	1
chr1_3059885	chr1	1	3059885	Bcin01g08810	221	Intergenic	upstream	LOW	Bcin01g08810	NA	NA	NA	0	0	0	0	0	0	0	1	1	1
chr1_3059912	chr1	1	3059912	Bcin01g08810	194	Intergenic	upstream	LOW	Bcin01g08810	NA	NA	NA	0	0	0	0	0	0	0	1	1	1
chr1_3059922	chr1	1	3059922	Bcin01g08810	184	Intergenic	upstream	LOW	Bcin01g08810	NA	NA	NA	0	1	0	0	0	0	0	0	1	1
chr1_3060437	chr1	1	3060437	Bcin01g08810	0	missense	missense_variant	MODERATE	Bcin01g08810	Bcin01g08810	CDS	NA	0	0	0	0	0	0	0	1	1	1
chr1_3060494	chr1	1	3060494	Bcin01g08810	0	synonymous	synonymous_variant	LOW	Bcin01g08810	Bcin01g08810	CDS	NA	0	0	0	0	0	0	1	0	1	1
chr1_3060510	chr1	1	3060510	Bcin01g08810	0	missense	missense_variant	MODERATE	Bcin01g08810	Bcin01g08810	CDS	NA	0	0	0	0	0	0	1	0	1	1
chr1_3060528	chr1	1	3060528	Bcin01g08810	0	missense	missense_variant	MODERATE	Bcin01g08810	Bcin01g08810	CDS	NA	0	0	0	0	0	0	1	0	1	1
chr1_3060588	chr1	1	3060588	Bcin01g08810	0	missense	missense_variant	MODERATE	Bcin01g08810	Bcin01g08810	CDS	NA	0	0	0	0	0	0	1	0	1	1
chr1_3060615	chr1	1	3060615	Bcin01g08810	0	missense	missense_variant	MODERATE	Bcin01g08810	Bcin01g08810	CDS	NA	0	0	0	0	0	0	1	0	1	1
chr1_3060625	chr1	1	3060625	Bcin01g08810	0	missense	missense_variant	MODERATE	Bcin01g08810	Bcin01g08810	CDS	NA	0	0	0	0	0	0	1	0	1	1
chr1_3060637	chr1	1	3060637	Bcin01g08810	0	missense	missense_variant	MODERATE	Bcin01g08810	Bcin01g08810	CDS	NA	0	0	0	0	0	0	1	0	1	1
chr1_3060647	chr1	1	3060647	Bcin01g08810	0	synonymous	synonymous_variant	LOW	Bcin01g08810	Bcin01g08810	CDS	NA	0	1	0	0	0	0	0	0	1	1
chr1_3061397	chr1	1	3061397	Bcin01g08810	0	synonymous	synonymous_variant	LOW	Bcin01g08810	Bcin01g08810	CDS	NA	0	1	0	0	0	0	0	0	1	1
chr1_3063116	chr1	1	3063116	Bcin01g08810	196	Intergenic	upstream	LOW	Bcin01g08810	NA	NA	NA	0	1	0	0	0	0	0	0	1	1
chr1_3063776	chr1	1	3063776	Bcin01g08810	856	Intergenic	upstream	LOW	NA	NA	NA	NA	0	1	0	0	0	0	0	0	1	1
chr1_307551	chr1	1	307551	Bcin01g00800	471	Intergenic	upstream	LOW	Bcin01g00800	NA	NA	NA	0	0	0	0	0	0	0	1	1	1
chr1_3079732	chr1	1	3079732	Bcin01g08850	414	Intergenic	upstream	LOW	Bcin01g08850	NA	NA	NA	0	0	0	1	0	0	0	0	1	1
chr1_3079778	chr1	1	3079778	Bcin01g08850	460	Intergenic	upstream	LOW	Bcin01g08850	NA	NA	NA	0	0	0	1	0	0	0	0	1	1
chr1_3079781	chr1	1	3079781	Bcin01g08850	463	Intergenic	upstream	LOW	Bcin01g08850	NA	NA	NA	0	0	0	1	0	0	0	0	1	1
chr1_3080295	chr1	1	3080295	Bcin01g08860	507	Intergenic	upstream	LOW	NA	NA	NA	NA	0	0	0	0	0	0	1	0	1	1
chr1_3089415	chr1	1	3089415	Bcin01g08890	0	missense	missense_variant	MODERATE	Bcin01g08890	Bcin01g08890	CDS	NA	0	0	0	0	0	0	0	1	1	1
chr1_3089559	chr1	1	3089559	Bcin01g08890	0	synonymous	synonymous_variant	LOW	Bcin01g08890	Bcin01g08890	CDS	NA	0	0	0	0	0	0	0	1	1	1
chr1_3089792	chr1	1	3089792	Bcin01g08890	20	3_prime_UTR	3_prime_UTR_variant	LOW	Bcin01g08890	Bcin01g08890	three_prime_UTR	NA	0	0	0	0	0	0	0	1	1	1
chr1_3089906	chr1	1	3089906	Bcin01g08890	134	3_prime_UTR	3_prime_UTR_variant	LOW	Bcin01g08890	Bcin01g08890	three_prime_UTR	NA	0	0	0	0	0	0	0	1	1	1
chr1_3090014	chr1	1	3090014	Bcin01g08890	242	3_prime_UTR	3_prime_UTR_variant	LOW	Bcin01g08890	Bcin01g08890	three_prime_UTR	NA	0	0	0	0	0	0	0	1	1	1
chr1_3090057	chr1	1	3090057	Bcin01g08890	285	3_prime_UTR	3_prime_UTR_variant	LOW	Bcin01g08890	Bcin01g08890	three_prime_UTR	NA	0	0	0	0	0	0	0	1	1	1
chr1_3090154	chr1	1	3090154	Bcin01g08890	10	Intergenic	downstream	LOW	Bcin01g08890	NA	NA	NA	0	0	0	0	0	0	0	1	1	1
chr1_3090555	chr1	1	3090555	Bcin01g08890	411	Intergenic	downstream	LOW	Bcin01g08890	NA	NA	NA	0	0	0	0	0	0	0	1	1	1
chr1_3090974	chr1	1	3090974	Bcin01g08900	711	Intergenic	downstream	LOW	NA	NA	NA	NA	0	0	0	0	0	0	0	1	1	1
chr1_3091013	chr1	1	3091013	Bcin01g08900	672	Intergenic	downstream	LOW	NA	NA	NA	NA	0	0	0	0	0	0	0	1	1	1
chr1_3096336	chr1	1	3096336	Bcin01g08910	104	5_prime_UTR	5_prime_UTR_variant	LOW	Bcin01g08910	Bcin01g08910	five_prime_UTR	NA	0	0	0	0	0	0	0	1	1	1
chr1_3096358	chr1	1	3096358	Bcin01g08910	20	Intergenic	upstream	LOW	Bcin01g08910	NA	NA	NA	0	0	0	0	0	0	0	1	1	1
chr1_3096904	chr1	1	3096904	Bcin01g08910	566	Intergenic	upstream	LOW	NA	NA	NA	NA	0	0	0	0	0	0	0	1	1	1
chr1_3096977	chr1	1	3096977	Bcin01g08910	639	Intergenic	upstream	LOW	NA	NA	NA	NA	0	0	0	0	0	0	0	1	1	1
chr1_3096982	chr1	1	3096982	Bcin01g08910	644	Intergenic	upstream	LOW	NA	NA	NA	NA	0	0	0	0	0	0	0	1	1	1
chr1_3096989	chr1	1	3096989	Bcin01g08910	651	Intergenic	upstream	LOW	NA	NA	NA	NA	0	0	0	0	0	0	0	1	1	1
chr1_3098391	chr1	1	3098391	Bcin01g08920	637	Intergenic	upstream	LOW	NA	NA	NA	NA	0	0	0	0	0	0	0	1	1	1
chr1_3098398	chr1	1	3098398	Bcin01g08920	630	Intergenic	upstream	LOW	NA	NA	NA	NA	0	0	0	0	0	0	0	1	1	1
chr1_3098435	chr1	1	3098435	Bcin01g08920	593	Intergenic	upstream	LOW	NA	NA	NA	NA	0	0	1	0	0	0	0	0	9	1
chr1_3101046	chr1	1	3101046	Bcin01g08920	0	synonymous	synonymous_variant	LOW	Bcin01g08920	Bcin01g08920	CDS	NA	0	0	0	0	0	0	0	1	1	1
chr1_3102034	chr1	1	3102034	Bcin01g08920	317	3_prime_UTR	3_prime_UTR_variant	LOW	Bcin01g08920	Bcin01g08920	three_prime_UTR	NA	0	0	0	0	0	0	0	1	1	1
chr1_3103377	chr1	1	3103377	Bcin01g08930	148	3_prime_UTR	3_prime_UTR_variant	LOW	Bcin01g08930	Bcin01g08930	three_prime_UTR	NA	0	1	0	0	1	1	1	0	8	4
chr1_3109553	chr1	1	3109553	Bcin01g08940	0	synonymous	synonymous_variant	LOW	Bcin01g08940	Bcin01g08940	CDS	NA	0	0	0	0	0	0	0	1	4	1
chr1_3109559	chr1	1	3109559	Bcin01g08940	3	3_prime_UTR	3_prime_UTR_variant	LOW	Bcin01g08940	Bcin01g08940	three_prime_UTR	NA	0	0	0	0	0	0	0	1	5	1
chr1_3109779	chr1	1	3109779	Bcin01g08940	223	3_prime_UTR	3_prime_UTR_variant	LOW	Bcin01g08940	Bcin01g08940	three_prime_UTR	NA	0	0	0	0	0	0	0	1	1	1
chr1_3110572	chr1	1	3110572	Bcin01g08950	294	Intergenic	upstream	LOW	Bcin01g08950	NA	NA	NA	0	0	0	0	0	0	0	1	1	1
chr1_3112784	chr1	1	3112784	Bcin01g08950	0	synonymous	synonymous_variant	LOW	Bcin01g08950	Bcin01g08950	CDS	NA	0	0	0	0	0	0	0	1	1	1
chr1_3113105	chr1	1	3113105	Bcin01g08950	162	3_prime_UTR	3_prime_UTR_variant	LOW	Bcin01g08950	Bcin01g08950	three_prime_UTR	NA	0	0	0	0	0	0	0	1	1	1
chr1_3113565	chr1	1	3113565	Bcin01g08960	1	5_prime_UTR	5_prime_UTR_variant	LOW	Bcin01g08960	Bcin01g08960	intron	NA	0	0	0	0	0	0	0	1	5	1
chr1_3116108	chr1	1	3116108	Bcin01g08960	0	missense	missense_variant	MODERATE	Bcin01g08960	Bcin01g08960	CDS	NA	0	0	1	0	0	0	0	0	1	1
chr1_311752	chr1	1	311752	Bcin01g00820	102	Intergenic	upstream	LOW	Bcin01g00820	NA	NA	NA	0	0	0	0	0	0	1	0	1	1
chr1_311773	chr1	1	311773	Bcin01g00820	123	Intergenic	upstream	LOW	Bcin01g00820	NA	NA	NA	0	1	0	1	0	0	0	0	2	2
chr1_311812	chr1	1	311812	Bcin01g00820	162	Intergenic	upstream	LOW	Bcin01g00820	NA	NA	NA	0	0	0	0	0	1	1	0	2	2
chr1_311977	chr1	1	311977	Bcin01g00820	327	Intergenic	upstream	LOW	Bcin01g00820	NA	NA	NA	0	0	0	1	0	0	0	0	1	1
chr1_3121521	chr1	1	3121521	Bcin01g08970	0	synonymous	synonymous_variant	LOW	Bcin01g08970	Bcin01g08970	CDS	NA	0	1	0	0	0	0	0	1	8	2
chr1_3122951	chr1	1	3122951	Bcin01g08970	0	synonymous	synonymous_variant	LOW	Bcin01g08970	Bcin01g08970	CDS	NA	0	0	0	0	0	0	0	1	1	1
chr1_3123146	chr1	1	3123146	Bcin01g08970	0	synonymous	synonymous_variant	LOW	Bcin01g08970	Bcin01g08970	CDS	NA	0	1	0	0	0	0	0	1	7	2
chr1_3123537	chr1	1	3123537	Bcin01g08970	0	missense	missense_variant	MODERATE	Bcin01g08970	Bcin01g08970	CDS	NA	0	0	1	0	0	0	0	0	1	1
chr1_312401	chr1	1	312401	Bcin01g00830	208	Intergenic	upstream	LOW	Bcin01g00830	NA	NA	NA	0	1	0	0	0	0	0	0	7	1
chr1_312580	chr1	1	312580	Bcin01g00830	29	Intergenic	upstream	LOW	Bcin01g00830	NA	NA	NA	0	1	0	0	0	0	0	0	5	1
chr1_3127277	chr1	1	3127277	Bcin01g08980	84	Intergenic	upstream	LOW	Bcin01g08980	NA	NA	NA	0	1	0	0	0	0	0	1	7	2
chr1_3127985	chr1	1	3127985	Bcin01g08980	1045	5_prime_UTR	5_prime_UTR_variant	LOW	NA	NA	NA	NA	0	0	0	0	0	0	0	1	6	1
chr1_3128087	chr1	1	3128087	Bcin01g08980	943	5_prime_UTR	5_prime_UTR_variant	LOW	NA	NA	NA	NA	0	0	0	0	0	0	0	1	6	1
chr1_3129569	chr1	1	3129569	Bcin01g08980	0	synonymous	synonymous_variant	LOW	Bcin01g08980	Bcin01g08980	CDS	NA	0	0	0	0	0	0	0	1	5	1
chr1_3130553	chr1	1	3130553	Bcin01g08980	0	synonymous	synonymous_variant	LOW	Bcin01g08980	Bcin01g08980	CDS	NA	0	0	0	0	0	0	0	1	1	1
chr1_3131532	chr1	1	3131532	Bcin01g08980	259	3_prime_UTR	3_prime_UTR_variant	LOW	Bcin01g08980	Bcin01g08980	three_prime_UTR	NA	0	1	0	0	0	0	0	1	7	2
chr1_3132180	chr1	1	3132180	Bcin01g08980	183	Intergenic	upstream	LOW	Bcin01g08980	NA	NA	NA	0	1	0	0	0	0	0	1	8	2
chr1_3132411	chr1	1	3132411	Bcin01g08980	414	Intergenic	upstream	LOW	Bcin01g08980	NA	NA	NA	0	1	0	0	0	0	0	1	8	2
chr1_3132502	chr1	1	3132502	Bcin01g08990	370	Intergenic	upstream	LOW	Bcin01g08990	NA	NA	NA	0	1	0	0	0	0	0	1	8	2
chr1_3132811	chr1	1	3132811	Bcin01g08990	61	Intergenic	upstream	LOW	Bcin01g08990	NA	NA	NA	0	0	0	1	0	1	0	0	2	2
chr1_3132918	chr1	1	3132918	Bcin01g08990	181	3_prime_UTR	3_prime_UTR_variant	LOW	Bcin01g08990	Bcin01g08990	three_prime_UTR	NA	0	0	0	0	0	0	0	1	1	1
chr1_3133021	chr1	1	3133021	Bcin01g08990	78	3_prime_UTR	3_prime_UTR_variant	LOW	Bcin01g08990	Bcin01g08990	three_prime_UTR	NA	0	0	0	0	0	0	0	1	1	1
chr1_3133052	chr1	1	3133052	Bcin01g08990	47	3_prime_UTR	3_prime_UTR_variant	LOW	Bcin01g08990	Bcin01g08990	three_prime_UTR	NA	0	0	0	0	0	0	0	1	1	1
chr1_3133777	chr1	1	3133777	Bcin01g08990	0	synonymous	synonymous_variant	LOW	Bcin01g08990	Bcin01g08990	CDS	NA	0	0	0	0	0	0	0	1	1	1
chr1_3134133	chr1	1	3134133	Bcin01g08990	123	5_prime_UTR	5_prime_UTR_variant	LOW	Bcin01g08990	Bcin01g08990	five_prime_UTR	NA	0	0	0	0	0	0	0	1	1	1
chr1_3136449	chr1	1	3136449	Bcin01g09000	0	synonymous	synonymous_variant	LOW	Bcin01g09000	Bcin01g09000	CDS	NA	0	0	1	0	0	0	0	0	1	1
chr1_3138274	chr1	1	3138274	Bcin01g09000	68	Intergenic	upstream	LOW	Bcin01g09000	NA	NA	NA	0	1	0	1	1	0	0	1	14	4
chr1_3138281	chr1	1	3138281	Bcin01g09000	75	Intergenic	upstream	LOW	Bcin01g09000	NA	NA	NA	0	1	0	1	1	0	0	1	13	4
chr1_3138369	chr1	1	3138369	Bcin01g09000	163	Intergenic	upstream	LOW	Bcin01g09000	NA	NA	NA	0	1	0	1	1	0	0	1	14	4
chr1_3138467	chr1	1	3138467	Bcin01g09000	261	Intergenic	upstream	LOW	Bcin01g09000	NA	NA	NA	0	1	0	0	1	0	0	1	16	3
chr1_3138536	chr1	1	3138536	Bcin01g09000	330	Intergenic	upstream	LOW	Bcin01g09000	NA	NA	NA	0	1	0	0	1	0	0	1	16	3
chr1_3138600	chr1	1	3138600	Bcin01g09000	394	Intergenic	upstream	LOW	Bcin01g09000	NA	NA	NA	0	0	0	0	0	0	1	0	1	1
chr1_3138729	chr1	1	3138729	Bcin01g09000	523	Intergenic	upstream	LOW	NA	NA	NA	NA	0	1	0	0	1	0	0	0	4	2
chr1_3138764	chr1	1	3138764	Bcin01g09000	558	Intergenic	upstream	LOW	NA	NA	NA	NA	0	1	0	0	1	0	0	0	5	2
chr1_3139323	chr1	1	3139323	Bcin01g09010	86	Intergenic	upstream	LOW	Bcin01g09010	NA	NA	NA	0	0	0	0	0	0	0	1	1	1
chr1_3139400	chr1	1	3139400	Bcin01g09010	9	Intergenic	downstream	LOW	Bcin01g09010	NA	NA	NA	0	0	0	0	0	0	0	1	1	1
chr1_3139426	chr1	1	3139426	Bcin01g09010	5	3_prime_UTR	3_prime_UTR_variant	LOW	Bcin01g09010	Bcin01g09010	three_prime_UTR	NA	0	0	0	0	0	0	0	1	1	1
chr1_3140097	chr1	1	3140097	Bcin01g09010	0	synonymous	synonymous_variant	LOW	Bcin01g09010	Bcin01g09010	CDS	NA	0	0	0	0	1	0	0	1	2	2
chr1_3141645	chr1	1	3141645	Bcin01g09020	0	synonymous	synonymous_variant	LOW	Bcin01g09020	Bcin01g09020	CDS	NA	0	0	0	0	0	0	0	1	1	1
chr1_3142032	chr1	1	3142032	Bcin01g09020	0	synonymous	synonymous_variant	LOW	Bcin01g09020	Bcin01g09020	CDS	NA	0	0	0	0	0	0	1	1	2	2
chr1_3143370	chr1	1	3143370	Bcin01g09020	85	Intergenic	upstream	LOW	Bcin01g09020	NA	NA	NA	0	0	0	0	0	0	0	1	1	1
chr1_3143387	chr1	1	3143387	Bcin01g09020	102	Intergenic	upstream	LOW	Bcin01g09020	NA	NA	NA	0	1	0	0	0	1	0	0	8	2
chr1_3143582	chr1	1	3143582	Bcin01g09020	297	Intergenic	upstream	LOW	Bcin01g09020	NA	NA	NA	0	0	0	0	0	0	1	0	1	1
chr1_3143775	chr1	1	3143775	Bcin01g09020	490	Intergenic	upstream	LOW	Bcin01g09020	NA	NA	NA	0	0	0	0	0	1	0	0	1	1
chr1_3143802	chr1	1	3143802	Bcin01g09020	517	Intergenic	upstream	LOW	NA	NA	NA	NA	0	0	0	0	0	0	1	0	1	1
chr1_3144581	chr1	1	3144581	Bcin01g09020	1296	Intergenic	upstream	LOW	NA	NA	NA	NA	0	0	0	0	0	0	0	1	1	1
chr1_3145764	chr1	1	3145764	Bcin01g09030	1959	Intergenic	upstream	LOW	NA	NA	NA	NA	0	0	0	0	0	0	1	1	6	2
chr1_3145800	chr1	1	3145800	Bcin01g09030	1923	Intergenic	upstream	LOW	NA	NA	NA	NA	0	0	0	0	0	0	0	1	5	1
chr1_3145818	chr1	1	3145818	Bcin01g09030	1905	Intergenic	upstream	LOW	NA	NA	NA	NA	0	0	0	0	0	0	0	1	5	1
chr1_3145819	chr1	1	3145819	Bcin01g09030	1904	Intergenic	upstream	LOW	NA	NA	NA	NA	0	0	0	0	0	0	1	1	6	2
chr1_3145826	chr1	1	3145826	Bcin01g09030	1897	Intergenic	upstream	LOW	NA	NA	NA	NA	0	0	0	0	0	0	0	1	5	1
chr1_3145869	chr1	1	3145869	Bcin01g09030	1854	Intergenic	upstream	LOW	NA	NA	NA	NA	0	0	0	0	0	0	1	1	6	2
chr1_3145971	chr1	1	3145971	Bcin01g09030	1752	Intergenic	upstream	LOW	NA	NA	NA	NA	0	0	0	0	0	0	0	1	1	1
chr1_3146353	chr1	1	3146353	Bcin01g09030	1370	Intergenic	upstream	LOW	NA	NA	NA	NA	0	0	0	0	0	0	0	1	1	1
chr1_3147310	chr1	1	3147310	Bcin01g09030	413	Intergenic	upstream	LOW	Bcin01g09030	NA	NA	NA	0	0	0	0	0	0	0	1	1	1
chr1_3148084	chr1	1	3148084	Bcin01g09030	461	3_prime_UTR	3_prime_UTR_variant	LOW	Bcin01g09030	Bcin01g09030	three_prime_UTR	NA	0	0	0	0	0	0	0	1	1	1
chr1_3151555	chr1	1	3151555	Bcin01g09040	191	3_prime_UTR	3_prime_UTR_variant	LOW	Bcin01g09040	Bcin01g09040	three_prime_UTR	NA	0	0	0	0	0	0	0	1	1	1
chr1_3152715	chr1	1	3152715	Bcin01g09050	0	synonymous	synonymous_variant	LOW	Bcin01g09050	Bcin01g09050	CDS	NA	0	0	0	0	0	0	0	1	3	1
chr1_3154008	chr1	1	3154008	Bcin01g09050	622	Intergenic	upstream	LOW	NA	NA	NA	NA	0	0	0	1	0	0	0	0	1	1
chr1_3154873	chr1	1	3154873	Bcin01g09060	1133	Intergenic	upstream	LOW	NA	NA	NA	NA	0	0	0	0	0	0	1	1	7	2
chr1_3154940	chr1	1	3154940	Bcin01g09060	1066	Intergenic	upstream	LOW	NA	NA	NA	NA	0	0	0	0	0	0	1	1	7	2
chr1_3155116	chr1	1	3155116	Bcin01g09060	890	Intergenic	upstream	LOW	NA	NA	NA	NA	0	0	0	0	0	0	1	1	7	2
chr1_3155473	chr1	1	3155473	Bcin01g09060	533	Intergenic	upstream	LOW	NA	NA	NA	NA	0	0	0	0	0	0	0	1	6	1
chr1_3158552	chr1	1	3158552	Bcin01g09060	420	Intergenic	downstream	LOW	Bcin01g09060	NA	NA	NA	0	0	0	0	0	0	0	1	1	1
chr1_3158761	chr1	1	3158761	Bcin01g09060	629	Intergenic	downstream	LOW	NA	NA	NA	NA	0	0	0	0	0	0	0	1	7	1
chr1_3158830	chr1	1	3158830	Bcin01g09060	698	Intergenic	downstream	LOW	NA	NA	NA	NA	0	0	0	0	0	0	0	1	3	1
chr1_3158990	chr1	1	3158990	Bcin01g09060	858	Intergenic	downstream	LOW	NA	NA	NA	NA	0	0	0	0	0	0	0	1	1	1
chr1_3159857	chr1	1	3159857	Bcin01g09070	876	Intergenic	downstream	LOW	NA	NA	NA	NA	0	1	0	0	1	0	0	1	9	3
chr1_3160666	chr1	1	3160666	Bcin01g09070	67	Intergenic	downstream	LOW	Bcin01g09070	NA	NA	NA	0	0	0	0	0	1	1	0	10	2
chr1_3163588	chr1	1	3163588	Bcin01g09070	0	synonymous	synonymous_variant	LOW	Bcin01g09070	Bcin01g09070	CDS	NA	0	0	0	0	0	0	0	1	4	1
chr1_3163709	chr1	1	3163709	Bcin01g09070	0	missense	missense_variant	MODERATE	Bcin01g09070	Bcin01g09070	CDS	NA	0	0	0	0	0	0	0	1	4	1
chr1_3164041	chr1	1	3164041	Bcin01g09070	0	synonymous	synonymous_variant	LOW	Bcin01g09070	Bcin01g09070	CDS	NA	0	0	0	0	0	0	1	0	1	1
chr1_3164218	chr1	1	3164218	Bcin01g09070	0	synonymous	synonymous_variant	LOW	Bcin01g09070	Bcin01g09070	CDS	NA	0	0	0	0	0	0	0	1	1	1
chr1_3164277	chr1	1	3164277	Bcin01g09070	0	intron	upstream	LOW	Bcin01g09070	Bcin01g09070	intron	NA	0	0	0	0	0	0	0	1	1	1
chr1_3164451	chr1	1	3164451	Bcin01g09070	0	intron	upstream	LOW	Bcin01g09070	Bcin01g09070	intron	NA	0	0	0	0	0	0	0	1	1	1
chr1_3164976	chr1	1	3164976	Bcin01g09080	15	Intergenic	upstream	LOW	Bcin01g09080	NA	NA	NA	0	1	0	0	0	0	0	1	7	2
chr1_3165867	chr1	1	3165867	Bcin01g09080	0	synonymous	synonymous_variant	LOW	Bcin01g09080	Bcin01g09080	CDS	NA	0	0	0	0	0	0	0	1	1	1
chr1_3166030	chr1	1	3166030	Bcin01g09080	0	synonymous	synonymous_variant	LOW	Bcin01g09080	Bcin01g09080	CDS	NA	0	0	0	0	0	0	0	1	1	1
chr1_3166795	chr1	1	3166795	Bcin01g09080	0	synonymous	synonymous_variant	LOW	Bcin01g09080	Bcin01g09080	CDS	NA	0	0	0	0	0	0	0	1	3	1
chr1_3168451	chr1	1	3168451	Bcin01g09080	468	Intergenic	upstream	LOW	Bcin01g09080	NA	NA	NA	0	0	0	0	0	0	0	1	1	1
chr1_3168488	chr1	1	3168488	Bcin01g09090	500	Intergenic	upstream	LOW	Bcin01g09090	NA	NA	NA	0	0	0	0	0	0	0	1	1	1
chr1_3168541	chr1	1	3168541	Bcin01g09090	447	Intergenic	upstream	LOW	Bcin01g09090	NA	NA	NA	0	0	0	0	0	0	0	1	1	1
chr1_3168712	chr1	1	3168712	Bcin01g09090	276	Intergenic	upstream	LOW	Bcin01g09090	NA	NA	NA	0	0	0	0	0	0	0	1	1	1
chr1_3168796	chr1	1	3168796	Bcin01g09090	192	Intergenic	upstream	LOW	Bcin01g09090	NA	NA	NA	0	0	0	0	0	0	0	1	1	1
chr1_3169043	chr1	1	3169043	Bcin01g09090	0	synonymous	synonymous_variant	LOW	Bcin01g09090	Bcin01g09090	CDS	NA	0	0	1	0	0	0	0	1	6	2
chr1_3169100	chr1	1	3169100	Bcin01g09090	0	synonymous	synonymous_variant	LOW	Bcin01g09090	Bcin01g09090	CDS	NA	0	1	0	0	0	0	0	1	8	2
chr1_3169164	chr1	1	3169164	Bcin01g09090	0	intron	upstream	LOW	Bcin01g09090	Bcin01g09090	intron	NA	0	0	0	0	0	0	0	1	1	1
chr1_3169300	chr1	1	3169300	Bcin01g09090	0	splice&intron	splice_region_variant&intron_variant	LOW	Bcin01g09090	Bcin01g09090	intron	NA	0	0	0	0	0	0	0	1	1	1
chr1_3169305	chr1	1	3169305	Bcin01g09090	0	intron	upstream	LOW	Bcin01g09090	Bcin01g09090	intron	NA	0	0	0	0	0	0	0	1	3	1
chr1_3169326	chr1	1	3169326	Bcin01g09090	0	intron	upstream	LOW	Bcin01g09090	Bcin01g09090	intron	NA	0	0	0	0	0	0	0	1	3	1
chr1_3169960	chr1	1	3169960	Bcin01g09090	0	intron	upstream	LOW	Bcin01g09090	Bcin01g09090	intron	NA	0	1	0	0	0	0	0	1	8	2
chr1_3170441	chr1	1	3170441	Bcin01g09090	0	synonymous	synonymous_variant	LOW	Bcin01g09090	Bcin01g09090	CDS	NA	0	1	0	0	0	0	0	1	9	2
chr1_3170996	chr1	1	3170996	Bcin01g09090	126	3_prime_UTR	3_prime_UTR_variant	LOW	Bcin01g09090	Bcin01g09090	three_prime_UTR	NA	0	0	0	0	0	0	0	1	1	1
chr1_3170997	chr1	1	3170997	Bcin01g09090	127	3_prime_UTR	3_prime_UTR_variant	LOW	Bcin01g09090	Bcin01g09090	three_prime_UTR	NA	0	1	0	0	0	0	0	1	8	2
chr1_3171022	chr1	1	3171022	Bcin01g09090	152	3_prime_UTR	3_prime_UTR_variant	LOW	Bcin01g09090	Bcin01g09090	three_prime_UTR	NA	0	1	0	0	0	0	0	1	8	2
chr1_3171147	chr1	1	3171147	Bcin01g09090	79	Intergenic	upstream	LOW	Bcin01g09090	NA	NA	NA	0	0	0	0	0	0	0	1	2	1
chr1_3171608	chr1	1	3171608	Bcin01g09090	540	Intergenic	upstream	LOW	NA	NA	NA	NA	0	0	0	0	0	0	0	1	1	1
chr1_3171723	chr1	1	3171723	Bcin01g09090	655	Intergenic	upstream	LOW	NA	NA	NA	NA	0	0	0	0	0	0	0	1	5	1
chr1_3173512	chr1	1	3173512	Bcin01g09100	1600	Intergenic	upstream	LOW	NA	NA	NA	NA	0	0	0	1	0	1	0	0	2	2
chr1_3173515	chr1	1	3173515	Bcin01g09100	1597	Intergenic	upstream	LOW	NA	NA	NA	NA	0	0	0	1	0	1	0	0	9	2
chr1_3173676	chr1	1	3173676	Bcin01g09100	1436	Intergenic	upstream	LOW	NA	NA	NA	NA	0	0	0	1	0	1	0	0	9	2
chr1_3174012	chr1	1	3174012	Bcin01g09100	1100	Intergenic	upstream	LOW	NA	NA	NA	NA	0	1	0	0	0	0	0	0	1	1
chr1_3174186	chr1	1	3174186	Bcin01g09100	926	Intergenic	upstream	LOW	NA	NA	NA	NA	0	0	0	0	0	0	1	0	4	1
chr1_3174232	chr1	1	3174232	Bcin01g09100	880	Intergenic	upstream	LOW	NA	NA	NA	NA	0	0	0	0	0	0	0	1	1	1
chr1_3174233	chr1	1	3174233	Bcin01g09100	879	Intergenic	upstream	LOW	NA	NA	NA	NA	0	0	0	0	0	0	0	1	1	1
chr1_3174276	chr1	1	3174276	Bcin01g09100	836	Intergenic	upstream	LOW	NA	NA	NA	NA	0	1	0	0	1	0	0	1	7	3
chr1_3174503	chr1	1	3174503	Bcin01g09100	609	Intergenic	upstream	LOW	NA	NA	NA	NA	0	0	0	0	0	0	0	1	4	1
chr1_3174560	chr1	1	3174560	Bcin01g09100	552	Intergenic	upstream	LOW	NA	NA	NA	NA	0	0	0	0	0	0	0	1	1	1
chr1_3177691	chr1	1	3177691	Bcin01g09100	0	intron	downstream	LOW	Bcin01g09100	Bcin01g09100	intron	NA	0	1	0	0	1	0	0	1	12	3
chr1_3177786	chr1	1	3177786	Bcin01g09100	0	synonymous	synonymous_variant	LOW	Bcin01g09100	Bcin01g09100	CDS	NA	0	1	0	0	1	0	0	1	11	3
chr1_3178424	chr1	1	3178424	Bcin01g09100	0	synonymous	synonymous_variant	LOW	Bcin01g09100	Bcin01g09100	CDS	NA	0	1	0	0	1	0	0	1	12	3
chr1_3179710	chr1	1	3179710	Bcin01g09100	7	Intergenic	upstream	LOW	Bcin01g09100	NA	NA	NA	0	1	0	0	1	0	0	1	7	3
chr1_3181888	chr1	1	3181888	Bcin01g09110	0	intron	upstream	LOW	Bcin01g09110	Bcin01g09110	intron	NA	0	0	0	0	1	1	0	0	2	2
chr1_3181903	chr1	1	3181903	Bcin01g09110	0	splice_donor&intron	splice_donor_variant&intron_variant	HIGH	Bcin01g09110	Bcin01g09110	intron	NA	0	0	0	0	1	1	0	0	2	2
chr1_3182510	chr1	1	3182510	Bcin01g09110	704	5_prime_UTR	5_prime_UTR_variant	LOW	NA	NA	NA	NA	0	1	0	0	1	1	1	0	13	4
chr1_3183246	chr1	1	3183246	Bcin01g09120	264	Intergenic	upstream	LOW	Bcin01g09120	NA	NA	NA	0	0	0	0	0	0	0	1	5	1
chr1_3185934	chr1	1	3185934	Bcin01g09120	738	Intergenic	upstream	LOW	NA	NA	NA	NA	0	0	0	0	0	0	1	0	1	1
chr1_3186407	chr1	1	3186407	Bcin01g09130	667	Intergenic	upstream	LOW	NA	NA	NA	NA	0	0	0	0	0	0	1	1	2	2
chr1_3187505	chr1	1	3187505	Bcin01g09140	1527	Intergenic	upstream	LOW	NA	NA	NA	NA	0	0	0	0	0	1	0	0	1	1
chr1_3188163	chr1	1	3188163	Bcin01g09130	0	intron	downstream	LOW	Bcin01g09130	Bcin01g09130	intron	NA	0	0	0	0	0	0	0	1	1	1
chr1_3188170	chr1	1	3188170	Bcin01g09130	0	intron	downstream	LOW	Bcin01g09130	Bcin01g09130	intron	NA	0	0	0	0	0	0	0	1	1	1
chr1_3188208	chr1	1	3188208	Bcin01g09130	0	intron	downstream	LOW	Bcin01g09130	Bcin01g09130	intron	NA	0	0	0	0	0	0	0	1	2	1
chr1_3188231	chr1	1	3188231	Bcin01g09130	0	intron	downstream	LOW	Bcin01g09130	Bcin01g09130	intron	NA	0	0	0	0	0	1	1	0	6	2
chr1_3194130	chr1	1	3194130	Bcin01g09150	0	synonymous	synonymous_variant	LOW	Bcin01g09150	Bcin01g09150	CDS	NA	0	0	0	0	0	0	1	0	1	1
chr1_3194455	chr1	1	3194455	Bcin01g09150	0	splice&synonymous	splice_region_variant&synonymous_variant	LOW	Bcin01g09150	Bcin01g09150	intron	NA	0	0	0	0	0	0	1	0	1	1
chr1_3194737	chr1	1	3194737	Bcin01g09150	12	5_prime_UTR	5_prime_UTR_variant	LOW	Bcin01g09150	Bcin01g09150	five_prime_UTR	NA	0	0	0	0	0	0	1	0	1	1
chr1_3194749	chr1	1	3194749	Bcin01g09150	24	5_prime_UTR	5_prime_UTR_variant	LOW	Bcin01g09150	Bcin01g09150	five_prime_UTR	NA	0	0	0	0	0	0	1	0	1	1
chr1_3195294	chr1	1	3195294	Bcin01g09160	59	3_prime_UTR	3_prime_UTR_variant	LOW	Bcin01g09160	Bcin01g09160	three_prime_UTR	NA	0	0	0	0	0	0	1	0	1	1
chr1_3195546	chr1	1	3195546	Bcin01g09160	0	synonymous	synonymous_variant	LOW	Bcin01g09160	Bcin01g09160	CDS	NA	0	0	0	0	0	0	1	0	1	1
chr1_3196183	chr1	1	3196183	Bcin01g09160	43	5_prime_UTR	5_prime_UTR_variant	LOW	Bcin01g09160	Bcin01g09160	five_prime_UTR	NA	0	0	0	0	0	0	1	0	1	1
chr1_3199001	chr1	1	3199001	Bcin01g09180	0	missense	missense_variant	MODERATE	Bcin01g09180	Bcin01g09180	CDS	NA	0	0	0	0	0	0	1	0	1	1
chr1_3200142	chr1	1	3200142	Bcin01g09180	29	Intergenic	upstream	LOW	Bcin01g09180	NA	NA	NA	0	1	0	0	0	0	0	0	1	1
chr1_3200461	chr1	1	3200461	Bcin01g09190	277	3_prime_UTR	3_prime_UTR_variant	LOW	Bcin01g09190	Bcin01g09190	three_prime_UTR	NA	0	0	0	0	1	1	0	0	2	2
chr1_3200487	chr1	1	3200487	Bcin01g09190	251	3_prime_UTR	3_prime_UTR_variant	LOW	Bcin01g09190	Bcin01g09190	three_prime_UTR	NA	0	0	0	0	1	1	0	0	2	2
chr1_3200778	chr1	1	3200778	Bcin01g09180	665	Intergenic	upstream	LOW	NA	NA	NA	NA	0	0	0	1	0	0	0	0	1	1
chr1_3202461	chr1	1	3202461	Bcin01g09190	862	Intergenic	upstream	LOW	NA	NA	NA	NA	0	0	0	0	0	0	1	1	7	2
chr1_3202462	chr1	1	3202462	Bcin01g09190	863	Intergenic	upstream	LOW	NA	NA	NA	NA	0	0	0	0	0	0	1	1	8	2
chr1_3204132	chr1	1	3204132	Bcin01g09210	0	synonymous	synonymous_variant	LOW	Bcin01g09210	Bcin01g09200	five_prime_UTR	NA	0	0	0	0	0	0	1	0	1	1
chr1_3204317	chr1	1	3204317	Bcin01g09200	47	Intergenic	upstream	LOW	Bcin01g09200	NA	NA	NA	0	0	0	0	0	0	1	0	1	1
chr1_3204494	chr1	1	3204494	Bcin01g09200	224	Intergenic	upstream	LOW	Bcin01g09200	NA	NA	NA	0	0	0	0	0	0	1	0	4	1
chr1_3204544	chr1	1	3204544	Bcin01g09200	274	Intergenic	upstream	LOW	Bcin01g09200	NA	NA	NA	0	0	0	1	0	0	0	0	1	1
chr1_3204565	chr1	1	3204565	Bcin01g09200	295	Intergenic	upstream	LOW	Bcin01g09200	NA	NA	NA	0	0	0	1	0	0	0	0	1	1
chr1_3204666	chr1	1	3204666	Bcin01g09220	0	synonymous	synonymous_variant	LOW	Bcin01g09220	Bcin01g09220	CDS	NA	0	0	0	0	0	0	1	0	5	1
chr1_3204680	chr1	1	3204680	Bcin01g09220	0	stop_gained	stop_gained	HIGH	Bcin01g09220	Bcin01g09220	CDS	NA	0	0	0	0	0	0	1	0	4	1
chr1_3204712	chr1	1	3204712	Bcin01g09220	0	missense	missense_variant	MODERATE	Bcin01g09220	Bcin01g09220	CDS	NA	0	0	0	0	0	0	1	0	4	1
chr1_3204753	chr1	1	3204753	Bcin01g09220	0	synonymous	synonymous_variant	LOW	Bcin01g09220	Bcin01g09220	CDS	NA	0	0	0	0	0	0	1	0	4	1
chr1_3204771	chr1	1	3204771	Bcin01g09220	0	missense	missense_variant	MODERATE	Bcin01g09220	Bcin01g09220	CDS	NA	0	0	0	0	0	0	1	0	6	1
chr1_320613	chr1	1	320613	Bcin01g00850	151	Intergenic	upstream	LOW	Bcin01g00850	NA	NA	NA	0	1	0	0	0	0	0	0	6	1
chr1_3207284	chr1	1	3207284	Bcin01g09230	0	intron	upstream	LOW	Bcin01g09230	Bcin01g09230	intron	NA	0	1	0	0	0	1	0	0	8	2
chr1_320816	chr1	1	320816	Bcin01g00850	222	3_prime_UTR	3_prime_UTR_variant	LOW	Bcin01g00850	Bcin01g00850	three_prime_UTR	NA	0	1	0	0	0	0	0	0	1	1
chr1_3212864	chr1	1	3212864	Bcin01g09240	43	5_prime_UTR	5_prime_UTR_variant	LOW	Bcin01g09240	Bcin01g09240	five_prime_UTR	NA	0	0	0	0	0	0	1	0	1	1
chr1_3215662	chr1	1	3215662	Bcin01g09250	151	Intergenic	upstream	LOW	Bcin01g09250	NA	NA	NA	0	0	0	0	0	0	0	1	1	1
chr1_3216481	chr1	1	3216481	Bcin01g09250	0	missense	missense_variant	MODERATE	Bcin01g09250	Bcin01g09250	CDS	NA	0	0	0	0	0	0	1	0	1	1
chr1_3217264	chr1	1	3217264	Bcin01g09250	0	missense	missense_variant	MODERATE	Bcin01g09250	Bcin01g09250	CDS	NA	0	0	0	0	0	0	0	1	1	1
chr1_3218654	chr1	1	3218654	Bcin01g09260	0	missense	missense_variant	MODERATE	Bcin01g09260	Bcin01g09260	CDS	NA	0	0	0	0	0	0	1	0	1	1
chr1_3223319	chr1	1	3223319	Bcin01g09280	165	Intergenic	upstream	LOW	Bcin01g09280	NA	NA	NA	0	0	0	0	0	1	0	0	6	1
chr1_3225671	chr1	1	3225671	Bcin01g09280	709	Intergenic	upstream	LOW	NA	NA	NA	NA	0	0	0	0	1	0	0	0	1	1
chr1_3225672	chr1	1	3225672	Bcin01g09280	710	Intergenic	upstream	LOW	NA	NA	NA	NA	0	0	0	0	1	0	0	0	1	1
chr1_3227825	chr1	1	3227825	Bcin01g09290	265	Intergenic	upstream	LOW	Bcin01g09290	NA	NA	NA	0	0	1	0	0	0	0	0	1	1
chr1_3228020	chr1	1	3228020	Bcin01g09290	70	Intergenic	upstream	LOW	Bcin01g09290	NA	NA	NA	0	0	0	1	0	0	0	0	1	1
chr1_3228669	chr1	1	3228669	Bcin01g09290	0	synonymous	synonymous_variant	LOW	Bcin01g09290	Bcin01g09290	CDS	NA	0	0	0	1	0	0	0	0	1	1
chr1_3229006	chr1	1	3229006	Bcin01g09290	0	missense	missense_variant	MODERATE	Bcin01g09290	Bcin01g09290	CDS	NA	0	0	0	1	0	0	0	0	1	1
chr1_3230550	chr1	1	3230550	Bcin01g09300	634	Intergenic	upstream	LOW	NA	NA	NA	NA	0	1	0	0	0	0	0	0	1	1
chr1_323515	chr1	1	323515	Bcin01g00860	0	intron	upstream	LOW	Bcin01g00860	Bcin01g00860	intron	NA	0	1	0	0	0	0	0	0	1	1
chr1_324219	chr1	1	324219	Bcin01g00860	0	synonymous	synonymous_variant	LOW	Bcin01g00860	Bcin01g00860	CDS	NA	0	1	0	1	0	0	0	0	11	2
chr1_324223	chr1	1	324223	Bcin01g00860	0	synonymous	synonymous_variant	LOW	Bcin01g00860	Bcin01g00860	CDS	NA	0	1	0	1	0	0	0	0	10	2
chr1_324234	chr1	1	324234	Bcin01g00860	0	synonymous	synonymous_variant	LOW	Bcin01g00860	Bcin01g00860	CDS	NA	0	1	0	1	0	0	0	0	10	2
chr1_324243	chr1	1	324243	Bcin01g00860	0	synonymous	synonymous_variant	LOW	Bcin01g00860	Bcin01g00860	CDS	NA	0	1	0	1	0	0	0	0	10	2
chr1_324247	chr1	1	324247	Bcin01g00860	1	3_prime_UTR	3_prime_UTR_variant	LOW	Bcin01g00860	Bcin01g00860	three_prime_UTR	NA	0	1	0	1	0	0	0	0	11	2
chr1_324481	chr1	1	324481	Bcin01g00860	175	Intergenic	upstream	LOW	Bcin01g00860	NA	NA	NA	0	0	0	0	1	0	0	0	1	1
chr1_324499	chr1	1	324499	Bcin01g00860	193	Intergenic	upstream	LOW	Bcin01g00860	NA	NA	NA	0	0	0	0	1	0	0	0	1	1
chr1_324510	chr1	1	324510	Bcin01g00860	204	Intergenic	upstream	LOW	Bcin01g00860	NA	NA	NA	0	0	0	0	1	0	0	0	1	1
chr1_324733	chr1	1	324733	Bcin01g00860	427	Intergenic	upstream	LOW	Bcin01g00860	NA	NA	NA	0	0	0	0	1	0	0	0	1	1
chr1_3260256	chr1	1	3260256	Bcin01g09370	59	Intergenic	upstream	LOW	Bcin01g09370	NA	NA	NA	0	0	0	0	1	0	0	0	1	1
chr1_3260325	chr1	1	3260325	Bcin01g09370	470	5_prime_UTR	5_prime_UTR_variant	LOW	Bcin01g09370	Bcin01g09370	five_prime_UTR	NA	0	1	0	0	0	0	0	0	1	1
chr1_326387	chr1	1	326387	Bcin01g00870	1866	Intergenic	upstream	LOW	NA	NA	NA	NA	0	1	0	0	0	0	0	0	1	1
chr1_3270537	chr1	1	3270537	Bcin01g09400	73	3_prime_UTR	3_prime_UTR_variant	LOW	Bcin01g09400	Bcin01g09400	three_prime_UTR	NA	0	0	0	0	0	0	1	1	2	2
chr1_3274013	chr1	1	3274013	Bcin01g09410	86	Intergenic	upstream	LOW	Bcin01g09410	NA	NA	NA	0	0	0	0	0	0	0	1	1	1
chr1_3275132	chr1	1	3275132	Bcin01g09410	569	Intergenic	upstream	LOW	NA	NA	NA	NA	0	0	0	0	0	0	1	0	1	1
chr1_3275163	chr1	1	3275163	Bcin01g09410	600	Intergenic	upstream	LOW	NA	NA	NA	NA	0	0	0	0	0	0	1	0	1	1
chr1_327623	chr1	1	327623	Bcin01g00870	630	Intergenic	upstream	LOW	NA	NA	NA	NA	0	1	0	1	0	0	0	0	8	2
chr1_3276980	chr1	1	3276980	Bcin01g09420	269	Intergenic	upstream	LOW	Bcin01g09420	NA	NA	NA	0	0	0	0	0	0	1	1	2	2
chr1_3279286	chr1	1	3279286	Bcin01g09430	28	Intergenic	upstream	LOW	Bcin01g09430	NA	NA	NA	0	0	0	0	0	0	0	1	2	1
chr1_3279303	chr1	1	3279303	Bcin01g09430	11	Intergenic	upstream	LOW	Bcin01g09430	NA	NA	NA	0	0	1	0	0	0	0	0	1	1
chr1_3279333	chr1	1	3279333	Bcin01g09430	163	3_prime_UTR	3_prime_UTR_variant	LOW	Bcin01g09430	Bcin01g09430	three_prime_UTR	NA	0	0	1	0	0	0	0	0	5	1
chr1_3279464	chr1	1	3279464	Bcin01g09430	32	3_prime_UTR	3_prime_UTR_variant	LOW	Bcin01g09430	Bcin01g09430	three_prime_UTR	NA	0	0	0	0	0	0	0	1	6	1
chr1_328943	chr1	1	328943	Bcin01g00870	0	intron	downstream	LOW	Bcin01g00870	Bcin01g00870	intron	NA	0	1	0	0	0	0	0	0	1	1
chr1_3292184	chr1	1	3292184	Bcin01g09470	0	synonymous	synonymous_variant	LOW	Bcin01g09470	Bcin01g09470	CDS	NA	0	0	0	1	0	0	0	0	1	1
chr1_3292331	chr1	1	3292331	Bcin01g09470	0	synonymous	synonymous_variant	LOW	Bcin01g09470	Bcin01g09470	CDS	NA	0	0	0	1	0	0	0	0	1	1
chr1_3292925	chr1	1	3292925	Bcin01g09480	0	synonymous	synonymous_variant	LOW	Bcin01g09480	Bcin01g09480	CDS	NA	0	0	0	1	0	0	0	0	1	1
chr1_330158	chr1	1	330158	Bcin01g00870	0	intron	intron_variant	LOW	Bcin01g00870	Bcin01g00870	intron	NA	0	0	0	0	1	0	0	0	1	1
chr1_3325290	chr1	1	3325290	Bcin01g09570	621	Intergenic	upstream	LOW	NA	NA	NA	NA	0	0	0	0	0	0	1	0	1	1
chr1_3325949	chr1	1	3325949	Bcin01g09570	1280	Intergenic	upstream	LOW	NA	NA	NA	NA	0	0	1	0	0	0	0	0	1	1
chr1_3325964	chr1	1	3325964	Bcin01g09570	1295	Intergenic	upstream	LOW	NA	NA	NA	NA	0	0	1	0	0	0	0	0	1	1
chr1_3326924	chr1	1	3326924	Bcin01g09570	2255	Intergenic	upstream	LOW	NA	NA	NA	NA	0	0	0	0	0	0	0	1	1	1
chr1_3327129	chr1	1	3327129	Afu_182	2258	Intergenic	upstream	LOW	NA	NA	NA	NA	0	0	0	0	1	1	0	0	6	2
chr1_332755	chr1	1	332755	Bcin01g00870	1114	Intergenic	downstream	LOW	NA	NA	NA	NA	0	1	0	0	0	0	0	0	6	1
chr1_332757	chr1	1	332757	Bcin01g00870	1116	Intergenic	downstream	LOW	NA	NA	NA	NA	0	1	0	0	0	0	0	0	6	1
chr1_332763	chr1	1	332763	Bcin01g00870	1122	Intergenic	downstream	LOW	NA	NA	NA	NA	0	1	0	0	0	0	0	0	6	1
chr1_332764	chr1	1	332764	Bcin01g00870	1123	Intergenic	downstream	LOW	NA	NA	NA	NA	0	1	0	0	0	0	0	0	6	1
chr1_332769	chr1	1	332769	Bcin01g00870	1128	Intergenic	downstream	LOW	NA	NA	NA	NA	0	1	0	0	0	0	0	0	6	1
chr1_332793	chr1	1	332793	Bcin01g00870	1152	Intergenic	downstream	LOW	NA	NA	NA	NA	0	1	0	0	0	0	0	0	6	1
chr1_3328909	chr1	1	3328909	Afu_182	478	Intergenic	upstream	LOW	Afu_182	NA	NA	NA	0	1	0	0	0	0	0	0	1	1
chr1_3332788	chr1	1	3332788	Bcin01g09580	712	Intergenic	upstream	LOW	NA	NA	NA	NA	0	0	0	0	0	0	0	1	1	1
chr1_333587	chr1	1	333587	Bcin01g00870	1946	Intergenic	downstream	LOW	NA	NA	NA	NA	0	1	1	0	0	0	1	0	13	3
chr1_3338788	chr1	1	3338788	Bcin01g09600	0	splice&intron	splice_region_variant&intron_variant	LOW	Bcin01g09600	Bcin01g09600	intron	NA	0	0	0	0	0	0	0	1	1	1
chr1_3341138	chr1	1	3341138	Bcin01g09620	0	synonymous	synonymous_variant	LOW	Bcin01g09620	Bcin01g09620	CDS	NA	0	0	0	0	0	0	0	1	1	1
chr1_3342263	chr1	1	3342263	Bcin01g09630	1078	Intergenic	upstream	LOW	NA	NA	NA	NA	0	0	0	0	0	0	1	1	2	2
chr1_334379	chr1	1	334379	Bcin01g00870	2738	Intergenic	upstream	LOW	NA	NA	NA	NA	0	1	0	0	0	0	1	0	8	2
chr1_334380	chr1	1	334380	Bcin01g00870	2739	Intergenic	upstream	LOW	NA	NA	NA	NA	0	1	0	0	0	0	1	0	8	2
chr1_334390	chr1	1	334390	Bcin01g00870	2749	Intergenic	upstream	LOW	NA	NA	NA	NA	0	1	0	0	0	0	0	0	8	1
chr1_334408	chr1	1	334408	Bcin01g00870	2767	Intergenic	upstream	LOW	NA	NA	NA	NA	0	1	0	0	0	0	0	0	10	1
chr1_334433	chr1	1	334433	Bcin01g00870	2792	Intergenic	upstream	LOW	NA	NA	NA	NA	0	1	0	0	0	0	0	0	1	1
chr1_334506	chr1	1	334506	Bcin01g00870	2865	Intergenic	upstream	LOW	NA	NA	NA	NA	0	1	1	0	0	0	0	0	9	2
chr1_334529	chr1	1	334529	Bcin01g00870	2888	Intergenic	upstream	LOW	NA	NA	NA	NA	0	1	1	0	0	0	0	0	9	2
chr1_3346832	chr1	1	3346832	Bcin01g09640	222	Intergenic	downstream	LOW	Bcin01g09640	NA	NA	NA	0	0	0	0	0	0	1	0	1	1
chr1_3347225	chr1	1	3347225	Bcin01g09640	615	Intergenic	downstream	LOW	NA	NA	NA	NA	0	0	0	0	0	0	0	1	1	1
chr1_3347229	chr1	1	3347229	Bcin01g09640	619	Intergenic	downstream	LOW	NA	NA	NA	NA	0	0	0	0	0	0	0	1	1	1
chr1_3347231	chr1	1	3347231	Bcin01g09640	621	Intergenic	downstream	LOW	NA	NA	NA	NA	0	0	0	0	0	0	0	1	1	1
chr1_3347262	chr1	1	3347262	Bcin01g09640	652	Intergenic	downstream	LOW	NA	NA	NA	NA	0	0	1	0	0	0	0	0	7	1
chr1_3347267	chr1	1	3347267	Bcin01g09640	657	Intergenic	downstream	LOW	NA	NA	NA	NA	0	0	1	0	0	0	0	0	2	1
chr1_3347904	chr1	1	3347904	Bcin01g09640	1294	Intergenic	downstream	LOW	NA	NA	NA	NA	0	0	0	0	0	0	0	1	1	1
chr1_3347949	chr1	1	3347949	Bcin01g09640	1339	Intergenic	downstream	LOW	NA	NA	NA	NA	0	0	0	0	0	0	0	1	1	1
chr1_335341	chr1	1	335341	Bcin01g00880	2098	Intergenic	upstream	LOW	NA	NA	NA	NA	0	0	1	0	0	0	0	0	4	1
chr1_3361179	chr1	1	3361179	Bcin01g09680	0	intron	upstream	LOW	Bcin01g09680	Bcin01g09680	intron	NA	0	0	0	0	0	0	0	1	1	1
chr1_3372567	chr1	1	3372567	Bcin01g09700	0	missense	missense_variant	MODERATE	Bcin01g09700	Bcin01g09700	CDS	NA	0	0	0	0	0	1	0	0	1	1
chr1_3375136	chr1	1	3375136	Bcin01g09710	0	synonymous	synonymous_variant	LOW	Bcin01g09710	Bcin01g09710	CDS	NA	0	0	0	0	0	0	0	1	1	1
chr1_3378929	chr1	1	3378929	Bcin01g09720	0	synonymous	synonymous_variant	LOW	Bcin01g09720	Bcin01g09720	CDS	NA	0	0	0	0	0	0	1	0	1	1
chr1_3381156	chr1	1	3381156	Bcin01g09720	0	synonymous	synonymous_variant	LOW	Bcin01g09720	Bcin01g09720	CDS	NA	0	0	1	0	0	0	0	0	1	1
chr1_3382218	chr1	1	3382218	Bcin01g09730	253	Intergenic	upstream	LOW	Bcin01g09730	NA	NA	NA	0	1	0	0	1	0	0	0	2	2
chr1_3388618	chr1	1	3388618	Bcin01g09740	0	synonymous	synonymous_variant	LOW	Bcin01g09740	Bcin01g09740	CDS	NA	0	1	0	0	0	0	0	1	2	2
chr1_3388908	chr1	1	3388908	Bcin01g09740	0	missense	missense_variant	MODERATE	Bcin01g09740	Bcin01g09740	CDS	NA	0	0	0	0	0	0	0	1	5	1
chr1_3389239	chr1	1	3389239	Bcin01g09740	0	synonymous	synonymous_variant	LOW	Bcin01g09740	Bcin01g09740	CDS	NA	0	0	0	0	0	0	0	1	1	1
chr1_3390593	chr1	1	3390593	Bcin01g09740	548	Intergenic	upstream	LOW	NA	NA	NA	NA	0	0	0	0	0	0	0	1	2	1
chr1_3391148	chr1	1	3391148	Bcin01g09750	336	Intergenic	upstream	LOW	Bcin01g09750	NA	NA	NA	0	0	0	0	0	0	0	1	1	1
chr1_3395704	chr1	1	3395704	Bcin01g09770	248	Intergenic	upstream	LOW	Bcin01g09770	NA	NA	NA	0	0	1	0	0	0	0	0	7	1
chr1_3395745	chr1	1	3395745	Bcin01g09770	207	Intergenic	upstream	LOW	Bcin01g09770	NA	NA	NA	0	0	1	0	0	0	0	0	8	1
chr1_3396031	chr1	1	3396031	Bcin01g09770	87	3_prime_UTR	3_prime_UTR_variant	LOW	Bcin01g09770	Bcin01g09770	three_prime_UTR	NA	0	0	0	0	0	1	0	0	1	1
chr1_3415240	chr1	1	3415240	Bcin01g09810	83	Intergenic	upstream	LOW	Bcin01g09810	NA	NA	NA	0	0	1	0	0	0	0	0	1	1
chr1_342339	chr1	1	342339	Bcin01g00900	0	missense	missense_variant	MODERATE	Bcin01g00900	Bcin01g00900	three_prime_UTR	NA	0	0	0	0	0	0	1	0	1	1
chr1_3435416	chr1	1	3435416	Bcin01g09880	12	5_prime_UTR	5_prime_UTR_variant	LOW	Bcin01g09880	Bcin01g09880	five_prime_UTR	NA	0	0	0	0	1	0	0	0	3	1
chr1_3435474	chr1	1	3435474	Bcin01g09870	1238	Intergenic	upstream	LOW	NA	NA	NA	NA	0	0	0	0	1	0	0	0	1	1
chr1_3435613	chr1	1	3435613	Bcin01g09880	0	synonymous	synonymous_variant	LOW	Bcin01g09880	Bcin01g09880	CDS	NA	0	0	0	0	1	1	0	0	7	2
chr1_3435664	chr1	1	3435664	Bcin01g09880	0	synonymous	synonymous_variant	LOW	Bcin01g09880	Bcin01g09880	CDS	NA	0	0	0	0	1	0	0	0	1	1
chr1_3436399	chr1	1	3436399	Bcin01g09880	0	missense	missense_variant	MODERATE	Bcin01g09880	Bcin01g09880	CDS	NA	0	0	0	0	1	0	1	0	5	2
chr1_3436423	chr1	1	3436423	Bcin01g09880	0	synonymous	synonymous_variant	LOW	Bcin01g09880	Bcin01g09880	CDS	NA	0	0	0	0	1	0	0	0	3	1
chr1_3436468	chr1	1	3436468	Bcin01g09880	0	synonymous	synonymous_variant	LOW	Bcin01g09880	Bcin01g09880	CDS	NA	0	0	0	0	1	0	0	0	4	1
chr1_3436480	chr1	1	3436480	Bcin01g09880	0	synonymous	synonymous_variant	LOW	Bcin01g09880	Bcin01g09880	CDS	NA	0	0	0	0	1	0	0	0	4	1
chr1_3436485	chr1	1	3436485	Bcin01g09880	0	missense	missense_variant	MODERATE	Bcin01g09880	Bcin01g09880	CDS	NA	0	0	0	0	1	0	0	0	4	1
chr1_3436523	chr1	1	3436523	Bcin01g09880	0	missense	missense_variant	MODERATE	Bcin01g09880	Bcin01g09880	CDS	NA	0	0	0	0	1	0	1	0	5	2
chr1_3436568	chr1	1	3436568	Bcin01g09880	0	missense	missense_variant	MODERATE	Bcin01g09880	Bcin01g09880	CDS	NA	0	1	0	1	1	0	1	0	8	4
chr1_3436594	chr1	1	3436594	Bcin01g09880	0	synonymous	synonymous_variant	LOW	Bcin01g09880	Bcin01g09880	CDS	NA	0	1	0	1	1	0	1	0	7	4
chr1_3436634	chr1	1	3436634	Bcin01g09880	0	missense	missense_variant	MODERATE	Bcin01g09880	Bcin01g09880	CDS	NA	0	1	0	1	1	0	1	0	8	4
chr1_3436925	chr1	1	3436925	Bcin01g09880	0	synonymous	synonymous_variant	LOW	Bcin01g09880	Bcin01g09880	CDS	NA	0	0	0	0	1	0	0	0	1	1
chr1_3436995	chr1	1	3436995	Bcin01g09880	0	missense&splice	missense_variant&splice_region_variant	MODERATE	Bcin01g09880	Bcin01g09880	CDS	NA	0	0	0	0	1	0	0	0	1	1
chr1_3437131	chr1	1	3437131	Bcin01g09880	0	synonymous	synonymous_variant	LOW	Bcin01g09880	Bcin01g09880	CDS	NA	0	0	0	0	1	0	1	0	4	2
chr1_343717	chr1	1	343717	Bcin01g00900	776	Intergenic	upstream	LOW	NA	NA	NA	NA	0	0	0	1	0	0	0	0	1	1
chr1_343720	chr1	1	343720	Bcin01g00900	779	Intergenic	upstream	LOW	NA	NA	NA	NA	0	0	0	1	0	0	0	0	1	1
chr1_3437379	chr1	1	3437379	Bcin01g09880	0	missense	missense_variant	MODERATE	Bcin01g09880	Bcin01g09880	CDS	NA	0	0	0	0	1	0	0	0	4	1
chr1_3437808	chr1	1	3437808	Bcin01g09880	62	3_prime_UTR	3_prime_UTR_variant	LOW	Bcin01g09880	Bcin01g09880	three_prime_UTR	NA	0	0	0	0	1	0	0	0	1	1
chr1_3438083	chr1	1	3438083	Bcin01g09890	222	Intergenic	3_prime_UTR_variant	LOW	Bcin01g09890	NA	NA	NA	0	0	0	0	1	0	1	0	4	2
chr1_3438192	chr1	1	3438192	Bcin01g09890	113	Intergenic	3_prime_UTR_variant	LOW	Bcin01g09890	NA	NA	NA	0	0	0	0	1	0	0	0	1	1
chr1_3439114	chr1	1	3439114	Bcin01g09890	0	synonymous	synonymous_variant	LOW	Bcin01g09890	Bcin01g09890	CDS	NA	0	0	0	0	1	0	0	0	1	1
chr1_344059	chr1	1	344059	Bcin01g00900	1118	Intergenic	downstream	LOW	NA	NA	NA	NA	0	1	0	0	0	0	0	0	1	1
chr1_344078	chr1	1	344078	Bcin01g00900	1137	Intergenic	downstream	LOW	NA	NA	NA	NA	0	1	0	0	0	0	0	0	1	1
chr1_3442042	chr1	1	3442042	Bcin01g09900	278	Intergenic	upstream	LOW	Bcin01g09900	NA	NA	NA	0	0	0	0	1	0	0	0	1	1
chr1_3442054	chr1	1	3442054	Bcin01g09900	290	Intergenic	upstream	LOW	Bcin01g09900	NA	NA	NA	0	0	0	0	1	0	0	0	1	1
chr1_3442100	chr1	1	3442100	Bcin01g09900	336	Intergenic	upstream	LOW	Bcin01g09900	NA	NA	NA	0	0	0	0	1	0	0	0	1	1
chr1_3442243	chr1	1	3442243	Bcin01g09900	479	Intergenic	upstream	LOW	Bcin01g09900	NA	NA	NA	0	0	0	0	1	0	0	0	1	1
chr1_3442562	chr1	1	3442562	Bcin01g09900	798	Intergenic	upstream	LOW	NA	NA	NA	NA	0	0	0	0	1	0	0	0	1	1
chr1_3442787	chr1	1	3442787	Bcin01g09900	1023	Intergenic	upstream	LOW	NA	NA	NA	NA	0	0	0	0	1	0	0	0	4	1
chr1_3442974	chr1	1	3442974	Bcin01g09910	896	Intergenic	upstream	LOW	NA	NA	NA	NA	0	0	0	0	1	0	0	0	1	1
chr1_344347	chr1	1	344347	Bcin01g00900	1406	Intergenic	downstream	LOW	NA	NA	NA	NA	0	0	0	1	0	0	0	0	1	1
chr1_3443953	chr1	1	3443953	Bcin01g09910	119	5_prime_UTR	5_prime_UTR_variant	LOW	Bcin01g09910	Bcin01g09910	five_prime_UTR	NA	0	0	0	0	1	0	0	0	1	1
chr1_3444549	chr1	1	3444549	Bcin01g09910	0	synonymous	synonymous_variant	LOW	Bcin01g09910	Bcin01g09910	CDS	NA	0	0	0	0	1	0	0	0	1	1
chr1_3444990	chr1	1	3444990	Bcin01g09910	0	intron	downstream	LOW	Bcin01g09910	Bcin01g09910	intron	NA	0	0	0	0	1	0	0	0	1	1
chr1_3445209	chr1	1	3445209	Bcin01g09910	0	synonymous	synonymous_variant	LOW	Bcin01g09910	Bcin01g09910	CDS	NA	0	0	0	0	1	0	0	0	4	1
chr1_3445740	chr1	1	3445740	Bcin01g09910	0	synonymous	synonymous_variant	LOW	Bcin01g09910	Bcin01g09910	CDS	NA	0	0	0	0	1	0	0	0	1	1
chr1_3445776	chr1	1	3445776	Bcin01g09910	0	synonymous	synonymous_variant	LOW	Bcin01g09910	Bcin01g09910	CDS	NA	0	0	0	0	1	0	0	0	1	1
chr1_3445836	chr1	1	3445836	Bcin01g09910	0	synonymous	synonymous_variant	LOW	Bcin01g09910	Bcin01g09910	CDS	NA	0	0	0	0	1	0	0	0	1	1
chr1_3446794	chr1	1	3446794	Bcin01g09920	0	synonymous	synonymous_variant	LOW	Bcin01g09920	Bcin01g09920	CDS	NA	0	0	0	0	1	0	0	0	1	1
chr1_3447560	chr1	1	3447560	Bcin01g09920	0	intron	upstream	LOW	Bcin01g09920	Bcin01g09920	intron	NA	0	0	0	0	1	0	0	0	1	1
chr1_3448119	chr1	1	3448119	Bcin01g09920	0	synonymous	synonymous_variant	LOW	Bcin01g09920	Bcin01g09920	CDS	NA	0	0	1	0	1	0	0	0	11	2
chr1_344838	chr1	1	344838	Bcin01g00900	1897	Intergenic	downstream	LOW	NA	NA	NA	NA	0	0	0	0	1	0	0	0	1	1
chr1_3449387	chr1	1	3449387	Bcin01g09920	0	synonymous	synonymous_variant	LOW	Bcin01g09920	Bcin01g09920	CDS	NA	0	0	0	0	1	0	0	0	1	1
chr1_3449614	chr1	1	3449614	Bcin01g09920	21	5_prime_UTR	5_prime_UTR_variant	LOW	Bcin01g09920	Bcin01g09920	five_prime_UTR	NA	0	0	0	0	1	0	0	0	1	1
chr1_3450006	chr1	1	3450006	Bcin01g09920	365	Intergenic	upstream	LOW	Bcin01g09920	NA	NA	NA	0	0	0	0	1	0	0	0	3	1
chr1_3450107	chr1	1	3450107	Bcin01g09920	466	Intergenic	upstream	LOW	Bcin01g09920	NA	NA	NA	0	0	0	0	1	0	0	0	1	1
chr1_345021	chr1	1	345021	Bcin01g00900	2080	Intergenic	downstream	LOW	NA	NA	NA	NA	0	0	0	0	1	0	0	0	1	1
chr1_3450428	chr1	1	3450428	Bcin01g09930	720	Intergenic	upstream	LOW	NA	NA	NA	NA	0	0	0	0	1	0	0	0	3	1
chr1_3450777	chr1	1	3450777	Bcin01g09930	371	Intergenic	upstream	LOW	Bcin01g09930	NA	NA	NA	0	0	0	0	1	0	0	0	1	1
chr1_3452235	chr1	1	3452235	Bcin01g09930	0	missense	missense_variant	MODERATE	Bcin01g09930	Bcin01g09930	CDS	NA	0	0	0	0	1	0	0	0	1	1
chr1_3452787	chr1	1	3452787	Bcin01g09930	243	Intergenic	upstream	LOW	Bcin01g09930	NA	NA	NA	0	0	0	0	1	0	0	0	3	1
chr1_3453692	chr1	1	3453692	Bcin01g09940	0	intron	upstream	LOW	Bcin01g09940	Bcin01g09940	intron	NA	0	0	0	0	1	0	0	0	3	1
chr1_3453830	chr1	1	3453830	Bcin01g09940	0	intron	upstream	LOW	Bcin01g09940	Bcin01g09940	intron	NA	0	0	0	0	1	0	0	0	1	1
chr1_345650	chr1	1	345650	Bcin01g00900	2709	Intergenic	downstream	LOW	NA	NA	NA	NA	0	1	0	0	0	0	1	0	6	2
chr1_3456770	chr1	1	3456770	Bcin01g09940	0	synonymous	synonymous_variant	LOW	Bcin01g09940	Bcin01g09940	CDS	NA	0	0	0	0	0	1	0	0	1	1
chr1_345706	chr1	1	345706	Bcin01g00900	2765	Intergenic	downstream	LOW	NA	NA	NA	NA	0	0	0	0	1	0	0	0	1	1
chr1_345944	chr1	1	345944	Bcin01g00900	3003	Intergenic	downstream	LOW	NA	NA	NA	NA	0	0	0	0	1	0	0	0	1	1
chr1_346201	chr1	1	346201	Bcin01g00900	3260	Intergenic	downstream	LOW	NA	NA	NA	NA	0	0	0	0	1	0	0	0	1	1
chr1_346240	chr1	1	346240	Bcin01g00900	3299	Intergenic	downstream	LOW	NA	NA	NA	NA	0	0	0	0	1	0	0	0	1	1
chr1_3464630	chr1	1	3464630	Bcin01g09950	0	intron	downstream	LOW	Bcin01g09950	Bcin01g09950	intron	NA	0	0	0	0	0	0	0	1	2	1
chr1_3464652	chr1	1	3464652	Bcin01g09950	0	intron	downstream	LOW	Bcin01g09950	Bcin01g09950	intron	NA	0	0	0	0	0	0	0	1	1	1
chr1_346963	chr1	1	346963	Bcin01g00900	4022	Intergenic	downstream	LOW	NA	NA	NA	NA	0	0	0	0	1	0	0	0	1	1
chr1_3470163	chr1	1	3470163	Bcin01g09950	642	Intergenic	downstream	LOW	NA	NA	NA	NA	0	0	0	0	1	0	0	0	1	1
chr1_3470381	chr1	1	3470381	Bcin01g09950	860	Intergenic	downstream	LOW	NA	NA	NA	NA	0	0	0	0	1	0	0	0	1	1
chr1_3470444	chr1	1	3470444	Bcin01g09950	923	Intergenic	downstream	LOW	NA	NA	NA	NA	0	0	1	0	0	0	0	0	1	1
chr1_3472613	chr1	1	3472613	Bcin01g09960	642	Intergenic	downstream	LOW	NA	NA	NA	NA	0	0	0	1	0	1	0	0	6	2
chr1_3472614	chr1	1	3472614	Bcin01g09960	641	Intergenic	downstream	LOW	NA	NA	NA	NA	0	0	0	1	0	1	0	0	6	2
chr1_3472998	chr1	1	3472998	Bcin01g09960	257	Intergenic	upstream	LOW	Bcin01g09960	NA	NA	NA	0	1	0	1	0	0	0	0	2	2
chr1_3475217	chr1	1	3475217	Bcin01g09960	0	synonymous	synonymous_variant	LOW	Bcin01g09960	Bcin01g09960	CDS	NA	0	0	0	0	0	0	1	0	1	1
chr1_347617	chr1	1	347617	Bcin01g00910	4653	Intergenic	downstream	LOW	NA	NA	NA	NA	0	0	0	0	1	0	0	0	1	1
chr1_3476186	chr1	1	3476186	Bcin01g09960	0	synonymous	synonymous_variant	LOW	Bcin01g09960	Bcin01g09960	CDS	NA	0	0	0	1	0	0	0	0	1	1
chr1_347619	chr1	1	347619	Bcin01g00910	4651	Intergenic	downstream	LOW	NA	NA	NA	NA	0	0	0	0	1	0	0	0	1	1
chr1_3477097	chr1	1	3477097	Bcin01g09960	142	5_prime_UTR	5_prime_UTR_variant	LOW	Bcin01g09960	Bcin01g09960	five_prime_UTR	NA	0	1	0	0	0	0	0	0	4	1
chr1_3477148	chr1	1	3477148	Bcin01g09960	193	5_prime_UTR	5_prime_UTR_variant	LOW	Bcin01g09960	Bcin01g09960	five_prime_UTR	NA	0	1	0	0	0	0	0	0	4	1
chr1_3477218	chr1	1	3477218	Bcin01g09960	263	5_prime_UTR	5_prime_UTR_variant	LOW	Bcin01g09960	Bcin01g09960	five_prime_UTR	NA	0	1	0	0	0	0	0	0	4	1
chr1_3481476	chr1	1	3481476	Bcin01g09970	1380	Intergenic	upstream	LOW	NA	NA	NA	NA	0	1	0	0	0	0	0	0	2	1
chr1_348357	chr1	1	348357	Bcin01g00910	3913	Intergenic	downstream	LOW	NA	NA	NA	NA	0	1	0	0	0	0	0	0	1	1
chr1_348469	chr1	1	348469	Bcin01g00910	3801	Intergenic	downstream	LOW	NA	NA	NA	NA	0	0	0	0	1	0	0	0	1	1
chr1_348520	chr1	1	348520	Bcin01g00910	3750	Intergenic	downstream	LOW	NA	NA	NA	NA	0	1	0	0	0	0	0	0	1	1
chr1_348603	chr1	1	348603	Bcin01g00910	3667	Intergenic	downstream	LOW	NA	NA	NA	NA	0	0	0	0	1	0	0	0	1	1
chr1_3487030	chr1	1	3487030	Bcin01g10000	0	synonymous	synonymous_variant	LOW	Bcin01g10000	Bcin01g10000	CDS	NA	0	0	0	0	0	0	0	1	2	1
chr1_3487081	chr1	1	3487081	Bcin01g10000	0	synonymous	synonymous_variant	LOW	Bcin01g10000	Bcin01g10000	CDS	NA	0	0	0	0	0	0	0	1	1	1
chr1_3488368	chr1	1	3488368	Bcin01g10000	0	synonymous	synonymous_variant	LOW	Bcin01g10000	Bcin01g10000	CDS	NA	0	0	0	0	0	0	0	1	1	1
chr1_3488384	chr1	1	3488384	Bcin01g10000	0	missense	missense_variant	MODERATE	Bcin01g10000	Bcin01g10000	CDS	NA	0	0	0	0	0	0	0	1	1	1
chr1_3488535	chr1	1	3488535	Bcin01g10000	0	synonymous	synonymous_variant	LOW	Bcin01g10000	Bcin01g10000	CDS	NA	0	0	0	0	0	0	0	1	1	1
chr1_3488601	chr1	1	3488601	Bcin01g10000	0	synonymous	synonymous_variant	LOW	Bcin01g10000	Bcin01g10000	CDS	NA	0	0	0	0	0	0	0	1	1	1
chr1_3488673	chr1	1	3488673	Bcin01g10000	0	synonymous	synonymous_variant	LOW	Bcin01g10000	Bcin01g10000	CDS	NA	0	0	0	0	0	0	0	1	1	1
chr1_3488760	chr1	1	3488760	Bcin01g10000	0	synonymous	synonymous_variant	LOW	Bcin01g10000	Bcin01g10000	CDS	NA	0	0	0	0	0	0	0	1	1	1
chr1_3488805	chr1	1	3488805	Bcin01g10000	0	synonymous	synonymous_variant	LOW	Bcin01g10000	Bcin01g10000	CDS	NA	0	0	0	0	0	0	0	1	1	1
chr1_3488894	chr1	1	3488894	Bcin01g10000	0	missense	missense_variant	MODERATE	Bcin01g10000	Bcin01g10000	CDS	NA	0	0	0	0	0	0	0	1	1	1
chr1_3489054	chr1	1	3489054	Bcin01g10000	0	synonymous	synonymous_variant	LOW	Bcin01g10000	Bcin01g10000	CDS	NA	0	0	0	0	0	0	0	1	1	1
chr1_3489089	chr1	1	3489089	Bcin01g10000	0	missense	missense_variant	MODERATE	Bcin01g10000	Bcin01g10000	CDS	NA	0	0	0	0	0	0	0	1	1	1
chr1_3489129	chr1	1	3489129	Bcin01g10000	0	synonymous	synonymous_variant	LOW	Bcin01g10000	Bcin01g10000	CDS	NA	0	0	0	0	0	0	0	1	1	1
chr1_3489130	chr1	1	3489130	Bcin01g10000	0	missense	missense_variant	MODERATE	Bcin01g10000	Bcin01g10000	CDS	NA	0	0	0	0	0	0	0	1	1	1
chr1_3489139	chr1	1	3489139	Bcin01g10000	0	missense	missense_variant	MODERATE	Bcin01g10000	Bcin01g10000	CDS	NA	0	0	0	0	0	0	0	1	1	1
chr1_3489300	chr1	1	3489300	Bcin01g10000	0	synonymous	synonymous_variant	LOW	Bcin01g10000	Bcin01g10000	CDS	NA	0	0	0	0	0	0	0	1	1	1
chr1_3489351	chr1	1	3489351	Bcin01g10000	0	synonymous	synonymous_variant	LOW	Bcin01g10000	Bcin01g10000	CDS	NA	0	0	0	0	0	0	0	1	1	1
chr1_3489410	chr1	1	3489410	Bcin01g10000	0	missense	missense_variant	MODERATE	Bcin01g10000	Bcin01g10000	CDS	NA	0	0	0	0	0	0	0	1	1	1
chr1_3489506	chr1	1	3489506	Bcin01g10000	0	missense	missense_variant	MODERATE	Bcin01g10000	Bcin01g10000	CDS	NA	0	0	0	0	0	0	0	1	1	1
chr1_3489522	chr1	1	3489522	Bcin01g10000	0	synonymous	synonymous_variant	LOW	Bcin01g10000	Bcin01g10000	CDS	NA	0	0	0	0	0	0	0	1	1	1
chr1_3489714	chr1	1	3489714	Bcin01g10000	0	synonymous	synonymous_variant	LOW	Bcin01g10000	Bcin01g10000	CDS	NA	0	0	0	0	0	0	0	1	1	1
chr1_3489905	chr1	1	3489905	Bcin01g10000	106	Intergenic	upstream	LOW	Bcin01g10000	NA	NA	NA	0	0	0	0	0	0	0	1	1	1
chr1_3490313	chr1	1	3490313	Bcin01g10000	514	Intergenic	upstream	LOW	NA	NA	NA	NA	0	0	0	0	0	0	0	1	1	1
chr1_3491008	chr1	1	3491008	Bcin01g10000	1209	Intergenic	upstream	LOW	NA	NA	NA	NA	0	0	1	0	0	0	0	0	1	1
chr1_3491226	chr1	1	3491226	Bcin01g10000	1427	Intergenic	upstream	LOW	NA	NA	NA	NA	0	0	0	1	0	1	0	0	2	2
chr1_349167	chr1	1	349167	Bcin01g00910	3103	Intergenic	downstream	LOW	NA	NA	NA	NA	0	1	0	0	0	0	0	0	1	1
chr1_3492277	chr1	1	3492277	Bcin01g10010	1971	Intergenic	upstream	LOW	NA	NA	NA	NA	0	0	0	0	0	0	0	1	1	1
chr1_3492306	chr1	1	3492306	Bcin01g10010	1942	Intergenic	upstream	LOW	NA	NA	NA	NA	0	0	0	0	0	0	0	1	1	1
chr1_349275	chr1	1	349275	Bcin01g00910	2995	Intergenic	downstream	LOW	NA	NA	NA	NA	0	1	0	0	0	0	0	0	1	1
chr1_349411	chr1	1	349411	Bcin01g00910	2859	Intergenic	downstream	LOW	NA	NA	NA	NA	0	1	0	0	0	0	0	0	1	1
chr1_349482	chr1	1	349482	Bcin01g00910	2788	Intergenic	downstream	LOW	NA	NA	NA	NA	0	1	0	0	0	0	0	0	1	1
chr1_349517	chr1	1	349517	Bcin01g00910	2753	Intergenic	downstream	LOW	NA	NA	NA	NA	0	1	0	0	0	0	0	0	1	1
chr1_3498294	chr1	1	3498294	Bcin01g10020	329	Intergenic	downstream	LOW	Bcin01g10020	NA	NA	NA	0	1	0	1	0	1	1	0	12	4
chr1_3498306	chr1	1	3498306	Bcin01g10020	317	Intergenic	downstream	LOW	Bcin01g10020	NA	NA	NA	0	1	0	1	0	1	1	0	16	4
chr1_3498309	chr1	1	3498309	Bcin01g10020	314	Intergenic	downstream	LOW	Bcin01g10020	NA	NA	NA	0	1	0	1	0	1	1	0	13	4
chr1_3498347	chr1	1	3498347	Bcin01g10020	276	Intergenic	downstream	LOW	Bcin01g10020	NA	NA	NA	0	1	0	1	0	1	1	0	12	4
chr1_3498710	chr1	1	3498710	Bcin01g10020	37	3_prime_UTR	3_prime_UTR_variant	LOW	Bcin01g10020	Bcin01g10020	three_prime_UTR	NA	0	0	0	0	1	0	0	0	1	1
chr1_3500405	chr1	1	3500405	Bcin01g10020	0	missense	missense_variant	MODERATE	Bcin01g10020	Bcin01g10020	CDS	NA	0	0	0	0	1	0	0	0	1	1
chr1_350293	chr1	1	350293	Bcin01g00910	1977	Intergenic	downstream	LOW	NA	NA	NA	NA	0	1	0	0	0	0	0	0	1	1
chr1_3503650	chr1	1	3503650	Bcin01g10030	668	Intergenic	upstream	LOW	NA	NA	NA	NA	0	1	0	0	1	0	0	1	6	3
chr1_3503667	chr1	1	3503667	Bcin01g10030	685	Intergenic	upstream	LOW	NA	NA	NA	NA	0	1	0	0	1	1	0	1	5	4
chr1_3504265	chr1	1	3504265	Bcin01g10030	1283	Intergenic	upstream	LOW	NA	NA	NA	NA	0	0	0	0	0	0	1	0	1	1
chr1_3504374	chr1	1	3504374	Bcin01g10030	1392	Intergenic	upstream	LOW	NA	NA	NA	NA	0	1	0	0	0	1	0	0	5	2
chr1_3505251	chr1	1	3505251	EFBcG00000013221	780	Intergenic	upstream	LOW	NA	NA	NA	NA	0	0	0	0	0	0	0	1	1	1
chr1_3505983	chr1	1	3505983	EFBcG00000013221	48	Intergenic	upstream	LOW	EFBcG00000013221	NA	NA	NA	0	1	0	0	0	0	0	1	8	2
chr1_3505999	chr1	1	3505999	EFBcG00000013221	32	Intergenic	upstream	LOW	EFBcG00000013221	NA	NA	NA	0	0	0	0	0	0	0	1	1	1
chr1_3506588	chr1	1	3506588	Bcin01g10040	301	3_prime_UTR	3_prime_UTR_variant	LOW	Bcin01g10040	Bcin01g10040	three_prime_UTR	NA	0	0	0	0	0	0	0	1	1	1
chr1_3506603	chr1	1	3506603	Bcin01g10040	286	3_prime_UTR	3_prime_UTR_variant	LOW	Bcin01g10040	Bcin01g10040	three_prime_UTR	NA	0	0	0	0	0	0	0	1	1	1
chr1_3506924	chr1	1	3506924	Bcin01g10040	0	missense	missense_variant	MODERATE	Bcin01g10040	Bcin01g10040	CDS	NA	0	0	0	0	0	0	0	1	1	1
chr1_3508128	chr1	1	3508128	Bcin01g10040	0	synonymous	synonymous_variant	LOW	Bcin01g10040	Bcin01g10040	CDS	NA	0	0	0	0	0	0	0	1	4	1
chr1_3511598	chr1	1	3511598	Bcin01g10050	596	Intergenic	upstream	LOW	NA	NA	NA	NA	0	0	0	0	0	0	0	1	1	1
chr1_3511794	chr1	1	3511794	Bcin01g10050	400	Intergenic	upstream	LOW	Bcin01g10050	NA	NA	NA	0	0	0	0	0	0	0	1	1	1
chr1_3511881	chr1	1	3511881	Bcin01g10050	313	Intergenic	upstream	LOW	Bcin01g10050	NA	NA	NA	0	0	0	0	1	0	0	1	2	2
chr1_3512158	chr1	1	3512158	Bcin01g10050	36	Intergenic	upstream	LOW	Bcin01g10050	NA	NA	NA	0	0	0	0	0	0	0	1	5	1
chr1_3516277	chr1	1	3516277	Bcin01g10050	293	Intergenic	upstream	LOW	Bcin01g10050	NA	NA	NA	0	0	0	0	0	0	0	1	1	1
chr1_3516746	chr1	1	3516746	Bcin01g10060	248	Intergenic	upstream	LOW	Bcin01g10060	NA	NA	NA	0	0	0	0	1	0	0	1	2	2
chr1_351835	chr1	1	351835	Bcin01g00910	435	Intergenic	downstream	LOW	Bcin01g00910	NA	NA	NA	0	0	0	0	1	0	0	0	1	1
chr1_352014	chr1	1	352014	Bcin01g00910	256	Intergenic	downstream	LOW	Bcin01g00910	NA	NA	NA	0	0	0	0	0	0	1	0	1	1
chr1_352094	chr1	1	352094	Bcin01g00910	176	Intergenic	downstream	LOW	Bcin01g00910	NA	NA	NA	0	0	0	0	0	0	1	0	1	1
chr1_3521030	chr1	1	3521030	Bcin01g10070	0	synonymous	synonymous_variant	LOW	Bcin01g10070	Bcin01g10070	CDS	NA	0	0	0	0	1	0	0	1	2	2
chr1_352243	chr1	1	352243	Bcin01g00910	27	Intergenic	downstream	LOW	Bcin01g00910	NA	NA	NA	0	0	0	0	1	0	0	0	1	1
chr1_3523595	chr1	1	3523595	Bcin01g10080	0	synonymous	synonymous_variant	LOW	Bcin01g10080	Bcin01g10080	CDS	NA	0	0	0	0	1	0	0	1	2	2
chr1_3523835	chr1	1	3523835	Bcin01g10080	0	synonymous	synonymous_variant	LOW	Bcin01g10080	Bcin01g10080	CDS	NA	0	0	0	0	1	0	0	1	6	2
chr1_3524450	chr1	1	3524450	Bcin01g10080	0	synonymous	synonymous_variant	LOW	Bcin01g10080	Bcin01g10080	CDS	NA	0	0	0	0	1	0	0	1	5	2
chr1_3524663	chr1	1	3524663	Bcin01g10080	0	synonymous	synonymous_variant	LOW	Bcin01g10080	Bcin01g10080	CDS	NA	0	0	0	0	1	0	0	1	2	2
chr1_3528519	chr1	1	3528519	Bcin01g10100	145	3_prime_UTR	3_prime_UTR_variant	LOW	Bcin01g10100	Bcin01g10100	three_prime_UTR	NA	0	0	0	0	1	0	0	1	2	2
chr1_353026	chr1	1	353026	Bcin01g00910	0	synonymous	synonymous_variant	LOW	Bcin01g00910	Bcin01g00910	CDS	NA	0	0	0	0	1	0	0	0	1	1
chr1_3533031	chr1	1	3533031	Bcin01g10110	238	3_prime_UTR	3_prime_UTR_variant	LOW	Bcin01g10110	Bcin01g10110	three_prime_UTR	NA	0	0	0	0	0	0	0	1	1	1
chr1_3537285	chr1	1	3537285	Bcin01g10130	0	synonymous	synonymous_variant	LOW	Bcin01g10130	Bcin01g10130	CDS	NA	0	0	0	0	0	0	0	1	1	1
chr1_3537300	chr1	1	3537300	Bcin01g10130	0	synonymous	synonymous_variant	LOW	Bcin01g10130	Bcin01g10130	CDS	NA	0	0	0	0	0	0	0	1	5	1
chr1_3537312	chr1	1	3537312	Bcin01g10130	0	synonymous	synonymous_variant	LOW	Bcin01g10130	Bcin01g10130	CDS	NA	0	0	0	0	0	0	0	1	1	1
chr1_3537327	chr1	1	3537327	Bcin01g10130	0	synonymous	synonymous_variant	LOW	Bcin01g10130	Bcin01g10130	CDS	NA	0	0	0	0	1	0	0	1	2	2
chr1_3537401	chr1	1	3537401	Bcin01g10130	0	missense	missense_variant	MODERATE	Bcin01g10130	Bcin01g10130	CDS	NA	0	1	0	0	0	0	0	0	1	1
chr1_3537595	chr1	1	3537595	Bcin01g10140	1671	Intergenic	upstream	LOW	NA	NA	NA	NA	0	0	0	0	1	0	0	0	1	1
chr1_3537617	chr1	1	3537617	Bcin01g10130	0	missense	missense_variant	MODERATE	Bcin01g10130	Bcin01g10130	CDS	NA	0	0	0	0	1	0	0	0	1	1
chr1_3537661	chr1	1	3537661	Bcin01g10130	0	missense	missense_variant	MODERATE	Bcin01g10130	Bcin01g10130	CDS	NA	0	0	0	0	1	0	0	0	1	1
chr1_3537663	chr1	1	3537663	Bcin01g10130	0	missense	missense_variant	MODERATE	Bcin01g10130	Bcin01g10130	CDS	NA	0	0	0	0	1	0	0	0	1	1
chr1_3537687	chr1	1	3537687	Bcin01g10130	0	missense	missense_variant	MODERATE	Bcin01g10130	Bcin01g10130	CDS	NA	0	0	0	0	1	0	0	0	1	1
chr1_3537727	chr1	1	3537727	Bcin01g10130	0	synonymous	synonymous_variant	LOW	Bcin01g10130	Bcin01g10130	CDS	NA	0	0	0	0	1	0	0	0	1	1
chr1_3538113	chr1	1	3538113	Bcin01g10140	1153	Intergenic	upstream	LOW	NA	NA	NA	NA	0	0	0	0	1	0	0	0	1	1
chr1_3538129	chr1	1	3538129	Bcin01g10130	0	missense	missense_variant	MODERATE	Bcin01g10130	Bcin01g10130	CDS	NA	0	1	0	0	0	0	0	0	1	1
chr1_3538798	chr1	1	3538798	Bcin01g10140	468	Intergenic	upstream	LOW	Bcin01g10140	NA	NA	NA	0	1	0	0	0	0	0	1	2	2
chr1_353954	chr1	1	353954	Bcin01g00910	438	Intergenic	upstream	LOW	Bcin01g00910	NA	NA	NA	0	0	0	0	1	0	0	0	1	1
chr1_3540416	chr1	1	3540416	Bcin01g10140	189	5_prime_UTR	5_prime_UTR_variant	LOW	Bcin01g10140	Bcin01g10140	five_prime_UTR	NA	0	0	0	0	1	0	0	0	1	1
chr1_3545007	chr1	1	3545007	Bcin01g10150	1151	Intergenic	upstream	LOW	NA	NA	NA	NA	0	0	0	0	1	0	0	0	1	1
chr1_3546238	chr1	1	3546238	Bcin01g10160	104	Intergenic	upstream	LOW	Bcin01g10160	NA	NA	NA	0	1	0	0	0	1	0	0	4	2
chr1_3548324	chr1	1	3548324	Bcin01g10160	0	missense	missense_variant	MODERATE	Bcin01g10160	Bcin01g10160	CDS	NA	0	0	0	0	1	0	0	0	1	1
chr1_3555155	chr1	1	3555155	Bcin01g10180	725	Intergenic	downstream	LOW	NA	NA	NA	NA	0	0	0	1	0	0	0	0	1	1
chr1_3556684	chr1	1	3556684	Bcin01g10190	243	Intergenic	upstream	LOW	Bcin01g10190	NA	NA	NA	0	0	0	0	0	0	1	0	1	1
chr1_355747	chr1	1	355747	Bcin01g00910	2231	Intergenic	upstream	LOW	NA	NA	NA	NA	0	1	0	1	0	0	0	0	2	2
chr1_3559957	chr1	1	3559957	Bcin01g10200	0	missense	missense_variant	MODERATE	Bcin01g10200	Bcin01g10200	CDS	NA	0	0	0	0	0	0	0	1	1	1
chr1_3561153	chr1	1	3561153	Bcin01g10210	0	synonymous	synonymous_variant	LOW	Bcin01g10210	Bcin01g10210	CDS	NA	0	1	0	0	0	0	0	0	1	1
chr1_3561246	chr1	1	3561246	Bcin01g10210	0	synonymous	synonymous_variant	LOW	Bcin01g10210	Bcin01g10210	CDS	NA	0	1	0	1	0	1	0	0	9	3
chr1_3561305	chr1	1	3561305	Bcin01g10210	0	missense	missense_variant	MODERATE	Bcin01g10210	Bcin01g10210	CDS	NA	0	1	0	1	0	1	0	0	12	3
chr1_3561361	chr1	1	3561361	Bcin01g10210	0	missense	missense_variant	MODERATE	Bcin01g10210	Bcin01g10210	CDS	NA	0	0	0	1	0	0	0	0	1	1
chr1_3561507	chr1	1	3561507	Bcin01g10210	0	synonymous	synonymous_variant	LOW	Bcin01g10210	Bcin01g10210	CDS	NA	0	0	0	1	0	0	0	0	1	1
chr1_3561510	chr1	1	3561510	Bcin01g10210	0	missense	missense_variant	MODERATE	Bcin01g10210	Bcin01g10210	CDS	NA	0	0	0	1	0	0	0	0	1	1
chr1_3561643	chr1	1	3561643	Bcin01g10210	0	missense	missense_variant	MODERATE	Bcin01g10210	Bcin01g10210	CDS	NA	0	0	0	1	0	0	0	0	1	1
chr1_3561676	chr1	1	3561676	Bcin01g10210	0	missense	missense_variant	MODERATE	Bcin01g10210	Bcin01g10210	CDS	NA	0	0	0	1	0	0	0	0	1	1
chr1_3561799	chr1	1	3561799	Bcin01g10210	1	3_prime_UTR	3_prime_UTR_variant	LOW	Bcin01g10210	Bcin01g10210	three_prime_UTR	NA	0	0	0	1	0	0	0	0	1	1
chr1_3561819	chr1	1	3561819	Bcin01g10210	21	3_prime_UTR	3_prime_UTR_variant	LOW	Bcin01g10210	Bcin01g10210	three_prime_UTR	NA	0	0	0	1	0	0	0	0	1	1
chr1_3561882	chr1	1	3561882	Bcin01g10210	84	3_prime_UTR	3_prime_UTR_variant	LOW	Bcin01g10210	Bcin01g10210	three_prime_UTR	NA	0	0	0	1	0	0	0	0	1	1
chr1_3561914	chr1	1	3561914	Bcin01g10210	116	3_prime_UTR	3_prime_UTR_variant	LOW	Bcin01g10210	Bcin01g10210	three_prime_UTR	NA	0	0	0	1	0	1	0	0	3	2
chr1_3561932	chr1	1	3561932	Bcin01g10210	134	3_prime_UTR	3_prime_UTR_variant	LOW	Bcin01g10210	Bcin01g10210	three_prime_UTR	NA	0	1	0	1	0	1	0	0	13	3
chr1_3561934	chr1	1	3561934	Bcin01g10210	136	3_prime_UTR	3_prime_UTR_variant	LOW	Bcin01g10210	Bcin01g10210	three_prime_UTR	NA	0	1	0	1	0	1	0	0	13	3
chr1_3563206	chr1	1	3563206	Bcin01g10220	322	3_prime_UTR	3_prime_UTR_variant	LOW	Bcin01g10220	Bcin01g10220	three_prime_UTR	NA	0	0	1	0	0	0	0	0	1	1
chr1_3563215	chr1	1	3563215	Bcin01g10220	313	3_prime_UTR	3_prime_UTR_variant	LOW	Bcin01g10220	Bcin01g10220	three_prime_UTR	NA	0	0	1	0	0	0	0	0	1	1
chr1_3563479	chr1	1	3563479	Bcin01g10220	49	3_prime_UTR	3_prime_UTR_variant	LOW	Bcin01g10220	Bcin01g10220	three_prime_UTR	NA	0	0	1	0	0	0	0	0	1	1
chr1_3563510	chr1	1	3563510	Bcin01g10220	18	3_prime_UTR	3_prime_UTR_variant	LOW	Bcin01g10220	Bcin01g10220	three_prime_UTR	NA	0	0	1	0	0	0	0	0	1	1
chr1_3563588	chr1	1	3563588	Bcin01g10220	0	synonymous	synonymous_variant	LOW	Bcin01g10220	Bcin01g10220	CDS	NA	0	0	1	0	0	0	0	0	1	1
chr1_3564819	chr1	1	3564819	Bcin01g10220	635	Intergenic	upstream	LOW	NA	NA	NA	NA	0	1	0	0	0	1	0	0	9	2
chr1_3564829	chr1	1	3564829	Bcin01g10220	645	Intergenic	upstream	LOW	NA	NA	NA	NA	0	1	0	0	0	1	0	0	8	2
chr1_3564926	chr1	1	3564926	Bcin01g10220	742	Intergenic	upstream	LOW	NA	NA	NA	NA	0	1	0	0	0	1	0	0	9	2
chr1_356495	chr1	1	356495	Bcin01g00920	2515	Intergenic	upstream	LOW	NA	NA	NA	NA	0	0	0	0	0	1	0	0	1	1
chr1_3564972	chr1	1	3564972	Bcin01g10220	788	Intergenic	upstream	LOW	NA	NA	NA	NA	0	1	0	1	0	1	0	0	10	3
chr1_356498	chr1	1	356498	Bcin01g00920	2512	Intergenic	upstream	LOW	NA	NA	NA	NA	0	0	0	0	0	1	0	0	1	1
chr1_356499	chr1	1	356499	Bcin01g00920	2511	Intergenic	upstream	LOW	NA	NA	NA	NA	0	0	0	0	0	1	0	0	1	1
chr1_3565620	chr1	1	3565620	Bcin01g10220	1436	Intergenic	upstream	LOW	NA	NA	NA	NA	0	0	0	0	1	0	0	0	3	1
chr1_3571401	chr1	1	3571401	Bcin01g10250	0	synonymous	synonymous_variant	LOW	Bcin01g10250	Bcin01g10250	CDS	NA	0	0	0	0	1	0	0	0	1	1
chr1_3571434	chr1	1	3571434	Bcin01g10250	0	synonymous	synonymous_variant	LOW	Bcin01g10250	Bcin01g10250	CDS	NA	0	0	0	0	1	0	0	0	1	1
chr1_357333	chr1	1	357333	Bcin01g00920	1677	Intergenic	upstream	LOW	NA	NA	NA	NA	0	0	0	1	0	0	0	0	1	1
chr1_3574537	chr1	1	3574537	Bcin01g10260	0	synonymous	synonymous_variant	LOW	Bcin01g10260	Bcin01g10260	CDS	NA	0	0	1	0	0	0	0	0	1	1
chr1_3575155	chr1	1	3575155	Bcin01g10260	112	Intergenic	upstream	LOW	Bcin01g10260	NA	NA	NA	0	0	1	0	0	0	0	0	7	1
chr1_358024	chr1	1	358024	Bcin01g00920	986	Intergenic	upstream	LOW	NA	NA	NA	NA	0	1	0	0	0	1	0	0	2	2
chr1_3589964	chr1	1	3589964	Bcin01g10300	253	Intergenic	upstream	LOW	Bcin01g10300	NA	NA	NA	0	0	0	1	0	1	0	0	2	2
chr1_3590041	chr1	1	3590041	Bcin01g10300	330	Intergenic	upstream	LOW	Bcin01g10300	NA	NA	NA	0	1	0	1	0	0	0	0	2	2
chr1_3596929	chr1	1	3596929	Bcin01g10320	362	Intergenic	upstream	LOW	Bcin01g10320	NA	NA	NA	0	0	0	1	0	0	0	0	1	1
chr1_3597893	chr1	1	3597893	Bcin01g10320	76	5_prime_UTR	5_prime_UTR_variant	LOW	Bcin01g10320	Bcin01g10320	five_prime_UTR	NA	0	0	0	0	1	0	1	0	2	2
chr1_3600120	chr1	1	3600120	Bcin01g10320	594	Intergenic	upstream	LOW	NA	NA	NA	NA	0	0	1	0	0	0	0	0	1	1
chr1_3600131	chr1	1	3600131	Bcin01g10320	605	Intergenic	upstream	LOW	NA	NA	NA	NA	0	0	1	0	0	0	0	0	1	1
chr1_3600137	chr1	1	3600137	Bcin01g10320	611	Intergenic	upstream	LOW	NA	NA	NA	NA	0	0	1	0	0	0	0	0	1	1
chr1_3600517	chr1	1	3600517	Bcin01g10330	0	synonymous	synonymous_variant	LOW	Bcin01g10330	Bcin01g10330	CDS	NA	0	0	0	0	0	0	1	0	1	1
chr1_3607151	chr1	1	3607151	Bcin01g10360	182	Intergenic	upstream	LOW	Bcin01g10360	NA	NA	NA	0	0	0	0	0	0	0	1	1	1
chr1_3607506	chr1	1	3607506	Bcin01g10370	1802	Intergenic	upstream	LOW	NA	NA	NA	NA	0	0	0	1	0	0	0	0	1	1
chr1_360762	chr1	1	360762	Bcin01g00920	584	Intergenic	upstream	LOW	NA	NA	NA	NA	0	0	0	1	0	0	0	0	1	1
chr1_3608506	chr1	1	3608506	Bcin01g10370	802	Intergenic	upstream	LOW	NA	NA	NA	NA	0	0	0	0	0	0	1	0	1	1
chr1_3608701	chr1	1	3608701	Bcin01g10370	607	Intergenic	upstream	LOW	NA	NA	NA	NA	0	0	0	0	0	0	1	0	1	1
chr1_360976	chr1	1	360976	Bcin01g00930	639	Intergenic	upstream	LOW	NA	NA	NA	NA	0	0	0	1	0	0	0	0	1	1
chr1_361058	chr1	1	361058	Bcin01g00930	557	Intergenic	upstream	LOW	NA	NA	NA	NA	0	1	0	1	1	0	0	0	10	3
chr1_3611287	chr1	1	3611287	EFBcG00000013241	1132	Intergenic	upstream	LOW	NA	NA	NA	NA	0	0	0	0	0	0	1	0	1	1
chr1_3612592	chr1	1	3612592	tR-Glu	75	Intergenic	downstream	LOW	tR-Glu	NA	NA	NA	0	0	0	1	0	0	0	0	1	1
chr1_3612638	chr1	1	3612638	EFBcG00000013241	121	Intergenic	upstream	LOW	EFBcG00000013241	NA	NA	NA	0	0	0	1	0	0	0	0	1	1
chr1_3627417	chr1	1	3627417	Bcin01g10410	1115	Intergenic	upstream	LOW	NA	NA	NA	NA	0	0	1	0	0	0	0	0	9	1
chr1_3627998	chr1	1	3627998	Bcin01g10420	742	Intergenic	upstream	LOW	NA	NA	NA	NA	0	0	0	1	0	0	0	0	1	1
chr1_3629353	chr1	1	3629353	Bcin01g10420	0	synonymous	synonymous_variant	LOW	Bcin01g10420	Bcin01g10420	CDS	NA	0	0	0	0	0	0	1	0	1	1
chr1_3631410	chr1	1	3631410	Bcin01g10430	224	Intergenic	upstream	LOW	Bcin01g10430	NA	NA	NA	0	0	0	0	0	0	1	0	1	1
chr1_3633307	chr1	1	3633307	Bcin01g10430	375	Intergenic	downstream	LOW	Bcin01g10430	NA	NA	NA	0	0	0	1	0	0	0	0	1	1
chr1_3633363	chr1	1	3633363	Bcin01g10430	431	Intergenic	downstream	LOW	Bcin01g10430	NA	NA	NA	0	0	0	1	0	0	0	0	1	1
chr1_3633371	chr1	1	3633371	Bcin01g10430	439	Intergenic	downstream	LOW	Bcin01g10430	NA	NA	NA	0	0	0	1	0	0	0	0	1	1
chr1_3633694	chr1	1	3633694	Bcin01g10430	762	Intergenic	downstream	LOW	NA	NA	NA	NA	0	1	0	1	0	1	0	0	25	3
chr1_3633821	chr1	1	3633821	Bcin01g10440	710	Intergenic	downstream	LOW	NA	NA	NA	NA	0	0	0	1	0	0	0	0	1	1
chr1_3638343	chr1	1	3638343	Bcin01g10440	201	5_prime_UTR	5_prime_UTR_variant	LOW	Bcin01g10440	Bcin01g10440	five_prime_UTR	NA	0	0	1	0	0	0	0	0	1	1
chr1_3641654	chr1	1	3641654	Bcin01g10450	647	Intergenic	upstream	LOW	NA	NA	NA	NA	0	0	0	0	0	0	0	1	1	1
chr1_3646602	chr1	1	3646602	Bcin01g10460	696	Intergenic	upstream	LOW	NA	NA	NA	NA	0	0	0	0	0	0	0	1	1	1
chr1_3656520	chr1	1	3656520	Bcin01g10490	434	Intergenic	upstream	LOW	Bcin01g10490	NA	NA	NA	0	0	0	0	0	0	1	0	1	1
chr1_3663285	chr1	1	3663285	Bcin01g10510	6	Intergenic	upstream	LOW	Bcin01g10510	NA	NA	NA	0	1	0	0	0	0	0	0	1	1
chr1_3663298	chr1	1	3663298	Bcin01g10510	411	Intergenic	5_prime_UTR_variant	LOW	Bcin01g10510	NA	NA	NA	0	1	0	0	0	0	0	0	1	1
chr1_3672255	chr1	1	3672255	Bcin01g10530	0	synonymous	synonymous_variant	LOW	Bcin01g10530	Bcin01g10530	CDS	NA	0	0	0	0	0	0	1	0	1	1
chr1_3674577	chr1	1	3674577	Bcin01g10540	700	Intergenic	upstream	LOW	NA	NA	NA	NA	0	0	0	0	0	0	1	0	1	1
chr1_3693773	chr1	1	3693773	Bcin01g10600	0	missense	missense_variant	MODERATE	Bcin01g10600	Bcin01g10600	CDS	NA	0	0	1	0	0	0	0	0	7	1
chr1_3695811	chr1	1	3695811	Bcin01g10610	0	synonymous	synonymous_variant	LOW	Bcin01g10610	Bcin01g10610	CDS	NA	0	0	0	0	0	0	1	0	1	1
chr1_3695838	chr1	1	3695838	Bcin01g10610	0	synonymous	synonymous_variant	LOW	Bcin01g10610	Bcin01g10610	CDS	NA	0	0	0	0	0	0	1	0	1	1
chr1_3695850	chr1	1	3695850	Bcin01g10610	0	synonymous	synonymous_variant	LOW	Bcin01g10610	Bcin01g10610	CDS	NA	0	0	0	0	0	0	1	0	1	1
chr1_3695895	chr1	1	3695895	Bcin01g10610	0	intron	upstream	LOW	Bcin01g10610	Bcin01g10610	intron	NA	0	0	0	0	0	0	1	0	1	1
chr1_3695896	chr1	1	3695896	Bcin01g10610	0	intron	upstream	LOW	Bcin01g10610	Bcin01g10610	intron	NA	0	0	0	0	0	0	1	0	1	1
chr1_3695990	chr1	1	3695990	Bcin01g10610	0	synonymous	synonymous_variant	LOW	Bcin01g10610	Bcin01g10610	CDS	NA	0	0	0	0	0	0	1	0	1	1
chr1_3696161	chr1	1	3696161	Bcin01g10610	0	synonymous	synonymous_variant	LOW	Bcin01g10610	Bcin01g10610	CDS	NA	0	0	0	0	0	0	1	0	1	1
chr1_3713202	chr1	1	3713202	Bcin01g10670	0	intron	upstream	LOW	Bcin01g10670	Bcin01g10670	intron	NA	0	0	1	0	0	0	0	0	1	1
chr1_3713434	chr1	1	3713434	Bcin01g10670	0	synonymous	synonymous_variant	LOW	Bcin01g10670	Bcin01g10670	CDS	NA	0	0	1	0	0	1	0	0	2	2
chr1_3715759	chr1	1	3715759	Bcin01g10680	546	Intergenic	upstream	LOW	NA	NA	NA	NA	0	0	0	0	0	0	1	0	1	1
chr1_3719308	chr1	1	3719308	Bcin01g10680	675	Intergenic	downstream	LOW	NA	NA	NA	NA	0	1	0	0	0	0	0	0	1	1
chr1_3719498	chr1	1	3719498	Bcin01g10680	865	Intergenic	downstream	LOW	NA	NA	NA	NA	0	0	0	0	0	0	1	0	1	1
chr1_3719576	chr1	1	3719576	Bcin01g10680	943	Intergenic	downstream	LOW	NA	NA	NA	NA	0	1	0	0	0	0	0	0	1	1
chr1_3719741	chr1	1	3719741	Bcin01g10680	1108	Intergenic	downstream	LOW	NA	NA	NA	NA	0	1	0	0	0	0	0	0	1	1
chr1_3739508	chr1	1	3739508	Bcin01g10750	2259	Intergenic	downstream	LOW	NA	Bcin01g10740	intron	NA	0	1	0	0	0	1	0	0	2	2
chr1_3740533	chr1	1	3740533	Bcin01g10740	0	synonymous	synonymous_variant	LOW	Bcin01g10740	Bcin01g10740	CDS	NA	0	0	0	0	0	0	1	0	1	1
chr1_3749533	chr1	1	3749533	Bcin01g10780	156	Intergenic	upstream	LOW	Bcin01g10780	NA	NA	NA	0	0	0	0	0	1	0	0	1	1
chr1_3749547	chr1	1	3749547	Bcin01g10780	142	Intergenic	upstream	LOW	Bcin01g10780	NA	NA	NA	0	0	0	0	0	1	0	0	1	1
chr1_3749550	chr1	1	3749550	Bcin01g10780	139	Intergenic	upstream	LOW	Bcin01g10780	NA	NA	NA	0	0	0	0	0	1	0	0	1	1
chr1_3750917	chr1	1	3750917	Bcin01g10780	0	synonymous	synonymous_variant	LOW	Bcin01g10780	Bcin01g10780	CDS	NA	0	0	0	0	0	0	1	0	1	1
chr1_3753134	chr1	1	3753134	Bcin01g10790	354	Intergenic	upstream	LOW	Bcin01g10790	NA	NA	NA	0	0	0	0	0	0	1	0	1	1
chr1_3753180	chr1	1	3753180	Bcin01g10790	400	Intergenic	upstream	LOW	Bcin01g10790	NA	NA	NA	0	0	0	0	0	0	1	0	1	1
chr1_3753192	chr1	1	3753192	Bcin01g10790	412	Intergenic	upstream	LOW	Bcin01g10790	NA	NA	NA	0	0	0	0	0	0	1	0	1	1
chr1_3753698	chr1	1	3753698	Bcin01g10790	918	Intergenic	upstream	LOW	NA	NA	NA	NA	0	0	0	1	0	0	0	0	1	1
chr1_3763540	chr1	1	3763540	Bcin01g10810	2804	Intergenic	upstream	LOW	NA	NA	NA	NA	0	0	1	0	0	0	0	0	1	1
chr1_3764902	chr1	1	3764902	Bcin01g10820	1824	Intergenic	upstream	LOW	NA	NA	NA	NA	0	0	1	0	0	0	0	1	7	2
chr1_3765216	chr1	1	3765216	Bcin01g10820	1510	Intergenic	upstream	LOW	NA	NA	NA	NA	0	0	1	0	0	0	0	0	1	1
chr1_3765433	chr1	1	3765433	Bcin01g10820	1293	Intergenic	upstream	LOW	NA	NA	NA	NA	0	0	0	0	0	0	0	1	1	1
chr1_3765656	chr1	1	3765656	Bcin01g10820	1070	Intergenic	upstream	LOW	NA	NA	NA	NA	0	0	0	0	0	0	0	1	1	1
chr1_3766379	chr1	1	3766379	Bcin01g10820	347	Intergenic	upstream	LOW	Bcin01g10820	NA	NA	NA	0	0	0	0	0	0	0	1	1	1
chr1_3768894	chr1	1	3768894	Bcin01g10820	0	missense	missense_variant	MODERATE	Bcin01g10820	Bcin01g10820	CDS	NA	0	0	0	0	0	0	0	1	1	1
chr1_3768938	chr1	1	3768938	Bcin01g10820	0	synonymous	synonymous_variant	LOW	Bcin01g10820	Bcin01g10820	CDS	NA	0	0	0	0	0	0	0	1	1	1
chr1_3772712	chr1	1	3772712	Bcin01g10830	1891	Intergenic	downstream	LOW	NA	NA	NA	NA	0	0	0	0	0	0	0	1	1	1
chr1_3772722	chr1	1	3772722	Bcin01g10830	1881	Intergenic	downstream	LOW	NA	NA	NA	NA	0	0	0	0	0	0	0	1	1	1
chr1_3772874	chr1	1	3772874	Bcin01g10830	1729	Intergenic	downstream	LOW	NA	NA	NA	NA	0	0	0	0	0	0	0	1	1	1
chr1_3773036	chr1	1	3773036	Bcin01g10830	1567	Intergenic	downstream	LOW	NA	NA	NA	NA	0	1	0	0	0	0	0	0	1	1
chr1_3773876	chr1	1	3773876	Bcin01g10830	727	Intergenic	downstream	LOW	NA	NA	NA	NA	0	0	0	0	0	0	1	0	5	1
chr1_3777507	chr1	1	3777507	Bcin01g10840	813	Intergenic	upstream	LOW	NA	NA	NA	NA	0	0	0	0	0	0	1	0	1	1
chr1_3777742	chr1	1	3777742	Bcin01g10840	578	Intergenic	upstream	LOW	NA	NA	NA	NA	0	0	0	0	0	0	1	0	3	1
chr1_3783402	chr1	1	3783402	Bcin01g10850	1371	Intergenic	upstream	LOW	NA	NA	NA	NA	0	0	0	0	0	0	1	0	1	1
chr1_3787444	chr1	1	3787444	Bcin01g10850	0	missense	missense_variant	MODERATE	Bcin01g10850	Bcin01g10850	CDS	NA	0	0	0	0	0	0	1	0	2	1
chr1_3792120	chr1	1	3792120	Bcin01g10870	1452	Intergenic	upstream	LOW	NA	NA	NA	NA	0	0	0	0	0	0	1	0	1	1
chr1_3818440	chr1	1	3818440	Bcin01g10910	855	Intergenic	upstream	LOW	NA	NA	NA	NA	0	0	0	0	0	0	1	0	1	1
chr1_3821453	chr1	1	3821453	Bcin01g10920	127	Intergenic	5_prime_UTR_variant	LOW	Bcin01g10920	NA	NA	NA	0	0	0	0	0	0	1	0	1	1
chr1_3828311	chr1	1	3828311	Bcin01g10940	71	3_prime_UTR	3_prime_UTR_variant	LOW	Bcin01g10940	Bcin01g10940	three_prime_UTR	NA	0	0	0	0	0	0	1	0	1	1
chr1_3830104	chr1	1	3830104	Bcin01g10950	28	Intergenic	downstream	LOW	Bcin01g10950	NA	NA	NA	0	1	0	0	0	0	0	0	1	1
chr1_3830507	chr1	1	3830507	Bcin01g10960	179	Intergenic	downstream	LOW	Bcin01g10960	NA	NA	NA	0	0	0	0	0	0	0	1	1	1
chr1_3831003	chr1	1	3831003	Bcin01g10960	0	missense	missense_variant	MODERATE	Bcin01g10960	Bcin01g10960	CDS	NA	0	0	0	0	0	0	0	1	1	1
chr1_3831899	chr1	1	3831899	Bcin01g10960	0	synonymous	synonymous_variant	LOW	Bcin01g10960	Bcin01g10960	CDS	NA	0	0	0	0	0	0	1	0	1	1
chr1_3833963	chr1	1	3833963	Bcin01g10960	732	Intergenic	upstream	LOW	NA	NA	NA	NA	0	0	0	0	0	0	0	1	1	1
chr1_3834173	chr1	1	3834173	Bcin01g10960	942	Intergenic	upstream	LOW	NA	NA	NA	NA	0	0	0	0	0	0	0	1	1	1
chr1_3834948	chr1	1	3834948	Bcin01g10970	1104	Intergenic	upstream	LOW	NA	NA	NA	NA	0	0	0	0	0	0	1	0	1	1
chr1_3834953	chr1	1	3834953	Bcin01g10970	1099	Intergenic	upstream	LOW	NA	NA	NA	NA	0	0	0	0	0	0	1	0	1	1
chr1_3835606	chr1	1	3835606	Bcin01g10970	446	Intergenic	upstream	LOW	Bcin01g10970	NA	NA	NA	0	1	0	0	0	0	0	0	1	1
chr1_3836594	chr1	1	3836594	Bcin01g10970	0	synonymous	synonymous_variant	LOW	Bcin01g10970	Bcin01g10970	CDS	NA	0	0	0	0	0	0	1	0	1	1
chr1_3839641	chr1	1	3839641	Bcin01g10970	601	5_prime_UTR	5_prime_UTR_variant	LOW	NA	NA	NA	NA	0	0	0	0	0	1	0	0	1	1
chr1_3839695	chr1	1	3839695	Bcin01g10970	3	Intergenic	upstream	LOW	Bcin01g10970	NA	NA	NA	0	1	0	0	0	0	0	0	1	1
chr1_3840250	chr1	1	3840250	Bcin01g10980	46	Intergenic	upstream	LOW	Bcin01g10980	NA	NA	NA	0	1	0	0	0	0	0	0	1	1
chr1_384552	chr1	1	384552	Bcin01g00960	1434	Intergenic	upstream	LOW	NA	NA	NA	NA	0	1	0	0	0	0	0	0	4	1
chr1_385409	chr1	1	385409	Bcin01g00960	577	Intergenic	upstream	LOW	NA	NA	NA	NA	0	0	0	0	0	0	0	1	1	1
chr1_3870637	chr1	1	3870637	Bcin01g10990	11	Intergenic	downstream	LOW	Bcin01g10990	NA	NA	NA	0	0	0	0	0	0	1	0	1	1
chr1_3870719	chr1	1	3870719	Bcin01g10990	93	Intergenic	downstream	LOW	Bcin01g10990	NA	NA	NA	0	0	0	0	0	0	1	0	3	1
chr1_3870771	chr1	1	3870771	Bcin01g10990	145	Intergenic	downstream	LOW	Bcin01g10990	NA	NA	NA	0	0	0	0	0	0	1	0	2	1
chr1_3871239	chr1	1	3871239	Bcin01g11000	11	Intergenic	downstream	LOW	Bcin01g11000	NA	NA	NA	0	0	0	0	0	0	1	0	1	1
chr1_3871871	chr1	1	3871871	Bcin01g11000	0	missense	missense_variant	MODERATE	Bcin01g11000	Bcin01g11000	CDS	NA	0	0	0	0	0	0	1	0	1	1
chr1_3874807	chr1	1	3874807	Bcin01g11000	0	synonymous	synonymous_variant	LOW	Bcin01g11000	Bcin01g11000	CDS	NA	0	0	0	0	0	0	1	0	1	1
chr1_3911035	chr1	1	3911035	Bcin01g11120	63	Intergenic	upstream	LOW	Bcin01g11120	NA	NA	NA	0	0	0	0	0	0	1	1	2	2
chr1_3920571	chr1	1	3920571	Bcin01g11160	0	synonymous	synonymous_variant	LOW	Bcin01g11160	Bcin01g11160	CDS	NA	0	0	1	0	0	0	0	0	1	1
chr1_3952780	chr1	1	3952780	Bcin01g11300	240	3_prime_UTR	3_prime_UTR_variant	LOW	Bcin01g11300	Bcin01g11300	three_prime_UTR	NA	0	0	0	0	0	0	1	0	1	1
chr1_3974621	chr1	1	3974621	Bcin01g11350	531	Intergenic	upstream	LOW	NA	NA	NA	NA	0	0	1	0	0	0	0	0	10	1
chr1_3974644	chr1	1	3974644	Bcin01g11350	508	Intergenic	upstream	LOW	NA	NA	NA	NA	0	0	1	0	0	0	0	0	11	1
chr1_3993358	chr1	1	3993358	Bcin01g11390	275	Intergenic	upstream	LOW	Bcin01g11390	NA	NA	NA	0	0	0	1	0	1	0	0	5	2
chr1_3993886	chr1	1	3993886	Bcin01g11400	355	Intergenic	upstream	LOW	Bcin01g11400	NA	NA	NA	0	0	0	1	0	1	0	0	6	2
chr1_3994491	chr1	1	3994491	Bcin01g11400	0	synonymous	synonymous_variant	LOW	Bcin01g11400	Bcin01g11400	CDS	NA	0	0	0	0	0	0	0	1	1	1
chr1_3994659	chr1	1	3994659	Bcin01g11400	0	intron	upstream	LOW	Bcin01g11400	Bcin01g11400	intron	NA	0	0	0	1	0	1	0	1	6	3
chr1_3994889	chr1	1	3994889	Bcin01g11400	0	synonymous	synonymous_variant	LOW	Bcin01g11400	Bcin01g11400	three_prime_UTR	NA	0	0	0	1	0	1	0	1	6	3
chr1_4002657	chr1	1	4002657	Bcin01g11430	1742	Intergenic	downstream	LOW	NA	NA	NA	NA	0	0	0	0	0	1	0	0	1	1
chr1_4003421	chr1	1	4003421	Bcin01g11430	2506	TE	downstream	LOW	NA	NA	NA	TElength_<700bpsTermRepeats	0	0	1	0	0	0	0	0	11	1
chr1_4003440	chr1	1	4003440	Bcin01g11430	2525	TE	downstream	LOW	NA	NA	NA	TElength_<700bpsTermRepeats	0	0	1	0	0	0	0	1	8	2
chr1_4025147	chr1	1	4025147	Bcin01g11440	1298	TE	downstream	LOW	NA	NA	NA	TElength_<700bpsTermRepeats	0	0	0	0	0	0	0	1	1	1
chr1_4036433	chr1	1	4036433	Bcin01g11480	323	Intergenic	upstream	LOW	Bcin01g11480	NA	NA	NA	0	0	1	0	0	0	0	0	1	1
chr1_4042726	chr1	1	4042726	Bcin01g11490	830	TE	upstream	LOW	NA	NA	NA	TE_BLRtx_BOTY_I	0	0	0	1	0	0	0	0	1	1
chr1_413400	chr1	1	413400	Bcin01g01050	130	Intergenic	upstream	LOW	Bcin01g01050	NA	NA	NA	0	0	0	1	0	0	0	0	1	1
chr1_416036	chr1	1	416036	Bcin01g01060	153	Intergenic	downstream	LOW	Bcin01g01060	NA	NA	NA	0	0	1	0	0	0	0	0	4	1
chr1_419374	chr1	1	419374	Bcin01g01070	0	synonymous	synonymous_variant	LOW	Bcin01g01070	Bcin01g01070	CDS	NA	0	1	0	1	0	0	0	0	2	2
chr1_422562	chr1	1	422562	Bcin01g01080	0	synonymous	synonymous_variant	LOW	Bcin01g01080	Bcin01g01080	CDS	NA	0	0	0	0	0	1	0	0	3	1
chr1_433677	chr1	1	433677	Bcin01g01090	1357	Intergenic	downstream	LOW	NA	NA	NA	NA	0	0	0	0	0	1	0	0	1	1
chr1_435606	chr1	1	435606	Bcin01g01100	139	Intergenic	upstream	LOW	Bcin01g01100	NA	NA	NA	0	1	0	1	0	1	0	0	3	3
chr1_441741	chr1	1	441741	Bcin01g01110	1267	Intergenic	upstream	LOW	NA	NA	NA	NA	0	1	0	0	0	0	0	0	1	1
chr1_441831	chr1	1	441831	Bcin01g01110	1357	Intergenic	upstream	LOW	NA	NA	NA	NA	0	1	0	0	0	0	0	0	1	1
chr1_446595	chr1	1	446595	Bcin01g01110-Bcin01g01120	NA	intergenic	intergenic_region	LOW	NA	NA	NA	NA	0	1	0	0	0	0	0	0	1	1
chr1_446948	chr1	1	446948	Bcin01g01110-Bcin01g01120	NA	intergenic	intergenic_region	LOW	NA	NA	NA	NA	0	1	0	1	0	0	0	0	2	2
chr1_447798	chr1	1	447798	Bcin01g01110-Bcin01g01120	NA	intergenic	intergenic_region	LOW	NA	NA	NA	NA	0	0	1	0	0	0	1	0	2	2
chr1_447801	chr1	1	447801	Bcin01g01110-Bcin01g01120	NA	intergenic	intergenic_region	LOW	NA	NA	NA	NA	0	0	1	0	0	0	1	0	2	2
chr1_457847	chr1	1	457847	Bcin01g01120	306	Intergenic	upstream	LOW	Bcin01g01120	NA	NA	NA	0	1	0	0	0	0	0	0	1	1
chr1_459007	chr1	1	459007	Bcin01g01130	0	missense	missense_variant	MODERATE	Bcin01g01130	Bcin01g01130	three_prime_UTR	NA	0	0	0	0	0	0	1	0	1	1
chr1_459371	chr1	1	459371	Bcin01g01130	0	missense	missense_variant	MODERATE	Bcin01g01130	Bcin01g01130	three_prime_UTR	NA	0	1	0	1	0	1	0	0	10	3
chr1_459379	chr1	1	459379	Bcin01g01130	0	synonymous	synonymous_variant	LOW	Bcin01g01130	Bcin01g01130	three_prime_UTR	NA	0	1	0	0	0	0	0	0	1	1
chr1_460105	chr1	1	460105	Bcin01g01130	285	3_prime_UTR	3_prime_UTR_variant	LOW	Bcin01g01130	Bcin01g01130	three_prime_UTR	NA	0	0	0	0	0	0	1	0	1	1
chr1_460228	chr1	1	460228	Bcin01g01130	23	Intergenic	upstream	LOW	Bcin01g01130	NA	NA	NA	0	0	1	0	0	0	0	0	6	1
chr1_465002	chr1	1	465002	Bcin01g01150	0	synonymous	synonymous_variant	LOW	Bcin01g01150	Bcin01g01150	CDS	NA	0	0	0	0	0	0	1	0	1	1
chr1_465758	chr1	1	465758	Bcin01g01150	0	synonymous	synonymous_variant	LOW	Bcin01g01150	Bcin01g01150	CDS	NA	0	0	0	0	1	0	0	0	1	1
chr1_471312	chr1	1	471312	Bcin01g01160	635	Intergenic	downstream	LOW	NA	NA	NA	NA	0	0	1	0	0	0	1	0	9	2
chr1_471819	chr1	1	471819	Bcin01g01170	292	Intergenic	downstream	LOW	Bcin01g01170	NA	NA	NA	0	0	1	0	0	0	0	0	10	1
chr1_472362	chr1	1	472362	Bcin01g01170	0	missense	missense_variant	MODERATE	Bcin01g01170	Bcin01g01170	CDS	NA	0	0	1	0	0	0	0	0	1	1
chr1_477630	chr1	1	477630	Bcin01g01180	270	Intergenic	upstream	LOW	Bcin01g01180	NA	NA	NA	0	0	1	0	0	0	0	0	1	1
chr1_477697	chr1	1	477697	Bcin01g01180	337	Intergenic	upstream	LOW	Bcin01g01180	NA	NA	NA	0	0	1	0	0	0	0	0	1	1
chr1_477700	chr1	1	477700	Bcin01g01180	340	Intergenic	upstream	LOW	Bcin01g01180	NA	NA	NA	0	0	1	0	0	0	0	0	1	1
chr1_477702	chr1	1	477702	Bcin01g01180	342	Intergenic	upstream	LOW	Bcin01g01180	NA	NA	NA	0	0	1	0	0	0	0	0	1	1
chr1_477707	chr1	1	477707	Bcin01g01180	347	Intergenic	upstream	LOW	Bcin01g01180	NA	NA	NA	0	0	1	0	0	0	0	0	1	1
chr1_478154	chr1	1	478154	Bcin01g01180	794	Intergenic	upstream	LOW	NA	NA	NA	NA	0	0	1	0	0	0	0	0	1	1
chr1_478225	chr1	1	478225	Bcin01g01180	865	Intergenic	upstream	LOW	NA	NA	NA	NA	0	0	1	0	0	0	0	0	1	1
chr1_480360	chr1	1	480360	Bcin01g01190	0	synonymous	synonymous_variant	LOW	Bcin01g01190	Bcin01g01190	CDS	NA	0	0	1	0	0	0	0	0	1	1
chr1_480500	chr1	1	480500	Bcin01g01190	0	splice&intron	splice_region_variant&intron_variant	LOW	Bcin01g01190	Bcin01g01190	intron	NA	0	0	0	0	1	0	0	0	1	1
chr1_483481	chr1	1	483481	Bcin01g01200	0	synonymous	synonymous_variant	LOW	Bcin01g01200	Bcin01g01200	CDS	NA	0	0	1	0	0	0	0	0	1	1
chr1_484188	chr1	1	484188	Bcin01g01200	131	Intergenic	downstream	LOW	Bcin01g01200	NA	NA	NA	0	0	1	0	0	0	0	0	1	1
chr1_484200	chr1	1	484200	Bcin01g01200	143	Intergenic	downstream	LOW	Bcin01g01200	NA	NA	NA	0	0	1	0	0	0	0	0	8	1
chr1_485426	chr1	1	485426	Bcin01g01210	605	Intergenic	downstream	LOW	NA	NA	NA	NA	0	0	0	1	0	0	0	0	6	1
chr1_485438	chr1	1	485438	Bcin01g01210	593	Intergenic	downstream	LOW	NA	NA	NA	NA	0	0	0	1	0	1	1	0	3	3
chr1_485612	chr1	1	485612	Bcin01g01210	419	Intergenic	downstream	LOW	Bcin01g01210	NA	NA	NA	0	0	0	0	0	0	1	0	1	1
chr1_485621	chr1	1	485621	Bcin01g01210	410	Intergenic	downstream	LOW	Bcin01g01210	NA	NA	NA	0	0	0	1	0	0	1	0	2	2
chr1_485754	chr1	1	485754	Bcin01g01210	277	Intergenic	downstream	LOW	Bcin01g01210	NA	NA	NA	0	0	0	1	0	0	1	0	2	2
chr1_485759	chr1	1	485759	Bcin01g01210	272	Intergenic	downstream	LOW	Bcin01g01210	NA	NA	NA	0	0	0	1	0	0	1	0	2	2
chr1_485793	chr1	1	485793	Bcin01g01210	238	Intergenic	downstream	LOW	Bcin01g01210	NA	NA	NA	0	0	0	1	0	0	0	0	1	1
chr1_485862	chr1	1	485862	Bcin01g01210	169	Intergenic	downstream	LOW	Bcin01g01210	NA	NA	NA	0	0	0	1	0	0	0	0	1	1
chr1_486011	chr1	1	486011	Bcin01g01210	20	Intergenic	downstream	LOW	Bcin01g01210	NA	NA	NA	0	0	0	1	0	0	0	0	3	1
chr1_486580	chr1	1	486580	Bcin01g01210	0	synonymous	synonymous_variant	LOW	Bcin01g01210	Bcin01g01210	CDS	NA	0	0	0	0	0	1	0	0	1	1
chr1_487264	chr1	1	487264	Bcin01g01210	0	synonymous	synonymous_variant	LOW	Bcin01g01210	Bcin01g01210	CDS	NA	0	0	0	0	0	0	1	0	1	1
chr1_487326	chr1	1	487326	Bcin01g01210	0	missense	missense_variant	MODERATE	Bcin01g01210	Bcin01g01210	CDS	NA	0	0	1	0	0	0	1	0	6	2
chr1_487576	chr1	1	487576	Bcin01g01210	0	synonymous	synonymous_variant	LOW	Bcin01g01210	Bcin01g01210	CDS	NA	0	0	1	0	0	0	0	0	1	1
chr1_487582	chr1	1	487582	Bcin01g01210	0	missense	missense_variant	MODERATE	Bcin01g01210	Bcin01g01210	CDS	NA	0	0	0	0	0	0	1	0	1	1
chr1_487741	chr1	1	487741	Bcin01g01210	0	synonymous	synonymous_variant	LOW	Bcin01g01210	Bcin01g01210	CDS	NA	0	0	1	1	0	1	0	0	3	3
chr1_487742	chr1	1	487742	Bcin01g01210	0	missense	missense_variant	MODERATE	Bcin01g01210	Bcin01g01210	CDS	NA	0	1	1	1	0	0	0	0	3	3
chr1_492490	chr1	1	492490	Bcin01g01220	0	missense	missense_variant	MODERATE	Bcin01g01220	Bcin01g01220	CDS	NA	0	1	0	0	0	0	0	0	1	1
chr1_493635	chr1	1	493635	Bcin01g01220	0	missense	missense_variant	MODERATE	Bcin01g01220	Bcin01g01220	CDS	NA	0	0	0	1	0	0	0	0	3	1
chr1_494210	chr1	1	494210	Bcin01g01220	391	Intergenic	upstream	LOW	Bcin01g01220	NA	NA	NA	0	0	0	1	0	0	0	0	3	1
chr1_494261	chr1	1	494261	Bcin01g01220	442	Intergenic	upstream	LOW	Bcin01g01220	NA	NA	NA	0	0	0	1	0	0	0	0	3	1
chr1_494269	chr1	1	494269	Bcin01g01220	450	Intergenic	upstream	LOW	Bcin01g01220	NA	NA	NA	0	0	0	1	0	0	0	0	1	1
chr1_494341	chr1	1	494341	Bcin01g01230	395	Intergenic	upstream	LOW	Bcin01g01230	NA	NA	NA	0	0	0	1	0	0	0	0	3	1
chr1_494860	chr1	1	494860	Bcin01g01230	0	synonymous	synonymous_variant	LOW	Bcin01g01230	Bcin01g01230	CDS	NA	0	1	0	1	0	1	1	0	4	4
chr1_494869	chr1	1	494869	Bcin01g01230	0	synonymous	synonymous_variant	LOW	Bcin01g01230	Bcin01g01230	CDS	NA	0	1	0	1	0	1	1	0	4	4
chr1_494974	chr1	1	494974	Bcin01g01230	0	synonymous	synonymous_variant	LOW	Bcin01g01230	Bcin01g01230	CDS	NA	0	0	0	1	0	1	1	0	6	3
chr1_495387	chr1	1	495387	Bcin01g01230	0	missense	missense_variant	MODERATE	Bcin01g01230	Bcin01g01230	CDS	NA	0	0	0	0	0	1	0	0	1	1
chr1_495655	chr1	1	495655	Bcin01g01230	0	synonymous	synonymous_variant	LOW	Bcin01g01230	Bcin01g01230	CDS	NA	0	0	0	1	0	0	1	0	2	2
chr1_496657	chr1	1	496657	Bcin01g01230	0	synonymous	synonymous_variant	LOW	Bcin01g01230	Bcin01g01230	CDS	NA	0	0	0	1	0	0	0	0	3	1
chr1_496692	chr1	1	496692	Bcin01g01230	0	missense	missense_variant	MODERATE	Bcin01g01230	Bcin01g01230	CDS	NA	0	0	0	1	0	0	0	0	1	1
chr1_496707	chr1	1	496707	Bcin01g01230	0	missense	missense_variant	MODERATE	Bcin01g01230	Bcin01g01230	CDS	NA	0	0	0	0	0	0	1	0	1	1
chr1_496906	chr1	1	496906	Bcin01g01230	30	3_prime_UTR	3_prime_UTR_variant	LOW	Bcin01g01230	Bcin01g01230	three_prime_UTR	NA	0	0	0	1	0	0	0	0	1	1
chr1_497039	chr1	1	497039	Bcin01g01230	31	Intergenic	upstream	LOW	Bcin01g01230	NA	NA	NA	0	0	0	1	0	0	0	0	1	1
chr1_497222	chr1	1	497222	Bcin01g01230	214	Intergenic	upstream	LOW	Bcin01g01230	NA	NA	NA	0	0	0	1	0	0	0	0	3	1
chr1_498971	chr1	1	498971	Bcin01g01230	1963	Intergenic	upstream	LOW	NA	NA	NA	NA	0	0	0	1	0	0	0	0	1	1
chr1_499031	chr1	1	499031	Bcin01g01230	2023	Intergenic	upstream	LOW	NA	NA	NA	NA	0	0	0	1	0	0	0	0	3	1
chr1_499120	chr1	1	499120	Bcin01g01230	2112	Intergenic	upstream	LOW	NA	NA	NA	NA	0	0	0	1	0	0	0	0	3	1
chr1_499421	chr1	1	499421	Bcin01g01230	2413	Intergenic	upstream	LOW	NA	NA	NA	NA	0	0	0	1	0	0	0	0	3	1
chr1_499762	chr1	1	499762	Bcin01g01230	2754	Intergenic	upstream	LOW	NA	NA	NA	NA	0	0	0	1	0	0	0	0	4	1
chr1_499814	chr1	1	499814	Bcin01g01230	2806	Intergenic	upstream	LOW	NA	NA	NA	NA	0	0	0	1	0	0	1	0	2	2
chr1_499898	chr1	1	499898	Bcin01g01230	2890	Intergenic	upstream	LOW	NA	NA	NA	NA	0	0	0	0	0	0	1	0	1	1
chr1_501030	chr1	1	501030	Bcin01g01240	1808	Intergenic	upstream	LOW	NA	NA	NA	NA	0	0	0	0	0	1	0	0	1	1
chr1_501195	chr1	1	501195	Bcin01g01240	1643	Intergenic	upstream	LOW	NA	NA	NA	NA	0	0	0	0	0	0	1	0	1	1
chr1_501301	chr1	1	501301	Bcin01g01240	1537	Intergenic	upstream	LOW	NA	NA	NA	NA	0	0	0	1	0	0	0	0	3	1
chr1_501310	chr1	1	501310	Bcin01g01240	1528	Intergenic	upstream	LOW	NA	NA	NA	NA	0	0	0	1	0	0	0	0	3	1
chr1_502386	chr1	1	502386	Bcin01g01240	452	Intergenic	upstream	LOW	Bcin01g01240	NA	NA	NA	0	0	0	0	0	0	1	0	1	1
chr1_502563	chr1	1	502563	Bcin01g01240	275	Intergenic	upstream	LOW	Bcin01g01240	NA	NA	NA	0	0	0	1	0	0	0	0	3	1
chr1_503142	chr1	1	503142	Bcin01g01240	0	synonymous	synonymous_variant	LOW	Bcin01g01240	Bcin01g01240	CDS	NA	0	0	0	0	0	0	1	0	1	1
chr1_504422	chr1	1	504422	Bcin01g01240	444	Intergenic	upstream	LOW	Bcin01g01240	NA	NA	NA	0	0	0	1	0	0	0	0	2	1
chr1_505023	chr1	1	505023	Bcin01g01240	1045	Intergenic	upstream	LOW	NA	NA	NA	NA	0	0	0	1	0	0	0	0	4	1
chr1_505147	chr1	1	505147	Bcin01g01240	1169	Intergenic	upstream	LOW	NA	NA	NA	NA	0	0	0	1	0	0	0	0	1	1
chr1_505177	chr1	1	505177	Bcin01g01240	1199	Intergenic	upstream	LOW	NA	NA	NA	NA	0	0	0	1	0	0	0	0	3	1
chr1_505241	chr1	1	505241	Bcin01g01240	1263	Intergenic	upstream	LOW	NA	NA	NA	NA	0	1	0	0	0	1	0	0	2	2
chr1_505317	chr1	1	505317	Bcin01g01250	1296	Intergenic	upstream	LOW	NA	NA	NA	NA	0	1	1	1	0	1	0	0	9	4
chr1_506632	chr1	1	506632	Bcin01g01250	56	5_prime_UTR	5_prime_UTR_variant	LOW	Bcin01g01250	Bcin01g01250	five_prime_UTR	NA	0	0	1	0	0	0	1	0	6	2
chr1_507164	chr1	1	507164	Bcin01g01260	1152	Intergenic	upstream	LOW	NA	NA	NA	NA	0	0	1	0	0	0	0	0	1	1
chr1_509767	chr1	1	509767	Bcin01g01270	0	missense	missense_variant	MODERATE	Bcin01g01270	Bcin01g01270	CDS	NA	0	1	0	0	0	0	0	0	1	1
chr1_510220	chr1	1	510220	Bcin01g01270	164	Intergenic	upstream	LOW	Bcin01g01270	NA	NA	NA	0	0	1	0	0	0	0	0	4	1
chr1_514307	chr1	1	514307	Bcin01g01280	99	Intergenic	upstream	LOW	Bcin01g01280	NA	NA	NA	0	0	1	1	0	0	0	0	2	2
chr1_514321	chr1	1	514321	Bcin01g01280	113	Intergenic	upstream	LOW	Bcin01g01280	NA	NA	NA	0	0	1	1	0	0	0	0	5	2
chr1_515411	chr1	1	515411	Bcin01g01290	284	3_prime_UTR	3_prime_UTR_variant	LOW	Bcin01g01290	Bcin01g01290	three_prime_UTR	NA	0	0	0	1	0	0	0	0	5	1
chr1_519269	chr1	1	519269	Bcin01g01290	670	Intergenic	upstream	LOW	NA	NA	NA	NA	0	0	1	0	0	0	0	0	1	1
chr1_519430	chr1	1	519430	Bcin01g01290	831	Intergenic	upstream	LOW	NA	NA	NA	NA	0	0	1	0	0	0	0	0	10	1
chr1_520097	chr1	1	520097	Bcin01g01300	183	Intergenic	upstream	LOW	Bcin01g01300	NA	NA	NA	0	0	1	0	0	0	0	0	1	1
chr1_522548	chr1	1	522548	Bcin01g01300	923	Intergenic	upstream	LOW	NA	NA	NA	NA	0	0	0	1	0	0	0	0	1	1
chr1_522819	chr1	1	522819	Bcin01g01300	1194	Intergenic	upstream	LOW	NA	NA	NA	NA	0	0	1	0	0	0	0	0	8	1
chr1_522977	chr1	1	522977	Bcin01g01300	1352	Intergenic	upstream	LOW	NA	NA	NA	NA	0	0	1	0	0	0	0	0	1	1
chr1_523474	chr1	1	523474	Bcin01g01300	1849	TE	upstream	LOW	NA	NA	NA	TElength_<700bpsTermRepeats	0	0	1	0	0	0	0	0	1	1
chr1_523476	chr1	1	523476	Bcin01g01300	1851	TE	upstream	LOW	NA	NA	NA	TElength_<700bpsTermRepeats	0	0	1	0	0	0	0	0	1	1
chr1_523493	chr1	1	523493	Bcin01g01300	1868	TE	upstream	LOW	NA	NA	NA	TElength_<700bpsTermRepeats	0	0	1	0	0	0	0	0	9	1
chr1_523498	chr1	1	523498	Bcin01g01300	1873	TE	upstream	LOW	NA	NA	NA	TElength_<700bpsTermRepeats	0	0	1	0	0	0	0	0	9	1
chr1_523569	chr1	1	523569	Bcin01g01310	1857	TE	upstream	LOW	NA	NA	NA	TElength_<700bpsTermRepeats	0	0	1	0	0	0	0	0	1	1
chr1_523693	chr1	1	523693	Bcin01g01310	1733	TE	upstream	LOW	NA	NA	NA	TElength_<700bpsTermRepeats	0	1	0	0	0	0	0	0	1	1
chr1_524146	chr1	1	524146	Bcin01g01310	1280	Intergenic	upstream	LOW	NA	NA	NA	NA	0	0	1	0	0	0	0	0	6	1
chr1_524479	chr1	1	524479	Bcin01g01310	947	Intergenic	upstream	LOW	NA	NA	NA	NA	0	0	1	0	0	0	0	0	1	1
chr1_524669	chr1	1	524669	Bcin01g01310	757	Intergenic	upstream	LOW	NA	NA	NA	NA	0	1	0	0	0	0	0	0	1	1
chr1_524677	chr1	1	524677	Bcin01g01310	749	Intergenic	upstream	LOW	NA	NA	NA	NA	0	0	0	0	0	0	1	0	1	1
chr1_530526	chr1	1	530526	Bcin01g01320	186	Intergenic	upstream	LOW	Bcin01g01320	NA	NA	NA	0	0	0	0	0	0	1	0	1	1
chr1_534118	chr1	1	534118	Bcin01g01340	309	Intergenic	upstream	LOW	Bcin01g01340	NA	NA	NA	0	0	1	0	0	0	0	0	1	1
chr1_534409	chr1	1	534409	Bcin01g01340	18	Intergenic	upstream	LOW	Bcin01g01340	NA	NA	NA	0	0	1	0	0	0	0	0	1	1
chr1_535751	chr1	1	535751	Bcin01g01340	0	intron	upstream	LOW	Bcin01g01340	Bcin01g01340	intron	NA	0	0	1	0	0	0	0	0	1	1
chr1_536210	chr1	1	536210	Bcin01g01340	67	Intergenic	upstream	LOW	Bcin01g01340	NA	NA	NA	0	0	1	0	0	0	0	0	1	1
chr1_536734	chr1	1	536734	Bcin01g01340	591	Intergenic	upstream	LOW	NA	NA	NA	NA	0	0	1	0	0	0	0	0	4	1
chr1_545098	chr1	1	545098	Bcin01g01380	169	Intergenic	upstream	LOW	Bcin01g01380	NA	NA	NA	0	1	0	0	0	0	0	0	1	1
chr1_545223	chr1	1	545223	Bcin01g01380	44	Intergenic	upstream	LOW	Bcin01g01380	NA	NA	NA	0	0	0	0	0	0	1	0	1	1
chr1_545392	chr1	1	545392	Bcin01g01380	16	3_prime_UTR	3_prime_UTR_variant	LOW	Bcin01g01380	Bcin01g01380	three_prime_UTR	NA	0	1	0	0	0	0	0	0	5	1
chr1_545417	chr1	1	545417	Bcin01g01380	0	synonymous	synonymous_variant	LOW	Bcin01g01380	Bcin01g01380	CDS	NA	0	1	0	0	0	0	0	0	1	1
chr1_546053	chr1	1	546053	Bcin01g01380	0	missense	missense_variant	MODERATE	Bcin01g01380	Bcin01g01380	CDS	NA	0	1	0	0	0	0	0	1	2	2
chr1_546518	chr1	1	546518	Bcin01g01380	54	Intergenic	upstream	LOW	Bcin01g01380	NA	NA	NA	0	1	0	0	0	0	0	1	2	2
chr1_547951	chr1	1	547951	Bcin01g01390	0	synonymous	synonymous_variant	LOW	Bcin01g01390	Bcin01g01390	CDS	NA	0	0	0	0	0	0	1	0	1	1
chr1_549109	chr1	1	549109	Bcin01g01390	168	3_prime_UTR	3_prime_UTR_variant	LOW	Bcin01g01390	Bcin01g01390	three_prime_UTR	NA	0	1	0	0	1	1	0	0	12	3
chr1_549255	chr1	1	549255	Bcin01g01410	2279	Intergenic	upstream	LOW	NA	NA	NA	NA	0	1	0	0	1	0	0	0	9	2
chr1_549687	chr1	1	549687	Bcin01g01390	554	Intergenic	upstream	LOW	NA	NA	NA	NA	0	0	0	0	0	0	1	0	1	1
chr1_549828	chr1	1	549828	Bcin01g01390	695	Intergenic	upstream	LOW	NA	NA	NA	NA	0	1	0	0	0	0	0	0	1	1
chr1_549844	chr1	1	549844	Bcin01g01390	711	Intergenic	upstream	LOW	NA	NA	NA	NA	0	1	0	0	0	0	0	0	1	1
chr1_549956	chr1	1	549956	Bcin01g01400	280	3_prime_UTR	3_prime_UTR_variant	LOW	Bcin01g01400	Bcin01g01400	three_prime_UTR	NA	0	1	0	0	0	0	0	0	8	1
chr1_550062	chr1	1	550062	Bcin01g01400	174	3_prime_UTR	3_prime_UTR_variant	LOW	Bcin01g01400	Bcin01g01400	three_prime_UTR	NA	0	1	0	0	0	0	0	0	7	1
chr1_552433	chr1	1	552433	Bcin01g01410	0	synonymous	synonymous_variant	LOW	Bcin01g01410	Bcin01g01410	CDS	NA	0	1	0	0	0	0	0	0	1	1
chr1_552466	chr1	1	552466	Bcin01g01410	0	synonymous	synonymous_variant	LOW	Bcin01g01410	Bcin01g01410	CDS	NA	0	1	0	0	0	0	0	0	1	1
chr1_552520	chr1	1	552520	Bcin01g01410	0	synonymous	synonymous_variant	LOW	Bcin01g01410	Bcin01g01410	CDS	NA	0	1	0	0	0	0	0	0	1	1
chr1_552752	chr1	1	552752	Bcin01g01420	1304	Intergenic	upstream	LOW	NA	NA	NA	NA	0	1	0	0	0	0	0	0	1	1
chr1_552917	chr1	1	552917	Bcin01g01420	1139	Intergenic	upstream	LOW	NA	NA	NA	NA	0	1	0	0	0	0	0	0	1	1
chr1_552928	chr1	1	552928	Bcin01g01410	0	splice&intron	splice_region_variant&intron_variant	LOW	Bcin01g01410	Bcin01g01410	intron	NA	0	1	0	0	0	0	0	0	1	1
chr1_552952	chr1	1	552952	Bcin01g01410	0	missense	missense_variant	MODERATE	Bcin01g01410	Bcin01g01410	CDS	NA	0	1	0	0	0	0	0	0	1	1
chr1_553006	chr1	1	553006	Bcin01g01410	13	3_prime_UTR	3_prime_UTR_variant	LOW	Bcin01g01410	Bcin01g01410	three_prime_UTR	NA	0	1	0	0	0	0	0	0	1	1
chr1_553029	chr1	1	553029	Bcin01g01410	36	3_prime_UTR	3_prime_UTR_variant	LOW	Bcin01g01410	Bcin01g01410	three_prime_UTR	NA	0	1	0	0	0	0	0	0	1	1
chr1_553035	chr1	1	553035	Bcin01g01410	42	3_prime_UTR	3_prime_UTR_variant	LOW	Bcin01g01410	Bcin01g01410	three_prime_UTR	NA	0	1	0	0	0	0	0	0	1	1
chr1_553038	chr1	1	553038	Bcin01g01410	45	3_prime_UTR	3_prime_UTR_variant	LOW	Bcin01g01410	Bcin01g01410	three_prime_UTR	NA	0	1	0	0	0	0	0	0	1	1
chr1_553207	chr1	1	553207	Bcin01g01410	24	Intergenic	upstream	LOW	Bcin01g01410	NA	NA	NA	0	1	0	0	0	0	0	0	1	1
chr1_555681	chr1	1	555681	Bcin01g01430	37	Intergenic	upstream	LOW	Bcin01g01430	NA	NA	NA	0	1	0	0	0	0	0	0	1	1
chr1_559158	chr1	1	559158	Bcin01g01430	1042	Intergenic	upstream	LOW	NA	NA	NA	NA	0	1	0	0	0	0	0	0	1	1
chr1_559600	chr1	1	559600	Bcin01g01430	1484	Intergenic	upstream	LOW	NA	NA	NA	NA	0	1	0	0	0	0	0	0	1	1
chr1_559989	chr1	1	559989	Bcin01g01440	1738	Intergenic	upstream	LOW	NA	NA	NA	NA	0	1	0	0	0	0	0	0	8	1
chr1_563629	chr1	1	563629	Bcin01g01440	195	Intergenic	downstream	LOW	Bcin01g01440	NA	NA	NA	0	1	0	0	0	0	0	0	1	1
chr1_564440	chr1	1	564440	Bcin01g01450	490	TE	downstream	LOW	Bcin01g01450	NA	NA	TElength_<700bpsTermRepeats	0	1	0	0	0	0	0	0	6	1
chr1_564468	chr1	1	564468	Bcin01g01450	462	TE	downstream	LOW	Bcin01g01450	NA	NA	TElength_<700bpsTermRepeats	0	1	0	0	0	0	0	0	5	1
chr1_565260	chr1	1	565260	Bcin01g01450	0	synonymous	synonymous_variant	LOW	Bcin01g01450	Bcin01g01450	CDS	NA	0	1	0	0	0	0	0	0	1	1
chr1_565635	chr1	1	565635	Bcin01g01450	0	synonymous	synonymous_variant	LOW	Bcin01g01450	Bcin01g01450	CDS	NA	0	1	0	0	0	1	0	0	10	2
chr1_566210	chr1	1	566210	Bcin01g01450	0	missense	missense_variant	MODERATE	Bcin01g01450	Bcin01g01450	CDS	NA	0	1	0	0	0	0	0	0	1	1
chr1_567403	chr1	1	567403	Bcin01g01450	0	intron	downstream	LOW	Bcin01g01450	Bcin01g01450	intron	NA	0	1	0	0	0	0	0	0	6	1
chr1_567741	chr1	1	567741	Bcin01g01450	0	synonymous	synonymous_variant	LOW	Bcin01g01450	Bcin01g01450	CDS	NA	0	1	0	0	0	0	0	0	8	1
chr1_568220	chr1	1	568220	Bcin01g01450	0	synonymous	synonymous_variant	LOW	Bcin01g01450	Bcin01g01450	CDS	NA	0	1	0	0	0	0	0	0	1	1
chr1_569273	chr1	1	569273	Bcin01g01450	0	synonymous	synonymous_variant	LOW	Bcin01g01450	Bcin01g01450	CDS	NA	0	1	0	0	0	0	0	0	3	1
chr1_569303	chr1	1	569303	Bcin01g01450	0	synonymous	synonymous_variant	LOW	Bcin01g01450	Bcin01g01450	CDS	NA	0	1	0	0	0	0	0	0	4	1
chr1_569342	chr1	1	569342	Bcin01g01450	0	synonymous	synonymous_variant	LOW	Bcin01g01450	Bcin01g01450	CDS	NA	0	1	0	0	1	1	0	0	13	3
chr1_569498	chr1	1	569498	Bcin01g01450	0	synonymous	synonymous_variant	LOW	Bcin01g01450	Bcin01g01450	CDS	NA	0	1	0	0	0	0	0	0	4	1
chr1_569689	chr1	1	569689	Bcin01g01450	0	missense	missense_variant	MODERATE	Bcin01g01450	Bcin01g01450	CDS	NA	0	1	0	0	0	0	0	0	4	1
chr1_570207	chr1	1	570207	Bcin01g01450	299	Intergenic	upstream	LOW	Bcin01g01450	NA	NA	NA	0	1	0	0	0	0	0	0	6	1
chr1_570231	chr1	1	570231	Bcin01g01450	323	Intergenic	upstream	LOW	Bcin01g01450	NA	NA	NA	0	1	0	0	0	0	0	0	2	1
chr1_570877	chr1	1	570877	Bcin01g01450	969	Intergenic	upstream	LOW	NA	NA	NA	NA	0	1	0	0	0	0	0	0	7	1
chr1_571411	chr1	1	571411	Bcin01g01450	1503	Intergenic	upstream	LOW	NA	NA	NA	NA	0	1	0	0	0	1	0	0	13	2
chr1_571543	chr1	1	571543	Bcin01g01450	1635	Intergenic	upstream	LOW	NA	NA	NA	NA	0	1	0	0	0	0	0	0	1	1
chr1_572034	chr1	1	572034	Bcin01g01460	1464	TE	upstream	LOW	NA	NA	NA	TE_BLRtx_Gypsy-1_BFB-I	0	1	0	0	0	0	0	0	4	1
chr1_572036	chr1	1	572036	Bcin01g01460	1462	TE	upstream	LOW	NA	NA	NA	TE_BLRtx_Gypsy-1_BFB-I	0	1	0	0	1	0	0	0	4	2
chr1_572730	chr1	1	572730	Bcin01g01460	768	Intergenic	upstream	LOW	NA	NA	NA	NA	0	1	0	0	0	0	0	0	4	1
chr1_572765	chr1	1	572765	Bcin01g01460	733	Intergenic	upstream	LOW	NA	NA	NA	NA	0	1	0	0	0	0	0	0	3	1
chr1_572862	chr1	1	572862	Bcin01g01460	636	Intergenic	upstream	LOW	NA	NA	NA	NA	0	1	0	0	0	0	0	0	5	1
chr1_572874	chr1	1	572874	Bcin01g01460	624	Intergenic	upstream	LOW	NA	NA	NA	NA	0	1	0	0	0	0	0	0	1	1
chr1_572989	chr1	1	572989	Bcin01g01460	509	Intergenic	upstream	LOW	NA	NA	NA	NA	0	1	0	0	0	0	0	0	1	1
chr1_575559	chr1	1	575559	Bcin01g01460	251	Intergenic	upstream	LOW	Bcin01g01460	NA	NA	NA	0	1	0	0	0	0	0	0	2	1
chr1_576151	chr1	1	576151	Bcin01g01460	843	Intergenic	upstream	LOW	NA	NA	NA	NA	0	0	0	0	0	1	0	0	1	1
chr1_576267	chr1	1	576267	Bcin01g01460	959	Intergenic	upstream	LOW	NA	NA	NA	NA	0	1	0	0	0	0	0	0	3	1
chr1_576806	chr1	1	576806	Bcin01g01460	1498	Intergenic	upstream	LOW	NA	NA	NA	NA	0	1	0	0	0	0	0	0	1	1
chr1_577551	chr1	1	577551	Bcin01g01470	1461	Intergenic	upstream	LOW	NA	NA	NA	NA	0	1	0	0	0	0	0	0	1	1
chr1_577639	chr1	1	577639	Bcin01g01470	1373	Intergenic	upstream	LOW	NA	NA	NA	NA	0	1	0	0	0	0	0	0	1	1
chr1_577730	chr1	1	577730	Bcin01g01470	1282	Intergenic	upstream	LOW	NA	NA	NA	NA	0	1	0	0	0	0	0	0	3	1
chr1_578374	chr1	1	578374	Bcin01g01470	638	Intergenic	upstream	LOW	NA	NA	NA	NA	0	1	0	0	0	0	0	0	3	1
chr1_578672	chr1	1	578672	Bcin01g01470	340	Intergenic	upstream	LOW	Bcin01g01470	NA	NA	NA	0	1	0	0	0	0	1	0	2	2
chr1_578730	chr1	1	578730	Bcin01g01470	282	Intergenic	upstream	LOW	Bcin01g01470	NA	NA	NA	0	1	0	0	0	0	1	0	2	2
chr1_578819	chr1	1	578819	Bcin01g01470	193	Intergenic	upstream	LOW	Bcin01g01470	NA	NA	NA	0	1	0	0	0	0	0	0	4	1
chr1_579778	chr1	1	579778	Bcin01g01470	0	missense	missense_variant	MODERATE	Bcin01g01470	Bcin01g01470	CDS	NA	0	1	0	0	0	0	0	0	2	1
chr1_580067	chr1	1	580067	Bcin01g01470	63	Intergenic	upstream	LOW	Bcin01g01470	NA	NA	NA	0	1	0	0	0	0	0	0	8	1
chr1_580395	chr1	1	580395	Bcin01g01470	391	Intergenic	downstream	LOW	Bcin01g01470	NA	NA	NA	0	1	0	0	0	0	0	0	2	1
chr1_580607	chr1	1	580607	Bcin01g01470	603	Intergenic	downstream	LOW	NA	NA	NA	NA	0	1	0	0	0	0	0	1	2	2
chr1_581450	chr1	1	581450	Bcin01g01480	59	Intergenic	downstream	LOW	Bcin01g01480	NA	NA	NA	0	0	0	0	0	0	1	0	1	1
chr1_585679	chr1	1	585679	Bcin01g01490	0	synonymous	synonymous_variant	LOW	Bcin01g01490	Bcin01g01490	CDS	NA	0	1	0	0	0	0	0	0	1	1
chr1_585831	chr1	1	585831	Bcin01g01500	704	Intergenic	upstream	LOW	NA	NA	NA	NA	0	1	0	0	0	0	0	0	1	1
chr1_587490	chr1	1	587490	Bcin01g01500	0	synonymous	synonymous_variant	LOW	Bcin01g01500	Bcin01g01500	CDS	NA	0	1	0	0	0	0	0	1	2	2
chr1_595747	chr1	1	595747	Bcin01g01540	82	Intergenic	upstream	LOW	Bcin01g01540	NA	NA	NA	0	0	0	0	0	0	1	0	1	1
chr1_606030	chr1	1	606030	Bcin01g01560	1569	Intergenic	upstream	LOW	NA	NA	NA	NA	0	1	0	0	0	0	0	0	1	1
chr1_606566	chr1	1	606566	Bcin01g01570	1494	Intergenic	downstream	LOW	NA	NA	NA	NA	0	1	0	0	0	0	0	0	1	1
chr1_607396	chr1	1	607396	Bcin01g01570	664	Intergenic	downstream	LOW	NA	NA	NA	NA	0	0	1	0	0	0	0	0	4	1
chr1_614860	chr1	1	614860	Bcin01g01580	523	Intergenic	upstream	LOW	NA	NA	NA	NA	0	0	0	1	0	0	0	0	1	1
chr1_614920	chr1	1	614920	Bcin01g01580	583	Intergenic	upstream	LOW	NA	NA	NA	NA	0	0	0	0	0	0	1	0	1	1
chr1_614934	chr1	1	614934	Bcin01g01580	597	Intergenic	upstream	LOW	NA	NA	NA	NA	0	0	0	0	0	0	1	0	1	1
chr1_614947	chr1	1	614947	Bcin01g01580	610	Intergenic	upstream	LOW	NA	NA	NA	NA	0	0	0	0	0	0	1	0	1	1
chr1_614988	chr1	1	614988	Bcin01g01580	651	Intergenic	upstream	LOW	NA	NA	NA	NA	0	0	0	0	0	0	1	0	1	1
chr1_614998	chr1	1	614998	Bcin01g01580	661	Intergenic	downstream	LOW	NA	NA	NA	NA	0	0	0	0	0	0	0	1	1	1
chr1_615076	chr1	1	615076	Bcin01g01580	739	Intergenic	downstream	LOW	NA	NA	NA	NA	0	1	0	0	0	0	0	0	1	1
chr1_615097	chr1	1	615097	Bcin01g01580	760	Intergenic	downstream	LOW	NA	NA	NA	NA	0	1	0	0	0	0	0	0	1	1
chr1_615185	chr1	1	615185	Bcin01g01580	848	Intergenic	downstream	LOW	NA	NA	NA	NA	0	0	0	0	1	0	0	1	2	2
chr1_615545	chr1	1	615545	Bcin01g01580	1208	Intergenic	downstream	LOW	NA	NA	NA	NA	0	0	0	1	0	0	0	0	1	1
chr1_616038	chr1	1	616038	Bcin01g01580	1701	Intergenic	downstream	LOW	NA	NA	NA	NA	0	1	0	0	0	0	1	0	2	2
chr1_616059	chr1	1	616059	Bcin01g01580	1722	Intergenic	downstream	LOW	NA	NA	NA	NA	0	1	0	1	0	0	0	0	2	2
chr1_616060	chr1	1	616060	Bcin01g01580	1723	Intergenic	downstream	LOW	NA	NA	NA	NA	0	1	0	1	0	0	0	0	2	2
chr1_616096	chr1	1	616096	Bcin01g01580	1759	Intergenic	downstream	LOW	NA	NA	NA	NA	0	0	0	0	0	1	0	0	1	1
chr1_616154	chr1	1	616154	Bcin01g01580	1817	Intergenic	downstream	LOW	NA	NA	NA	NA	0	0	0	0	0	0	1	1	2	2
chr1_616545	chr1	1	616545	Bcin01g01580	2208	Intergenic	downstream	LOW	NA	NA	NA	NA	0	1	1	1	0	0	0	0	7	3
chr1_616842	chr1	1	616842	Bcin01g01580	2505	Intergenic	upstream	LOW	NA	NA	NA	NA	0	0	0	0	0	0	1	0	1	1
chr1_616846	chr1	1	616846	Bcin01g01580	2509	Intergenic	upstream	LOW	NA	NA	NA	NA	0	0	0	0	0	0	1	0	1	1
chr1_616898	chr1	1	616898	Bcin01g01580	2561	Intergenic	upstream	LOW	NA	NA	NA	NA	0	0	0	0	0	0	1	0	1	1
chr1_616901	chr1	1	616901	Bcin01g01580	2564	Intergenic	upstream	LOW	NA	NA	NA	NA	0	0	0	0	0	0	1	0	1	1
chr1_617253	chr1	1	617253	Bcin01g01580	2916	Intergenic	upstream	LOW	NA	NA	NA	NA	0	0	0	0	0	0	0	1	1	1
chr1_617442	chr1	1	617442	Bcin01g01580	3105	Intergenic	upstream	LOW	NA	NA	NA	NA	0	0	0	0	0	0	1	0	1	1
chr1_617520	chr1	1	617520	Bcin01g01580	3183	Intergenic	upstream	LOW	NA	NA	NA	NA	0	0	0	0	0	0	0	1	1	1
chr1_617766	chr1	1	617766	Bcin01g01580	3429	Intergenic	upstream	LOW	NA	NA	NA	NA	0	0	1	0	0	0	0	0	1	1
chr1_617992	chr1	1	617992	Bcin01g01580	3655	Intergenic	upstream	LOW	NA	NA	NA	NA	0	0	1	0	0	0	0	0	1	1
chr1_618398	chr1	1	618398	Bcin01g01590	3373	Intergenic	upstream	LOW	NA	NA	NA	NA	0	0	0	0	0	0	1	0	1	1
chr1_621834	chr1	1	621834	Bcin01g01590	165	5_prime_UTR	5_prime_UTR_variant	LOW	Bcin01g01590	Bcin01g01590	five_prime_UTR	NA	0	0	1	0	0	0	0	0	1	1
chr1_623597	chr1	1	623597	Bcin01g01600	611	Intergenic	upstream	LOW	NA	NA	NA	NA	0	0	1	0	0	0	0	0	4	1
chr1_626542	chr1	1	626542	Bcin01g01600	0	splice&intron	splice_region_variant&intron_variant	LOW	Bcin01g01600	Bcin01g01600	intron	NA	0	1	0	0	0	0	0	0	2	1
chr1_626547	chr1	1	626547	Bcin01g01600	0	intron	upstream	LOW	Bcin01g01600	Bcin01g01600	intron	NA	0	1	0	0	0	0	0	0	2	1
chr1_627177	chr1	1	627177	Bcin01g01600	0	missense	missense_variant	MODERATE	Bcin01g01600	Bcin01g01600	CDS	NA	0	0	0	0	0	0	1	0	1	1
chr1_627211	chr1	1	627211	Bcin01g01600	0	missense	missense_variant	MODERATE	Bcin01g01600	Bcin01g01600	CDS	NA	0	0	0	0	0	0	1	0	1	1
chr1_627232	chr1	1	627232	Bcin01g01600	0	synonymous	synonymous_variant	LOW	Bcin01g01600	Bcin01g01600	CDS	NA	0	0	0	0	0	0	1	0	1	1
chr1_637911	chr1	1	637911	Bcin01g01650	40	5_prime_UTR	5_prime_UTR_variant	LOW	Bcin01g01650	Bcin01g01650	five_prime_UTR	NA	0	1	0	0	0	0	0	0	1	1
chr1_648802	chr1	1	648802	Bcin01g01660	1538	Intergenic	downstream	LOW	NA	NA	NA	NA	0	0	1	0	0	0	0	0	1	1
chr1_649934	chr1	1	649934	Bcin01g01660	406	Intergenic	downstream	LOW	Bcin01g01660	NA	NA	NA	0	0	1	0	0	0	0	0	10	1
chr1_650017	chr1	1	650017	Bcin01g01660	323	Intergenic	downstream	LOW	Bcin01g01660	NA	NA	NA	0	0	1	0	0	0	0	0	5	1
chr1_650083	chr1	1	650083	Bcin01g01660	257	Intergenic	downstream	LOW	Bcin01g01660	NA	NA	NA	0	0	1	0	0	0	0	0	1	1
chr1_650408	chr1	1	650408	Bcin01g01660	234	3_prime_UTR	3_prime_UTR_variant	LOW	Bcin01g01660	Bcin01g01660	three_prime_UTR	NA	0	0	1	0	0	0	0	0	8	1
chr1_650498	chr1	1	650498	Bcin01g01660	144	3_prime_UTR	3_prime_UTR_variant	LOW	Bcin01g01660	Bcin01g01660	three_prime_UTR	NA	0	0	1	0	0	0	0	0	1	1
chr1_650539	chr1	1	650539	Bcin01g01660	103	3_prime_UTR	3_prime_UTR_variant	LOW	Bcin01g01660	Bcin01g01660	three_prime_UTR	NA	0	0	1	0	0	0	0	0	5	1
chr1_650638	chr1	1	650638	Bcin01g01660	4	3_prime_UTR	3_prime_UTR_variant	LOW	Bcin01g01660	Bcin01g01660	three_prime_UTR	NA	0	0	1	0	0	0	0	0	3	1
chr1_650657	chr1	1	650657	Bcin01g01660	0	synonymous	synonymous_variant	LOW	Bcin01g01660	Bcin01g01660	CDS	NA	0	0	1	0	0	0	0	0	1	1
chr1_650661	chr1	1	650661	Bcin01g01660	0	missense	missense_variant	MODERATE	Bcin01g01660	Bcin01g01660	CDS	NA	0	0	0	1	0	0	0	0	1	1
chr1_650764	chr1	1	650764	Bcin01g01660	0	missense	missense_variant	MODERATE	Bcin01g01660	Bcin01g01660	CDS	NA	0	0	1	0	0	0	0	0	4	1
chr1_650801	chr1	1	650801	Bcin01g01660	0	missense	missense_variant	MODERATE	Bcin01g01660	Bcin01g01660	CDS	NA	0	0	1	0	0	0	0	0	5	1
chr1_650933	chr1	1	650933	Bcin01g01660	0	synonymous	synonymous_variant	LOW	Bcin01g01660	Bcin01g01660	CDS	NA	0	0	1	0	0	0	0	0	10	1
chr1_651329	chr1	1	651329	Bcin01g01660	0	synonymous	synonymous_variant	LOW	Bcin01g01660	Bcin01g01660	CDS	NA	0	0	1	0	0	0	0	0	1	1
chr1_651506	chr1	1	651506	Bcin01g01660	0	synonymous	synonymous_variant	LOW	Bcin01g01660	Bcin01g01660	CDS	NA	0	0	1	0	0	0	0	0	1	1
chr1_651535	chr1	1	651535	Bcin01g01660	0	missense	missense_variant	MODERATE	Bcin01g01660	Bcin01g01660	CDS	NA	0	0	1	0	0	0	0	0	1	1
chr1_651586	chr1	1	651586	Bcin01g01660	0	missense	missense_variant	MODERATE	Bcin01g01660	Bcin01g01660	CDS	NA	0	0	1	0	0	0	0	0	1	1
chr1_651619	chr1	1	651619	Bcin01g01660	0	missense	missense_variant	MODERATE	Bcin01g01660	Bcin01g01660	CDS	NA	0	0	1	0	0	0	0	0	1	1
chr1_651691	chr1	1	651691	Bcin01g01660	0	missense	missense_variant	MODERATE	Bcin01g01660	Bcin01g01660	CDS	NA	0	0	1	0	0	0	0	0	1	1
chr1_651692	chr1	1	651692	Bcin01g01660	0	synonymous	synonymous_variant	LOW	Bcin01g01660	Bcin01g01660	CDS	NA	0	0	1	0	0	0	0	0	1	1
chr1_652199	chr1	1	652199	Bcin01g01660	0	missense	missense_variant	MODERATE	Bcin01g01660	Bcin01g01660	CDS	NA	0	0	1	0	0	0	0	0	6	1
chr1_652390	chr1	1	652390	Bcin01g01660	0	missense	missense_variant	MODERATE	Bcin01g01660	Bcin01g01660	CDS	NA	0	0	1	0	0	0	0	0	5	1
chr1_652468	chr1	1	652468	Bcin01g01660	0	missense	missense_variant	MODERATE	Bcin01g01660	Bcin01g01660	CDS	NA	0	0	1	0	0	0	0	0	5	1
chr1_652486	chr1	1	652486	Bcin01g01660	0	missense	missense_variant	MODERATE	Bcin01g01660	Bcin01g01660	CDS	NA	0	0	1	0	0	0	0	0	5	1
chr1_652585	chr1	1	652585	Bcin01g01660	89	5_prime_UTR	5_prime_UTR_variant	LOW	Bcin01g01660	Bcin01g01660	five_prime_UTR	NA	0	0	1	0	0	0	0	0	1	1
chr1_652711	chr1	1	652711	Bcin01g01670	129	Intergenic	5_prime_UTR_variant	LOW	Bcin01g01670	NA	NA	NA	0	0	1	0	0	0	0	0	6	1
chr1_652717	chr1	1	652717	Bcin01g01670	123	Intergenic	5_prime_UTR_variant	LOW	Bcin01g01670	NA	NA	NA	0	0	1	0	0	0	0	0	6	1
chr1_652721	chr1	1	652721	Bcin01g01670	119	Intergenic	5_prime_UTR_variant	LOW	Bcin01g01670	NA	NA	NA	0	0	1	0	0	0	0	0	5	1
chr1_652727	chr1	1	652727	Bcin01g01660	5	Intergenic	upstream	LOW	Bcin01g01660	NA	NA	NA	0	0	1	0	0	0	0	0	5	1
chr1_652750	chr1	1	652750	Bcin01g01660	28	Intergenic	upstream	LOW	Bcin01g01660	NA	NA	NA	0	0	1	0	0	0	0	0	6	1
chr1_652774	chr1	1	652774	Bcin01g01660	52	Intergenic	upstream	LOW	Bcin01g01660	NA	NA	NA	0	0	1	0	0	0	0	0	5	1
chr1_652827	chr1	1	652827	Bcin01g01670	13	Intergenic	upstream	LOW	Bcin01g01670	NA	NA	NA	0	0	1	0	0	0	0	0	5	1
chr1_652905	chr1	1	652905	Bcin01g01670	133	3_prime_UTR	3_prime_UTR_variant	LOW	Bcin01g01670	Bcin01g01670	three_prime_UTR	NA	0	0	1	0	0	0	0	0	5	1
chr1_652910	chr1	1	652910	Bcin01g01670	128	3_prime_UTR	3_prime_UTR_variant	LOW	Bcin01g01670	Bcin01g01670	three_prime_UTR	NA	0	0	1	0	0	0	0	0	5	1
chr1_653552	chr1	1	653552	Bcin01g01670	0	missense	missense_variant	MODERATE	Bcin01g01670	Bcin01g01670	CDS	NA	0	0	1	0	0	0	0	0	5	1
chr1_653576	chr1	1	653576	Bcin01g01670	0	missense	missense_variant	MODERATE	Bcin01g01670	Bcin01g01670	CDS	NA	0	0	1	0	0	0	0	0	1	1
chr1_653588	chr1	1	653588	Bcin01g01670	0	missense	missense_variant	MODERATE	Bcin01g01670	Bcin01g01670	CDS	NA	0	0	1	0	0	0	0	0	5	1
chr1_653641	chr1	1	653641	Bcin01g01670	0	synonymous	synonymous_variant	LOW	Bcin01g01670	Bcin01g01670	CDS	NA	0	0	1	0	0	0	0	0	4	1
chr1_653654	chr1	1	653654	Bcin01g01670	0	missense	missense_variant	MODERATE	Bcin01g01670	Bcin01g01670	CDS	NA	0	0	1	0	0	0	0	0	4	1
chr1_653697	chr1	1	653697	Bcin01g01670	0	missense	missense_variant	MODERATE	Bcin01g01670	Bcin01g01670	CDS	NA	0	0	1	0	0	0	0	0	9	1
chr1_653718	chr1	1	653718	Bcin01g01670	0	missense	missense_variant	MODERATE	Bcin01g01670	Bcin01g01670	CDS	NA	0	0	1	0	0	0	0	0	5	1
chr1_653720	chr1	1	653720	Bcin01g01670	0	missense	missense_variant	MODERATE	Bcin01g01670	Bcin01g01670	CDS	NA	0	0	1	0	0	0	0	0	5	1
chr1_653741	chr1	1	653741	Bcin01g01670	0	missense	missense_variant	MODERATE	Bcin01g01670	Bcin01g01670	CDS	NA	0	0	1	0	0	0	0	0	5	1
chr1_653783	chr1	1	653783	Bcin01g01670	0	missense	missense_variant	MODERATE	Bcin01g01670	Bcin01g01670	CDS	NA	0	0	1	0	0	0	0	0	1	1
chr1_653802	chr1	1	653802	Bcin01g01670	0	missense	missense_variant	MODERATE	Bcin01g01670	Bcin01g01670	CDS	NA	0	0	1	0	0	0	0	0	1	1
chr1_654236	chr1	1	654236	Bcin01g01670	101	5_prime_UTR	5_prime_UTR_variant	LOW	Bcin01g01670	Bcin01g01670	five_prime_UTR	NA	0	1	0	0	0	0	0	0	1	1
chr1_654261	chr1	1	654261	Bcin01g01670	126	5_prime_UTR	5_prime_UTR_variant	LOW	Bcin01g01670	Bcin01g01670	five_prime_UTR	NA	0	0	1	0	0	0	0	0	5	1
chr1_654502	chr1	1	654502	Bcin01g01670	112	Intergenic	upstream	LOW	Bcin01g01670	NA	NA	NA	0	0	1	0	0	0	0	0	5	1
chr1_654513	chr1	1	654513	Bcin01g01670	123	Intergenic	upstream	LOW	Bcin01g01670	NA	NA	NA	0	0	1	0	0	0	0	0	5	1
chr1_655199	chr1	1	655199	Bcin01g01670	809	Intergenic	upstream	LOW	NA	NA	NA	NA	0	0	1	0	0	0	0	0	6	1
chr1_655315	chr1	1	655315	Bcin01g01670	925	Intergenic	upstream	LOW	NA	NA	NA	NA	0	1	0	0	0	0	0	0	1	1
chr1_655396	chr1	1	655396	Bcin01g01670	1006	Intergenic	upstream	LOW	NA	NA	NA	NA	0	0	0	0	0	0	1	0	1	1
chr1_657138	chr1	1	657138	Bcin01g01670	2748	Intergenic	upstream	LOW	NA	NA	NA	NA	0	0	1	0	0	0	0	0	5	1
chr1_657894	chr1	1	657894	Bcin01g01670	3504	Intergenic	upstream	LOW	NA	NA	NA	NA	0	0	1	0	0	0	0	0	1	1
chr1_658061	chr1	1	658061	Bcin01g01670	3671	Intergenic	upstream	LOW	NA	NA	NA	NA	0	0	0	1	0	0	0	0	1	1
chr1_660064	chr1	1	660064	Bcin01g01680	1763	Intergenic	upstream	LOW	NA	NA	NA	NA	0	0	1	0	0	0	0	0	1	1
chr1_661958	chr1	1	661958	Bcin01g01680	0	synonymous	synonymous_variant	LOW	Bcin01g01680	Bcin01g01680	CDS	NA	0	0	1	0	0	0	0	0	4	1
chr1_662207	chr1	1	662207	Bcin01g01680	0	synonymous	synonymous_variant	LOW	Bcin01g01680	Bcin01g01680	CDS	NA	0	0	1	0	0	0	0	0	7	1
chr1_662615	chr1	1	662615	Bcin01g01680	0	synonymous	synonymous_variant	LOW	Bcin01g01680	Bcin01g01680	CDS	NA	0	0	1	0	0	0	0	0	5	1
chr1_662750	chr1	1	662750	Bcin01g01680	0	synonymous	synonymous_variant	LOW	Bcin01g01680	Bcin01g01680	CDS	NA	0	0	1	0	0	0	0	0	2	1
chr1_663872	chr1	1	663872	Bcin01g01680	0	splice&intron	splice_region_variant&intron_variant	LOW	Bcin01g01680	Bcin01g01680	intron	NA	0	0	1	0	0	0	1	0	9	2
chr1_664353	chr1	1	664353	Bcin01g01680	112	Intergenic	downstream	LOW	Bcin01g01680	NA	NA	NA	0	0	1	0	0	0	1	0	9	2
chr1_664768	chr1	1	664768	Bcin01g01680	527	Intergenic	downstream	LOW	NA	NA	NA	NA	0	0	1	0	0	0	0	0	7	1
chr1_665186	chr1	1	665186	Bcin01g01680	945	Intergenic	downstream	LOW	NA	NA	NA	NA	0	0	0	0	0	0	1	0	1	1
chr1_665257	chr1	1	665257	Bcin01g01690	879	Intergenic	downstream	LOW	NA	NA	NA	NA	0	0	0	0	0	0	1	0	1	1
chr1_665260	chr1	1	665260	Bcin01g01690	876	Intergenic	downstream	LOW	NA	NA	NA	NA	0	0	0	0	0	0	1	0	1	1
chr1_665295	chr1	1	665295	Bcin01g01690	841	Intergenic	downstream	LOW	NA	NA	NA	NA	0	0	0	0	0	0	1	0	1	1
chr1_665606	chr1	1	665606	Bcin01g01690	530	Intergenic	downstream	LOW	NA	NA	NA	NA	0	0	0	0	0	0	1	0	1	1
chr1_665609	chr1	1	665609	Bcin01g01690	527	Intergenic	downstream	LOW	NA	NA	NA	NA	0	0	0	0	0	0	1	0	1	1
chr1_665674	chr1	1	665674	Bcin01g01690	462	Intergenic	downstream	LOW	Bcin01g01690	NA	NA	NA	0	0	0	0	0	0	1	0	1	1
chr1_665687	chr1	1	665687	Bcin01g01690	449	Intergenic	downstream	LOW	Bcin01g01690	NA	NA	NA	0	0	1	0	0	0	1	0	6	2
chr1_665697	chr1	1	665697	Bcin01g01690	439	Intergenic	downstream	LOW	Bcin01g01690	NA	NA	NA	0	0	1	0	0	0	1	0	8	2
chr1_665822	chr1	1	665822	Bcin01g01690	314	Intergenic	downstream	LOW	Bcin01g01690	NA	NA	NA	0	0	1	0	0	0	1	0	8	2
chr1_665860	chr1	1	665860	Bcin01g01690	276	Intergenic	downstream	LOW	Bcin01g01690	NA	NA	NA	0	0	1	0	0	0	1	0	8	2
chr1_665882	chr1	1	665882	Bcin01g01690	254	Intergenic	downstream	LOW	Bcin01g01690	NA	NA	NA	0	0	1	0	0	0	1	0	8	2
chr1_665915	chr1	1	665915	Bcin01g01690	221	Intergenic	downstream	LOW	Bcin01g01690	NA	NA	NA	0	0	1	0	0	0	1	0	8	2
chr1_665929	chr1	1	665929	Bcin01g01690	207	Intergenic	downstream	LOW	Bcin01g01690	NA	NA	NA	0	0	1	0	0	0	1	0	8	2
chr1_665963	chr1	1	665963	Bcin01g01690	173	Intergenic	downstream	LOW	Bcin01g01690	NA	NA	NA	0	0	1	0	0	0	1	0	8	2
chr1_666019	chr1	1	666019	Bcin01g01690	117	Intergenic	downstream	LOW	Bcin01g01690	NA	NA	NA	0	0	1	0	0	0	0	0	1	1
chr1_666039	chr1	1	666039	Bcin01g01690	97	Intergenic	downstream	LOW	Bcin01g01690	NA	NA	NA	0	0	1	0	0	0	1	0	8	2
chr1_666058	chr1	1	666058	Bcin01g01690	78	Intergenic	downstream	LOW	Bcin01g01690	NA	NA	NA	0	0	1	0	0	0	1	0	8	2
chr1_666063	chr1	1	666063	Bcin01g01690	73	Intergenic	downstream	LOW	Bcin01g01690	NA	NA	NA	0	0	1	0	0	0	1	0	8	2
chr1_666424	chr1	1	666424	Bcin01g01690	0	synonymous	synonymous_variant	LOW	Bcin01g01690	Bcin01g01690	CDS	NA	0	0	1	0	0	0	1	0	8	2
chr1_666934	chr1	1	666934	Bcin01g01690	0	intron	upstream	LOW	Bcin01g01690	Bcin01g01690	intron	NA	0	0	1	0	0	0	0	0	9	1
chr1_666963	chr1	1	666963	Bcin01g01690	0	intron	upstream	LOW	Bcin01g01690	Bcin01g01690	intron	NA	0	0	1	0	0	0	0	0	10	1
chr1_667606	chr1	1	667606	Bcin01g01690	227	Intergenic	upstream	LOW	Bcin01g01690	NA	NA	NA	0	0	1	0	0	0	0	0	1	1
chr1_670291	chr1	1	670291	Bcin01g01700	0	synonymous	synonymous_variant	LOW	Bcin01g01700	Bcin01g01700	CDS	NA	0	0	1	0	0	0	0	0	5	1
chr1_671238	chr1	1	671238	Bcin01g01700	183	Intergenic	upstream	LOW	Bcin01g01700	NA	NA	NA	0	1	0	0	0	0	1	0	2	2
chr1_671280	chr1	1	671280	Bcin01g01700	225	Intergenic	upstream	LOW	Bcin01g01700	NA	NA	NA	0	0	1	0	0	0	0	0	6	1
chr1_6721	chr1	1	6721	Bcin01g00010	0	missense	missense_variant	MODERATE	Bcin01g00010	Bcin01g00010	CDS	NA	0	0	0	0	0	0	0	1	1	1
chr1_673453	chr1	1	673453	Bcin01g01710	445	Intergenic	upstream	LOW	Bcin01g01710	NA	NA	NA	0	0	1	0	0	0	0	0	6	1
chr1_674462	chr1	1	674462	Bcin01g01720	0	synonymous	synonymous_variant	LOW	Bcin01g01720	Bcin01g01720	CDS	NA	0	0	1	0	0	0	1	0	9	2
chr1_674975	chr1	1	674975	Bcin01g01720	0	synonymous	synonymous_variant	LOW	Bcin01g01720	Bcin01g01720	CDS	NA	0	0	1	0	0	0	0	0	8	1
chr1_675493	chr1	1	675493	Bcin01g01720	67	3_prime_UTR	3_prime_UTR_variant	LOW	Bcin01g01720	Bcin01g01720	three_prime_UTR	NA	0	0	1	0	0	0	0	0	5	1
chr1_676257	chr1	1	676257	Bcin01g01730	69	3_prime_UTR	3_prime_UTR_variant	LOW	Bcin01g01730	Bcin01g01730	three_prime_UTR	NA	0	0	1	0	0	0	0	0	6	1
chr1_676893	chr1	1	676893	Bcin01g01730	0	synonymous	synonymous_variant	LOW	Bcin01g01730	Bcin01g01730	CDS	NA	0	0	1	0	0	0	0	0	5	1
chr1_677145	chr1	1	677145	Bcin01g01730	37	5_prime_UTR	5_prime_UTR_variant	LOW	Bcin01g01730	Bcin01g01730	five_prime_UTR	NA	0	0	1	0	0	0	0	0	1	1
chr1_677911	chr1	1	677911	Bcin01g01740	48	5_prime_UTR	5_prime_UTR_variant	LOW	Bcin01g01740	Bcin01g01740	five_prime_UTR	NA	0	0	1	0	0	0	0	0	9	1
chr1_678672	chr1	1	678672	Bcin01g01740	0	synonymous	synonymous_variant	LOW	Bcin01g01740	Bcin01g01740	CDS	NA	0	0	0	0	0	0	1	0	1	1
chr1_679716	chr1	1	679716	Bcin01g01740	0	missense	missense_variant	MODERATE	Bcin01g01740	Bcin01g01740	CDS	NA	0	0	0	1	0	0	0	0	1	1
chr1_691279	chr1	1	691279	Bcin01g01770	0	synonymous	synonymous_variant	LOW	Bcin01g01770	Bcin01g01770	CDS	NA	0	0	0	1	0	0	0	0	1	1
chr1_692150	chr1	1	692150	Bcin01g01770	22	Intergenic	upstream	LOW	Bcin01g01770	NA	NA	NA	0	0	0	1	0	0	1	0	5	2
chr1_692152	chr1	1	692152	Bcin01g01770	24	Intergenic	upstream	LOW	Bcin01g01770	NA	NA	NA	0	0	1	0	0	0	0	0	4	1
chr1_692158	chr1	1	692158	Bcin01g01770	30	Intergenic	upstream	LOW	Bcin01g01770	NA	NA	NA	0	0	1	0	0	0	0	0	4	1
chr1_692284	chr1	1	692284	Bcin01g01780	31	Intergenic	upstream	LOW	Bcin01g01780	NA	NA	NA	0	0	0	1	0	0	1	0	12	2
chr1_693685	chr1	1	693685	Bcin01g01780	317	3_prime_UTR	3_prime_UTR_variant	LOW	Bcin01g01780	Bcin01g01780	three_prime_UTR	NA	0	0	0	0	0	0	1	0	1	1
chr1_694648	chr1	1	694648	Bcin01g01790	117	3_prime_UTR	3_prime_UTR_variant	LOW	Bcin01g01790	Bcin01g01790	three_prime_UTR	NA	0	0	0	0	0	0	0	1	1	1
chr1_694826	chr1	1	694826	Bcin01g01790	0	intron	upstream	LOW	Bcin01g01790	Bcin01g01790	intron	NA	0	0	0	0	0	0	0	1	6	1
chr1_696163	chr1	1	696163	Bcin01g01790	0	synonymous	synonymous_variant	LOW	Bcin01g01790	Bcin01g01790	CDS	NA	0	0	0	0	0	0	0	1	1	1
chr1_696647	chr1	1	696647	Bcin01g01790	0	intron	upstream	LOW	Bcin01g01790	Bcin01g01790	intron	NA	0	0	0	0	0	0	0	1	1	1
chr1_696673	chr1	1	696673	Bcin01g01790	0	missense	missense_variant	MODERATE	Bcin01g01790	Bcin01g01790	CDS	NA	0	0	0	0	0	0	0	1	1	1
chr1_696695	chr1	1	696695	Bcin01g01790	0	synonymous	synonymous_variant	LOW	Bcin01g01790	Bcin01g01790	CDS	NA	0	0	0	0	0	0	0	1	1	1
chr1_696830	chr1	1	696830	Bcin01g01790	0	synonymous	synonymous_variant	LOW	Bcin01g01790	Bcin01g01790	CDS	NA	0	0	0	0	0	0	0	1	1	1
chr1_696867	chr1	1	696867	Bcin01g01790	0	missense	missense_variant	MODERATE	Bcin01g01790	Bcin01g01790	CDS	NA	0	0	0	0	0	0	0	1	1	1
chr1_697609	chr1	1	697609	Bcin01g01790	510	Intergenic	upstream	LOW	NA	NA	NA	NA	0	0	0	0	0	0	1	0	1	1
chr1_697864	chr1	1	697864	Bcin01g01790	765	Intergenic	upstream	LOW	NA	NA	NA	NA	0	0	0	0	0	0	0	1	1	1
chr1_699828	chr1	1	699828	Bcin01g01800	185	Intergenic	upstream	LOW	Bcin01g01800	NA	NA	NA	0	0	0	0	0	0	0	1	1	1
chr1_717646	chr1	1	717646	Bcin01g01880	0	synonymous	synonymous_variant	LOW	Bcin01g01880	Bcin01g01880	CDS	NA	0	0	0	0	1	0	0	0	1	1
chr1_732834	chr1	1	732834	Bcin01g01950	92	Intergenic	upstream	LOW	Bcin01g01950	NA	NA	NA	0	1	0	0	0	0	0	1	6	2
chr1_733305	chr1	1	733305	Bcin01g01940	858	Intergenic	upstream	LOW	NA	NA	NA	NA	0	0	1	0	0	0	0	0	6	1
chr1_736082	chr1	1	736082	Bcin01g01960	18	Intergenic	upstream	LOW	Bcin01g01960	NA	NA	NA	0	1	0	0	0	0	0	0	1	1
chr1_738971	chr1	1	738971	Bcin01g01990	113	Intergenic	upstream	LOW	Bcin01g01990	NA	NA	NA	0	1	0	0	0	0	0	0	1	1
chr1_744493	chr1	1	744493	Bcin01g02000	2350	Intergenic	upstream	LOW	NA	NA	NA	NA	0	1	0	0	0	0	0	0	1	1
chr1_744498	chr1	1	744498	Bcin01g02000	2355	Intergenic	upstream	LOW	NA	NA	NA	NA	0	0	1	0	0	0	0	0	1	1
chr1_756739	chr1	1	756739	Bcin01g02000-Bcin01g02010	NA	TE	intergenic_region	LOW	NA	NA	NA	TElength_<700bpsTermRepeats	0	0	0	0	0	0	1	0	1	1
chr1_759938	chr1	1	759938	Bcin01g02000-Bcin01g02010	NA	TE	intergenic_region	LOW	NA	NA	NA	TElength_<700bpsTermRepeats	0	0	0	0	0	0	0	1	3	1
chr1_770113	chr1	1	770113	Bcin01g02000-Bcin01g02010	NA	TE	intergenic_region	LOW	NA	NA	NA	TElength_<700bpsTermRepeats	0	0	0	0	0	0	1	0	1	1
chr1_777527	chr1	1	777527	Bcin01g02010	746	Intergenic	downstream	LOW	NA	NA	NA	NA	0	0	0	0	0	0	0	1	1	1
chr1_777553	chr1	1	777553	Bcin01g02010	720	Intergenic	downstream	LOW	NA	NA	NA	NA	0	1	0	0	0	0	0	0	1	1
chr1_777844	chr1	1	777844	Bcin01g02010	429	Intergenic	upstream	LOW	Bcin01g02010	NA	NA	NA	0	1	0	0	0	0	0	0	5	1
chr1_778465	chr1	1	778465	Bcin01g02010	66	3_prime_UTR	3_prime_UTR_variant	LOW	Bcin01g02010	Bcin01g02010	three_prime_UTR	NA	0	1	0	0	0	0	0	0	3	1
chr1_780598	chr1	1	780598	Bcin01g02010	1325	Intergenic	upstream	LOW	NA	NA	NA	NA	0	1	0	0	0	0	0	0	1	1
chr1_780668	chr1	1	780668	Bcin01g02010	1395	Intergenic	upstream	LOW	NA	NA	NA	NA	0	1	0	0	0	0	0	0	1	1
chr1_780676	chr1	1	780676	Bcin01g02010	1403	Intergenic	upstream	LOW	NA	NA	NA	NA	0	1	0	0	0	0	0	0	1	1
chr1_780722	chr1	1	780722	Bcin01g02010	1449	Intergenic	upstream	LOW	NA	NA	NA	NA	0	1	0	0	0	0	0	0	1	1
chr1_790726	chr1	1	790726	Bcin01g02040	214	Intergenic	5_prime_UTR_variant	LOW	Bcin01g02040	NA	NA	NA	0	1	0	0	0	0	0	0	1	1
chr1_793010	chr1	1	793010	Bcin01g02050	0	splice&intron	splice_region_variant&intron_variant	LOW	Bcin01g02050	Bcin01g02050	intron	NA	0	0	0	1	0	0	0	0	4	1
chr1_794292	chr1	1	794292	Bcin01g02050	310	3_prime_UTR	3_prime_UTR_variant	LOW	Bcin01g02050	Bcin01g02050	three_prime_UTR	NA	0	1	0	0	0	0	0	0	1	1
chr1_801487	chr1	1	801487	Bcin01g02080	137	Intergenic	upstream	LOW	Bcin01g02080	NA	NA	NA	0	1	0	1	0	0	0	0	2	2
chr1_813149	chr1	1	813149	Bcin01g02140	224	Intergenic	upstream	LOW	Bcin01g02140	NA	NA	NA	0	1	0	0	0	0	0	0	1	1
chr1_813151	chr1	1	813151	Bcin01g02140	222	Intergenic	upstream	LOW	Bcin01g02140	NA	NA	NA	0	1	0	0	0	0	1	0	2	2
chr1_815602	chr1	1	815602	Bcin01g02150	0	missense	missense_variant	MODERATE	Bcin01g02150	Bcin01g02150	CDS	NA	0	0	0	1	0	0	0	0	1	1
chr1_815710	chr1	1	815710	Bcin01g02150	0	missense	missense_variant	MODERATE	Bcin01g02150	Bcin01g02150	CDS	NA	0	0	0	0	0	0	1	0	1	1
chr1_833786	chr1	1	833786	Bcin01g02200	0	synonymous	synonymous_variant	LOW	Bcin01g02200	Bcin01g02200	CDS	NA	0	0	0	0	0	0	0	1	3	1
chr1_836008	chr1	1	836008	Bcin01g02200	1554	Intergenic	upstream	LOW	NA	NA	NA	NA	0	0	0	0	0	0	1	0	1	1
chr1_836058	chr1	1	836058	Bcin01g02200	1604	Intergenic	upstream	LOW	NA	NA	NA	NA	0	0	0	0	0	0	1	0	1	1
chr1_837259	chr1	1	837259	Bcin01g02220	641	Intergenic	upstream	LOW	NA	NA	NA	NA	0	0	1	0	0	1	0	0	7	2
chr1_837271	chr1	1	837271	Bcin01g02220	629	Intergenic	upstream	LOW	NA	NA	NA	NA	0	0	1	0	0	0	0	0	1	1
chr1_845841	chr1	1	845841	Bcin01g02240	2052	Intergenic	upstream	LOW	NA	NA	NA	NA	0	0	0	0	0	1	0	0	1	1
chr1_872687	chr1	1	872687	Bcin01g02300	88	Intergenic	upstream	LOW	Bcin01g02300	NA	NA	NA	0	0	1	0	0	0	0	0	3	1
chr1_877827	chr1	1	877827	Bcin01g02310	300	Intergenic	upstream	LOW	Bcin01g02310	NA	NA	NA	0	0	1	0	0	0	0	0	1	1
chr1_877959	chr1	1	877959	Bcin01g02310	432	Intergenic	upstream	LOW	Bcin01g02310	NA	NA	NA	0	0	1	0	0	0	0	0	1	1
chr1_882927	chr1	1	882927	Bcin01g02330	11	Intergenic	upstream	LOW	Bcin01g02330	NA	NA	NA	0	0	1	0	0	0	0	0	5	1
chr1_882939	chr1	1	882939	Bcin01g02330	23	Intergenic	upstream	LOW	Bcin01g02330	NA	NA	NA	0	0	1	0	0	0	0	0	1	1
chr1_883472	chr1	1	883472	Bcin01g02330	556	Intergenic	upstream	LOW	NA	NA	NA	NA	0	0	1	0	0	0	0	0	1	1
chr1_884350	chr1	1	884350	Bcin01g02350	0	synonymous	synonymous_variant	LOW	Bcin01g02350	Bcin01g02350	CDS	NA	0	1	0	0	0	0	0	0	1	1
chr1_884374	chr1	1	884374	Bcin01g02350	0	synonymous	synonymous_variant	LOW	Bcin01g02350	Bcin01g02350	CDS	NA	0	0	1	0	0	0	0	0	7	1
[truncated: 25,069 more rows]
