# Supplementary material for: Polygenic strategies for host-specific and general virulence of Botrytis cinerea across diverse eudicot hosts
Source: Genetics. 2025 Jun 9;230(3):iyaf079. doi: 10.1093/genetics/iyaf079 (PMC12239214; doi:10.1093/genetics/iyaf079)
Supplement: iyaf079_Supplementary_Data [file iyaf079_supplementary_data.zip › Table_S3_GENETICS-2025-308097.xlsx]

## Sheet: TableS3_Residuals_SNPs.csv
snp_id	Chrom	Num_Chr	start	Annotation_based_on	Distance_from_start_codon	Type_Final	Functional_annot	Functional_Effect	G500	Within_genes	gene_region	TE	Brapa	Cendivia	Cintybus	Gmax	Hannuus	Lactuca	Solanum	N_species
chr1_139249	chr1	1	139249	Bcin01g00320	3396	TE	downstream	LOW	NA	NA	NA	TE_BLRtx_Copia-1_BFB-I	0	0	0	1	0	0	0	1
chr1_140692	chr1	1	140692	Bcin01g00320	1953	TE	downstream	LOW	NA	NA	NA	TE_BLRtx_Copia-1_BFB-I	0	0	1	0	0	0	0	1
chr1_162771	chr1	1	162771	Bcin01g00370	908	Intergenic	upstream	LOW	NA	NA	NA	NA	0	0	0	1	0	0	0	1
chr1_170940	chr1	1	170940	Bcin01g00380	0	synonymous	synonymous_variant	LOW	Bcin01g00380	Bcin01g00380	CDS	NA	0	0	0	1	0	0	0	1
chr1_171369	chr1	1	171369	Bcin01g00380	0	synonymous	synonymous_variant	LOW	Bcin01g00380	Bcin01g00380	CDS	NA	0	0	0	1	0	0	0	1
chr1_221817	chr1	1	221817	Bcin01g00510	8	Intergenic	upstream	LOW	Bcin01g00510	NA	NA	NA	0	0	0	1	0	0	0	1
chr1_221908	chr1	1	221908	Bcin01g00510	99	Intergenic	upstream	LOW	Bcin01g00510	NA	NA	NA	0	0	0	1	0	0	0	1
chr1_222416	chr1	1	222416	Bcin01g00520	218	3_prime_UTR	3_prime_UTR_variant	LOW	Bcin01g00520	Bcin01g00520	three_prime_UTR	NA	0	0	0	1	0	0	0	1
chr1_222751	chr1	1	222751	Bcin01g00520	0	synonymous	synonymous_variant	LOW	Bcin01g00520	Bcin01g00520	CDS	NA	0	0	0	1	0	0	0	1
chr1_223992	chr1	1	223992	Bcin01g00520	0	intron	downstream	LOW	Bcin01g00520	Bcin01g00520	intron	NA	0	0	0	1	0	0	0	1
chr1_234043	chr1	1	234043	Bcin01g00540	0	synonymous	synonymous_variant	LOW	Bcin01g00540	Bcin01g00540	CDS	NA	0	0	0	1	0	0	0	1
chr1_238357	chr1	1	238357	Bcin01g00560	164	Intergenic	upstream	LOW	Bcin01g00560	NA	NA	NA	0	0	0	1	0	0	0	1
chr1_245391	chr1	1	245391	Bcin01g00580	37	Intergenic	upstream	LOW	Bcin01g00580	NA	NA	NA	0	0	0	1	0	0	0	1
chr1_246168	chr1	1	246168	Bcin01g00580	814	Intergenic	upstream	LOW	NA	NA	NA	NA	0	0	0	1	0	0	0	1
chr1_246525	chr1	1	246525	Bcin01g00590	0	missense	missense_variant	MODERATE	Bcin01g00590	Bcin01g00590	CDS	NA	0	0	0	1	0	0	0	1
chr1_266258	chr1	1	266258	Bcin01g00660	0	synonymous	synonymous_variant	LOW	Bcin01g00660	Bcin01g00660	CDS	NA	0	0	0	1	0	0	0	1
chr1_272958	chr1	1	272958	Bcin01g00700	0	missense	missense_variant	MODERATE	Bcin01g00700	Bcin01g00700	CDS	NA	0	0	0	1	0	0	0	1
chr1_471819	chr1	1	471819	Bcin01g01170	292	Intergenic	downstream	LOW	Bcin01g01170	NA	NA	NA	0	1	0	1	0	0	0	2
chr1_477950	chr1	1	477950	Bcin01g01180	590	Intergenic	upstream	LOW	NA	NA	NA	NA	0	0	1	0	0	0	0	1
chr1_492632	chr1	1	492632	Bcin01g01220	0	synonymous	synonymous_variant	LOW	Bcin01g01220	Bcin01g01220	CDS	NA	0	0	0	0	1	0	0	1
chr1_614579	chr1	1	614579	Bcin01g01580	242	Intergenic	upstream	LOW	Bcin01g01580	NA	NA	NA	0	0	0	0	0	1	0	1
chr1_779713	chr1	1	779713	Bcin01g02010	440	Intergenic	upstream	LOW	Bcin01g02010	NA	NA	NA	0	0	1	0	0	0	0	1
chr1_779766	chr1	1	779766	Bcin01g02010	493	Intergenic	upstream	LOW	Bcin01g02010	NA	NA	NA	0	0	1	0	0	0	0	1
chr1_779793	chr1	1	779793	Bcin01g02010	520	Intergenic	upstream	LOW	NA	NA	NA	NA	0	0	1	0	0	0	0	1
chr1_813039	chr1	1	813039	Bcin01g02140	334	Intergenic	upstream	LOW	Bcin01g02140	NA	NA	NA	0	0	1	0	0	0	0	1
chr1_813050	chr1	1	813050	Bcin01g02140	323	Intergenic	upstream	LOW	Bcin01g02140	NA	NA	NA	0	0	1	0	0	0	0	1
chr1_813068	chr1	1	813068	Bcin01g02140	305	Intergenic	upstream	LOW	Bcin01g02140	NA	NA	NA	0	0	1	0	0	0	0	1
chr1_815637	chr1	1	815637	Bcin01g02150	0	missense	missense_variant	MODERATE	Bcin01g02150	Bcin01g02150	CDS	NA	0	0	1	0	0	0	0	1
chr1_815663	chr1	1	815663	Bcin01g02150	0	synonymous	synonymous_variant	LOW	Bcin01g02150	Bcin01g02150	CDS	NA	0	0	1	0	0	0	0	1
chr1_815675	chr1	1	815675	Bcin01g02150	0	missense	missense_variant	MODERATE	Bcin01g02150	Bcin01g02150	CDS	NA	0	0	1	0	0	0	0	1
chr1_815677	chr1	1	815677	Bcin01g02150	0	missense	missense_variant	MODERATE	Bcin01g02150	Bcin01g02150	CDS	NA	0	0	1	0	0	0	0	1
chr1_881096	chr1	1	881096	Bcin01g02320	0	synonymous	synonymous_variant	LOW	Bcin01g02320	Bcin01g02320	CDS	NA	0	0	1	0	0	0	0	1
chr1_881327	chr1	1	881327	Bcin01g02320	114	3_prime_UTR	3_prime_UTR_variant	LOW	Bcin01g02320	Bcin01g02320	three_prime_UTR	NA	0	0	1	0	0	0	0	1
chr1_903881	chr1	1	903881	Bcin01g02440	935	Intergenic	upstream	LOW	NA	NA	NA	NA	0	1	0	0	0	0	0	1
chr1_906201	chr1	1	906201	Bcin01g02440	0	synonymous	synonymous_variant	LOW	Bcin01g02440	Bcin01g02440	CDS	NA	0	1	0	0	0	0	0	1
chr1_906408	chr1	1	906408	Bcin01g02440	0	synonymous	synonymous_variant	LOW	Bcin01g02440	Bcin01g02440	CDS	NA	0	1	0	0	0	0	0	1
chr1_910039	chr1	1	910039	Bcin01g02460	916	Intergenic	upstream	LOW	NA	NA	NA	NA	0	1	0	0	0	0	0	1
chr1_910096	chr1	1	910096	Bcin01g02460	859	Intergenic	upstream	LOW	NA	NA	NA	NA	0	1	0	0	0	0	0	1
chr1_911795	chr1	1	911795	Bcin01g02460	0	synonymous	synonymous_variant	LOW	Bcin01g02460	Bcin01g02460	CDS	NA	0	1	0	0	0	0	0	1
chr1_911819	chr1	1	911819	Bcin01g02460	0	synonymous	synonymous_variant	LOW	Bcin01g02460	Bcin01g02460	CDS	NA	0	1	0	0	0	0	0	1
chr1_913881	chr1	1	913881	Bcin01g02460	1458	Intergenic	downstream	LOW	NA	NA	NA	NA	0	0	1	0	0	0	0	1
chr1_914004	chr1	1	914004	Bcin01g02460	1581	Intergenic	downstream	LOW	NA	NA	NA	NA	0	0	1	0	0	0	0	1
chr1_923914	chr1	1	923914	Bcin01g02480	164	Intergenic	upstream	LOW	Bcin01g02480	NA	NA	NA	0	0	1	0	0	0	0	1
chr1_924121	chr1	1	924121	Bcin01g02480	371	Intergenic	upstream	LOW	Bcin01g02480	NA	NA	NA	0	0	1	0	0	0	0	1
chr1_924839	chr1	1	924839	tR-Ala	548	Intergenic	upstream	LOW	NA	NA	NA	NA	0	0	1	0	0	0	0	1
chr1_1026489	chr1	1	1026489	Bcin01g02760	0	synonymous	synonymous_variant	LOW	Bcin01g02760	Bcin01g02760	CDS	NA	0	0	0	1	0	0	0	1
chr1_1026569	chr1	1	1026569	Bcin01g02760	0	missense	missense_variant	MODERATE	Bcin01g02760	Bcin01g02760	CDS	NA	0	0	0	1	0	0	0	1
chr1_1026982	chr1	1	1026982	Bcin01g02760	0	missense	missense_variant	MODERATE	Bcin01g02760	Bcin01g02760	CDS	NA	0	0	0	1	0	0	0	1
chr1_1026996	chr1	1	1026996	Bcin01g02760	0	synonymous	synonymous_variant	LOW	Bcin01g02760	Bcin01g02760	CDS	NA	0	0	0	1	0	0	0	1
chr1_1079395	chr1	1	1079395	Bcin01g02930	106	3_prime_UTR	3_prime_UTR_variant	LOW	Bcin01g02930	Bcin01g02930	three_prime_UTR	NA	0	0	0	1	0	0	0	1
chr1_1083146	chr1	1	1083146	Bcin01g02940	1440	Intergenic	upstream	LOW	NA	NA	NA	NA	0	0	0	1	0	0	0	1
chr1_1083273	chr1	1	1083273	Bcin01g02950	0	synonymous	synonymous_variant	LOW	Bcin01g02950	Bcin01g02950	CDS	NA	0	0	0	1	0	0	0	1
chr1_1083303	chr1	1	1083303	Bcin01g02950	0	splice&synonymous	splice_region_variant&synonymous_variant	LOW	Bcin01g02950	Bcin01g02950	intron	NA	0	0	0	1	0	0	0	1
chr1_1083438	chr1	1	1083438	Bcin01g02950	0	splice&intron	splice_region_variant&intron_variant	LOW	Bcin01g02950	Bcin01g02950	intron	NA	0	0	0	1	0	0	0	1
chr1_1130714	chr1	1	1130714	Bcin01g03130	0	synonymous	synonymous_variant	LOW	Bcin01g03130	Bcin01g03130	CDS	NA	0	0	0	1	0	0	0	1
chr1_1370018	chr1	1	1370018	Bcin01g03800	112	Intergenic	downstream	LOW	Bcin01g03800	NA	NA	NA	0	0	0	0	1	0	0	1
chr1_1756034	chr1	1	1756034	Bcin01g04860	116	Intergenic	upstream	LOW	Bcin01g04860	NA	NA	NA	0	0	0	0	0	0	1	1
chr1_1777698	chr1	1	1777698	Bcin01g04920	332	Intergenic	downstream	LOW	Bcin01g04920	NA	NA	NA	0	0	1	0	0	0	0	1
chr1_1777704	chr1	1	1777704	Bcin01g04920	338	Intergenic	downstream	LOW	Bcin01g04920	NA	NA	NA	0	0	1	0	0	0	0	1
chr1_1777994	chr1	1	1777994	Bcin01g04920	628	Intergenic	downstream	LOW	NA	NA	NA	NA	0	0	1	0	0	0	0	1
chr1_2026780	chr1	1	2026780	Bcin01g05800	0	missense	missense_variant	MODERATE	Bcin01g05800	Bcin01g05800	CDS	NA	0	0	0	0	0	0	1	1
chr1_2027622	chr1	1	2027622	Bcin01g05800	0	intron	upstream	LOW	Bcin01g05800	Bcin01g05800	CDS	NA	0	0	1	0	0	0	0	1
chr1_2225417	chr1	1	2225417	Bcin01g06290	3105	Intergenic	upstream	LOW	NA	NA	NA	NA	0	0	0	0	0	1	0	1
chr1_2226089	chr1	1	2226089	Bcin01g06290	3777	Intergenic	upstream	LOW	NA	NA	NA	NA	0	0	0	0	0	1	0	1
chr1_2337829	chr1	1	2337829	Bcin01g06650	1825	Intergenic	upstream	LOW	NA	NA	NA	NA	0	0	0	0	0	1	0	1
chr1_2403845	chr1	1	2403845	Bcin01g06880	178	5_prime_UTR	5_prime_UTR_variant	LOW	Bcin01g06880	Bcin01g06880	five_prime_UTR	NA	0	0	0	0	0	1	0	1
chr1_2448821	chr1	1	2448821	Bcin01g07000	701	Intergenic	upstream	LOW	NA	NA	NA	NA	0	0	0	0	1	0	0	1
chr1_2448843	chr1	1	2448843	Bcin01g07000	679	Intergenic	upstream	LOW	NA	NA	NA	NA	0	0	0	0	1	0	0	1
chr1_2473310	chr1	1	2473310	Bcin01g07090	1527	Intergenic	upstream	LOW	NA	NA	NA	NA	0	0	0	0	0	1	0	1
chr1_2473319	chr1	1	2473319	Bcin01g07090	1518	Intergenic	upstream	LOW	NA	NA	NA	NA	0	0	0	0	0	1	0	1
chr1_2517274	chr1	1	2517274	Bcin01g07210	436	Intergenic	upstream	LOW	Bcin01g07210	NA	NA	NA	0	0	0	0	0	1	0	1
chr1_2518711	chr1	1	2518711	Bcin01g07220	0	synonymous	synonymous_variant	LOW	Bcin01g07220	Bcin01g07220	CDS	NA	0	0	0	0	0	1	0	1
chr1_2570480	chr1	1	2570480	Bcin01g07360	269	Intergenic	upstream	LOW	Bcin01g07360	NA	NA	NA	0	0	0	0	0	1	0	1
chr1_2576405	chr1	1	2576405	Bcin01g07370	1279	Intergenic	upstream	LOW	NA	NA	NA	NA	0	0	0	0	1	0	0	1
chr1_2576451	chr1	1	2576451	Bcin01g07370	1325	Intergenic	upstream	LOW	NA	NA	NA	NA	0	0	0	0	1	0	0	1
chr1_2577512	chr1	1	2577512	Bcin01g07370	2386	Intergenic	upstream	LOW	NA	NA	NA	NA	0	0	0	0	1	0	0	1
chr1_2600102	chr1	1	2600102	Bcin01g07430	117	5_prime_UTR	5_prime_UTR_variant	LOW	Bcin01g07430	Bcin01g07430	five_prime_UTR	NA	0	0	1	0	0	0	0	1
chr1_2603222	chr1	1	2603222	Bcin01g07450	0	synonymous	synonymous_variant	LOW	Bcin01g07450	Bcin01g07450	CDS	NA	0	0	1	0	0	0	0	1
chr1_2603365	chr1	1	2603365	Bcin01g07450	104	3_prime_UTR	3_prime_UTR_variant	LOW	Bcin01g07450	Bcin01g07450	three_prime_UTR	NA	0	0	1	0	0	0	0	1
chr1_2603383	chr1	1	2603383	Bcin01g07450	122	3_prime_UTR	3_prime_UTR_variant	LOW	Bcin01g07450	Bcin01g07450	three_prime_UTR	NA	0	0	1	0	0	0	0	1
chr1_2611639	chr1	1	2611639	Bcin01g07490	985	Intergenic	upstream	LOW	NA	NA	NA	NA	0	0	1	0	0	0	0	1
chr1_2611666	chr1	1	2611666	Bcin01g07490	1012	Intergenic	upstream	LOW	NA	NA	NA	NA	0	0	1	0	0	0	0	1
chr1_2613422	chr1	1	2613422	Bcin01g07500	0	synonymous	synonymous_variant	LOW	Bcin01g07500	Bcin01g07500	CDS	NA	0	0	0	0	0	1	0	1
chr1_2615015	chr1	1	2615015	Bcin01g07500	403	Intergenic	upstream	LOW	Bcin01g07500	NA	NA	NA	0	0	0	0	0	1	0	1
chr1_2615699	chr1	1	2615699	Bcin01g07510	323	Intergenic	upstream	LOW	Bcin01g07510	NA	NA	NA	0	0	0	0	0	1	0	1
chr1_2619154	chr1	1	2619154	Bcin01g07520	0	5_prime_UTR_premature_start_codon_gain	5_prime_UTR_premature_start_codon_gain_variant	LOW	Bcin01g07520	Bcin01g07520	five_prime_UTR	NA	0	0	0	0	0	1	0	1
chr1_2628796	chr1	1	2628796	Bcin01g07550	0	synonymous	synonymous_variant	LOW	Bcin01g07550	Bcin01g07550	CDS	NA	0	0	0	0	1	1	0	2
chr1_2721261	chr1	1	2721261	Bcin01g07740	412	Intergenic	upstream	LOW	Bcin01g07740	NA	NA	NA	0	0	0	0	0	1	0	1
chr1_2721301	chr1	1	2721301	Bcin01g07750	400	Intergenic	upstream	LOW	Bcin01g07750	NA	NA	NA	0	0	0	0	0	1	0	1
chr1_2721322	chr1	1	2721322	Bcin01g07750	379	Intergenic	upstream	LOW	Bcin01g07750	NA	NA	NA	0	0	0	0	0	1	0	1
chr1_2779701	chr1	1	2779701	Bcin01g07960	1450	Intergenic	downstream	LOW	NA	NA	NA	NA	0	0	0	0	0	1	0	1
chr1_2779702	chr1	1	2779702	Bcin01g07960	1451	Intergenic	downstream	LOW	NA	NA	NA	NA	0	0	0	0	0	1	0	1
chr1_2779946	chr1	1	2779946	Bcin01g07960	1695	Intergenic	downstream	LOW	NA	NA	NA	NA	0	0	0	0	0	1	0	1
chr1_2987496	chr1	1	2987496	Bcin01g08580	186	Intergenic	upstream	LOW	Bcin01g08580	NA	NA	NA	0	0	0	0	0	1	0	1
chr1_2987700	chr1	1	2987700	Bcin01g08580	390	Intergenic	upstream	LOW	Bcin01g08580	NA	NA	NA	0	0	0	0	0	1	0	1
chr1_3059421	chr1	1	3059421	Bcin01g08800	0	missense	missense_variant	MODERATE	Bcin01g08800	Bcin01g08800	CDS	NA	0	0	0	0	1	0	0	1
chr1_3059885	chr1	1	3059885	Bcin01g08810	221	Intergenic	upstream	LOW	Bcin01g08810	NA	NA	NA	0	0	0	0	1	0	0	1
chr1_3059912	chr1	1	3059912	Bcin01g08810	194	Intergenic	upstream	LOW	Bcin01g08810	NA	NA	NA	0	0	0	0	1	0	0	1
chr1_3087363	chr1	1	3087363	Bcin01g08880	390	Intergenic	5_prime_UTR_variant	LOW	Bcin01g08880	NA	NA	NA	0	0	0	0	0	0	1	1
chr1_3087565	chr1	1	3087565	Bcin01g08890	336	5_prime_UTR	5_prime_UTR_variant	LOW	Bcin01g08890	Bcin01g08890	five_prime_UTR	NA	0	0	0	0	0	0	1	1
chr1_3087576	chr1	1	3087576	Bcin01g08890	325	5_prime_UTR	5_prime_UTR_variant	LOW	Bcin01g08890	Bcin01g08890	five_prime_UTR	NA	0	0	0	0	0	0	1	1
chr1_3088551	chr1	1	3088551	Bcin01g08890	0	synonymous	synonymous_variant	LOW	Bcin01g08890	Bcin01g08890	CDS	NA	0	0	0	0	0	0	1	1
chr1_3089906	chr1	1	3089906	Bcin01g08890	134	3_prime_UTR	3_prime_UTR_variant	LOW	Bcin01g08890	Bcin01g08890	three_prime_UTR	NA	0	0	0	0	0	0	1	1
chr1_3090057	chr1	1	3090057	Bcin01g08890	285	3_prime_UTR	3_prime_UTR_variant	LOW	Bcin01g08890	Bcin01g08890	three_prime_UTR	NA	0	0	0	0	0	0	1	1
chr1_3122951	chr1	1	3122951	Bcin01g08970	0	synonymous	synonymous_variant	LOW	Bcin01g08970	Bcin01g08970	CDS	NA	0	0	0	0	0	0	1	1
chr1_3134133	chr1	1	3134133	Bcin01g08990	123	5_prime_UTR	5_prime_UTR_variant	LOW	Bcin01g08990	Bcin01g08990	five_prime_UTR	NA	0	0	0	0	0	0	1	1
chr1_3185934	chr1	1	3185934	Bcin01g09120	738	Intergenic	upstream	LOW	NA	NA	NA	NA	0	0	0	0	0	1	0	1
chr1_3232904	chr1	1	3232904	Bcin01g09300	0	synonymous	synonymous_variant	LOW	Bcin01g09300	Bcin01g09300	CDS	NA	0	0	0	0	0	0	1	1
chr1_3232928	chr1	1	3232928	Bcin01g09300	0	synonymous	synonymous_variant	LOW	Bcin01g09300	Bcin01g09300	CDS	NA	0	0	0	0	0	0	1	1
chr1_3264288	chr1	1	3264288	Bcin01g09380	105	3_prime_UTR	3_prime_UTR_variant	LOW	Bcin01g09380	Bcin01g09380	three_prime_UTR	NA	0	0	0	0	0	0	1	1
chr1_3361179	chr1	1	3361179	Bcin01g09680	0	intron	upstream	LOW	Bcin01g09680	Bcin01g09680	intron	NA	0	0	0	1	0	0	0	1
chr1_3390593	chr1	1	3390593	Bcin01g09740	548	Intergenic	upstream	LOW	NA	NA	NA	NA	0	0	0	0	0	0	1	1
chr1_3395745	chr1	1	3395745	Bcin01g09770	207	Intergenic	upstream	LOW	Bcin01g09770	NA	NA	NA	0	0	0	1	0	0	0	1
chr1_3446794	chr1	1	3446794	Bcin01g09920	0	synonymous	synonymous_variant	LOW	Bcin01g09920	Bcin01g09920	CDS	NA	0	0	0	1	0	0	0	1
chr1_3448119	chr1	1	3448119	Bcin01g09920	0	synonymous	synonymous_variant	LOW	Bcin01g09920	Bcin01g09920	CDS	NA	0	1	0	0	0	0	0	1
chr1_3455672	chr1	1	3455672	Bcin01g09940	0	synonymous	synonymous_variant	LOW	Bcin01g09940	Bcin01g09940	CDS	NA	0	0	0	1	0	0	0	1
chr1_3456658	chr1	1	3456658	Bcin01g09940	0	synonymous	synonymous_variant	LOW	Bcin01g09940	Bcin01g09940	CDS	NA	0	0	0	1	0	0	0	1
chr1_3457938	chr1	1	3457938	Bcin01g09940	0	synonymous	synonymous_variant	LOW	Bcin01g09940	Bcin01g09940	CDS	NA	0	0	0	1	0	0	0	1
chr1_3458330	chr1	1	3458330	Bcin01g09940	0	intron	intron_variant	LOW	Bcin01g09940	Bcin01g09940	intron	NA	0	0	0	1	0	0	0	1
chr1_3459260	chr1	1	3459260	Bcin01g09940	0	synonymous	synonymous_variant	LOW	Bcin01g09940	Bcin01g09940	CDS	NA	0	0	0	1	0	0	0	1
chr1_3470444	chr1	1	3470444	Bcin01g09950	923	Intergenic	downstream	LOW	NA	NA	NA	NA	0	0	0	1	0	0	0	1
chr1_3470544	chr1	1	3470544	Bcin01g09950	1023	Intergenic	downstream	LOW	NA	NA	NA	NA	0	0	0	1	0	0	0	1
chr1_3543204	chr1	1	3543204	Bcin01g10150	0	synonymous	synonymous_variant	LOW	Bcin01g10150	Bcin01g10150	CDS	NA	0	0	0	1	0	0	0	1
chr1_3544951	chr1	1	3544951	Bcin01g10150	1095	Intergenic	upstream	LOW	NA	NA	NA	NA	0	0	0	1	0	0	0	1
chr1_3544983	chr1	1	3544983	Bcin01g10150	1127	Intergenic	upstream	LOW	NA	NA	NA	NA	0	0	0	1	0	0	0	1
chr1_3545825	chr1	1	3545825	Bcin01g10160	517	Intergenic	upstream	LOW	NA	NA	NA	NA	0	0	0	1	0	0	0	1
chr1_3546827	chr1	1	3546827	Bcin01g10160	0	splice&intron	splice_region_variant&intron_variant	LOW	Bcin01g10160	Bcin01g10160	intron	NA	0	0	0	1	0	0	0	1
chr1_3546940	chr1	1	3546940	Bcin01g10160	0	missense	missense_variant	MODERATE	Bcin01g10160	Bcin01g10160	CDS	NA	0	0	0	1	0	0	0	1
chr1_3546958	chr1	1	3546958	Bcin01g10160	0	missense	missense_variant	MODERATE	Bcin01g10160	Bcin01g10160	CDS	NA	0	0	0	1	0	0	0	1
chr1_3547493	chr1	1	3547493	Bcin01g10160	0	synonymous	synonymous_variant	LOW	Bcin01g10160	Bcin01g10160	CDS	NA	0	0	0	1	0	0	0	1
chr1_3547580	chr1	1	3547580	Bcin01g10160	0	synonymous	synonymous_variant	LOW	Bcin01g10160	Bcin01g10160	CDS	NA	0	0	0	1	0	0	0	1
chr1_3547823	chr1	1	3547823	Bcin01g10160	0	synonymous	synonymous_variant	LOW	Bcin01g10160	Bcin01g10160	CDS	NA	0	0	0	1	0	0	0	1
chr1_3548324	chr1	1	3548324	Bcin01g10160	0	missense	missense_variant	MODERATE	Bcin01g10160	Bcin01g10160	CDS	NA	0	0	0	1	0	0	0	1
chr1_3549302	chr1	1	3549302	Bcin01g10170	0	missense	missense_variant	MODERATE	Bcin01g10170	Bcin01g10170	CDS	NA	0	0	0	1	0	0	0	1
chr1_3556824	chr1	1	3556824	Bcin01g10190	103	Intergenic	upstream	LOW	Bcin01g10190	NA	NA	NA	0	0	0	1	0	0	0	1
chr1_3575512	chr1	1	3575512	Bcin01g10260	469	Intergenic	upstream	LOW	Bcin01g10260	NA	NA	NA	0	0	1	0	0	0	0	1
chr1_3575526	chr1	1	3575526	Bcin01g10260	483	Intergenic	upstream	LOW	Bcin01g10260	NA	NA	NA	0	0	1	0	0	0	0	1
chr1_3580884	chr1	1	3580884	Bcin01g10270	883	Intergenic	downstream	LOW	NA	NA	NA	NA	0	0	1	0	0	0	0	1
chr1_3627998	chr1	1	3627998	Bcin01g10420	742	Intergenic	upstream	LOW	NA	NA	NA	NA	0	0	1	0	0	0	0	1
chr1_3630388	chr1	1	3630388	Bcin01g10420	0	synonymous	synonymous_variant	LOW	Bcin01g10420	Bcin01g10420	CDS	NA	0	0	0	1	0	0	0	1
chr1_3644747	chr1	1	3644747	Bcin01g10460	11	5_prime_UTR	5_prime_UTR_variant	LOW	Bcin01g10460	Bcin01g10460	five_prime_UTR	NA	0	0	1	0	0	0	0	1
chr1_3797735	chr1	1	3797735	Bcin01g10870	806	Intergenic	downstream	LOW	NA	NA	NA	NA	0	0	1	0	0	0	0	1
chr1_3974644	chr1	1	3974644	Bcin01g11350	508	Intergenic	upstream	LOW	NA	NA	NA	NA	0	0	0	1	0	0	0	1
chr1_4003421	chr1	1	4003421	Bcin01g11430	2506	TE	downstream	LOW	NA	NA	NA	TElength_<700bpsTermRepeats	1	1	0	0	0	0	0	2
chr1_4003440	chr1	1	4003440	Bcin01g11430	2525	TE	downstream	LOW	NA	NA	NA	TElength_<700bpsTermRepeats	1	0	0	0	1	0	0	2
chr10_59609	chr10	10	59609	Bcin10g00160	0	synonymous	synonymous_variant	LOW	Bcin10g00160	Bcin10g00160	CDS	NA	0	0	0	1	0	0	0	1
chr10_60637	chr10	10	60637	Bcin10g00160	0	missense	missense_variant	MODERATE	Bcin10g00160	Bcin10g00160	CDS	NA	0	0	0	1	0	0	0	1
chr10_60754	chr10	10	60754	Bcin10g00160	29	Intergenic	downstream	LOW	Bcin10g00160	NA	NA	NA	0	0	0	1	0	0	0	1
chr10_60842	chr10	10	60842	Bcin10g00160	117	Intergenic	downstream	LOW	Bcin10g00160	NA	NA	NA	0	0	0	1	0	0	0	1
chr10_60908	chr10	10	60908	Bcin10g00160	183	Intergenic	downstream	LOW	Bcin10g00160	NA	NA	NA	0	0	0	1	0	0	0	1
chr10_60913	chr10	10	60913	Bcin10g00160	188	Intergenic	downstream	LOW	Bcin10g00160	NA	NA	NA	0	0	0	1	0	0	0	1
chr10_60982	chr10	10	60982	Bcin10g00160	257	Intergenic	downstream	LOW	Bcin10g00160	NA	NA	NA	0	0	0	1	0	0	0	1
chr10_60998	chr10	10	60998	Bcin10g00160	273	Intergenic	downstream	LOW	Bcin10g00160	NA	NA	NA	0	0	0	1	0	0	0	1
chr10_63694	chr10	10	63694	Bcin10g00170	2159	Intergenic	downstream	LOW	NA	NA	NA	NA	0	0	0	1	0	0	0	1
chr10_82008	chr10	10	82008	Bcin10g00200	0	missense	missense_variant	MODERATE	Bcin10g00200	Bcin10g00200	CDS	NA	0	1	0	0	0	0	0	1
chr10_87723	chr10	10	87723	Bcin10g00210	1548	Intergenic	upstream	LOW	NA	NA	NA	NA	0	0	1	0	0	0	0	1
chr10_234911	chr10	10	234911	Bcin10g00580	903	Intergenic	downstream	LOW	NA	NA	NA	NA	0	0	0	1	0	0	0	1
chr10_287745	chr10	10	287745	Bcin10g00660	372	Intergenic	upstream	LOW	Bcin10g00660	NA	NA	NA	0	0	0	0	1	0	0	1
chr10_322333	chr10	10	322333	Bcin10g00760	932	Intergenic	upstream	LOW	NA	NA	NA	NA	0	1	0	0	0	0	0	1
chr10_497605	chr10	10	497605	Bcin10g01280	324	Intergenic	upstream	LOW	Bcin10g01280	NA	NA	NA	0	0	0	0	0	1	0	1
chr10_498167	chr10	10	498167	Bcin10g01280	0	missense	missense_variant	MODERATE	Bcin10g01280	Bcin10g01280	CDS	NA	0	0	0	0	0	1	0	1
chr10_568275	chr10	10	568275	Bcin10g01490	651	Intergenic	upstream	LOW	NA	NA	NA	NA	0	0	0	0	1	0	0	1
chr10_615939	chr10	10	615939	Bcin10g01610	883	Intergenic	upstream	LOW	NA	NA	NA	NA	0	0	0	1	0	0	0	1
chr10_637506	chr10	10	637506	Bcin10g01670	1586	Intergenic	upstream	LOW	NA	NA	NA	NA	0	0	1	0	0	0	0	1
chr10_783428	chr10	10	783428	Bcin10g02010	0	missense	missense_variant	MODERATE	Bcin10g02010	Bcin10g02010	CDS	NA	0	0	1	0	0	0	0	1
chr10_866621	chr10	10	866621	tR-Ser	623	Intergenic	upstream	LOW	NA	NA	NA	NA	0	0	0	0	1	0	0	1
chr10_1007757	chr10	10	1007757	Bcin10g02650	0	synonymous	synonymous_variant	LOW	Bcin10g02650	Bcin10g02650	CDS	NA	0	0	1	0	0	0	0	1
chr10_1041097	chr10	10	1041097	Bcin10g02780	0	missense	missense_variant	MODERATE	Bcin10g02780	Bcin10g02780	CDS	NA	0	0	0	0	1	0	0	1
chr10_1042594	chr10	10	1042594	Bcin10g02780	214	Intergenic	upstream	LOW	Bcin10g02780	NA	NA	NA	0	0	0	0	1	0	0	1
chr10_1084583	chr10	10	1084583	Bcin10g02910	878	Intergenic	upstream	LOW	NA	NA	NA	NA	0	1	0	1	0	0	0	2
chr10_1084802	chr10	10	1084802	Bcin10g02910	659	Intergenic	upstream	LOW	NA	NA	NA	NA	0	0	0	1	0	0	0	1
chr10_1084974	chr10	10	1084974	Bcin10g02910	487	Intergenic	upstream	LOW	Bcin10g02910	NA	NA	NA	0	0	0	1	0	0	0	1
chr10_1090149	chr10	10	1090149	Bcin10g02930	822	Intergenic	upstream	LOW	NA	NA	NA	NA	0	0	0	1	0	0	0	1
chr10_1109191	chr10	10	1109191	Bcin10g02980	867	Intergenic	upstream	LOW	NA	NA	NA	NA	0	0	1	0	0	0	0	1
chr10_1135389	chr10	10	1135389	Bcin10g03040-Bcin10g03050	NA	intergenic	intergenic_region	LOW	NA	NA	NA	NA	0	0	1	0	0	0	0	1
chr10_1138792	chr10	10	1138792	Bcin10g03040-Bcin10g03050	NA	TE	intergenic_region	LOW	NA	NA	NA	SSRCoverage_0.37)	0	0	1	0	0	0	0	1
chr10_1145161	chr10	10	1145161	Bcin10g03040-Bcin10g03050	NA	intergenic	intergenic_region	LOW	NA	NA	NA	NA	0	0	1	0	0	0	0	1
chr10_1147905	chr10	10	1147905	Bcin10g03040-Bcin10g03050	NA	intergenic	intergenic_region	LOW	NA	NA	NA	NA	0	0	1	0	0	0	0	1
chr10_1153221	chr10	10	1153221	Bcin10g03040-Bcin10g03050	NA	TE	intergenic_region	LOW	NA	NA	NA	TElength_<700bpsTermRepeats	0	0	1	0	0	0	0	1
chr10_1156627	chr10	10	1156627	Bcin10g03040-Bcin10g03050	NA	intergenic	intergenic_region	LOW	NA	NA	NA	NA	0	0	1	0	0	0	0	1
chr10_1156881	chr10	10	1156881	Bcin10g03040-Bcin10g03050	NA	TE	intergenic_region	LOW	NA	NA	NA	TElength_<700bpsTermRepeats	0	0	1	0	0	0	0	1
chr10_1156901	chr10	10	1156901	Bcin10g03040-Bcin10g03050	NA	TE	intergenic_region	LOW	NA	NA	NA	TElength_<700bpsTermRepeats	0	0	1	0	0	0	0	1
chr10_1164335	chr10	10	1164335	Bcin10g03050	3807	TE	downstream	LOW	NA	NA	NA	TElength_<700bpsTermRepeats	0	0	1	0	0	0	0	1
chr10_1184347	chr10	10	1184347	Bcin10g03100	907	Intergenic	upstream	LOW	NA	NA	NA	NA	0	0	1	0	0	0	0	1
chr10_1184365	chr10	10	1184365	Bcin10g03100	925	Intergenic	upstream	LOW	NA	NA	NA	NA	0	0	1	0	0	0	0	1
chr10_1282766	chr10	10	1282766	Bcin10g03370	519	Intergenic	upstream	LOW	NA	NA	NA	NA	0	0	0	1	0	0	0	1
chr10_1388970	chr10	10	1388970	Bcin10g03640	2409	Intergenic	upstream	LOW	NA	NA	NA	NA	0	0	0	1	0	0	0	1
chr10_1439971	chr10	10	1439971	Bcin10g03790	2065	Intergenic	upstream	LOW	NA	NA	NA	NA	0	0	1	0	0	0	0	1
chr10_1441615	chr10	10	1441615	Bcin10g03790	3709	Intergenic	downstream	LOW	NA	NA	NA	NA	0	0	1	0	0	0	0	1
chr10_1445478	chr10	10	1445478	Bcin10g03800	3882	Intergenic	upstream	LOW	NA	NA	NA	NA	0	0	0	1	0	0	0	1
chr10_1589216	chr10	10	1589216	Bcin10g04130	3690	Intergenic	upstream	LOW	NA	NA	NA	NA	0	0	1	0	0	0	0	1
chr10_1600460	chr10	10	1600460	Bcin10g04150	0	missense	missense_variant	MODERATE	Bcin10g04150	Bcin10g04150	CDS	NA	0	0	1	0	0	0	0	1
chr10_1606592	chr10	10	1606592	Bcin10g04170	204	Intergenic	upstream	LOW	Bcin10g04170	NA	NA	NA	0	0	1	0	0	0	0	1
chr10_1606606	chr10	10	1606606	Bcin10g04170	190	Intergenic	upstream	LOW	Bcin10g04170	NA	NA	NA	0	0	1	0	0	0	0	1
chr10_1606621	chr10	10	1606621	Bcin10g04170	175	Intergenic	upstream	LOW	Bcin10g04170	NA	NA	NA	0	0	1	0	0	0	0	1
chr10_1643934	chr10	10	1643934	Bcin10g04250	380	Intergenic	upstream	LOW	Bcin10g04250	NA	NA	NA	0	0	0	0	0	0	1	1
chr10_1654468	chr10	10	1654468	Bcin10g04290	1006	Intergenic	upstream	LOW	NA	NA	NA	NA	0	0	1	0	0	0	0	1
chr10_1659920	chr10	10	1659920	Bcin10g04320	526	Intergenic	upstream	LOW	NA	NA	NA	NA	0	0	0	0	1	0	0	1
chr10_1659927	chr10	10	1659927	Bcin10g04320	519	Intergenic	upstream	LOW	NA	NA	NA	NA	0	0	0	0	1	0	0	1
chr10_1691452	chr10	10	1691452	Bcin10g04400	1553	Intergenic	upstream	LOW	NA	NA	NA	NA	0	0	0	0	1	0	0	1
chr10_1727758	chr10	10	1727758	Bcin10g04500	487	Intergenic	upstream	LOW	Bcin10g04500	NA	NA	NA	0	0	0	0	1	0	0	1
chr10_1878498	chr10	10	1878498	Bcin10g04970	0	synonymous	synonymous_variant	LOW	Bcin10g04970	Bcin10g04970	CDS	NA	0	0	1	0	0	0	0	1
chr10_1878804	chr10	10	1878804	Bcin10g04970	0	synonymous	synonymous_variant	LOW	Bcin10g04970	Bcin10g04970	CDS	NA	0	0	1	0	0	0	0	1
chr10_1885413	chr10	10	1885413	Bcin10g05000	0	missense	missense_variant	MODERATE	Bcin10g05000	Bcin10g05000	CDS	NA	0	0	1	0	0	0	0	1
chr10_1885423	chr10	10	1885423	Bcin10g05000	0	synonymous	synonymous_variant	LOW	Bcin10g05000	Bcin10g05000	CDS	NA	0	0	1	0	0	0	0	1
chr10_1894587	chr10	10	1894587	Bcin10g05030	977	Intergenic	upstream	LOW	NA	NA	NA	NA	0	0	1	0	0	0	0	1
chr10_1894635	chr10	10	1894635	Bcin10g05030	929	Intergenic	upstream	LOW	NA	NA	NA	NA	0	0	1	0	0	0	0	1
chr10_1912863	chr10	10	1912863	Bcin10g05060	350	Intergenic	upstream	LOW	Bcin10g05060	NA	NA	NA	0	0	1	0	0	0	0	1
chr10_1943701	chr10	10	1943701	Bcin10g05130	357	Intergenic	downstream	LOW	Bcin10g05130	NA	NA	NA	0	0	0	0	0	1	0	1
chr10_2125988	chr10	10	2125988	Bcin10g05600	2296	Intergenic	upstream	LOW	NA	NA	NA	NA	0	0	1	0	0	0	0	1
chr11_136650	chr11	11	136650	Bcin11g00390	49	Intergenic	upstream	LOW	Bcin11g00390	NA	NA	NA	1	0	0	0	0	0	0	1
chr11_136975	chr11	11	136975	Bcin11g00390	0	synonymous	synonymous_variant	LOW	Bcin11g00390	Bcin11g00390	CDS	NA	1	0	0	0	0	0	0	1
chr11_137196	chr11	11	137196	Bcin11g00390	0	intron	upstream	LOW	Bcin11g00390	Bcin11g00390	intron	NA	1	0	0	0	0	0	0	1
chr11_138425	chr11	11	138425	Bcin11g00390	684	Intergenic	upstream	LOW	NA	NA	NA	NA	1	0	0	0	0	0	0	1
chr11_138874	chr11	11	138874	Bcin11g00390	1133	Intergenic	upstream	LOW	NA	NA	NA	NA	0	0	1	0	0	0	0	1
chr11_282018	chr11	11	282018	Bcin11g00760	0	synonymous	synonymous_variant	LOW	Bcin11g00760	Bcin11g00760	three_prime_UTR	NA	0	0	0	1	0	0	0	1
chr11_282592	chr11	11	282592	Bcin11g00760	525	Intergenic	downstream	LOW	NA	NA	NA	NA	0	0	0	1	0	0	0	1
chr11_286524	chr11	11	286524	Bcin11g00780	80	Intergenic	upstream	LOW	Bcin11g00780	NA	NA	NA	0	1	0	0	0	0	0	1
chr11_307591	chr11	11	307591	Bcin11g00860	0	synonymous	synonymous_variant	LOW	Bcin11g00860	Bcin11g00860	CDS	NA	0	0	0	0	1	0	0	1
chr11_309576	chr11	11	309576	Bcin11g00860	266	Intergenic	upstream	LOW	Bcin11g00860	NA	NA	NA	0	0	0	1	0	0	0	1
chr11_312570	chr11	11	312570	Bcin11g00880	106	Intergenic	upstream	LOW	Bcin11g00880	NA	NA	NA	0	0	0	1	0	0	0	1
chr11_312869	chr11	11	312869	Bcin11g00880	0	missense	missense_variant	MODERATE	Bcin11g00880	Bcin11g00880	CDS	NA	0	0	0	0	1	0	0	1
chr11_312896	chr11	11	312896	Bcin11g00880	0	missense	missense_variant	MODERATE	Bcin11g00880	Bcin11g00880	CDS	NA	0	0	0	0	1	0	0	1
chr11_312902	chr11	11	312902	Bcin11g00880	0	missense	missense_variant	MODERATE	Bcin11g00880	Bcin11g00880	CDS	NA	0	0	0	0	1	0	0	1
chr11_314316	chr11	11	314316	Bcin11g00890	596	Intergenic	upstream	LOW	NA	NA	NA	NA	0	0	0	0	1	0	0	1
chr11_314339	chr11	11	314339	Bcin11g00890	573	Intergenic	upstream	LOW	NA	NA	NA	NA	0	0	0	0	1	0	0	1
chr11_314384	chr11	11	314384	Bcin11g00890	528	Intergenic	upstream	LOW	NA	NA	NA	NA	0	0	0	0	1	0	0	1
chr11_314386	chr11	11	314386	Bcin11g00890	526	Intergenic	upstream	LOW	NA	NA	NA	NA	0	0	0	0	1	0	0	1
chr11_314399	chr11	11	314399	Bcin11g00890	513	Intergenic	upstream	LOW	NA	NA	NA	NA	0	0	0	0	1	0	0	1
chr11_315003	chr11	11	315003	Bcin11g00890	0	missense	missense_variant	MODERATE	Bcin11g00890	Bcin11g00890	CDS	NA	0	0	0	0	1	0	0	1
chr11_315064	chr11	11	315064	Bcin11g00890	0	synonymous	synonymous_variant	LOW	Bcin11g00890	Bcin11g00890	CDS	NA	0	0	0	0	1	0	0	1
chr11_319436	chr11	11	319436	Bcin11g00910	0	missense	missense_variant	MODERATE	Bcin11g00910	Bcin11g00910	CDS	NA	0	0	0	1	0	0	0	1
chr11_324123	chr11	11	324123	Bcin11g00920	708	Intergenic	upstream	LOW	NA	NA	NA	NA	0	0	0	0	1	0	0	1
chr11_324860	chr11	11	324860	Bcin11g00930	32	Intergenic	upstream	LOW	Bcin11g00930	NA	NA	NA	0	0	0	1	0	0	0	1
chr11_333357	chr11	11	333357	Bcin11g00940	3487	Intergenic	upstream	LOW	NA	NA	NA	NA	0	0	0	1	0	0	0	1
chr11_336278	chr11	11	336278	Bcin11g00950	1807	Intergenic	upstream	LOW	NA	NA	NA	NA	0	0	0	1	0	0	0	1
chr11_336396	chr11	11	336396	Bcin11g00950	1689	Intergenic	upstream	LOW	NA	NA	NA	NA	0	0	0	1	0	0	0	1
chr11_336416	chr11	11	336416	Bcin11g00950	1669	Intergenic	upstream	LOW	NA	NA	NA	NA	0	0	0	1	0	0	0	1
chr11_336440	chr11	11	336440	Bcin11g00950	1645	Intergenic	upstream	LOW	NA	NA	NA	NA	0	0	0	1	0	0	0	1
chr11_336490	chr11	11	336490	Bcin11g00950	1595	Intergenic	upstream	LOW	NA	NA	NA	NA	0	0	0	1	0	0	0	1
chr11_468807	chr11	11	468807	Bcin11g01380	0	synonymous	synonymous_variant	LOW	Bcin11g01380	Bcin11g01380	CDS	NA	0	0	0	0	0	0	1	1
chr11_469915	chr11	11	469915	Bcin11g01380	161	Intergenic	upstream	LOW	Bcin11g01380	NA	NA	NA	1	0	0	0	0	0	0	1
chr11_504815	chr11	11	504815	Bcin11g01510	136	Intergenic	upstream	LOW	Bcin11g01510	NA	NA	NA	0	0	0	0	1	0	0	1
chr11_504851	chr11	11	504851	Bcin11g01510	172	Intergenic	upstream	LOW	Bcin11g01510	NA	NA	NA	0	0	0	0	1	0	0	1
chr11_526466	chr11	11	526466	Bcin11g01620	0	intron	upstream	LOW	Bcin11g01620	Bcin11g01620	intron	NA	0	0	0	0	0	0	1	1
chr11_633076	chr11	11	633076	Bcin11g01940	2926	TE	upstream	LOW	NA	NA	NA	TElength_<700bpsTermRepeats	0	0	0	1	0	0	0	1
chr11_673640	chr11	11	673640	Bcin11g02030	640	Intergenic	upstream	LOW	NA	NA	NA	NA	0	0	0	0	0	1	0	1
chr11_678279	chr11	11	678279	Bcin11g02040	455	Intergenic	upstream	LOW	Bcin11g02040	NA	NA	NA	0	0	0	0	1	0	0	1
chr11_678304	chr11	11	678304	Bcin11g02040	430	Intergenic	upstream	LOW	Bcin11g02040	NA	NA	NA	0	0	0	0	1	0	0	1
chr11_691411	chr11	11	691411	Bcin11g02070	439	Intergenic	upstream	LOW	Bcin11g02070	NA	NA	NA	0	0	0	0	0	1	0	1
chr11_692134	chr11	11	692134	Bcin11g02070	1162	Intergenic	upstream	LOW	NA	NA	NA	NA	0	0	0	0	0	1	0	1
chr11_880137	chr11	11	880137	Bcin11g02550	196	Intergenic	upstream	LOW	Bcin11g02550	NA	NA	NA	0	0	0	0	0	1	0	1
chr11_997760	chr11	11	997760	Bcin11g02910	796	Intergenic	upstream	LOW	NA	NA	NA	NA	0	0	0	0	0	1	0	1
chr11_1132461	chr11	11	1132461	Bcin11g03300	694	Intergenic	upstream	LOW	NA	NA	NA	NA	0	0	0	0	0	1	0	1
chr11_1259146	chr11	11	1259146	Bcin11g03580	0	intron	intron_variant	LOW	Bcin11g03580	Bcin11g03580	intron	NA	0	0	0	0	0	1	0	1
chr11_1419645	chr11	11	1419645	Bcin11g03810	1677	Intergenic	downstream	LOW	NA	NA	NA	NA	0	0	0	0	1	0	0	1
chr11_1446079	chr11	11	1446079	Fungi_U3	591	Intergenic	upstream	LOW	NA	NA	NA	NA	0	0	1	0	0	0	0	1
chr11_1448352	chr11	11	1448352	Bcin11g03860	0	synonymous	synonymous_variant	LOW	Bcin11g03860	Bcin11g03860	CDS	NA	0	0	1	0	0	0	0	1
chr11_1500001	chr11	11	1500001	Bcin11g04000	824	3_prime_UTR	3_prime_UTR_variant	LOW	NA	NA	NA	NA	0	0	1	0	0	0	0	1
chr11_1500454	chr11	11	1500454	Bcin11g04000	1277	3_prime_UTR	3_prime_UTR_variant	LOW	NA	NA	NA	NA	0	0	1	0	0	0	0	1
chr11_1711177	chr11	11	1711177	Bcin11g04660	1251	Intergenic	upstream	LOW	NA	NA	NA	NA	0	0	0	0	0	0	1	1
chr11_1716592	chr11	11	1716592	Bcin11g04690	524	Intergenic	upstream	LOW	NA	NA	NA	NA	0	0	0	0	0	0	1	1
chr11_1774742	chr11	11	1774742	Bcin11g04900	1140	Intergenic	upstream	LOW	NA	NA	NA	NA	0	0	1	0	0	0	0	1
chr11_1805412	chr11	11	1805412	Bcin11g05010	1311	Intergenic	downstream	LOW	NA	NA	NA	NA	0	0	0	1	0	0	0	1
chr11_1809721	chr11	11	1809721	Bcin11g05020	921	Intergenic	upstream	LOW	NA	NA	NA	NA	0	0	0	1	0	0	0	1
chr11_1809743	chr11	11	1809743	Bcin11g05020	943	Intergenic	upstream	LOW	NA	NA	NA	NA	0	0	0	1	0	0	0	1
chr11_1809767	chr11	11	1809767	Bcin11g05020	967	Intergenic	upstream	LOW	NA	NA	NA	NA	0	0	0	1	0	0	0	1
chr11_1810092	chr11	11	1810092	Bcin11g05030	703	Intergenic	upstream	LOW	NA	NA	NA	NA	0	0	0	1	0	0	0	1
chr11_1813673	chr11	11	1813673	Bcin11g05040	0	splice&intron	splice_region_variant&intron_variant	LOW	Bcin11g05040	Bcin11g05040	intron	NA	0	0	0	0	0	1	0	1
chr11_1818179	chr11	11	1818179	Bcin11g05070	0	synonymous	synonymous_variant	LOW	Bcin11g05070	Bcin11g05070	CDS	NA	0	0	0	1	0	0	0	1
chr11_1825011	chr11	11	1825011	Bcin11g05100	759	Intergenic	upstream	LOW	NA	NA	NA	NA	0	1	0	0	1	0	0	2
chr11_1826034	chr11	11	1826034	Bcin11g05100	0	TE	missense_variant	MODERATE	Bcin11g05100	NA	NA	ORF_>1000bps|>3000bpsSSRCoverage	0	0	0	1	0	0	0	1
chr11_1963489	chr11	11	1963489	Bcin11g05520	166	Intergenic	upstream	LOW	Bcin11g05520	NA	NA	NA	0	0	0	0	1	0	0	1
chr11_1969445	chr11	11	1969445	Bcin11g05530	1567	Intergenic	upstream	LOW	NA	NA	NA	NA	0	0	1	0	0	0	0	1
chr11_1969469	chr11	11	1969469	Bcin11g05530	1591	Intergenic	upstream	LOW	NA	NA	NA	NA	0	0	1	0	0	0	0	1
chr11_1969475	chr11	11	1969475	Bcin11g05530	1597	Intergenic	upstream	LOW	NA	NA	NA	NA	0	0	1	0	0	0	0	1
chr11_1969476	chr11	11	1969476	Bcin11g05530	1598	Intergenic	upstream	LOW	NA	NA	NA	NA	0	0	1	0	0	0	0	1
chr11_1969482	chr11	11	1969482	Bcin11g05530	1604	Intergenic	upstream	LOW	NA	NA	NA	NA	0	0	1	0	0	0	0	1
chr11_1969505	chr11	11	1969505	Bcin11g05530	1627	Intergenic	upstream	LOW	NA	NA	NA	NA	0	0	1	0	0	0	0	1
chr11_2008161	chr11	11	2008161	Bcin11g05670	0	missense	missense_variant	MODERATE	Bcin11g05670	Bcin11g05670	CDS	NA	0	0	1	0	0	0	0	1
chr11_2008271	chr11	11	2008271	Bcin11g05670	0	missense	missense_variant	MODERATE	Bcin11g05670	Bcin11g05670	CDS	NA	0	0	1	0	0	0	0	1
chr11_2008845	chr11	11	2008845	Bcin11g05670	332	Intergenic	upstream	LOW	Bcin11g05670	NA	NA	NA	0	0	1	0	0	0	0	1
chr11_2008980	chr11	11	2008980	Bcin11g05670	467	Intergenic	upstream	LOW	Bcin11g05670	NA	NA	NA	0	0	1	0	0	0	0	1
chr11_2009021	chr11	11	2009021	Bcin11g05670	508	Intergenic	upstream	LOW	NA	NA	NA	NA	0	0	1	0	0	0	0	1
chr11_2009024	chr11	11	2009024	Bcin11g05670	511	Intergenic	upstream	LOW	NA	NA	NA	NA	0	0	1	0	0	0	0	1
chr11_2009056	chr11	11	2009056	Bcin11g05670	543	Intergenic	upstream	LOW	NA	NA	NA	NA	0	0	1	0	0	0	0	1
chr11_2009072	chr11	11	2009072	Bcin11g05670	559	Intergenic	upstream	LOW	NA	NA	NA	NA	0	0	1	0	0	0	0	1
chr11_2009077	chr11	11	2009077	Bcin11g05670	564	Intergenic	upstream	LOW	NA	NA	NA	NA	0	0	1	0	0	0	0	1
chr11_2009154	chr11	11	2009154	Bcin11g05670	641	Intergenic	upstream	LOW	NA	NA	NA	NA	0	0	1	0	0	0	0	1
chr11_2011798	chr11	11	2011798	Bcin11g05680	814	Intergenic	upstream	LOW	NA	NA	NA	NA	0	0	1	0	0	0	0	1
chr11_2011799	chr11	11	2011799	Bcin11g05680	813	Intergenic	upstream	LOW	NA	NA	NA	NA	0	0	1	0	0	0	0	1
chr11_2011872	chr11	11	2011872	Bcin11g05680	740	Intergenic	upstream	LOW	NA	NA	NA	NA	0	0	1	0	0	0	0	1
chr11_2012202	chr11	11	2012202	Bcin11g05680	410	Intergenic	upstream	LOW	Bcin11g05680	NA	NA	NA	0	0	1	0	0	0	0	1
chr11_2012238	chr11	11	2012238	Bcin11g05680	374	Intergenic	upstream	LOW	Bcin11g05680	NA	NA	NA	0	0	1	0	0	0	0	1
chr11_2046385	chr11	11	2046385	Bcin11g05790	1217	Intergenic	upstream	LOW	NA	NA	NA	NA	0	0	1	0	0	0	0	1
chr11_2047849	chr11	11	2047849	Bcin11g05790	2681	Intergenic	upstream	LOW	NA	NA	NA	NA	0	0	1	0	0	0	0	1
chr11_2050471	chr11	11	2050471	Bcin11g05800	1163	Intergenic	upstream	LOW	NA	NA	NA	NA	0	0	1	0	0	0	0	1
chr11_2053826	chr11	11	2053826	Bcin11g05800	1188	Intergenic	upstream	LOW	NA	NA	NA	NA	0	0	1	0	0	0	0	1
chr11_2053830	chr11	11	2053830	Bcin11g05800	1192	Intergenic	upstream	LOW	NA	NA	NA	NA	0	0	1	0	0	0	0	1
chr11_2100889	chr11	11	2100889	Bcin11g05930	1264	Intergenic	upstream	LOW	NA	NA	NA	NA	0	0	0	1	0	0	0	1
chr11_2100986	chr11	11	2100986	Bcin11g05930	1167	Intergenic	upstream	LOW	NA	NA	NA	NA	0	0	0	1	0	0	0	1
chr12_2668	chr12	12	2668	Bcin12g00010	2418	Intergenic	upstream	LOW	NA	NA	NA	NA	0	0	0	1	0	0	0	1
chr12_2859	chr12	12	2859	Bcin12g00010	2227	TE	upstream	LOW	NA	NA	NA	TElength_<700bpsTermRepeats	0	0	0	1	0	0	0	1
chr12_2863	chr12	12	2863	Bcin12g00010	2223	TE	upstream	LOW	NA	NA	NA	TElength_<700bpsTermRepeats	0	0	0	1	0	0	0	1
chr12_5070	chr12	12	5070	Bcin12g00010	16	Intergenic	upstream	LOW	Bcin12g00010	NA	NA	NA	0	0	0	1	0	0	0	1
chr12_5228	chr12	12	5228	Bcin12g00010	0	missense	missense_variant	MODERATE	Bcin12g00010	Bcin12g00010	CDS	NA	0	0	0	1	0	0	0	1
chr12_5232	chr12	12	5232	Bcin12g00010	0	synonymous	synonymous_variant	LOW	Bcin12g00010	Bcin12g00010	CDS	NA	0	0	0	1	0	0	0	1
chr12_9642	chr12	12	9642	Bcin12g00010	2678	Intergenic	upstream	LOW	NA	NA	NA	NA	0	0	0	1	0	0	0	1
chr12_19230	chr12	12	19230	Bcin12g00040	0	intron	upstream	LOW	Bcin12g00040	Bcin12g00040	intron	NA	0	0	0	1	0	0	0	1
chr12_20479	chr12	12	20479	Bcin12g00040	492	Intergenic	upstream	LOW	Bcin12g00040	NA	NA	NA	0	0	0	1	0	0	0	1
chr12_46946	chr12	12	46946	Bcin12g00060	0	missense&splice	missense_variant&splice_region_variant	MODERATE	Bcin12g00060	Bcin12g00060	CDS	NA	0	0	0	1	0	0	0	1
chr12_66103	chr12	12	66103	Bcin12g00150	459	Intergenic	upstream	LOW	Bcin12g00150	NA	NA	NA	0	0	0	1	0	0	0	1
chr12_66106	chr12	12	66106	Bcin12g00150	456	Intergenic	upstream	LOW	Bcin12g00150	NA	NA	NA	0	0	0	1	0	0	0	1
chr12_66114	chr12	12	66114	Bcin12g00150	448	Intergenic	upstream	LOW	Bcin12g00150	NA	NA	NA	0	0	0	1	0	0	0	1
chr12_66116	chr12	12	66116	Bcin12g00150	446	Intergenic	upstream	LOW	Bcin12g00150	NA	NA	NA	0	0	0	1	0	0	0	1
chr12_66145	chr12	12	66145	Bcin12g00150	417	Intergenic	upstream	LOW	Bcin12g00150	NA	NA	NA	0	0	0	1	0	0	0	1
chr12_82528	chr12	12	82528	Bcin12g00190	0	synonymous	synonymous_variant	LOW	Bcin12g00190	Bcin12g00190	CDS	NA	0	0	0	0	1	0	0	1
chr12_83033	chr12	12	83033	Bcin12g00190	0	synonymous	synonymous_variant	LOW	Bcin12g00190	Bcin12g00190	CDS	NA	0	0	0	0	1	0	0	1
chr12_85707	chr12	12	85707	Bcin12g00200	29	Intergenic	upstream	LOW	Bcin12g00200	NA	NA	NA	0	0	0	0	1	0	0	1
chr12_139044	chr12	12	139044	Bcin12g00410	987	Intergenic	upstream	LOW	NA	NA	NA	NA	0	0	0	1	0	0	0	1
chr12_141713	chr12	12	141713	Bcin12g00420	197	Intergenic	upstream	LOW	Bcin12g00420	NA	NA	NA	0	0	0	1	0	0	0	1
chr12_141722	chr12	12	141722	Bcin12g00420	206	Intergenic	upstream	LOW	Bcin12g00420	NA	NA	NA	0	0	0	1	0	0	0	1
chr12_141723	chr12	12	141723	Bcin12g00420	207	Intergenic	upstream	LOW	Bcin12g00420	NA	NA	NA	0	0	0	1	0	0	0	1
chr12_141763	chr12	12	141763	Bcin12g00420	247	Intergenic	upstream	LOW	Bcin12g00420	NA	NA	NA	0	0	0	1	0	0	0	1
chr12_144180	chr12	12	144180	Bcin12g00440	0	synonymous	synonymous_variant	LOW	Bcin12g00440	Bcin12g00440	CDS	NA	0	0	0	1	0	0	0	1
chr12_144183	chr12	12	144183	Bcin12g00440	0	synonymous	synonymous_variant	LOW	Bcin12g00440	Bcin12g00440	CDS	NA	0	0	0	1	0	0	0	1
chr12_144358	chr12	12	144358	Bcin12g00440	0	missense	missense_variant	MODERATE	Bcin12g00440	Bcin12g00440	CDS	NA	0	0	0	1	0	0	0	1
chr12_145148	chr12	12	145148	Bcin12g00440	48	Intergenic	upstream	LOW	Bcin12g00440	NA	NA	NA	0	0	0	1	0	0	0	1
chr12_146390	chr12	12	146390	Bcin12g00450	165	Intergenic	upstream	LOW	Bcin12g00450	NA	NA	NA	0	0	0	1	0	0	0	1
chr12_146420	chr12	12	146420	Bcin12g00450	135	Intergenic	upstream	LOW	Bcin12g00450	NA	NA	NA	0	1	0	1	0	0	0	2
chr12_153238	chr12	12	153238	Bcin12g00450	4593	Intergenic	downstream	LOW	NA	NA	NA	NA	0	0	0	1	0	0	0	1
chr12_156027	chr12	12	156027	Bcin12g00460	4052	Intergenic	upstream	LOW	NA	NA	NA	NA	0	0	0	1	0	0	0	1
chr12_162530	chr12	12	162530	Bcin12g00460	0	synonymous	synonymous_variant	LOW	Bcin12g00460	Bcin12g00460	CDS	NA	0	0	1	0	0	0	0	1
chr12_162614	chr12	12	162614	Bcin12g00460	0	synonymous	synonymous_variant	LOW	Bcin12g00460	Bcin12g00460	CDS	NA	0	0	1	0	0	0	0	1
chr12_170555	chr12	12	170555	Bcin12g00470	2258	Intergenic	upstream	LOW	NA	NA	NA	NA	0	0	1	0	0	0	0	1
chr12_170724	chr12	12	170724	Bcin12g00470	2089	Intergenic	upstream	LOW	NA	NA	NA	NA	0	0	1	0	0	0	0	1
chr12_176933	chr12	12	176933	Bcin12g00480	0	synonymous	synonymous_variant	LOW	Bcin12g00480	Bcin12g00480	CDS	NA	0	0	1	0	0	0	0	1
chr12_202903	chr12	12	202903	Bcin12g00570	596	Intergenic	upstream	LOW	NA	NA	NA	NA	0	0	0	0	1	0	0	1
chr12_202922	chr12	12	202922	Bcin12g00580	594	Intergenic	upstream	LOW	NA	NA	NA	NA	0	0	0	0	1	0	0	1
chr12_290972	chr12	12	290972	Bcin12g00770	0	synonymous	synonymous_variant	LOW	Bcin12g00770	Bcin12g00770	CDS	NA	0	0	1	0	0	0	0	1
chr12_290975	chr12	12	290975	Bcin12g00770	0	synonymous	synonymous_variant	LOW	Bcin12g00770	Bcin12g00770	CDS	NA	0	0	1	0	0	0	0	1
chr12_291148	chr12	12	291148	Bcin12g00770	0	intron	downstream	LOW	Bcin12g00770	Bcin12g00770	intron	NA	0	0	1	0	0	0	0	1
chr12_291174	chr12	12	291174	Bcin12g00770	0	splice&intron	splice_region_variant&intron_variant	LOW	Bcin12g00770	Bcin12g00770	intron	NA	0	0	1	0	0	0	0	1
chr12_291252	chr12	12	291252	Bcin12g00770	0	intron	downstream	LOW	Bcin12g00770	Bcin12g00770	intron	NA	0	0	1	0	0	0	0	1
chr12_296719	chr12	12	296719	Bcin12g00780	1016	Intergenic	downstream	LOW	NA	NA	NA	NA	0	0	1	0	0	0	0	1
chr12_297739	chr12	12	297739	Bcin12g00780	0	missense	missense_variant	MODERATE	Bcin12g00780	Bcin12g00780	CDS	NA	0	0	1	0	0	0	0	1
chr12_297839	chr12	12	297839	Bcin12g00780	0	missense	missense_variant	MODERATE	Bcin12g00780	Bcin12g00780	CDS	NA	0	0	1	0	0	0	0	1
chr12_298248	chr12	12	298248	Bcin12g00780	0	synonymous	synonymous_variant	LOW	Bcin12g00780	Bcin12g00780	CDS	NA	0	0	1	0	0	0	0	1
chr12_298249	chr12	12	298249	Bcin12g00780	0	missense	missense_variant	MODERATE	Bcin12g00780	Bcin12g00780	CDS	NA	0	0	1	0	0	0	0	1
chr12_298304	chr12	12	298304	Bcin12g00780	0	missense	missense_variant	MODERATE	Bcin12g00780	Bcin12g00780	CDS	NA	0	0	1	0	0	0	0	1
chr12_298610	chr12	12	298610	Bcin12g00780	0	missense	missense_variant	MODERATE	Bcin12g00780	Bcin12g00780	CDS	NA	0	0	1	0	0	0	0	1
chr12_298625	chr12	12	298625	Bcin12g00780	0	missense	missense_variant	MODERATE	Bcin12g00780	Bcin12g00780	CDS	NA	0	0	1	0	0	0	0	1
chr12_298807	chr12	12	298807	Bcin12g00780	0	missense	missense_variant	MODERATE	Bcin12g00780	Bcin12g00780	CDS	NA	0	0	1	0	0	0	0	1
chr12_298929	chr12	12	298929	Bcin12g00780	16	Intergenic	upstream	LOW	Bcin12g00780	NA	NA	NA	0	0	1	0	0	0	0	1
chr12_300082	chr12	12	300082	Bcin12g00790	146	Intergenic	upstream	LOW	Bcin12g00790	NA	NA	NA	0	0	0	1	0	0	0	1
chr12_310702	chr12	12	310702	Bcin12g00840	283	Intergenic	upstream	LOW	Bcin12g00840	NA	NA	NA	0	0	1	0	0	0	0	1
chr12_310719	chr12	12	310719	Bcin12g00840	300	Intergenic	upstream	LOW	Bcin12g00840	NA	NA	NA	0	0	1	0	0	0	0	1
chr12_311101	chr12	12	311101	Bcin12g00840	682	Intergenic	upstream	LOW	NA	NA	NA	NA	0	0	1	0	0	0	0	1
chr12_330723	chr12	12	330723	Bcin12g00930	240	Intergenic	upstream	LOW	Bcin12g00930	NA	NA	NA	0	1	0	1	0	0	0	2
chr12_330788	chr12	12	330788	Bcin12g00930	305	Intergenic	upstream	LOW	Bcin12g00930	NA	NA	NA	0	0	0	1	0	0	0	1
chr12_330792	chr12	12	330792	Bcin12g00930	309	Intergenic	upstream	LOW	Bcin12g00930	NA	NA	NA	0	0	0	1	0	0	0	1
chr12_330798	chr12	12	330798	Bcin12g00930	315	Intergenic	upstream	LOW	Bcin12g00930	NA	NA	NA	0	1	0	1	0	0	0	2
chr12_331933	chr12	12	331933	Bcin12g00930	1450	Intergenic	upstream	LOW	NA	NA	NA	NA	0	0	1	0	0	0	0	1
chr12_338427	chr12	12	338427	Bcin12g00970	385	Intergenic	upstream	LOW	Bcin12g00970	NA	NA	NA	0	0	0	0	0	1	0	1
chr12_354456	chr12	12	354456	Bcin12g01040	0	synonymous	synonymous_variant	LOW	Bcin12g01040	Bcin12g01040	CDS	NA	0	1	0	1	0	0	0	2
chr12_362170	chr12	12	362170	Bcin12g01070	152	Intergenic	upstream	LOW	Bcin12g01070	NA	NA	NA	0	0	1	0	0	0	0	1
chr12_362973	chr12	12	362973	Bcin12g01070	0	synonymous	synonymous_variant	LOW	Bcin12g01070	Bcin12g01070	CDS	NA	0	0	1	0	0	0	0	1
chr12_367097	chr12	12	367097	Bcin12g01090	0	splice&intron	splice_region_variant&intron_variant	LOW	Bcin12g01090	Bcin12g01090	intron	NA	0	0	1	0	0	0	0	1
chr12_370737	chr12	12	370737	Bcin12g01100	0	synonymous	synonymous_variant	LOW	Bcin12g01100	Bcin12g01100	CDS	NA	0	0	1	0	0	0	0	1
chr12_370740	chr12	12	370740	Bcin12g01100	0	synonymous	synonymous_variant	LOW	Bcin12g01100	Bcin12g01100	CDS	NA	0	0	1	0	0	0	0	1
chr12_370776	chr12	12	370776	Bcin12g01100	0	intron	upstream	LOW	Bcin12g01100	Bcin12g01100	intron	NA	0	0	1	0	0	0	0	1
chr12_370789	chr12	12	370789	Bcin12g01100	0	intron	upstream	LOW	Bcin12g01100	Bcin12g01100	intron	NA	0	0	1	0	0	0	0	1
chr12_370801	chr12	12	370801	Bcin12g01100	0	intron	upstream	LOW	Bcin12g01100	Bcin12g01100	intron	NA	0	0	1	0	0	0	0	1
chr12_372170	chr12	12	372170	Bcin12g01100	0	synonymous	synonymous_variant	LOW	Bcin12g01100	Bcin12g01100	CDS	NA	0	0	1	0	0	0	0	1
chr12_373498	chr12	12	373498	Bcin12g01110	117	Intergenic	upstream	LOW	Bcin12g01110	NA	NA	NA	0	0	1	0	0	0	0	1
chr12_374065	chr12	12	374065	Bcin12g01110	0	synonymous	synonymous_variant	LOW	Bcin12g01110	Bcin12g01110	CDS	NA	0	0	1	0	0	0	0	1
chr12_374620	chr12	12	374620	Bcin12g01110	0	synonymous	synonymous_variant	LOW	Bcin12g01110	Bcin12g01110	CDS	NA	0	0	1	0	0	0	0	1
chr12_374632	chr12	12	374632	Bcin12g01110	0	synonymous	synonymous_variant	LOW	Bcin12g01110	Bcin12g01110	CDS	NA	0	0	1	0	0	0	0	1
chr12_374658	chr12	12	374658	Bcin12g01110	0	synonymous	synonymous_variant	LOW	Bcin12g01110	Bcin12g01110	CDS	NA	0	0	1	0	0	0	0	1
chr12_374692	chr12	12	374692	Bcin12g01110	0	synonymous	synonymous_variant	LOW	Bcin12g01110	Bcin12g01110	CDS	NA	0	0	1	0	0	0	0	1
chr12_374810	chr12	12	374810	Bcin12g01110	0	missense	missense_variant	MODERATE	Bcin12g01110	Bcin12g01110	CDS	NA	0	0	1	0	0	0	0	1
chr12_374840	chr12	12	374840	Bcin12g01110	0	missense	missense_variant	MODERATE	Bcin12g01110	Bcin12g01110	CDS	NA	0	0	1	0	0	0	0	1
chr12_375395	chr12	12	375395	Bcin12g01110	0	missense	missense_variant	MODERATE	Bcin12g01110	Bcin12g01110	CDS	NA	0	0	1	0	0	0	0	1
chr12_375803	chr12	12	375803	Bcin12g01120	345	Intergenic	upstream	LOW	Bcin12g01120	NA	NA	NA	0	0	1	0	0	0	0	1
chr12_375817	chr12	12	375817	Bcin12g01120	331	Intergenic	upstream	LOW	Bcin12g01120	NA	NA	NA	0	0	1	0	0	0	0	1
chr12_379489	chr12	12	379489	Bcin12g01130	100	Intergenic	upstream	LOW	Bcin12g01130	NA	NA	NA	0	0	1	0	0	0	0	1
chr12_383059	chr12	12	383059	Bcin12g01130	1506	Intergenic	downstream	LOW	NA	NA	NA	NA	0	0	1	0	0	0	0	1
chr12_383437	chr12	12	383437	Bcin12g01140	1182	Intergenic	downstream	LOW	NA	NA	NA	NA	0	0	1	0	0	0	0	1
chr12_383462	chr12	12	383462	Bcin12g01140	1157	Intergenic	downstream	LOW	NA	NA	NA	NA	0	0	1	0	0	0	0	1
chr12_383577	chr12	12	383577	Bcin12g01140	1042	Intergenic	downstream	LOW	NA	NA	NA	NA	0	0	1	0	0	0	0	1
chr12_383944	chr12	12	383944	Bcin12g01140	675	Intergenic	downstream	LOW	NA	NA	NA	NA	0	0	1	0	0	0	0	1
chr12_385191	chr12	12	385191	Bcin12g01140	0	missense	missense_variant	MODERATE	Bcin12g01140	Bcin12g01140	CDS	NA	0	0	1	0	0	0	0	1
chr12_386122	chr12	12	386122	Bcin12g01140	0	synonymous	synonymous_variant	LOW	Bcin12g01140	Bcin12g01140	CDS	NA	0	0	1	0	0	0	0	1
chr12_386334	chr12	12	386334	Bcin12g01140	0	missense	missense_variant	MODERATE	Bcin12g01140	Bcin12g01140	CDS	NA	0	0	1	0	0	0	0	1
chr12_386967	chr12	12	386967	Bcin12g01140	0	missense	missense_variant	MODERATE	Bcin12g01140	Bcin12g01140	CDS	NA	0	0	1	0	0	0	0	1
chr12_386986	chr12	12	386986	Bcin12g01140	0	synonymous	synonymous_variant	LOW	Bcin12g01140	Bcin12g01140	CDS	NA	0	0	1	0	0	0	0	1
chr12_387501	chr12	12	387501	Bcin12g01140	0	missense	missense_variant	MODERATE	Bcin12g01140	Bcin12g01140	CDS	NA	0	0	1	0	0	0	0	1
chr12_389616	chr12	12	389616	Bcin12g01140	0	missense	missense_variant	MODERATE	Bcin12g01140	Bcin12g01140	CDS	NA	0	0	1	0	0	0	0	1
chr12_389627	chr12	12	389627	Bcin12g01140	0	missense	missense_variant	MODERATE	Bcin12g01140	Bcin12g01140	CDS	NA	0	0	1	0	0	0	0	1
chr12_389662	chr12	12	389662	Bcin12g01140	0	synonymous	synonymous_variant	LOW	Bcin12g01140	Bcin12g01140	CDS	NA	0	0	1	0	0	0	0	1
chr12_389671	chr12	12	389671	Bcin12g01140	0	synonymous	synonymous_variant	LOW	Bcin12g01140	Bcin12g01140	CDS	NA	0	0	1	0	0	0	0	1
chr12_389678	chr12	12	389678	Bcin12g01140	0	missense	missense_variant	MODERATE	Bcin12g01140	Bcin12g01140	CDS	NA	0	0	1	0	0	0	0	1
chr12_389689	chr12	12	389689	Bcin12g01140	0	missense	missense_variant	MODERATE	Bcin12g01140	Bcin12g01140	CDS	NA	0	0	1	0	0	0	0	1
chr12_389692	chr12	12	389692	Bcin12g01140	0	synonymous	synonymous_variant	LOW	Bcin12g01140	Bcin12g01140	CDS	NA	0	0	1	0	0	0	0	1
chr12_389805	chr12	12	389805	Bcin12g01140	0	synonymous	synonymous_variant	LOW	Bcin12g01140	Bcin12g01140	CDS	NA	0	0	1	0	0	0	0	1
chr12_390598	chr12	12	390598	Bcin12g01140	0	synonymous	synonymous_variant	LOW	Bcin12g01140	Bcin12g01140	CDS	NA	0	0	1	0	0	0	0	1
chr12_393110	chr12	12	393110	Bcin12g01150	454	Intergenic	upstream	LOW	Bcin12g01150	NA	NA	NA	0	0	1	0	0	0	0	1
chr12_401030	chr12	12	401030	Bcin12g01170	0	synonymous	synonymous_variant	LOW	Bcin12g01170	Bcin12g01170	CDS	NA	0	0	0	1	0	0	0	1
chr12_410261	chr12	12	410261	Bcin12g01190	0	synonymous	synonymous_variant	LOW	Bcin12g01190	Bcin12g01190	CDS	NA	0	0	1	0	0	0	0	1
chr12_411313	chr12	12	411313	Bcin12g01200	0	synonymous	synonymous_variant	LOW	Bcin12g01200	Bcin12g01200	CDS	NA	0	0	1	0	0	0	0	1
chr12_411316	chr12	12	411316	Bcin12g01200	0	synonymous	synonymous_variant	LOW	Bcin12g01200	Bcin12g01200	CDS	NA	0	0	1	0	0	0	0	1
chr12_411319	chr12	12	411319	Bcin12g01200	0	synonymous	synonymous_variant	LOW	Bcin12g01200	Bcin12g01200	CDS	NA	0	0	1	0	0	0	0	1
chr12_411323	chr12	12	411323	Bcin12g01200	0	missense	missense_variant	MODERATE	Bcin12g01200	Bcin12g01200	CDS	NA	0	0	1	0	0	0	0	1
chr12_411325	chr12	12	411325	Bcin12g01200	0	synonymous	synonymous_variant	LOW	Bcin12g01200	Bcin12g01200	CDS	NA	0	0	1	0	0	0	0	1
chr12_411808	chr12	12	411808	Bcin12g01200	0	synonymous	synonymous_variant	LOW	Bcin12g01200	Bcin12g01200	CDS	NA	0	0	1	0	0	0	0	1
chr12_412427	chr12	12	412427	Bcin12g01200	451	Intergenic	downstream	LOW	Bcin12g01200	NA	NA	NA	0	0	1	0	0	0	0	1
chr12_412439	chr12	12	412439	Bcin12g01200	463	Intergenic	downstream	LOW	Bcin12g01200	NA	NA	NA	0	0	1	0	0	0	0	1
chr12_414048	chr12	12	414048	Bcin12g01210	0	missense	missense_variant	MODERATE	Bcin12g01210	Bcin12g01210	CDS	NA	0	0	1	0	0	0	0	1
chr12_414375	chr12	12	414375	Bcin12g01210	184	Intergenic	upstream	LOW	Bcin12g01210	NA	NA	NA	0	0	1	0	0	0	0	1
chr12_414407	chr12	12	414407	Bcin12g01210	216	Intergenic	upstream	LOW	Bcin12g01210	NA	NA	NA	0	0	1	0	0	0	0	1
chr12_414604	chr12	12	414604	Bcin12g01210	413	Intergenic	upstream	LOW	Bcin12g01210	NA	NA	NA	0	0	1	0	0	0	0	1
chr12_414671	chr12	12	414671	Bcin12g01210	480	Intergenic	upstream	LOW	Bcin12g01210	NA	NA	NA	0	0	1	0	0	0	0	1
chr12_414770	chr12	12	414770	Bcin12g01210	579	Intergenic	upstream	LOW	NA	NA	NA	NA	0	0	1	0	0	0	0	1
chr12_414788	chr12	12	414788	Bcin12g01210	597	Intergenic	upstream	LOW	NA	NA	NA	NA	0	0	1	0	0	0	0	1
chr12_414789	chr12	12	414789	Bcin12g01210	598	Intergenic	upstream	LOW	NA	NA	NA	NA	0	0	1	0	0	0	0	1
chr12_414870	chr12	12	414870	Bcin12g01210	679	Intergenic	upstream	LOW	NA	NA	NA	NA	0	0	1	0	0	0	0	1
chr12_414871	chr12	12	414871	Bcin12g01210	680	Intergenic	upstream	LOW	NA	NA	NA	NA	0	0	1	0	0	0	0	1
chr12_414889	chr12	12	414889	Bcin12g01210	698	Intergenic	upstream	LOW	NA	NA	NA	NA	0	0	1	0	0	0	0	1
chr12_414898	chr12	12	414898	Bcin12g01210	707	Intergenic	upstream	LOW	NA	NA	NA	NA	0	0	1	0	0	0	0	1
chr12_414938	chr12	12	414938	Bcin12g01210	747	Intergenic	upstream	LOW	NA	NA	NA	NA	0	0	1	0	0	0	0	1
chr12_414963	chr12	12	414963	Bcin12g01210	772	Intergenic	upstream	LOW	NA	NA	NA	NA	0	0	1	0	0	0	0	1
chr12_414972	chr12	12	414972	Bcin12g01210	781	Intergenic	upstream	LOW	NA	NA	NA	NA	0	0	1	0	0	0	0	1
chr12_414991	chr12	12	414991	Bcin12g01210	800	Intergenic	upstream	LOW	NA	NA	NA	NA	0	0	1	0	0	0	0	1
chr12_415129	chr12	12	415129	Bcin12g01210	938	Intergenic	upstream	LOW	NA	NA	NA	NA	0	0	1	0	0	0	0	1
chr12_415173	chr12	12	415173	Bcin12g01210	982	Intergenic	upstream	LOW	NA	NA	NA	NA	0	0	1	0	0	0	0	1
chr12_415293	chr12	12	415293	Bcin12g01210	1102	Intergenic	upstream	LOW	NA	NA	NA	NA	0	0	1	0	0	0	0	1
chr12_415327	chr12	12	415327	Bcin12g01210	1136	Intergenic	upstream	LOW	NA	NA	NA	NA	0	0	1	0	0	0	0	1
chr12_415641	chr12	12	415641	Bcin12g01210	1450	Intergenic	upstream	LOW	NA	NA	NA	NA	0	0	1	0	0	0	0	1
chr12_416074	chr12	12	416074	Bcin12g01220	1331	Intergenic	upstream	LOW	NA	NA	NA	NA	0	0	1	0	0	0	0	1
chr12_416152	chr12	12	416152	Bcin12g01220	1253	Intergenic	upstream	LOW	NA	NA	NA	NA	0	0	1	0	0	0	0	1
chr12_416157	chr12	12	416157	Bcin12g01220	1248	Intergenic	upstream	LOW	NA	NA	NA	NA	0	0	1	0	0	0	0	1
chr12_416165	chr12	12	416165	Bcin12g01220	1240	Intergenic	upstream	LOW	NA	NA	NA	NA	0	0	1	0	0	0	0	1
chr12_416181	chr12	12	416181	Bcin12g01220	1224	Intergenic	upstream	LOW	NA	NA	NA	NA	0	0	1	0	0	0	0	1
chr12_416220	chr12	12	416220	Bcin12g01220	1185	Intergenic	upstream	LOW	NA	NA	NA	NA	0	0	1	0	0	0	0	1
chr12_416224	chr12	12	416224	Bcin12g01220	1181	Intergenic	upstream	LOW	NA	NA	NA	NA	0	0	1	0	0	0	0	1
chr12_422659	chr12	12	422659	Bcin12g01230	2108	Intergenic	upstream	LOW	NA	NA	NA	NA	0	0	0	0	0	1	0	1
chr12_443680	chr12	12	443680	Bcin12g01270	0	synonymous	synonymous_variant	LOW	Bcin12g01270	Bcin12g01270	CDS	NA	0	0	1	0	0	0	0	1
chr12_457942	chr12	12	457942	Bcin12g01320	52	3_prime_UTR	3_prime_UTR_variant	LOW	Bcin12g01320	Bcin12g01320	three_prime_UTR	NA	0	0	0	0	1	0	0	1
chr12_458819	chr12	12	458819	Bcin12g01320	0	synonymous	synonymous_variant	LOW	Bcin12g01320	Bcin12g01320	CDS	NA	0	0	0	0	1	0	0	1
chr12_462418	chr12	12	462418	Bcin12g01330	999	Intergenic	upstream	LOW	NA	NA	NA	NA	0	0	0	0	1	0	0	1
chr12_462433	chr12	12	462433	Bcin12g01330	1014	Intergenic	upstream	LOW	NA	NA	NA	NA	0	0	0	0	1	0	0	1
chr12_462440	chr12	12	462440	Bcin12g01330	1021	Intergenic	upstream	LOW	NA	NA	NA	NA	0	0	0	0	1	0	0	1
chr12_462441	chr12	12	462441	Bcin12g01330	1022	Intergenic	upstream	LOW	NA	NA	NA	NA	0	0	0	0	1	0	0	1
chr12_483571	chr12	12	483571	Bcin12g01370	0	synonymous	synonymous_variant	LOW	Bcin12g01370	Bcin12g01370	CDS	NA	0	0	1	0	0	0	0	1
chr12_484008	chr12	12	484008	Bcin12g01370	0	missense	missense_variant	MODERATE	Bcin12g01370	Bcin12g01370	CDS	NA	0	0	1	0	0	0	0	1
chr12_500504	chr12	12	500504	Bcin12g01410	0	synonymous	synonymous_variant	LOW	Bcin12g01410	Bcin12g01410	CDS	NA	0	0	1	0	0	0	0	1
chr12_502438	chr12	12	502438	Bcin12g01420	0	synonymous	synonymous_variant	LOW	Bcin12g01420	Bcin12g01420	CDS	NA	0	0	0	1	0	0	0	1
chr12_539265	chr12	12	539265	Bcin12g01510	0	synonymous	synonymous_variant	LOW	Bcin12g01510	Bcin12g01510	CDS	NA	0	0	0	1	0	0	0	1
chr12_543617	chr12	12	543617	Bcin12g01520	0	intron	downstream	LOW	Bcin12g01520	Bcin12g01520	intron	NA	0	0	0	1	0	0	0	1
chr12_560556	chr12	12	560556	Bcin12g01560	0	synonymous	synonymous_variant	LOW	Bcin12g01560	Bcin12g01560	CDS	NA	0	0	0	1	0	0	0	1
chr12_563351	chr12	12	563351	Bcin12g01570	1620	Intergenic	upstream	LOW	NA	NA	NA	NA	0	0	0	1	0	0	0	1
chr12_567386	chr12	12	567386	Bcin12g01580	0	synonymous	synonymous_variant	LOW	Bcin12g01580	Bcin12g01580	CDS	NA	0	0	0	1	0	0	0	1
chr12_569697	chr12	12	569697	Bcin12g01590	0	synonymous	synonymous_variant	LOW	Bcin12g01590	Bcin12g01590	CDS	NA	0	0	0	1	0	0	0	1
chr12_580005	chr12	12	580005	Bcin12g01630	750	Intergenic	upstream	LOW	NA	NA	NA	NA	0	0	0	1	0	0	0	1
chr12_580660	chr12	12	580660	Bcin12g01640	152	Intergenic	upstream	LOW	Bcin12g01640	NA	NA	NA	0	0	0	1	0	0	0	1
chr12_691711	chr12	12	691711	Bcin12g01980	0	missense	missense_variant	MODERATE	Bcin12g01980	Bcin12g01980	CDS	NA	0	0	1	0	0	0	0	1
chr12_691842	chr12	12	691842	Bcin12g01980	57	Intergenic	upstream	LOW	Bcin12g01980	NA	NA	NA	0	0	0	1	0	0	0	1
chr12_691843	chr12	12	691843	Bcin12g01980	58	Intergenic	upstream	LOW	Bcin12g01980	NA	NA	NA	0	0	0	1	0	0	0	1
chr12_691905	chr12	12	691905	Bcin12g01980	120	Intergenic	upstream	LOW	Bcin12g01980	NA	NA	NA	0	0	0	1	0	0	0	1
chr12_691939	chr12	12	691939	Bcin12g01980	154	Intergenic	upstream	LOW	Bcin12g01980	NA	NA	NA	0	0	0	1	0	0	0	1
chr12_692157	chr12	12	692157	Bcin12g01980	372	Intergenic	upstream	LOW	Bcin12g01980	NA	NA	NA	0	0	0	1	0	0	0	1
chr12_692164	chr12	12	692164	Bcin12g01980	379	Intergenic	upstream	LOW	Bcin12g01980	NA	NA	NA	0	0	0	1	0	0	0	1
chr12_692462	chr12	12	692462	Bcin12g01980	677	Intergenic	upstream	LOW	NA	NA	NA	NA	0	0	0	1	0	0	0	1
chr12_695404	chr12	12	695404	Bcin12g02010	1626	Intergenic	upstream	LOW	NA	NA	NA	NA	0	0	0	1	0	0	0	1
chr12_695730	chr12	12	695730	Bcin12g02010	1300	Intergenic	upstream	LOW	NA	NA	NA	NA	0	0	0	1	0	0	0	1
chr12_705407	chr12	12	705407	Bcin12g02040	376	Intergenic	upstream	LOW	Bcin12g02040	NA	NA	NA	0	1	0	0	0	0	0	1
chr12_705482	chr12	12	705482	Bcin12g02040	301	Intergenic	upstream	LOW	Bcin12g02040	NA	NA	NA	0	1	0	0	0	0	0	1
chr12_733935	chr12	12	733935	Bcin12g02100	2926	Intergenic	upstream	LOW	NA	NA	NA	NA	0	1	0	0	0	0	0	1
chr12_734214	chr12	12	734214	Bcin12g02100	3205	Intergenic	upstream	LOW	NA	NA	NA	NA	0	1	0	1	0	0	0	2
chr12_735680	chr12	12	735680	Bcin12g02110	3691	Intergenic	upstream	LOW	NA	NA	NA	NA	0	0	1	1	0	0	0	2
chr12_771949	chr12	12	771949	Bcin12g02150	657	Intergenic	upstream	LOW	NA	NA	NA	NA	0	1	0	0	0	0	0	1
chr12_790445	chr12	12	790445	Bcin12g02220	498	3_prime_UTR	3_prime_UTR_variant	LOW	Bcin12g02220	Bcin12g02220	three_prime_UTR	NA	0	0	0	0	0	1	0	1
chr12_845878	chr12	12	845878	Bcin12g02350	193	Intergenic	upstream	LOW	Bcin12g02350	NA	NA	NA	0	0	0	1	0	0	0	1
chr12_846803	chr12	12	846803	Bcin12g02360	134	Intergenic	upstream	LOW	Bcin12g02360	NA	NA	NA	0	0	0	1	0	0	0	1
chr12_846805	chr12	12	846805	Bcin12g02360	132	Intergenic	upstream	LOW	Bcin12g02360	NA	NA	NA	0	0	0	1	0	0	0	1
chr12_846813	chr12	12	846813	Bcin12g02360	124	Intergenic	upstream	LOW	Bcin12g02360	NA	NA	NA	0	0	0	1	0	0	0	1
chr12_849366	chr12	12	849366	Bcin12g02370	494	Intergenic	downstream	LOW	Bcin12g02370	NA	NA	NA	0	0	1	0	0	0	0	1
chr12_853093	chr12	12	853093	Bcin12g02380	0	missense	missense_variant	MODERATE	Bcin12g02380	Bcin12g02380	CDS	NA	0	0	1	0	0	0	0	1
chr12_855628	chr12	12	855628	Bcin12g02390	0	missense	missense_variant	MODERATE	Bcin12g02390	Bcin12g02390	CDS	NA	0	0	1	0	0	0	0	1
chr12_873269	chr12	12	873269	Bcin12g02460	0	synonymous	synonymous_variant	LOW	Bcin12g02460	Bcin12g02460	CDS	NA	0	0	1	0	0	0	0	1
chr12_874962	chr12	12	874962	Bcin12g02470	264	Intergenic	upstream	LOW	Bcin12g02470	NA	NA	NA	0	0	1	0	0	0	0	1
chr12_882377	chr12	12	882377	Bcin12g02500	427	Intergenic	upstream	LOW	Bcin12g02500	NA	NA	NA	0	0	1	0	0	0	0	1
chr12_902311	chr12	12	902311	EFBcG00000013242	1270	Intergenic	upstream	LOW	NA	NA	NA	NA	0	0	1	0	0	0	0	1
chr12_902324	chr12	12	902324	EFBcG00000013242	1257	Intergenic	upstream	LOW	NA	NA	NA	NA	0	0	1	0	0	0	0	1
chr12_902355	chr12	12	902355	EFBcG00000013242	1226	Intergenic	upstream	LOW	NA	NA	NA	NA	0	0	1	0	0	0	0	1
chr12_902358	chr12	12	902358	EFBcG00000013242	1223	Intergenic	upstream	LOW	NA	NA	NA	NA	0	0	1	0	0	0	0	1
chr12_902363	chr12	12	902363	EFBcG00000013242	1218	Intergenic	upstream	LOW	NA	NA	NA	NA	0	0	1	0	0	0	0	1
chr12_903844	chr12	12	903844	EFBcG00000013242	176	Intergenic	upstream	LOW	EFBcG00000013242	NA	NA	NA	0	0	1	0	0	0	0	1
chr12_925451	chr12	12	925451	Bcin12g02650	432	Intergenic	upstream	LOW	Bcin12g02650	NA	NA	NA	0	0	1	0	0	0	0	1
chr12_1001862	chr12	12	1001862	Bcin12g02910	732	Intergenic	upstream	LOW	NA	NA	NA	NA	0	0	0	1	0	0	0	1
chr12_1063215	chr12	12	1063215	Bcin12g03120	0	intron	upstream	LOW	Bcin12g03120	Bcin12g03120	intron	NA	0	0	1	0	0	0	0	1
chr12_1128787	chr12	12	1128787	Bcin12g03220	1095	Intergenic	upstream	LOW	NA	NA	NA	NA	0	0	1	0	0	0	0	1
chr12_1128816	chr12	12	1128816	Bcin12g03220	1124	Intergenic	upstream	LOW	NA	NA	NA	NA	0	0	1	0	0	0	0	1
chr12_1128867	chr12	12	1128867	Bcin12g03220	1175	Intergenic	upstream	LOW	NA	NA	NA	NA	0	0	1	0	0	0	0	1
chr12_1151479	chr12	12	1151479	Bcin12g03300	211	Intergenic	downstream	LOW	Bcin12g03300	NA	NA	NA	0	0	1	0	0	0	0	1
chr12_1190318	chr12	12	1190318	Bcin12g03420	1434	Intergenic	upstream	LOW	NA	NA	NA	NA	1	0	0	0	0	0	0	1
chr12_1190416	chr12	12	1190416	Bcin12g03410	2813	Intergenic	upstream	LOW	NA	NA	NA	NA	1	0	0	0	0	0	0	1
chr12_1190515	chr12	12	1190515	Bcin12g03410	2912	Intergenic	upstream	LOW	NA	Bcin12g03430	three_prime_UTR	NA	1	0	0	0	0	0	0	1
chr12_1190607	chr12	12	1190607	Bcin12g03410	3004	Intergenic	upstream	LOW	NA	Bcin12g03430	three_prime_UTR	NA	1	0	0	0	0	0	0	1
chr12_1191255	chr12	12	1191255	Bcin12g03430	0	missense	missense_variant	MODERATE	Bcin12g03430	Bcin12g03430	CDS	NA	1	0	0	0	0	0	0	1
chr12_1191378	chr12	12	1191378	Bcin12g03430	0	synonymous	synonymous_variant	LOW	Bcin12g03430	Bcin12g03430	CDS	NA	1	0	0	0	0	0	0	1
chr12_1191411	chr12	12	1191411	Bcin12g03430	0	synonymous	synonymous_variant	LOW	Bcin12g03430	Bcin12g03430	CDS	NA	1	0	0	0	0	0	0	1
chr12_1191469	chr12	12	1191469	Bcin12g03430	0	missense	missense_variant	MODERATE	Bcin12g03430	Bcin12g03430	CDS	NA	1	0	0	0	0	0	0	1
chr12_1191840	chr12	12	1191840	Bcin12g03430	0	synonymous	synonymous_variant	LOW	Bcin12g03430	Bcin12g03430	CDS	NA	1	0	0	0	0	0	0	1
chr12_1191905	chr12	12	1191905	Bcin12g03430	0	missense	missense_variant	MODERATE	Bcin12g03430	Bcin12g03430	CDS	NA	1	0	0	0	0	0	0	1
chr12_1192027	chr12	12	1192027	Bcin12g03430	0	synonymous	synonymous_variant	LOW	Bcin12g03430	Bcin12g03430	CDS	NA	1	0	0	0	0	0	0	1
chr12_1192229	chr12	12	1192229	Bcin12g03430	0	synonymous	synonymous_variant	LOW	Bcin12g03430	Bcin12g03430	CDS	NA	1	0	0	0	0	0	0	1
chr12_1790571	chr12	12	1790571	Bcin12g05270	0	synonymous	synonymous_variant	LOW	Bcin12g05270	Bcin12g05270	CDS	NA	0	0	0	0	1	0	0	1
chr12_2198150	chr12	12	2198150	Bcin12g06340	177	Intergenic	upstream	LOW	Bcin12g06340	NA	NA	NA	0	0	1	0	0	0	0	1
chr12_2347289	chr12	12	2347289	Bcin12g06810	250	Intergenic	upstream	LOW	Bcin12g06810	NA	NA	NA	0	0	0	0	1	0	0	1
chr12_2347639	chr12	12	2347639	Bcin12g06810	600	Intergenic	upstream	LOW	NA	NA	NA	NA	0	0	1	0	0	0	0	1
chr12_2348163	chr12	12	2348163	Bcin12g06810	1124	Intergenic	upstream	LOW	NA	NA	NA	NA	0	0	1	0	0	0	0	1
chr12_2348751	chr12	12	2348751	Bcin12g06810	1712	Intergenic	upstream	LOW	NA	NA	NA	NA	0	0	1	0	0	0	0	1
chr13_110870	chr13	13	110870	Bcin13g00200	262	Intergenic	upstream	LOW	Bcin13g00200	NA	NA	NA	0	0	0	1	0	0	0	1
chr13_143105	chr13	13	143105	Bcin13g00290	0	missense	missense_variant	MODERATE	Bcin13g00290	Bcin13g00290	CDS	NA	0	0	0	1	0	0	0	1
chr13_148695	chr13	13	148695	Bcin13g00310	1479	Intergenic	upstream	LOW	NA	NA	NA	NA	0	0	0	1	0	0	0	1
chr13_148823	chr13	13	148823	Bcin13g00310	1351	Intergenic	upstream	LOW	NA	NA	NA	NA	0	0	0	1	0	0	0	1
chr13_149007	chr13	13	149007	Bcin13g00310	1167	Intergenic	upstream	LOW	NA	NA	NA	NA	0	0	0	1	0	0	0	1
chr13_150018	chr13	13	150018	Bcin13g00310	156	Intergenic	upstream	LOW	Bcin13g00310	NA	NA	NA	0	0	0	1	0	0	0	1
chr13_150528	chr13	13	150528	Bcin13g00310	0	synonymous	synonymous_variant	LOW	Bcin13g00310	Bcin13g00310	CDS	NA	0	0	0	1	0	0	0	1
chr13_150539	chr13	13	150539	Bcin13g00310	0	missense	missense_variant	MODERATE	Bcin13g00310	Bcin13g00310	CDS	NA	0	0	0	1	0	0	0	1
chr13_150597	chr13	13	150597	Bcin13g00310	0	missense	missense_variant	MODERATE	Bcin13g00310	Bcin13g00310	CDS	NA	0	0	0	1	0	0	0	1
chr13_150833	chr13	13	150833	Bcin13g00310	0	missense	missense_variant	MODERATE	Bcin13g00310	Bcin13g00310	CDS	NA	0	0	0	1	0	0	0	1
chr13_151068	chr13	13	151068	Bcin13g00310	0	synonymous	synonymous_variant	LOW	Bcin13g00310	Bcin13g00310	CDS	NA	0	0	0	1	0	0	0	1
chr13_151241	chr13	13	151241	Bcin13g00310	0	synonymous	synonymous_variant	LOW	Bcin13g00310	Bcin13g00310	CDS	NA	0	0	0	1	0	0	0	1
chr13_151278	chr13	13	151278	Bcin13g00310	0	synonymous	synonymous_variant	LOW	Bcin13g00310	Bcin13g00310	CDS	NA	0	0	0	1	0	0	0	1
chr13_151447	chr13	13	151447	Bcin13g00310	0	missense	missense_variant	MODERATE	Bcin13g00310	Bcin13g00310	CDS	NA	0	0	0	1	0	0	0	1
chr13_151653	chr13	13	151653	Bcin13g00310	0	synonymous	synonymous_variant	LOW	Bcin13g00310	Bcin13g00310	CDS	NA	0	0	0	1	0	0	0	1
chr13_151682	chr13	13	151682	Bcin13g00310	0	missense	missense_variant	MODERATE	Bcin13g00310	Bcin13g00310	CDS	NA	0	0	0	1	0	0	0	1
chr13_151809	chr13	13	151809	Bcin13g00310	0	splice&intron	splice_region_variant&intron_variant	LOW	Bcin13g00310	Bcin13g00310	intron	NA	0	0	0	1	0	0	0	1
chr13_151821	chr13	13	151821	Bcin13g00320	1154	Intergenic	upstream	LOW	NA	NA	NA	NA	0	0	0	1	0	0	0	1
chr13_152167	chr13	13	152167	Bcin13g00310	0	missense	missense_variant	MODERATE	Bcin13g00310	Bcin13g00310	CDS	NA	0	0	0	1	0	0	0	1
chr13_152291	chr13	13	152291	Bcin13g00310	0	synonymous	synonymous_variant	LOW	Bcin13g00310	Bcin13g00310	CDS	NA	0	0	0	1	0	0	0	1
chr13_152353	chr13	13	152353	Bcin13g00310	0	missense	missense_variant	MODERATE	Bcin13g00310	Bcin13g00310	CDS	NA	0	0	0	1	0	0	0	1
chr13_152365	chr13	13	152365	Bcin13g00310	0	missense	missense_variant	MODERATE	Bcin13g00310	Bcin13g00310	CDS	NA	0	0	0	1	0	0	0	1
chr13_152418	chr13	13	152418	Bcin13g00310	0	missense	missense_variant	MODERATE	Bcin13g00310	Bcin13g00310	CDS	NA	0	0	0	1	0	0	0	1
chr13_152560	chr13	13	152560	Bcin13g00310	0	missense	missense_variant	MODERATE	Bcin13g00310	Bcin13g00310	CDS	NA	0	0	0	1	0	0	0	1
chr13_152589	chr13	13	152589	Bcin13g00310	26	Intergenic	upstream	LOW	Bcin13g00310	NA	NA	NA	0	0	0	1	0	0	0	1
chr13_152597	chr13	13	152597	Bcin13g00310	34	Intergenic	upstream	LOW	Bcin13g00310	NA	NA	NA	0	0	0	1	0	0	0	1
chr13_152718	chr13	13	152718	Bcin13g00310	155	Intergenic	upstream	LOW	Bcin13g00310	NA	NA	NA	0	0	0	1	0	0	0	1
chr13_152749	chr13	13	152749	Bcin13g00310	186	Intergenic	upstream	LOW	Bcin13g00310	NA	NA	NA	0	0	0	1	0	0	0	1
chr13_152764	chr13	13	152764	Bcin13g00310	201	Intergenic	upstream	LOW	Bcin13g00310	NA	NA	NA	0	0	0	1	0	0	0	1
chr13_152910	chr13	13	152910	Bcin13g00320	65	Intergenic	upstream	LOW	Bcin13g00320	NA	NA	NA	0	0	0	1	0	0	0	1
chr13_153010	chr13	13	153010	Bcin13g00320	0	synonymous	synonymous_variant	LOW	Bcin13g00320	Bcin13g00320	CDS	NA	0	0	0	1	0	0	0	1
chr13_153387	chr13	13	153387	Bcin13g00320	37	Intergenic	upstream	LOW	Bcin13g00320	NA	NA	NA	0	0	0	1	0	0	0	1
chr13_153424	chr13	13	153424	Bcin13g00320	74	Intergenic	upstream	LOW	Bcin13g00320	NA	NA	NA	0	0	0	1	0	0	0	1
chr13_153628	chr13	13	153628	Bcin13g00330	87	Intergenic	upstream	LOW	Bcin13g00330	NA	NA	NA	0	0	0	1	0	0	0	1
chr13_156186	chr13	13	156186	Bcin13g00340	0	missense	missense_variant	MODERATE	Bcin13g00340	Bcin13g00340	CDS	NA	0	0	0	1	0	0	0	1
chr13_156207	chr13	13	156207	Bcin13g00340	0	missense	missense_variant	MODERATE	Bcin13g00340	Bcin13g00340	CDS	NA	0	0	0	1	0	0	0	1
chr13_156280	chr13	13	156280	Bcin13g00340	0	synonymous	synonymous_variant	LOW	Bcin13g00340	Bcin13g00340	CDS	NA	0	0	0	1	0	0	0	1
chr13_238100	chr13	13	238100	Bcin13g00610	0	splice&intron	splice_region_variant&intron_variant	LOW	Bcin13g00610	Bcin13g00610	intron	NA	0	0	1	0	0	0	0	1
chr13_240151	chr13	13	240151	Bcin13g00620	0	synonymous	synonymous_variant	LOW	Bcin13g00620	Bcin13g00620	CDS	NA	0	0	1	0	0	0	0	1
chr13_311647	chr13	13	311647	Bcin13g00810	958	Intergenic	upstream	LOW	NA	NA	NA	NA	0	0	1	0	0	0	0	1
chr13_318318	chr13	13	318318	Bcin13g00830	208	Intergenic	upstream	LOW	Bcin13g00830	NA	NA	NA	0	0	1	0	0	0	0	1
chr13_322716	chr13	13	322716	Bcin13g00860	60	Intergenic	upstream	LOW	Bcin13g00860	NA	NA	NA	0	0	1	0	0	0	0	1
chr13_323028	chr13	13	323028	Bcin13g00850	947	Intergenic	upstream	LOW	NA	NA	NA	NA	0	0	1	0	0	0	0	1
chr13_324118	chr13	13	324118	Bcin13g00870	198	Intergenic	upstream	LOW	Bcin13g00870	NA	NA	NA	0	0	1	0	0	0	0	1
chr13_329243	chr13	13	329243	Bcin13g00880	423	Intergenic	upstream	LOW	Bcin13g00880	NA	NA	NA	0	0	1	0	0	0	0	1
chr13_330476	chr13	13	330476	Bcin13g00880	132	Intergenic	upstream	LOW	Bcin13g00880	NA	NA	NA	0	0	1	0	0	0	0	1
chr13_330479	chr13	13	330479	Bcin13g00880	135	Intergenic	upstream	LOW	Bcin13g00880	NA	NA	NA	0	0	1	0	0	0	0	1
chr13_330499	chr13	13	330499	Bcin13g00880	155	Intergenic	upstream	LOW	Bcin13g00880	NA	NA	NA	0	0	1	0	0	0	0	1
chr13_330854	chr13	13	330854	Bcin13g00880	510	Intergenic	upstream	LOW	NA	NA	NA	NA	0	0	1	0	0	0	0	1
chr13_330858	chr13	13	330858	Bcin13g00880	514	Intergenic	upstream	LOW	NA	NA	NA	NA	0	0	1	0	0	0	0	1
chr13_330982	chr13	13	330982	Bcin13g00880	638	Intergenic	upstream	LOW	NA	NA	NA	NA	0	0	1	0	0	0	0	1
chr13_330989	chr13	13	330989	Bcin13g00880	645	Intergenic	upstream	LOW	NA	NA	NA	NA	0	0	1	0	0	0	0	1
chr13_331296	chr13	13	331296	Bcin13g00880	952	Intergenic	upstream	LOW	NA	NA	NA	NA	0	0	1	0	0	0	0	1
chr13_372151	chr13	13	372151	Bcin13g01000	300	Intergenic	upstream	LOW	Bcin13g01000	NA	NA	NA	0	0	0	1	0	0	0	1
chr13_377184	chr13	13	377184	Bcin13g01020	1956	Intergenic	downstream	LOW	NA	NA	NA	NA	0	0	1	0	0	0	0	1
chr13_378068	chr13	13	378068	Bcin13g01020	1072	Intergenic	downstream	LOW	NA	NA	NA	NA	0	0	1	0	0	0	0	1
chr13_390298	chr13	13	390298	Bcin13g01040	2434	Intergenic	upstream	LOW	NA	NA	NA	NA	0	0	0	1	0	0	0	1
chr13_413422	chr13	13	413422	Bcin13g01100	1251	Intergenic	downstream	LOW	NA	NA	NA	NA	0	1	0	0	0	0	0	1
chr13_418145	chr13	13	418145	Bcin13g01110	0	missense	missense_variant	MODERATE	Bcin13g01110	Bcin13g01110	CDS	NA	0	0	1	0	0	0	0	1
chr13_418216	chr13	13	418216	Bcin13g01110	0	missense	missense_variant	MODERATE	Bcin13g01110	Bcin13g01110	CDS	NA	0	0	1	0	0	0	0	1
chr13_418340	chr13	13	418340	Bcin13g01110	0	intron	upstream	LOW	Bcin13g01110	Bcin13g01110	intron	NA	0	0	1	0	0	0	0	1
chr13_420169	chr13	13	420169	Bcin13g01110	1269	Intergenic	upstream	LOW	NA	NA	NA	NA	0	0	1	0	0	0	0	1
chr13_420426	chr13	13	420426	Bcin13g01120	1166	Intergenic	upstream	LOW	NA	NA	NA	NA	0	0	1	0	0	0	0	1
chr13_420598	chr13	13	420598	Bcin13g01120	994	Intergenic	upstream	LOW	NA	NA	NA	NA	0	0	1	0	0	0	0	1
chr13_420610	chr13	13	420610	Bcin13g01120	982	Intergenic	upstream	LOW	NA	NA	NA	NA	0	0	1	0	0	0	0	1
chr13_420678	chr13	13	420678	Bcin13g01120	914	Intergenic	upstream	LOW	NA	NA	NA	NA	0	0	1	0	0	0	0	1
chr13_420687	chr13	13	420687	Bcin13g01120	905	Intergenic	upstream	LOW	NA	NA	NA	NA	0	0	1	0	0	0	0	1
chr13_420694	chr13	13	420694	Bcin13g01120	898	Intergenic	upstream	LOW	NA	NA	NA	NA	0	0	1	0	0	0	0	1
chr13_421049	chr13	13	421049	Bcin13g01120	543	Intergenic	upstream	LOW	NA	NA	NA	NA	0	0	1	0	0	0	0	1
chr13_421050	chr13	13	421050	Bcin13g01120	542	Intergenic	upstream	LOW	NA	NA	NA	NA	0	0	1	0	0	0	0	1
chr13_422014	chr13	13	422014	Bcin13g01120	0	synonymous	synonymous_variant	LOW	Bcin13g01120	Bcin13g01120	CDS	NA	0	0	1	0	0	0	0	1
chr13_422154	chr13	13	422154	Bcin13g01120	0	intron	upstream	LOW	Bcin13g01120	Bcin13g01120	intron	NA	0	0	1	1	0	0	0	2
chr13_423087	chr13	13	423087	Bcin13g01120	362	Intergenic	upstream	LOW	Bcin13g01120	NA	NA	NA	0	0	1	0	0	0	0	1
chr13_426008	chr13	13	426008	Bcin13g01130	385	Intergenic	upstream	LOW	Bcin13g01130	NA	NA	NA	0	0	1	0	0	0	0	1
chr13_426572	chr13	13	426572	Bcin13g01130	949	Intergenic	upstream	LOW	NA	NA	NA	NA	0	0	1	0	0	0	0	1
chr13_427890	chr13	13	427890	Bcin13g01140	0	synonymous	synonymous_variant	LOW	Bcin13g01140	Bcin13g01140	CDS	NA	0	0	1	0	0	0	0	1
chr13_428177	chr13	13	428177	Bcin13g01140	0	synonymous	synonymous_variant	LOW	Bcin13g01140	Bcin13g01140	CDS	NA	0	0	1	0	0	0	0	1
chr13_430178	chr13	13	430178	Bcin13g01140	1547	Intergenic	upstream	LOW	NA	NA	NA	NA	0	0	1	0	0	0	0	1
chr13_430277	chr13	13	430277	Bcin13g01140	1646	Intergenic	upstream	LOW	NA	NA	NA	NA	0	0	1	0	0	0	0	1
chr13_430612	chr13	13	430612	Bcin13g01140	1981	Intergenic	upstream	LOW	NA	NA	NA	NA	0	0	1	0	0	0	0	1
chr13_430613	chr13	13	430613	Bcin13g01140	1982	Intergenic	upstream	LOW	NA	NA	NA	NA	0	0	1	0	0	0	0	1
chr13_431805	chr13	13	431805	EFBcG00000013222	852	Intergenic	upstream	LOW	NA	NA	NA	NA	0	0	1	0	0	0	0	1
chr13_431827	chr13	13	431827	EFBcG00000013222	830	Intergenic	upstream	LOW	NA	NA	NA	NA	0	0	1	0	0	0	0	1
chr13_461501	chr13	13	461501	Bcin13g01250	417	Intergenic	upstream	LOW	Bcin13g01250	NA	NA	NA	0	0	0	0	0	0	1	1
chr13_464264	chr13	13	464264	Bcin13g01260	377	Intergenic	downstream	LOW	Bcin13g01260	NA	NA	NA	0	0	1	0	0	0	0	1
chr13_568699	chr13	13	568699	Bcin13g01540	0	missense	missense_variant	MODERATE	Bcin13g01540	Bcin13g01540	CDS	NA	0	0	1	0	0	0	0	1
chr13_568767	chr13	13	568767	Bcin13g01540	0	missense	missense_variant	MODERATE	Bcin13g01540	Bcin13g01540	CDS	NA	0	0	1	0	0	0	0	1
chr13_568774	chr13	13	568774	Bcin13g01540	0	missense	missense_variant	MODERATE	Bcin13g01540	Bcin13g01540	CDS	NA	0	0	1	0	0	0	0	1
chr13_568775	chr13	13	568775	Bcin13g01540	0	synonymous	synonymous_variant	LOW	Bcin13g01540	Bcin13g01540	CDS	NA	0	0	1	0	0	0	0	1
chr13_568783	chr13	13	568783	Bcin13g01540	0	missense	missense_variant	MODERATE	Bcin13g01540	Bcin13g01540	CDS	NA	0	0	1	0	0	0	0	1
chr13_604197	chr13	13	604197	Bcin13g01670	2035	Intergenic	upstream	LOW	NA	NA	NA	NA	0	0	0	0	1	0	0	1
chr13_674782	chr13	13	674782	Bcin13g01890	226	Intergenic	upstream	LOW	Bcin13g01890	NA	NA	NA	0	0	1	0	0	0	0	1
chr13_716363	chr13	13	716363	Bcin13g02020	1052	Intergenic	upstream	LOW	NA	NA	NA	NA	0	0	1	0	0	0	0	1
chr13_737656	chr13	13	737656	Bcin13g02090	1201	Intergenic	upstream	LOW	NA	NA	NA	NA	0	1	0	0	0	0	0	1
chr13_785320	chr13	13	785320	Bcin13g02250	0	synonymous	synonymous_variant	LOW	Bcin13g02250	Bcin13g02250	CDS	NA	0	0	0	1	0	0	0	1
chr13_785360	chr13	13	785360	Bcin13g02250	0	missense	missense_variant	MODERATE	Bcin13g02250	Bcin13g02250	CDS	NA	0	0	0	1	0	0	0	1
chr13_786075	chr13	13	786075	Bcin13g02250	0	missense	missense_variant	MODERATE	Bcin13g02250	Bcin13g02250	CDS	NA	0	0	0	1	0	0	0	1
chr13_864445	chr13	13	864445	Bcin13g02500	0	synonymous	synonymous_variant	LOW	Bcin13g02500	Bcin13g02500	CDS	NA	0	0	1	0	0	0	0	1
chr13_864908	chr13	13	864908	Bcin13g02500	0	synonymous	synonymous_variant	LOW	Bcin13g02500	Bcin13g02500	CDS	NA	0	0	1	0	0	0	0	1
chr13_877941	chr13	13	877941	Bcin13g02560	0	missense	missense_variant	MODERATE	Bcin13g02560	Bcin13g02560	CDS	NA	0	0	1	0	0	0	0	1
chr13_878914	chr13	13	878914	Bcin13g02560	553	Intergenic	upstream	LOW	NA	NA	NA	NA	0	0	1	0	0	0	0	1
chr13_879696	chr13	13	879696	tR-Gly	167	Intergenic	upstream	LOW	tR-Gly	NA	NA	NA	0	0	1	0	0	0	0	1
chr13_880041	chr13	13	880041	tR-Gly	107	Intergenic	upstream	LOW	tR-Gly	NA	NA	NA	0	0	1	0	0	0	0	1
chr13_880138	chr13	13	880138	tR-Gly	204	Intergenic	upstream	LOW	tR-Gly	NA	NA	NA	0	0	1	0	0	0	0	1
chr13_880590	chr13	13	880590	tR-Gly	656	Intergenic	upstream	LOW	NA	NA	NA	NA	0	0	1	0	0	0	0	1
chr13_881211	chr13	13	881211	Bcin13g02570	0	missense	missense_variant	MODERATE	Bcin13g02570	Bcin13g02570	CDS	NA	0	0	1	0	0	0	0	1
chr13_881212	chr13	13	881212	Bcin13g02570	0	missense	missense_variant	MODERATE	Bcin13g02570	Bcin13g02570	CDS	NA	0	0	1	0	0	0	0	1
chr13_881838	chr13	13	881838	Bcin13g02570	0	intron	upstream	LOW	Bcin13g02570	Bcin13g02570	intron	NA	0	0	1	0	0	0	0	1
chr13_895769	chr13	13	895769	EFBcG00000013310	463	Intergenic	upstream	LOW	EFBcG00000013310	NA	NA	NA	0	0	0	0	1	0	0	1
chr13_895798	chr13	13	895798	EFBcG00000013310	434	Intergenic	upstream	LOW	EFBcG00000013310	NA	NA	NA	0	0	0	0	1	0	0	1
chr13_907399	chr13	13	907399	Bcin13g02640	371	Intergenic	upstream	LOW	Bcin13g02640	NA	NA	NA	0	0	0	0	0	1	0	1
chr13_907462	chr13	13	907462	Bcin13g02640	308	Intergenic	upstream	LOW	Bcin13g02640	NA	NA	NA	0	0	0	0	0	1	0	1
chr13_907475	chr13	13	907475	Bcin13g02640	295	Intergenic	upstream	LOW	Bcin13g02640	NA	NA	NA	0	0	0	0	0	1	0	1
chr13_907494	chr13	13	907494	Bcin13g02640	276	Intergenic	upstream	LOW	Bcin13g02640	NA	NA	NA	0	0	0	0	0	1	0	1
chr13_914560	chr13	13	914560	Bcin13g02660	409	Intergenic	upstream	LOW	Bcin13g02660	NA	NA	NA	0	0	1	0	0	0	0	1
chr13_932585	chr13	13	932585	Bcin13g02720	360	Intergenic	upstream	LOW	Bcin13g02720	NA	NA	NA	0	0	1	0	0	0	0	1
chr13_932587	chr13	13	932587	Bcin13g02720	358	Intergenic	upstream	LOW	Bcin13g02720	NA	NA	NA	0	0	1	0	0	0	0	1
chr13_932590	chr13	13	932590	Bcin13g02720	355	Intergenic	upstream	LOW	Bcin13g02720	NA	NA	NA	0	0	1	0	0	0	0	1
chr13_996309	chr13	13	996309	Bcin13g02880	3176	Intergenic	upstream	LOW	NA	NA	NA	NA	0	0	0	1	0	0	0	1
chr13_996387	chr13	13	996387	Bcin13g02880	3254	Intergenic	upstream	LOW	NA	NA	NA	NA	0	0	0	1	0	0	0	1
chr13_997050	chr13	13	997050	Bcin13g02880	3917	Intergenic	upstream	LOW	NA	NA	NA	NA	0	0	0	1	0	0	0	1
chr13_1022282	chr13	13	1022282	Bcin13g02920	2139	Intergenic	upstream	LOW	NA	NA	NA	NA	0	0	1	0	0	0	0	1
chr13_1023293	chr13	13	1023293	Bcin13g02920	1128	Intergenic	upstream	LOW	NA	NA	NA	NA	0	0	1	0	0	0	0	1
chr13_1026752	chr13	13	1026752	Bcin13g02930	318	Intergenic	upstream	LOW	Bcin13g02930	NA	NA	NA	0	0	0	1	0	0	0	1
chr13_1026792	chr13	13	1026792	Bcin13g02930	358	Intergenic	upstream	LOW	Bcin13g02930	NA	NA	NA	0	0	0	1	0	0	0	1
chr13_1026810	chr13	13	1026810	Bcin13g02930	376	Intergenic	upstream	LOW	Bcin13g02930	NA	NA	NA	0	0	0	1	0	0	0	1
chr13_1026813	chr13	13	1026813	Bcin13g02930	379	Intergenic	upstream	LOW	Bcin13g02930	NA	NA	NA	0	0	0	1	0	0	0	1
chr13_1026827	chr13	13	1026827	Bcin13g02930	393	Intergenic	upstream	LOW	Bcin13g02930	NA	NA	NA	0	0	0	1	0	0	0	1
chr13_1033037	chr13	13	1033037	Bcin13g02950	266	Intergenic	downstream	LOW	Bcin13g02950	NA	NA	NA	0	0	1	0	0	0	0	1
chr13_1043849	chr13	13	1043849	Bcin13g02970	2637	Intergenic	upstream	LOW	NA	NA	NA	NA	0	0	1	0	0	0	0	1
chr13_1044625	chr13	13	1044625	Bcin13g02990	0	synonymous	synonymous_variant	LOW	Bcin13g02990	Bcin13g02990	CDS	NA	0	0	1	0	0	0	0	1
chr13_1059659	chr13	13	1059659	Bcin13g03010	854	Intergenic	upstream	LOW	NA	NA	NA	NA	0	0	1	0	0	0	0	1
chr13_1059711	chr13	13	1059711	Bcin13g03010	802	Intergenic	upstream	LOW	NA	NA	NA	NA	0	0	1	0	0	0	0	1
chr13_1059729	chr13	13	1059729	Bcin13g03010	784	Intergenic	upstream	LOW	NA	NA	NA	NA	0	0	1	0	0	0	0	1
chr13_1059745	chr13	13	1059745	Bcin13g03010	768	Intergenic	upstream	LOW	NA	NA	NA	NA	0	0	1	0	0	0	0	1
chr13_1063721	chr13	13	1063721	Bcin13g03020	0	synonymous	synonymous_variant	LOW	Bcin13g03020	Bcin13g03020	CDS	NA	0	0	1	0	0	0	0	1
chr13_1067815	chr13	13	1067815	Bcin13g03020	2800	Intergenic	upstream	LOW	NA	NA	NA	NA	0	0	1	0	0	0	0	1
chr13_1067956	chr13	13	1067956	Bcin13g03020	2941	Intergenic	upstream	LOW	NA	NA	NA	NA	0	0	0	1	0	0	0	1
chr13_1068121	chr13	13	1068121	Bcin13g03020	3106	Intergenic	upstream	LOW	NA	NA	NA	NA	0	0	0	1	0	0	0	1
chr13_1071962	chr13	13	1071962	Bcin13g03030	158	Intergenic	downstream	LOW	Bcin13g03030	NA	NA	NA	0	0	0	1	0	0	0	1
chr13_1072695	chr13	13	1072695	Bcin13g03030	0	missense	missense_variant	MODERATE	Bcin13g03030	Bcin13g03030	CDS	NA	0	0	0	1	0	0	0	1
chr13_1072704	chr13	13	1072704	Bcin13g03030	0	missense	missense_variant	MODERATE	Bcin13g03030	Bcin13g03030	CDS	NA	0	0	0	1	0	0	0	1
chr13_1073026	chr13	13	1073026	Bcin13g03030	26	Intergenic	upstream	LOW	Bcin13g03030	NA	NA	NA	0	0	0	1	0	0	0	1
chr13_1073142	chr13	13	1073142	Bcin13g03030	142	Intergenic	upstream	LOW	Bcin13g03030	NA	NA	NA	0	0	0	1	0	0	0	1
chr13_1073904	chr13	13	1073904	Bcin13g03040	636	Intergenic	upstream	LOW	NA	NA	NA	NA	0	0	0	1	0	0	0	1
chr13_1077018	chr13	13	1077018	Bcin13g03040	0	synonymous	synonymous_variant	LOW	Bcin13g03040	Bcin13g03040	CDS	NA	0	0	0	1	0	0	0	1
chr13_1077093	chr13	13	1077093	Bcin13g03040	0	synonymous	synonymous_variant	LOW	Bcin13g03040	Bcin13g03040	CDS	NA	0	0	0	1	0	0	0	1
chr13_1077129	chr13	13	1077129	Bcin13g03040	0	synonymous	synonymous_variant	LOW	Bcin13g03040	Bcin13g03040	CDS	NA	0	0	0	1	0	0	0	1
chr13_1077141	chr13	13	1077141	Bcin13g03040	0	synonymous	synonymous_variant	LOW	Bcin13g03040	Bcin13g03040	CDS	NA	0	0	0	1	0	0	0	1
chr13_1077389	chr13	13	1077389	Bcin13g03040	0	missense	missense_variant	MODERATE	Bcin13g03040	Bcin13g03040	CDS	NA	0	0	1	0	0	0	0	1
chr13_1080705	chr13	13	1080705	Bcin13g03060	0	synonymous	synonymous_variant	LOW	Bcin13g03060	Bcin13g03060	CDS	NA	0	0	0	1	0	0	0	1
chr13_1081044	chr13	13	1081044	Bcin13g03060	0	synonymous	synonymous_variant	LOW	Bcin13g03060	Bcin13g03060	CDS	NA	0	0	0	1	0	0	0	1
chr13_1082568	chr13	13	1082568	Bcin13g03060	0	synonymous	synonymous_variant	LOW	Bcin13g03060	Bcin13g03060	CDS	NA	0	0	1	0	0	0	0	1
chr13_1082587	chr13	13	1082587	Bcin13g03060	0	missense	missense_variant	MODERATE	Bcin13g03060	Bcin13g03060	CDS	NA	0	0	1	0	0	0	0	1
chr13_1082701	chr13	13	1082701	Bcin13g03060	0	missense	missense_variant	MODERATE	Bcin13g03060	Bcin13g03060	CDS	NA	0	0	1	0	0	0	0	1
chr13_1083151	chr13	13	1083151	Bcin13g03060	196	Intergenic	upstream	LOW	Bcin13g03060	NA	NA	NA	0	0	1	0	0	0	0	1
chr13_1227742	chr13	13	1227742	Bcin13g03550	95	Intergenic	upstream	LOW	Bcin13g03550	NA	NA	NA	0	0	0	0	1	0	0	1
chr13_1229478	chr13	13	1229478	Bcin13g03550	743	Intergenic	upstream	LOW	NA	NA	NA	NA	0	0	0	0	1	0	0	1
chr13_1239726	chr13	13	1239726	Bcin13g03580	1188	Intergenic	upstream	LOW	NA	NA	NA	NA	0	0	0	0	0	0	1	1
chr13_1239808	chr13	13	1239808	Bcin13g03580	1270	Intergenic	upstream	LOW	NA	NA	NA	NA	0	0	0	0	0	0	1	1
chr13_1368838	chr13	13	1368838	Bcin13g03890	77	Intergenic	upstream	LOW	Bcin13g03890	NA	NA	NA	0	0	1	0	0	0	0	1
chr13_1368963	chr13	13	1368963	Bcin13g03890	202	Intergenic	upstream	LOW	Bcin13g03890	NA	NA	NA	0	0	1	0	0	0	0	1
chr13_1369065	chr13	13	1369065	Bcin13g03890	304	Intergenic	upstream	LOW	Bcin13g03890	NA	NA	NA	0	0	1	0	0	0	0	1
chr13_1383546	chr13	13	1383546	Bcin13g03950	0	synonymous	synonymous_variant	LOW	Bcin13g03950	Bcin13g03950	CDS	NA	0	0	1	0	0	0	0	1
chr13_1383555	chr13	13	1383555	Bcin13g03950	0	synonymous	synonymous_variant	LOW	Bcin13g03950	Bcin13g03950	CDS	NA	0	0	1	0	0	0	0	1
chr13_1383605	chr13	13	1383605	Bcin13g03950	0	missense	missense_variant	MODERATE	Bcin13g03950	Bcin13g03950	CDS	NA	0	0	1	0	0	0	0	1
chr13_1385175	chr13	13	1385175	Bcin13g03950	670	Intergenic	upstream	LOW	NA	NA	NA	NA	0	0	1	0	0	0	0	1
chr13_1385994	chr13	13	1385994	Bcin13g03960	212	Intergenic	upstream	LOW	Bcin13g03960	NA	NA	NA	0	0	1	0	0	0	0	1
chr13_1386073	chr13	13	1386073	Bcin13g03960	133	Intergenic	upstream	LOW	Bcin13g03960	NA	NA	NA	0	0	1	0	0	0	0	1
chr13_1386977	chr13	13	1386977	Bcin13g03960	0	missense	missense_variant	MODERATE	Bcin13g03960	Bcin13g03960	CDS	NA	0	0	1	0	0	0	0	1
chr13_1387755	chr13	13	1387755	Bcin13g03960	0	missense	missense_variant	MODERATE	Bcin13g03960	Bcin13g03960	CDS	NA	0	0	1	0	0	0	0	1
chr13_1388101	chr13	13	1388101	Bcin13g03960	0	missense	missense_variant	MODERATE	Bcin13g03960	Bcin13g03960	CDS	NA	0	0	1	0	0	0	0	1
chr13_1388237	chr13	13	1388237	Bcin13g03960	0	synonymous	synonymous_variant	LOW	Bcin13g03960	Bcin13g03960	CDS	NA	0	0	1	0	0	0	0	1
chr13_1389053	chr13	13	1389053	Bcin13g03960	555	Intergenic	upstream	LOW	NA	NA	NA	NA	0	0	1	0	0	0	0	1
chr13_1490083	chr13	13	1490083	Bcin13g04160	762	Intergenic	upstream	LOW	NA	NA	NA	NA	0	0	0	0	0	1	0	1
chr13_1490107	chr13	13	1490107	Bcin13g04160	738	Intergenic	upstream	LOW	NA	NA	NA	NA	0	0	0	0	0	1	0	1
chr13_1495035	chr13	13	1495035	Bcin13g04170	915	Intergenic	upstream	LOW	NA	NA	NA	NA	0	0	1	0	0	0	0	1
chr13_1495218	chr13	13	1495218	Bcin13g04180	1017	Intergenic	upstream	LOW	NA	NA	NA	NA	0	0	1	0	0	0	0	1
chr13_1495801	chr13	13	1495801	Bcin13g04180	434	Intergenic	upstream	LOW	Bcin13g04180	NA	NA	NA	0	0	0	1	0	0	0	1
chr13_1495816	chr13	13	1495816	Bcin13g04180	419	Intergenic	upstream	LOW	Bcin13g04180	NA	NA	NA	0	0	0	1	0	0	0	1
chr13_1495830	chr13	13	1495830	Bcin13g04180	405	Intergenic	upstream	LOW	Bcin13g04180	NA	NA	NA	0	0	0	1	0	0	0	1
chr13_1495840	chr13	13	1495840	Bcin13g04180	395	Intergenic	upstream	LOW	Bcin13g04180	NA	NA	NA	0	0	0	1	0	0	0	1
chr13_1496040	chr13	13	1496040	Bcin13g04180	195	Intergenic	upstream	LOW	Bcin13g04180	NA	NA	NA	0	0	0	1	0	0	0	1
chr13_1497008	chr13	13	1497008	Bcin13g04180	345	Intergenic	upstream	LOW	Bcin13g04180	NA	NA	NA	0	0	0	1	0	0	0	1
chr13_1497028	chr13	13	1497028	Bcin13g04180	365	Intergenic	upstream	LOW	Bcin13g04180	NA	NA	NA	0	0	0	1	0	0	0	1
chr13_1497321	chr13	13	1497321	Bcin13g04180	658	Intergenic	upstream	LOW	NA	NA	NA	NA	0	0	0	1	0	0	0	1
chr13_1497365	chr13	13	1497365	Bcin13g04180	702	Intergenic	upstream	LOW	NA	NA	NA	NA	0	0	0	1	0	0	0	1
chr13_1497386	chr13	13	1497386	Bcin13g04180	723	Intergenic	upstream	LOW	NA	NA	NA	NA	0	0	0	1	0	0	0	1
chr13_1497499	chr13	13	1497499	Bcin13g04180	836	Intergenic	upstream	LOW	NA	NA	NA	NA	0	0	0	1	0	0	0	1
chr13_1497501	chr13	13	1497501	Bcin13g04180	838	Intergenic	upstream	LOW	NA	NA	NA	NA	0	0	0	1	0	0	0	1
chr13_1497622	chr13	13	1497622	Bcin13g04180	959	Intergenic	upstream	LOW	NA	NA	NA	NA	0	0	0	1	0	0	0	1
chr13_1497629	chr13	13	1497629	Bcin13g04180	966	Intergenic	upstream	LOW	NA	NA	NA	NA	0	0	0	1	0	0	0	1
chr13_1497688	chr13	13	1497688	Bcin13g04180	1025	Intergenic	upstream	LOW	NA	NA	NA	NA	0	0	0	1	0	0	0	1
chr13_1497720	chr13	13	1497720	Bcin13g04180	1057	Intergenic	upstream	LOW	NA	NA	NA	NA	0	0	0	1	0	0	0	1
chr13_1497848	chr13	13	1497848	Bcin13g04180	1185	Intergenic	upstream	LOW	NA	NA	NA	NA	0	0	0	1	0	0	0	1
chr13_1497873	chr13	13	1497873	Bcin13g04180	1210	Intergenic	upstream	LOW	NA	NA	NA	NA	0	0	0	1	0	0	0	1
chr13_1497881	chr13	13	1497881	Bcin13g04180	1218	Intergenic	upstream	LOW	NA	NA	NA	NA	0	0	0	1	0	0	0	1
chr13_1497941	chr13	13	1497941	Bcin13g04180	1278	Intergenic	upstream	LOW	NA	NA	NA	NA	0	0	0	1	0	0	0	1
chr13_1497952	chr13	13	1497952	Bcin13g04180	1289	Intergenic	upstream	LOW	NA	NA	NA	NA	0	0	0	1	0	0	0	1
chr13_1498058	chr13	13	1498058	Bcin13g04180	1395	Intergenic	upstream	LOW	NA	NA	NA	NA	0	0	0	1	0	0	0	1
chr13_1498067	chr13	13	1498067	Bcin13g04180	1404	Intergenic	upstream	LOW	NA	NA	NA	NA	0	0	0	1	0	0	0	1
chr13_1498089	chr13	13	1498089	Bcin13g04180	1426	Intergenic	upstream	LOW	NA	NA	NA	NA	0	0	0	1	0	0	0	1
chr13_1498346	chr13	13	1498346	Bcin13g04180	1683	Intergenic	upstream	LOW	NA	NA	NA	NA	0	0	0	1	0	0	0	1
chr13_1498369	chr13	13	1498369	Bcin13g04180	1706	Intergenic	upstream	LOW	NA	NA	NA	NA	0	0	0	1	0	0	0	1
chr13_1498415	chr13	13	1498415	Bcin13g04180	1752	Intergenic	upstream	LOW	NA	NA	NA	NA	0	0	0	1	0	0	0	1
chr13_1498487	chr13	13	1498487	Bcin13g04180	1824	Intergenic	upstream	LOW	NA	NA	NA	NA	0	0	0	1	0	0	0	1
chr13_1498494	chr13	13	1498494	Bcin13g04180	1831	Intergenic	upstream	LOW	NA	NA	NA	NA	0	0	0	1	0	0	0	1
chr13_1498578	chr13	13	1498578	Bcin13g04180	1915	Intergenic	upstream	LOW	NA	NA	NA	NA	0	0	0	1	0	0	0	1
chr13_1498593	chr13	13	1498593	Bcin13g04180	1930	Intergenic	upstream	LOW	NA	NA	NA	NA	0	0	0	1	0	0	0	1
chr13_1498600	chr13	13	1498600	Bcin13g04180	1937	Intergenic	upstream	LOW	NA	NA	NA	NA	0	0	0	1	0	0	0	1
chr13_1498639	chr13	13	1498639	Bcin13g04180	1976	Intergenic	upstream	LOW	NA	NA	NA	NA	0	0	0	1	0	0	0	1
chr13_1498640	chr13	13	1498640	Bcin13g04180	1977	Intergenic	upstream	LOW	NA	NA	NA	NA	0	0	0	1	0	0	0	1
chr13_1498661	chr13	13	1498661	Bcin13g04180	1998	Intergenic	upstream	LOW	NA	NA	NA	NA	0	0	0	1	0	0	0	1
chr13_1498664	chr13	13	1498664	Bcin13g04180	2001	Intergenic	upstream	LOW	NA	NA	NA	NA	0	0	0	1	0	0	0	1
chr13_1498681	chr13	13	1498681	Bcin13g04180	2018	Intergenic	upstream	LOW	NA	NA	NA	NA	0	0	0	1	0	0	0	1
chr13_1498731	chr13	13	1498731	Bcin13g04180	2068	Intergenic	upstream	LOW	NA	NA	NA	NA	0	0	0	1	0	0	0	1
chr13_1498757	chr13	13	1498757	Bcin13g04180	2094	Intergenic	upstream	LOW	NA	NA	NA	NA	0	0	0	1	0	0	0	1
chr13_1498928	chr13	13	1498928	Bcin13g04180	2265	Intergenic	upstream	LOW	NA	NA	NA	NA	0	0	0	1	0	0	0	1
chr13_1498963	chr13	13	1498963	Bcin13g04180	2300	Intergenic	upstream	LOW	NA	NA	NA	NA	0	0	0	1	0	0	0	1
chr13_1499057	chr13	13	1499057	Bcin13g04190	2272	Intergenic	upstream	LOW	NA	NA	NA	NA	0	0	0	1	0	0	0	1
chr13_1499089	chr13	13	1499089	Bcin13g04190	2240	Intergenic	upstream	LOW	NA	NA	NA	NA	0	0	0	1	0	0	0	1
chr13_1499125	chr13	13	1499125	Bcin13g04190	2204	Intergenic	upstream	LOW	NA	NA	NA	NA	0	0	0	1	0	0	0	1
chr13_1499132	chr13	13	1499132	Bcin13g04190	2197	Intergenic	upstream	LOW	NA	NA	NA	NA	0	0	0	1	0	0	0	1
chr13_1499166	chr13	13	1499166	Bcin13g04190	2163	Intergenic	upstream	LOW	NA	NA	NA	NA	0	0	0	1	0	0	0	1
chr13_1499181	chr13	13	1499181	Bcin13g04190	2148	Intergenic	upstream	LOW	NA	NA	NA	NA	0	0	0	1	0	0	0	1
chr13_1499191	chr13	13	1499191	Bcin13g04190	2138	Intergenic	upstream	LOW	NA	NA	NA	NA	0	0	0	1	0	0	0	1
chr13_1499242	chr13	13	1499242	Bcin13g04190	2087	Intergenic	upstream	LOW	NA	NA	NA	NA	0	0	0	1	0	0	0	1
chr13_1499253	chr13	13	1499253	Bcin13g04190	2076	Intergenic	upstream	LOW	NA	NA	NA	NA	0	0	0	1	0	0	0	1
chr13_1499264	chr13	13	1499264	Bcin13g04190	2065	Intergenic	upstream	LOW	NA	NA	NA	NA	0	0	0	1	0	0	0	1
chr13_1499355	chr13	13	1499355	Bcin13g04190	1974	Intergenic	upstream	LOW	NA	NA	NA	NA	0	0	0	1	0	0	0	1
chr13_1500059	chr13	13	1500059	Bcin13g04190	1270	Intergenic	upstream	LOW	NA	NA	NA	NA	0	0	0	1	0	0	0	1
chr13_1500171	chr13	13	1500171	Bcin13g04190	1158	Intergenic	upstream	LOW	NA	NA	NA	NA	0	0	0	1	0	0	0	1
chr13_1500912	chr13	13	1500912	Bcin13g04190	417	Intergenic	upstream	LOW	Bcin13g04190	NA	NA	NA	0	0	0	1	0	0	0	1
chr13_1501200	chr13	13	1501200	Bcin13g04190	129	Intergenic	upstream	LOW	Bcin13g04190	NA	NA	NA	0	0	0	1	0	0	0	1
chr13_1501930	chr13	13	1501930	Bcin13g04190	0	missense	missense_variant	MODERATE	Bcin13g04190	Bcin13g04190	CDS	NA	0	0	0	1	0	0	0	1
chr13_1501989	chr13	13	1501989	Bcin13g04190	0	synonymous	synonymous_variant	LOW	Bcin13g04190	Bcin13g04190	CDS	NA	0	0	0	1	0	0	0	1
chr13_1502177	chr13	13	1502177	Bcin13g04190	0	missense	missense_variant	MODERATE	Bcin13g04190	Bcin13g04190	CDS	NA	0	0	0	1	0	0	0	1
chr13_1502194	chr13	13	1502194	Bcin13g04190	0	missense	missense_variant	MODERATE	Bcin13g04190	Bcin13g04190	five_prime_UTR	NA	0	0	0	1	0	0	0	1
chr13_1502444	chr13	13	1502444	Bcin13g04190	198	Intergenic	upstream	LOW	Bcin13g04190	NA	NA	NA	0	0	0	1	0	0	0	1
chr13_1502502	chr13	13	1502502	Bcin13g04190	256	Intergenic	upstream	LOW	Bcin13g04190	NA	NA	NA	0	0	0	1	0	0	0	1
chr13_1502759	chr13	13	1502759	Bcin13g04190	513	Intergenic	upstream	LOW	NA	NA	NA	NA	0	0	0	1	0	0	0	1
chr13_1503007	chr13	13	1503007	Bcin13g04190	761	Intergenic	upstream	LOW	NA	NA	NA	NA	0	0	0	1	0	0	0	1
chr13_1503040	chr13	13	1503040	Bcin13g04190	794	Intergenic	upstream	LOW	NA	NA	NA	NA	0	0	0	1	0	0	0	1
chr13_1503058	chr13	13	1503058	Bcin13g04190	812	Intergenic	upstream	LOW	NA	NA	NA	NA	0	0	0	1	0	0	0	1
chr13_1505093	chr13	13	1505093	Bcin13g04190	2847	Intergenic	upstream	LOW	NA	NA	NA	NA	0	0	0	1	0	0	0	1
chr13_1505166	chr13	13	1505166	Bcin13g04200	2871	Intergenic	upstream	LOW	NA	NA	NA	NA	0	0	0	1	0	0	0	1
chr13_1505447	chr13	13	1505447	Bcin13g04200	2590	Intergenic	upstream	LOW	NA	NA	NA	NA	0	0	0	1	0	0	0	1
chr13_1505550	chr13	13	1505550	Bcin13g04200	2487	Intergenic	upstream	LOW	NA	NA	NA	NA	0	0	0	1	0	0	0	1
chr13_1505566	chr13	13	1505566	Bcin13g04200	2471	Intergenic	upstream	LOW	NA	NA	NA	NA	0	0	0	1	0	0	0	1
chr13_1505574	chr13	13	1505574	Bcin13g04200	2463	Intergenic	upstream	LOW	NA	NA	NA	NA	0	0	0	1	0	0	0	1
chr13_1505586	chr13	13	1505586	Bcin13g04200	2451	Intergenic	upstream	LOW	NA	NA	NA	NA	0	0	0	1	0	0	0	1
chr13_1505607	chr13	13	1505607	Bcin13g04200	2430	Intergenic	upstream	LOW	NA	NA	NA	NA	0	0	0	1	0	0	0	1
chr13_1505617	chr13	13	1505617	Bcin13g04200	2420	Intergenic	upstream	LOW	NA	NA	NA	NA	0	0	0	1	0	0	0	1
chr13_1505652	chr13	13	1505652	Bcin13g04200	2385	Intergenic	upstream	LOW	NA	NA	NA	NA	0	0	0	1	0	0	0	1
chr13_1507124	chr13	13	1507124	Bcin13g04200	913	Intergenic	upstream	LOW	NA	NA	NA	NA	0	0	0	1	0	0	0	1
chr13_1507324	chr13	13	1507324	Bcin13g04200	713	Intergenic	upstream	LOW	NA	NA	NA	NA	0	0	0	1	0	0	0	1
chr13_1507955	chr13	13	1507955	Bcin13g04200	82	Intergenic	upstream	LOW	Bcin13g04200	NA	NA	NA	0	0	0	1	0	0	0	1
chr13_1508464	chr13	13	1508464	Bcin13g04200	0	intron	downstream	LOW	Bcin13g04200	Bcin13g04200	intron	NA	0	0	0	1	0	0	0	1
chr13_1522917	chr13	13	1522917	Bcin13g04230	921	Intergenic	upstream	LOW	NA	NA	NA	NA	0	0	0	1	0	0	0	1
chr13_1529239	chr13	13	1529239	Bcin13g04250	379	Intergenic	upstream	LOW	Bcin13g04250	NA	NA	NA	0	0	0	1	0	0	0	1
chr13_1529294	chr13	13	1529294	Bcin13g04260	332	Intergenic	upstream	LOW	Bcin13g04260	NA	NA	NA	0	0	0	1	0	0	0	1
chr13_1531012	chr13	13	1531012	Bcin13g04260	0	synonymous	synonymous_variant	LOW	Bcin13g04260	Bcin13g04260	CDS	NA	0	0	0	1	0	0	0	1
chr13_1531630	chr13	13	1531630	Bcin13g04260	0	synonymous	synonymous_variant	LOW	Bcin13g04260	Bcin13g04260	CDS	NA	0	0	0	1	0	0	0	1
chr13_1540902	chr13	13	1540902	Bcin13g04280	1264	Intergenic	upstream	LOW	NA	NA	NA	NA	0	0	1	0	0	0	0	1
chr13_1547390	chr13	13	1547390	Bcin13g04290	769	Intergenic	downstream	LOW	NA	NA	NA	NA	0	0	1	0	0	0	0	1
chr13_1555532	chr13	13	1555532	Bcin13g04300	638	Intergenic	upstream	LOW	NA	NA	NA	NA	0	0	1	0	0	0	0	1
chr13_1555580	chr13	13	1555580	Bcin13g04300	590	Intergenic	upstream	LOW	NA	NA	NA	NA	0	0	1	0	0	0	0	1
chr13_1555596	chr13	13	1555596	Bcin13g04300	574	Intergenic	upstream	LOW	NA	NA	NA	NA	0	0	1	0	0	0	0	1
chr13_1555604	chr13	13	1555604	Bcin13g04300	566	Intergenic	upstream	LOW	NA	NA	NA	NA	0	0	1	0	0	0	0	1
chr13_1555677	chr13	13	1555677	Bcin13g04300	493	Intergenic	upstream	LOW	Bcin13g04300	NA	NA	NA	0	0	1	0	0	0	0	1
chr13_1555679	chr13	13	1555679	Bcin13g04300	491	Intergenic	upstream	LOW	Bcin13g04300	NA	NA	NA	0	0	1	0	0	0	0	1
chr13_1555735	chr13	13	1555735	Bcin13g04300	435	Intergenic	upstream	LOW	Bcin13g04300	NA	NA	NA	0	0	1	0	0	0	0	1
chr13_1555807	chr13	13	1555807	Bcin13g04300	363	Intergenic	upstream	LOW	Bcin13g04300	NA	NA	NA	0	0	1	0	0	0	0	1
chr13_1555820	chr13	13	1555820	Bcin13g04300	350	Intergenic	upstream	LOW	Bcin13g04300	NA	NA	NA	0	0	1	0	0	0	0	1
chr13_1555840	chr13	13	1555840	Bcin13g04300	330	Intergenic	upstream	LOW	Bcin13g04300	NA	NA	NA	0	0	1	0	0	0	0	1
chr13_1555849	chr13	13	1555849	Bcin13g04300	321	Intergenic	upstream	LOW	Bcin13g04300	NA	NA	NA	0	0	1	0	0	0	0	1
chr13_1555928	chr13	13	1555928	Bcin13g04300	242	Intergenic	upstream	LOW	Bcin13g04300	NA	NA	NA	0	0	1	0	0	0	0	1
chr13_1555993	chr13	13	1555993	Bcin13g04300	177	Intergenic	upstream	LOW	Bcin13g04300	NA	NA	NA	0	0	1	0	0	0	0	1
chr13_1556287	chr13	13	1556287	Bcin13g04300	0	synonymous	synonymous_variant	LOW	Bcin13g04300	Bcin13g04300	CDS	NA	0	0	1	0	0	0	0	1
chr13_1557024	chr13	13	1557024	Bcin13g04300	0	missense	missense_variant	MODERATE	Bcin13g04300	Bcin13g04300	CDS	NA	0	0	1	0	0	0	0	1
chr13_1557047	chr13	13	1557047	Bcin13g04300	20	Intergenic	upstream	LOW	Bcin13g04300	NA	NA	NA	0	0	1	0	0	0	0	1
chr13_1557400	chr13	13	1557400	Bcin13g04310	0	synonymous	synonymous_variant	LOW	Bcin13g04310	Bcin13g04310	CDS	NA	0	0	1	0	0	0	0	1
chr13_1557811	chr13	13	1557811	Bcin13g04310	0	missense	missense_variant	MODERATE	Bcin13g04310	Bcin13g04310	CDS	NA	0	0	1	0	0	0	0	1
chr13_1558007	chr13	13	1558007	Bcin13g04310	0	missense	missense_variant	MODERATE	Bcin13g04310	Bcin13g04310	CDS	NA	0	0	1	0	0	0	0	1
chr13_1561339	chr13	13	1561339	Bcin13g04320	654	Intergenic	upstream	LOW	NA	NA	NA	NA	0	0	1	0	0	0	0	1
chr13_1561346	chr13	13	1561346	Bcin13g04320	661	Intergenic	upstream	LOW	NA	NA	NA	NA	0	0	1	0	0	0	0	1
chr13_1669554	chr13	13	1669554	Bcin13g04500	0	missense	missense_variant	MODERATE	Bcin13g04500	Bcin13g04500	CDS	NA	0	0	0	1	0	0	0	1
chr13_1705593	chr13	13	1705593	Bcin13g04580	436	Intergenic	upstream	LOW	Bcin13g04580	NA	NA	NA	0	0	1	0	0	0	0	1
chr13_1758159	chr13	13	1758159	Bcin13g04720	395	Intergenic	upstream	LOW	Bcin13g04720	NA	NA	NA	0	0	0	1	0	0	0	1
chr13_1763165	chr13	13	1763165	Bcin13g04730	1544	Intergenic	upstream	LOW	NA	NA	NA	NA	0	0	1	0	0	0	0	1
chr13_1910972	chr13	13	1910972	Bcin13g05080	553	Intergenic	upstream	LOW	NA	NA	NA	NA	1	0	0	0	0	0	0	1
chr13_1911010	chr13	13	1911010	Bcin13g05080	515	Intergenic	upstream	LOW	NA	NA	NA	NA	1	0	0	0	0	0	0	1
chr13_1913961	chr13	13	1913961	Bcin13g05090	244	5_prime_UTR	5_prime_UTR_variant	LOW	Bcin13g05090	Bcin13g05090	five_prime_UTR	NA	1	0	0	0	0	0	0	1
chr13_1916126	chr13	13	1916126	Bcin13g05090	76	Intergenic	upstream	LOW	Bcin13g05090	NA	NA	NA	1	0	0	0	0	0	0	1
chr13_1919028	chr13	13	1919028	Bcin13g05110	662	Intergenic	upstream	LOW	NA	NA	NA	NA	0	0	1	0	0	0	0	1
chr13_1923553	chr13	13	1923553	Bcin13g05120	0	missense	missense_variant	MODERATE	Bcin13g05120	Bcin13g05120	CDS	NA	0	0	1	0	0	0	0	1
chr13_1924540	chr13	13	1924540	Bcin13g05120	573	Intergenic	upstream	LOW	NA	NA	NA	NA	0	0	1	0	0	0	0	1
chr13_2073583	chr13	13	2073583	Bcin13g05450	417	Intergenic	upstream	LOW	Bcin13g05450	NA	NA	NA	0	0	1	0	0	0	0	1
chr13_2077223	chr13	13	2077223	Bcin13g05470	823	Intergenic	upstream	LOW	NA	NA	NA	NA	0	0	1	0	0	0	0	1
chr13_2081935	chr13	13	2081935	Bcin13g05480	765	Intergenic	downstream	LOW	NA	NA	NA	NA	0	0	1	0	0	0	0	1
chr13_2082020	chr13	13	2082020	Bcin13g05480	850	Intergenic	downstream	LOW	NA	NA	NA	NA	0	0	1	0	0	0	0	1
chr13_2082202	chr13	13	2082202	Bcin13g05480	1032	Intergenic	downstream	LOW	NA	NA	NA	NA	0	0	1	0	0	0	0	1
chr14_187859	chr14	14	187859	Bcin14g00480	952	Intergenic	downstream	LOW	NA	NA	NA	NA	0	0	0	0	1	0	0	1
chr14_196461	chr14	14	196461	Bcin14g00510	0	synonymous	synonymous_variant	LOW	Bcin14g00510	Bcin14g00510	CDS	NA	0	0	0	0	1	0	0	1
chr14_203748	chr14	14	203748	Bcin14g00530	2424	Intergenic	downstream	LOW	NA	NA	NA	NA	0	0	0	0	1	0	0	1
chr14_421567	chr14	14	421567	Bcin14g00950	3989	Intergenic	upstream	LOW	NA	NA	NA	NA	0	0	1	0	0	0	0	1
chr14_448927	chr14	14	448927	Bcin14g01010	4473	Intergenic	upstream	LOW	NA	NA	NA	NA	0	1	0	0	0	0	0	1
chr14_452271	chr14	14	452271	Bcin14g01020	2224	Intergenic	upstream	LOW	NA	NA	NA	NA	0	0	1	0	0	0	0	1
chr14_452563	chr14	14	452563	Bcin14g01020	1932	Intergenic	upstream	LOW	NA	NA	NA	NA	0	0	1	0	0	0	0	1
chr14_464063	chr14	14	464063	Bcin14g01040	1840	Intergenic	upstream	LOW	NA	NA	NA	NA	0	0	1	0	0	0	0	1
chr14_477030	chr14	14	477030	Bcin14g01070	1185	Intergenic	upstream	LOW	NA	NA	NA	NA	0	0	1	0	0	0	0	1
chr14_477135	chr14	14	477135	Bcin14g01070	1080	Intergenic	upstream	LOW	NA	NA	NA	NA	0	0	1	0	0	0	0	1
chr14_477238	chr14	14	477238	Bcin14g01070	977	Intergenic	upstream	LOW	NA	NA	NA	NA	0	0	1	0	0	0	0	1
chr14_477413	chr14	14	477413	Bcin14g01070	802	Intergenic	upstream	LOW	NA	NA	NA	NA	0	0	1	0	0	0	0	1
chr14_480126	chr14	14	480126	Bcin14g01070	740	Intergenic	downstream	LOW	NA	NA	NA	NA	0	0	1	0	0	0	0	1
chr14_480311	chr14	14	480311	Bcin14g01070	925	Intergenic	downstream	LOW	NA	NA	NA	NA	0	0	1	0	0	0	0	1
chr14_480327	chr14	14	480327	Bcin14g01070	941	Intergenic	downstream	LOW	NA	NA	NA	NA	0	0	1	0	0	0	0	1
chr14_480337	chr14	14	480337	Bcin14g01070	951	Intergenic	downstream	LOW	NA	NA	NA	NA	0	0	1	0	0	0	0	1
chr14_480352	chr14	14	480352	Bcin14g01070	966	Intergenic	downstream	LOW	NA	NA	NA	NA	0	0	1	0	0	0	0	1
chr14_480415	chr14	14	480415	Bcin14g01070	1029	Intergenic	downstream	LOW	NA	NA	NA	NA	0	0	1	0	0	0	0	1
chr14_480421	chr14	14	480421	Bcin14g01070	1035	Intergenic	downstream	LOW	NA	NA	NA	NA	0	0	1	0	0	0	0	1
chr14_482573	chr14	14	482573	Bcin14g01070	3187	Intergenic	downstream	LOW	NA	NA	NA	NA	0	0	1	0	0	0	0	1
chr14_483290	chr14	14	483290	Bcin14g01070	3904	Intergenic	downstream	LOW	NA	NA	NA	NA	0	0	1	0	0	0	0	1
chr14_483487	chr14	14	483487	Bcin14g01070	4101	Intergenic	downstream	LOW	NA	NA	NA	NA	0	0	1	0	0	0	0	1
chr14_483727	chr14	14	483727	Bcin14g01070	4341	Intergenic	downstream	LOW	NA	NA	NA	NA	0	0	1	0	0	0	0	1
chr14_483768	chr14	14	483768	Bcin14g01070	4382	Intergenic	downstream	LOW	NA	NA	NA	NA	0	0	1	0	0	0	0	1
chr14_483795	chr14	14	483795	Bcin14g01070	4409	Intergenic	downstream	LOW	NA	NA	NA	NA	0	0	1	0	0	0	0	1
chr14_483799	chr14	14	483799	Bcin14g01070	4413	Intergenic	downstream	LOW	NA	NA	NA	NA	0	0	1	0	0	0	0	1
chr14_483821	chr14	14	483821	Bcin14g01070	4435	Intergenic	downstream	LOW	NA	NA	NA	NA	0	0	1	0	0	0	0	1
chr14_483859	chr14	14	483859	Bcin14g01070	4473	Intergenic	downstream	LOW	NA	NA	NA	NA	0	0	1	0	0	0	0	1
chr14_483862	chr14	14	483862	Bcin14g01070	4476	Intergenic	downstream	LOW	NA	NA	NA	NA	0	0	1	0	0	0	0	1
chr14_483873	chr14	14	483873	Bcin14g01070	4487	Intergenic	downstream	LOW	NA	NA	NA	NA	0	0	1	0	0	0	0	1
chr14_484385	chr14	14	484385	Bcin14g01070	4999	Intergenic	downstream	LOW	NA	NA	NA	NA	0	0	1	0	0	0	0	1
chr14_484394	chr14	14	484394	Bcin14g01070-Bcin14g01080	NA	intergenic	intergenic_region	LOW	NA	NA	NA	NA	0	0	1	0	0	0	0	1
chr14_516385	chr14	14	516385	Bcin14g01120	422	Intergenic	upstream	LOW	Bcin14g01120	NA	NA	NA	0	0	1	0	0	0	0	1
chr14_521286	chr14	14	521286	Bcin14g01130	0	splice&intron	splice_region_variant&intron_variant	LOW	Bcin14g01130	Bcin14g01130	intron	NA	0	0	1	0	0	0	0	1
chr14_537215	chr14	14	537215	Bcin14g01190	0	synonymous	synonymous_variant	LOW	Bcin14g01190	Bcin14g01190	CDS	NA	0	0	1	0	0	0	0	1
chr14_616890	chr14	14	616890	Bcin14g01370	407	Intergenic	upstream	LOW	Bcin14g01370	NA	NA	NA	0	0	1	0	0	0	0	1
chr14_650203	chr14	14	650203	Bcin14g01470	944	Intergenic	downstream	LOW	NA	NA	NA	NA	0	0	0	1	0	0	0	1
chr14_650204	chr14	14	650204	Bcin14g01470	943	Intergenic	downstream	LOW	NA	NA	NA	NA	0	0	0	1	0	0	0	1
chr14_651753	chr14	14	651753	Bcin14g01470	0	synonymous	synonymous_variant	LOW	Bcin14g01470	Bcin14g01470	CDS	NA	0	0	0	0	0	0	1	1
chr14_652054	chr14	14	652054	Bcin14g01470	0	missense	missense_variant	MODERATE	Bcin14g01470	Bcin14g01470	CDS	NA	0	0	0	0	0	0	1	1
chr14_652122	chr14	14	652122	Bcin14g01470	0	synonymous	synonymous_variant	LOW	Bcin14g01470	Bcin14g01470	CDS	NA	0	0	0	0	0	0	1	1
chr14_652820	chr14	14	652820	Bcin14g01470	441	5_prime_UTR	5_prime_UTR_variant	LOW	Bcin14g01470	Bcin14g01470	five_prime_UTR	NA	0	0	0	0	0	0	1	1
chr14_706684	chr14	14	706684	Bcin14g01600	177	Intergenic	upstream	LOW	Bcin14g01600	NA	NA	NA	0	0	1	0	0	0	0	1
chr14_706685	chr14	14	706685	Bcin14g01600	176	Intergenic	upstream	LOW	Bcin14g01600	NA	NA	NA	0	0	1	0	0	0	0	1
chr14_709329	chr14	14	709329	Bcin14g01620	0	synonymous	synonymous_variant	LOW	Bcin14g01620	Bcin14g01620	CDS	NA	0	0	1	0	0	0	0	1
chr14_710728	chr14	14	710728	Bcin14g01620	790	Intergenic	upstream	LOW	NA	NA	NA	NA	0	0	1	0	0	0	0	1
chr14_710734	chr14	14	710734	Bcin14g01620	796	Intergenic	upstream	LOW	NA	NA	NA	NA	0	0	1	0	0	0	0	1
chr14_710755	chr14	14	710755	Bcin14g01620	817	Intergenic	upstream	LOW	NA	NA	NA	NA	0	0	1	0	0	0	0	1
chr14_724081	chr14	14	724081	Bcin14g01670	716	Intergenic	upstream	LOW	NA	NA	NA	NA	0	0	0	0	0	0	1	1
chr14_767703	chr14	14	767703	Bcin14g01780	0	intron	upstream	LOW	Bcin14g01780	Bcin14g01780	intron	NA	0	0	1	0	0	0	0	1
chr14_770616	chr14	14	770616	Bcin14g01790	0	synonymous	synonymous_variant	LOW	Bcin14g01790	Bcin14g01790	CDS	NA	0	0	1	0	0	0	0	1
chr14_789517	chr14	14	789517	Bcin14g01850	0	missense	missense_variant	MODERATE	Bcin14g01850	Bcin14g01850	CDS	NA	0	0	1	0	0	0	0	1
chr14_807121	chr14	14	807121	Bcin14g01890	0	synonymous	synonymous_variant	LOW	Bcin14g01890	Bcin14g01890	CDS	NA	0	0	1	0	0	0	0	1
chr14_812017	chr14	14	812017	Bcin14g01910	0	missense	missense_variant	MODERATE	Bcin14g01910	Bcin14g01910	CDS	NA	0	0	1	0	0	0	0	1
chr14_812430	chr14	14	812430	Bcin14g01910	0	synonymous	synonymous_variant	LOW	Bcin14g01910	Bcin14g01910	CDS	NA	0	0	1	0	0	0	0	1
chr14_815721	chr14	14	815721	Bcin14g01920	0	synonymous	synonymous_variant	LOW	Bcin14g01920	Bcin14g01920	CDS	NA	0	0	0	0	0	0	1	1
chr14_820668	chr14	14	820668	Bcin14g01950	0	missense	missense_variant	MODERATE	Bcin14g01950	Bcin14g01950	CDS	NA	0	0	1	0	0	0	1	2
chr14_820684	chr14	14	820684	Bcin14g01950	0	missense	missense_variant	MODERATE	Bcin14g01950	Bcin14g01950	CDS	NA	0	0	1	0	0	0	1	2
chr14_823843	chr14	14	823843	Bcin14g01960	639	Intergenic	upstream	LOW	NA	NA	NA	NA	0	0	0	0	0	0	1	1
chr14_824218	chr14	14	824218	Bcin14g01970	718	Intergenic	upstream	LOW	NA	NA	NA	NA	0	0	1	0	0	0	1	2
chr14_846615	chr14	14	846615	Bcin14g02030	0	missense	missense_variant	MODERATE	Bcin14g02030	Bcin14g02030	CDS	NA	0	0	1	0	0	0	0	1
chr14_849428	chr14	14	849428	Bcin14g02040	640	Intergenic	upstream	LOW	NA	NA	NA	NA	0	0	0	0	0	1	0	1
chr14_866201	chr14	14	866201	Bcin14g02090	0	missense	missense_variant	MODERATE	Bcin14g02090	Bcin14g02090	CDS	NA	0	0	0	0	0	0	1	1
chr14_868761	chr14	14	868761	Bcin14g02090	1594	Intergenic	upstream	LOW	NA	NA	NA	NA	0	0	0	0	0	0	1	1
chr14_871484	chr14	14	871484	Bcin14g02100	0	missense	missense_variant	MODERATE	Bcin14g02100	Bcin14g02100	CDS	NA	0	0	0	0	0	0	1	1
chr14_872277	chr14	14	872277	Bcin14g02100	0	intron	downstream	LOW	Bcin14g02100	Bcin14g02100	intron	NA	0	0	0	0	0	0	1	1
chr14_872460	chr14	14	872460	Bcin14g02100	0	splice&intron	splice_region_variant&intron_variant	LOW	Bcin14g02100	Bcin14g02100	intron	NA	0	0	0	0	0	0	1	1
chr14_975211	chr14	14	975211	Bcin14g02480	481	Intergenic	upstream	LOW	Bcin14g02480	NA	NA	NA	0	0	1	0	0	0	0	1
chr14_975277	chr14	14	975277	Bcin14g02480	415	Intergenic	upstream	LOW	Bcin14g02480	NA	NA	NA	0	0	1	0	0	0	0	1
chr14_1026351	chr14	14	1026351	Bcin14g02600	695	Intergenic	downstream	LOW	NA	NA	NA	NA	0	0	1	0	0	0	0	1
chr14_1032110	chr14	14	1032110	Bcin14g02610	592	Intergenic	upstream	LOW	NA	NA	NA	NA	0	0	1	0	0	0	0	1
chr14_1064517	chr14	14	1064517	tR-Pro	184	Intergenic	upstream	LOW	tR-Pro	NA	NA	NA	0	0	1	0	0	0	0	1
chr14_1064633	chr14	14	1064633	tR-Pro	68	Intergenic	upstream	LOW	tR-Pro	NA	NA	NA	0	0	0	0	0	1	0	1
chr14_1064640	chr14	14	1064640	tR-Pro	61	Intergenic	upstream	LOW	tR-Pro	NA	NA	NA	0	0	0	0	0	1	0	1
chr14_1064899	chr14	14	1064899	tR-Pro	112	Intergenic	upstream	LOW	tR-Pro	NA	NA	NA	0	0	0	0	0	1	0	1
chr14_1064901	chr14	14	1064901	tR-Pro	114	Intergenic	upstream	LOW	tR-Pro	NA	NA	NA	0	0	0	0	0	1	0	1
chr14_1065096	chr14	14	1065096	tR-Pro	309	Intergenic	upstream	LOW	tR-Pro	NA	NA	NA	0	0	0	0	0	1	0	1
chr14_1065129	chr14	14	1065129	tR-Pro	342	Intergenic	upstream	LOW	tR-Pro	NA	NA	NA	0	0	0	0	0	1	0	1
chr14_1065183	chr14	14	1065183	tR-Pro	396	Intergenic	upstream	LOW	tR-Pro	NA	NA	NA	0	0	0	0	0	1	0	1
chr14_1065213	chr14	14	1065213	tR-Pro	426	Intergenic	upstream	LOW	tR-Pro	NA	NA	NA	0	0	0	0	0	1	0	1
chr14_1065226	chr14	14	1065226	tR-Pro	439	Intergenic	upstream	LOW	tR-Pro	NA	NA	NA	0	0	0	0	0	1	0	1
chr14_1065281	chr14	14	1065281	tR-Pro	494	Intergenic	upstream	LOW	tR-Pro	NA	NA	NA	0	0	0	0	0	1	0	1
chr14_1078786	chr14	14	1078786	Bcin14g02750	1107	Intergenic	upstream	LOW	NA	NA	NA	NA	0	0	1	0	0	0	0	1
chr14_1078799	chr14	14	1078799	Bcin14g02750	1120	Intergenic	upstream	LOW	NA	NA	NA	NA	0	0	1	0	0	0	0	1
chr14_1081086	chr14	14	1081086	Bcin14g02760	0	synonymous	synonymous_variant	LOW	Bcin14g02760	Bcin14g02760	CDS	NA	0	0	1	0	0	0	0	1
chr14_1082701	chr14	14	1082701	Bcin14g02770	0	synonymous	synonymous_variant	LOW	Bcin14g02770	Bcin14g02770	CDS	NA	0	0	1	0	0	0	0	1
chr14_1084555	chr14	14	1084555	Bcin14g02780	0	synonymous	synonymous_variant	LOW	Bcin14g02780	Bcin14g02780	CDS	NA	0	0	1	0	0	0	0	1
chr14_1084906	chr14	14	1084906	Bcin14g02780	0	synonymous	synonymous_variant	LOW	Bcin14g02780	Bcin14g02780	CDS	NA	0	0	1	0	0	0	0	1
chr14_1085016	chr14	14	1085016	Bcin14g02780	0	missense	missense_variant	MODERATE	Bcin14g02780	Bcin14g02780	CDS	NA	0	0	1	0	0	0	0	1
chr14_1085132	chr14	14	1085132	Bcin14g02780	0	missense	missense_variant	MODERATE	Bcin14g02780	Bcin14g02780	CDS	NA	0	0	1	0	0	0	0	1
chr14_1085597	chr14	14	1085597	Bcin14g02780	0	missense	missense_variant	MODERATE	Bcin14g02780	Bcin14g02780	CDS	NA	0	0	1	0	0	0	0	1
chr14_1085794	chr14	14	1085794	Bcin14g02780	0	synonymous	synonymous_variant	LOW	Bcin14g02780	Bcin14g02780	CDS	NA	0	0	1	0	0	0	0	1
chr14_1088375	chr14	14	1088375	Bcin14g02780	238	Intergenic	upstream	LOW	Bcin14g02780	NA	NA	NA	0	0	1	0	0	0	0	1
chr14_1088624	chr14	14	1088624	Bcin14g02780	487	Intergenic	upstream	LOW	Bcin14g02780	NA	NA	NA	0	0	1	0	0	0	0	1
chr14_1088634	chr14	14	1088634	Bcin14g02780	497	Intergenic	upstream	LOW	Bcin14g02780	NA	NA	NA	0	0	1	0	0	0	0	1
chr14_1088788	chr14	14	1088788	Bcin14g02790	564	Intergenic	upstream	LOW	NA	NA	NA	NA	0	0	1	0	0	0	0	1
chr14_1108381	chr14	14	1108381	Bcin14g02850	75	Intergenic	downstream	LOW	Bcin14g02850	NA	NA	NA	0	0	1	0	0	0	0	1
chr14_1120277	chr14	14	1120277	Bcin14g02910	1115	Intergenic	upstream	LOW	NA	NA	NA	NA	0	0	1	0	0	0	0	1
chr14_1120280	chr14	14	1120280	Bcin14g02910	1112	Intergenic	upstream	LOW	NA	NA	NA	NA	0	0	1	0	0	0	0	1
chr14_1120288	chr14	14	1120288	Bcin14g02910	1104	Intergenic	upstream	LOW	NA	NA	NA	NA	0	0	1	0	0	0	0	1
chr14_1120341	chr14	14	1120341	Bcin14g02910	1051	Intergenic	upstream	LOW	NA	NA	NA	NA	0	0	1	0	0	0	0	1
chr14_1120361	chr14	14	1120361	Bcin14g02910	1031	Intergenic	upstream	LOW	NA	NA	NA	NA	0	0	1	0	0	0	0	1
chr14_1120408	chr14	14	1120408	Bcin14g02910	984	Intergenic	upstream	LOW	NA	NA	NA	NA	0	0	1	0	0	0	0	1
chr14_1187361	chr14	14	1187361	Bcin14g03140	1123	TE	upstream	LOW	NA	NA	NA	TE_BLRtx_Mariner-14_SS	0	0	0	0	0	0	1	1
chr14_1187373	chr14	14	1187373	Bcin14g03140	1111	TE	upstream	LOW	NA	NA	NA	TE_BLRtx_Mariner-14_SS	0	0	0	0	0	0	1	1
chr14_1187410	chr14	14	1187410	Bcin14g03140	1074	TE	upstream	LOW	NA	NA	NA	TE_BLRtx_Mariner-14_SS	0	0	0	0	0	0	1	1
chr14_1187445	chr14	14	1187445	Bcin14g03140	1039	TE	upstream	LOW	NA	NA	NA	TE_BLRtx_Mariner-14_SS	0	0	1	0	0	0	0	1
chr14_1187458	chr14	14	1187458	Bcin14g03140	1026	TE	upstream	LOW	NA	NA	NA	TE_BLRtx_Mariner-14_SS	0	0	1	0	0	0	0	1
chr14_1187466	chr14	14	1187466	Bcin14g03140	1018	TE	upstream	LOW	NA	NA	NA	TE_BLRtx_Mariner-14_SS	0	0	1	0	0	0	0	1
chr14_1187578	chr14	14	1187578	Bcin14g03140	906	TE	upstream	LOW	NA	NA	NA	TE_BLRtx_Mariner-14_SS	0	0	1	0	0	0	0	1
chr14_1187581	chr14	14	1187581	Bcin14g03140	903	TE	upstream	LOW	NA	NA	NA	TE_BLRtx_Mariner-14_SS	0	0	1	0	0	0	0	1
chr14_1191856	chr14	14	1191856	Bcin14g03160	548	Intergenic	upstream	LOW	NA	NA	NA	NA	0	1	0	0	0	0	0	1
chr14_1194710	chr14	14	1194710	Bcin14g03160	1558	Intergenic	upstream	LOW	NA	NA	NA	NA	0	0	1	0	0	0	0	1
chr14_1194768	chr14	14	1194768	Bcin14g03160	1616	Intergenic	upstream	LOW	NA	NA	NA	NA	0	0	1	0	0	0	0	1
chr14_1195203	chr14	14	1195203	Bcin14g03160	2051	Intergenic	upstream	LOW	NA	NA	NA	NA	0	0	1	0	0	0	0	1
chr14_1195346	chr14	14	1195346	Bcin14g03160	2194	Intergenic	upstream	LOW	NA	NA	NA	NA	0	1	0	0	0	0	0	1
chr14_1196664	chr14	14	1196664	Bcin14g03160	3512	Intergenic	upstream	LOW	NA	NA	NA	NA	0	0	1	0	0	0	0	1
chr14_1196967	chr14	14	1196967	Bcin14g03160	3815	Intergenic	upstream	LOW	NA	NA	NA	NA	0	0	1	0	0	0	0	1
chr14_1197122	chr14	14	1197122	Bcin14g03160	3970	Intergenic	upstream	LOW	NA	NA	NA	NA	0	0	1	0	0	0	0	1
chr14_1555805	chr14	14	1555805	Bcin14g03960	2469	Intergenic	upstream	LOW	NA	NA	NA	NA	0	0	0	1	0	0	0	1
chr14_1555814	chr14	14	1555814	Bcin14g03960	2478	Intergenic	upstream	LOW	NA	NA	NA	NA	0	0	0	1	0	0	0	1
chr14_1681247	chr14	14	1681247	Bcin14g04280	0	synonymous	synonymous_variant	LOW	Bcin14g04280	Bcin14g04280	CDS	NA	0	0	0	1	0	0	0	1
chr14_1681286	chr14	14	1681286	Bcin14g04280	0	synonymous	synonymous_variant	LOW	Bcin14g04280	Bcin14g04280	CDS	NA	0	0	0	1	0	0	0	1
chr14_1713926	chr14	14	1713926	Bcin14g04380	1662	Intergenic	downstream	LOW	NA	NA	NA	NA	1	0	0	0	0	0	0	1
chr14_1996076	chr14	14	1996076	Bcin14g05220	0	synonymous	synonymous_variant	LOW	Bcin14g05220	Bcin14g05220	CDS	NA	0	0	0	0	0	0	1	1
chr14_1998494	chr14	14	1998494	Bcin14g05220	1995	Intergenic	upstream	LOW	NA	NA	NA	NA	0	0	0	0	0	0	1	1
chr14_1999360	chr14	14	1999360	Bcin14g05230	1499	Intergenic	upstream	LOW	NA	NA	NA	NA	0	0	0	1	0	0	0	1
chr15_92877	chr15	15	92877	Bcin15g00160	788	Intergenic	upstream	LOW	NA	NA	NA	NA	0	0	0	1	0	0	0	1
chr15_135910	chr15	15	135910	Bcin15g00290	1158	Intergenic	upstream	LOW	NA	NA	NA	NA	0	0	0	0	0	1	0	1
chr15_135930	chr15	15	135930	Bcin15g00290	1178	Intergenic	upstream	LOW	NA	NA	NA	NA	0	0	0	0	0	1	0	1
chr15_135932	chr15	15	135932	Bcin15g00290	1180	Intergenic	upstream	LOW	NA	NA	NA	NA	0	0	0	0	0	1	0	1
chr15_135950	chr15	15	135950	Bcin15g00290	1198	Intergenic	upstream	LOW	NA	NA	NA	NA	0	0	0	0	0	1	0	1
chr15_135970	chr15	15	135970	Bcin15g00290	1218	Intergenic	upstream	LOW	NA	NA	NA	NA	0	0	0	0	0	1	0	1
chr15_135990	chr15	15	135990	Bcin15g00290	1238	Intergenic	upstream	LOW	NA	NA	NA	NA	0	0	0	0	0	1	0	1
chr15_135994	chr15	15	135994	Bcin15g00290	1242	Intergenic	upstream	LOW	NA	NA	NA	NA	0	0	0	0	0	1	0	1
chr15_136007	chr15	15	136007	Bcin15g00290	1255	Intergenic	upstream	LOW	NA	NA	NA	NA	0	0	0	0	0	1	0	1
chr15_136052	chr15	15	136052	Bcin15g00290	1300	Intergenic	upstream	LOW	NA	NA	NA	NA	0	0	0	0	0	1	0	1
chr15_136089	chr15	15	136089	Bcin15g00290	1337	Intergenic	upstream	LOW	NA	NA	NA	NA	0	0	0	0	0	1	0	1
chr15_136120	chr15	15	136120	Bcin15g00290	1368	Intergenic	upstream	LOW	NA	NA	NA	NA	0	0	0	0	0	1	0	1
chr15_136125	chr15	15	136125	Bcin15g00290	1373	Intergenic	upstream	LOW	NA	NA	NA	NA	0	0	0	0	0	1	0	1
chr15_136145	chr15	15	136145	Bcin15g00290	1393	Intergenic	upstream	LOW	NA	NA	NA	NA	0	0	0	0	0	1	0	1
chr15_136249	chr15	15	136249	Bcin15g00290	1497	Intergenic	upstream	LOW	NA	NA	NA	NA	0	0	0	0	0	1	0	1
chr15_136258	chr15	15	136258	Bcin15g00290	1506	Intergenic	upstream	LOW	NA	NA	NA	NA	0	0	0	0	0	1	0	1
chr15_136260	chr15	15	136260	Bcin15g00290	1508	Intergenic	upstream	LOW	NA	NA	NA	NA	0	0	0	0	0	1	0	1
chr15_136264	chr15	15	136264	Bcin15g00290	1512	Intergenic	upstream	LOW	NA	NA	NA	NA	0	0	0	0	0	1	0	1
chr15_136290	chr15	15	136290	Bcin15g00290	1538	Intergenic	upstream	LOW	NA	NA	NA	NA	0	0	0	0	0	1	0	1
chr15_136297	chr15	15	136297	Bcin15g00290	1545	Intergenic	upstream	LOW	NA	NA	NA	NA	0	0	0	0	0	1	0	1
chr15_136308	chr15	15	136308	Bcin15g00290	1556	Intergenic	upstream	LOW	NA	NA	NA	NA	0	0	0	0	0	1	0	1
chr15_137533	chr15	15	137533	Bcin15g00300	781	Intergenic	upstream	LOW	NA	NA	NA	NA	0	0	0	0	0	1	0	1
chr15_141244	chr15	15	141244	Bcin15g00310	579	Intergenic	upstream	LOW	NA	NA	NA	NA	0	0	0	0	0	1	0	1
chr15_143895	chr15	15	143895	Bcin15g00310	744	Intergenic	upstream	LOW	NA	NA	NA	NA	0	0	0	0	0	1	0	1
chr15_146423	chr15	15	146423	Bcin15g00320	859	Intergenic	upstream	LOW	NA	NA	NA	NA	0	0	1	0	0	0	0	1
chr15_146502	chr15	15	146502	Bcin15g00320	938	Intergenic	upstream	LOW	NA	NA	NA	NA	0	0	1	0	0	0	0	1
chr15_146660	chr15	15	146660	Bcin15g00320	1096	Intergenic	upstream	LOW	NA	NA	NA	NA	0	0	1	0	0	0	0	1
chr15_147015	chr15	15	147015	Bcin15g00330	965	Intergenic	upstream	LOW	NA	NA	NA	NA	0	0	1	0	0	0	0	1
chr15_147185	chr15	15	147185	Bcin15g00330	795	Intergenic	upstream	LOW	NA	NA	NA	NA	0	0	0	0	0	1	0	1
chr15_148263	chr15	15	148263	Bcin15g00330	0	missense	missense_variant	MODERATE	Bcin15g00330	Bcin15g00330	CDS	NA	0	0	1	0	0	0	0	1
chr15_148595	chr15	15	148595	Bcin15g00330	0	missense	missense_variant	MODERATE	Bcin15g00330	Bcin15g00330	CDS	NA	0	0	1	0	0	0	0	1
chr15_151575	chr15	15	151575	Bcin15g00330	1323	Intergenic	upstream	LOW	NA	NA	NA	NA	0	0	1	0	0	0	0	1
chr15_151577	chr15	15	151577	Bcin15g00330	1325	Intergenic	upstream	LOW	NA	NA	NA	NA	0	0	1	0	0	0	0	1
chr15_152753	chr15	15	152753	Bcin15g00330	2501	Intergenic	upstream	LOW	NA	NA	NA	NA	0	0	1	0	0	0	0	1
chr15_182657	chr15	15	182657	Bcin15g00440	293	Intergenic	upstream	LOW	Bcin15g00440	NA	NA	NA	0	0	1	0	0	0	0	1
chr15_182813	chr15	15	182813	Bcin15g00440	137	Intergenic	upstream	LOW	Bcin15g00440	NA	NA	NA	0	0	1	0	0	0	0	1
chr15_282920	chr15	15	282920	Bcin15g00760	1447	Intergenic	upstream	LOW	NA	NA	NA	NA	0	0	1	0	0	0	0	1
chr15_289738	chr15	15	289738	Bcin15g00770	697	Intergenic	upstream	LOW	NA	NA	NA	NA	0	0	1	0	0	0	0	1
chr15_305797	chr15	15	305797	Bcin15g00810	1515	Intergenic	downstream	LOW	NA	NA	NA	NA	0	0	1	0	0	0	0	1
chr15_307924	chr15	15	307924	Bcin15g00810	0	synonymous	synonymous_variant	LOW	Bcin15g00810	Bcin15g00810	CDS	NA	0	0	0	0	0	0	1	1
chr15_307930	chr15	15	307930	Bcin15g00810	0	synonymous	synonymous_variant	LOW	Bcin15g00810	Bcin15g00810	CDS	NA	0	0	0	0	0	0	1	1
chr15_309535	chr15	15	309535	Bcin15g00810	1240	Intergenic	upstream	LOW	NA	NA	NA	NA	0	0	1	0	0	0	0	1
chr15_333017	chr15	15	333017	Bcin15g00860	0	synonymous	synonymous_variant	LOW	Bcin15g00860	Bcin15g00860	CDS	NA	0	0	1	0	0	0	0	1
chr15_334476	chr15	15	334476	Bcin15g00870	0	intron	upstream	LOW	Bcin15g00870	Bcin15g00870	intron	NA	0	0	1	0	0	0	0	1
chr15_337819	chr15	15	337819	Bcin15g00880	132	Intergenic	upstream	LOW	Bcin15g00880	NA	NA	NA	0	0	1	0	0	0	0	1
chr15_338179	chr15	15	338179	Bcin15g00880	0	missense	missense_variant	MODERATE	Bcin15g00880	Bcin15g00880	CDS	NA	0	0	1	0	0	0	0	1
chr15_342847	chr15	15	342847	Bcin15g00890	1436	Intergenic	upstream	LOW	NA	NA	NA	NA	0	0	1	0	0	0	0	1
chr15_342876	chr15	15	342876	Bcin15g00890	1407	Intergenic	upstream	LOW	NA	NA	NA	NA	0	0	1	0	0	0	0	1
chr15_342958	chr15	15	342958	Bcin15g00890	1325	Intergenic	upstream	LOW	NA	NA	NA	NA	0	0	1	0	0	0	0	1
chr15_343046	chr15	15	343046	Bcin15g00890	1237	Intergenic	upstream	LOW	NA	NA	NA	NA	0	0	0	0	0	0	1	1
chr15_343064	chr15	15	343064	Bcin15g00890	1219	Intergenic	upstream	LOW	NA	NA	NA	NA	0	0	1	0	0	0	0	1
chr15_343342	chr15	15	343342	Bcin15g00890	941	Intergenic	upstream	LOW	NA	NA	NA	NA	0	0	1	0	0	0	0	1
chr15_343344	chr15	15	343344	Bcin15g00890	939	Intergenic	upstream	LOW	NA	NA	NA	NA	0	0	1	0	0	0	0	1
chr15_344139	chr15	15	344139	Bcin15g00890	144	Intergenic	upstream	LOW	Bcin15g00890	NA	NA	NA	0	0	1	0	0	0	0	1
chr15_344925	chr15	15	344925	Bcin15g00890	0	splice&intron	splice_region_variant&intron_variant	LOW	Bcin15g00890	Bcin15g00890	intron	NA	0	0	0	0	1	0	0	1
chr15_344935	chr15	15	344935	Bcin15g00900	981	Intergenic	upstream	LOW	NA	NA	NA	NA	0	0	0	0	1	0	0	1
chr15_344952	chr15	15	344952	Bcin15g00900	964	Intergenic	upstream	LOW	NA	NA	NA	NA	0	0	0	0	1	0	0	1
chr15_347398	chr15	15	347398	Bcin15g00910	224	Intergenic	upstream	LOW	Bcin15g00910	NA	NA	NA	0	0	1	0	0	0	0	1
chr15_347614	chr15	15	347614	Bcin15g00910	440	Intergenic	upstream	LOW	Bcin15g00910	NA	NA	NA	0	0	1	0	0	0	0	1
chr15_348512	chr15	15	348512	Bcin15g00920	0	missense	missense_variant	MODERATE	Bcin15g00920	Bcin15g00920	CDS	NA	0	0	0	0	0	1	0	1
chr15_348577	chr15	15	348577	Bcin15g00920	0	splice&intron	splice_region_variant&intron_variant	LOW	Bcin15g00920	Bcin15g00920	intron	NA	0	0	0	0	0	1	0	1
chr15_348662	chr15	15	348662	Bcin15g00920	0	synonymous	synonymous_variant	LOW	Bcin15g00920	Bcin15g00920	CDS	NA	0	0	1	0	1	0	0	2
chr15_349003	chr15	15	349003	Bcin15g00910	1829	Intergenic	upstream	LOW	NA	NA	NA	NA	0	0	1	0	0	0	0	1
chr15_349234	chr15	15	349234	Bcin15g00920	0	missense	missense_variant	MODERATE	Bcin15g00920	Bcin15g00920	CDS	NA	0	0	1	0	0	0	0	1
chr15_350450	chr15	15	350450	Bcin15g00920	0	synonymous	synonymous_variant	LOW	Bcin15g00920	Bcin15g00920	CDS	NA	0	0	1	0	0	0	0	1
chr15_350599	chr15	15	350599	Bcin15g00920	0	missense	missense_variant	MODERATE	Bcin15g00920	Bcin15g00920	CDS	NA	0	0	1	0	0	0	0	1
chr15_351069	chr15	15	351069	Bcin15g00920	0	missense	missense_variant	MODERATE	Bcin15g00920	Bcin15g00920	CDS	NA	0	0	1	0	0	0	0	1
chr15_351238	chr15	15	351238	Bcin15g00920	0	missense	missense_variant	MODERATE	Bcin15g00920	Bcin15g00920	CDS	NA	0	0	1	0	0	0	0	1
chr15_351356	chr15	15	351356	Bcin15g00920	0	synonymous	synonymous_variant	LOW	Bcin15g00920	Bcin15g00920	CDS	NA	0	0	1	0	0	0	0	1
chr15_351671	chr15	15	351671	Bcin15g00920	45	Intergenic	upstream	LOW	Bcin15g00920	NA	NA	NA	0	0	1	0	0	0	0	1
chr15_352362	chr15	15	352362	Bcin15g00930	228	Intergenic	upstream	LOW	Bcin15g00930	NA	NA	NA	0	0	1	0	0	0	0	1
chr15_352514	chr15	15	352514	Bcin15g00930	76	Intergenic	upstream	LOW	Bcin15g00930	NA	NA	NA	0	0	1	0	0	0	0	1
chr15_353037	chr15	15	353037	Bcin15g00930	0	splice&intron	splice_region_variant&intron_variant	LOW	Bcin15g00930	Bcin15g00930	intron	NA	0	0	1	0	0	0	0	1
chr15_353136	chr15	15	353136	Bcin15g00930	0	synonymous	synonymous_variant	LOW	Bcin15g00930	Bcin15g00930	CDS	NA	0	0	1	0	0	0	0	1
chr15_353450	chr15	15	353450	Bcin15g00930	0	missense	missense_variant	MODERATE	Bcin15g00930	Bcin15g00930	CDS	NA	0	0	0	0	0	1	0	1
chr15_353929	chr15	15	353929	Bcin15g00930	0	missense	missense_variant	MODERATE	Bcin15g00930	Bcin15g00930	CDS	NA	0	0	1	0	0	0	0	1
chr15_354346	chr15	15	354346	Bcin15g00930	264	Intergenic	upstream	LOW	Bcin15g00930	NA	NA	NA	0	0	1	0	0	0	0	1
chr15_354347	chr15	15	354347	Bcin15g00930	265	Intergenic	upstream	LOW	Bcin15g00930	NA	NA	NA	0	0	1	0	0	0	0	1
chr15_354471	chr15	15	354471	Bcin15g00930	389	Intergenic	upstream	LOW	Bcin15g00930	NA	NA	NA	0	0	1	0	0	0	0	1
chr15_354482	chr15	15	354482	Bcin15g00930	400	Intergenic	upstream	LOW	Bcin15g00930	NA	NA	NA	0	0	1	0	0	0	0	1
chr15_354509	chr15	15	354509	Bcin15g00930	427	Intergenic	upstream	LOW	Bcin15g00930	NA	NA	NA	0	0	1	0	0	0	0	1
chr15_354515	chr15	15	354515	Bcin15g00930	433	Intergenic	upstream	LOW	Bcin15g00930	NA	NA	NA	0	0	1	0	0	0	0	1
chr15_354621	chr15	15	354621	Bcin15g00930	539	Intergenic	upstream	LOW	NA	NA	NA	NA	0	0	1	0	0	0	0	1
chr15_354624	chr15	15	354624	Bcin15g00930	542	Intergenic	upstream	LOW	NA	NA	NA	NA	0	0	1	0	0	0	0	1
chr15_354673	chr15	15	354673	Bcin15g00930	591	Intergenic	upstream	LOW	NA	NA	NA	NA	0	0	1	0	0	0	0	1
chr15_354675	chr15	15	354675	Bcin15g00930	593	Intergenic	upstream	LOW	NA	NA	NA	NA	0	0	1	0	0	0	0	1
chr15_354732	chr15	15	354732	Bcin15g00930	650	Intergenic	upstream	LOW	NA	NA	NA	NA	0	0	1	0	0	0	0	1
chr15_354748	chr15	15	354748	Bcin15g00930	666	Intergenic	upstream	LOW	NA	NA	NA	NA	0	0	1	0	0	0	0	1
chr15_355009	chr15	15	355009	Bcin15g00930	927	Intergenic	upstream	LOW	NA	NA	NA	NA	0	0	1	0	0	0	0	1
chr15_355013	chr15	15	355013	Bcin15g00930	931	Intergenic	upstream	LOW	NA	NA	NA	NA	0	0	1	0	0	0	0	1
chr15_355120	chr15	15	355120	Bcin15g00930	1038	Intergenic	upstream	LOW	NA	NA	NA	NA	0	0	1	0	0	0	0	1
chr15_355130	chr15	15	355130	Bcin15g00930	1048	Intergenic	upstream	LOW	NA	NA	NA	NA	0	0	1	0	0	0	0	1
chr15_355179	chr15	15	355179	Bcin15g00930	1097	Intergenic	upstream	LOW	NA	NA	NA	NA	0	0	1	0	0	0	0	1
chr15_355202	chr15	15	355202	Bcin15g00940	1116	Intergenic	upstream	LOW	NA	NA	NA	NA	0	0	1	0	0	0	0	1
chr15_361073	chr15	15	361073	Bcin15g00970	629	Intergenic	upstream	LOW	NA	NA	NA	NA	0	0	1	0	0	0	0	1
chr15_372892	chr15	15	372892	Bcin15g01000	3524	Intergenic	upstream	LOW	NA	NA	NA	NA	0	0	0	0	1	0	0	1
chr15_373385	chr15	15	373385	Bcin15g01000	3031	Intergenic	upstream	LOW	NA	NA	NA	NA	0	0	1	0	0	0	0	1
chr15_375166	chr15	15	375166	Bcin15g01000	1250	Intergenic	upstream	LOW	NA	NA	NA	NA	0	0	0	0	1	0	0	1
chr15_378704	chr15	15	378704	Bcin15g01010	474	TE	downstream	LOW	Bcin15g01010	NA	NA	TE_BLRtx_Gypsy-1_BFB-I	0	0	0	0	1	0	0	1
chr15_378711	chr15	15	378711	Bcin15g01010	467	TE	downstream	LOW	Bcin15g01010	NA	NA	TE_BLRtx_Gypsy-1_BFB-I	0	0	0	0	1	0	0	1
chr15_378803	chr15	15	378803	Bcin15g01010	375	TE	downstream	LOW	Bcin15g01010	NA	NA	TE_BLRtx_Gypsy-1_BFB-I	0	0	0	0	1	0	0	1
chr15_379170	chr15	15	379170	Bcin15g01010	8	Intergenic	downstream	LOW	Bcin15g01010	NA	NA	NA	0	0	0	0	1	0	0	1
chr15_379225	chr15	15	379225	Bcin15g01010	0	TE	missense_variant	MODERATE	Bcin15g01010	NA	NA	ORF_>1000bps|>3000bpsSSRCoverage	0	0	0	0	1	0	0	1
chr15_379716	chr15	15	379716	Bcin15g01010	0	intron	downstream	LOW	Bcin15g01010	Bcin15g01010	intron	NA	0	0	0	0	1	0	0	1
chr15_408133	chr15	15	408133	Bcin15g01110	655	Intergenic	downstream	LOW	NA	NA	NA	NA	0	0	0	0	1	0	0	1
chr15_408213	chr15	15	408213	Bcin15g01110	575	Intergenic	downstream	LOW	NA	NA	NA	NA	0	0	0	0	1	0	0	1
chr15_408264	chr15	15	408264	Bcin15g01110	524	Intergenic	downstream	LOW	NA	NA	NA	NA	0	0	0	0	1	0	0	1
chr15_504959	chr15	15	504959	Bcin15g01340	310	Intergenic	upstream	LOW	Bcin15g01340	NA	NA	NA	0	0	1	0	0	0	0	1
chr15_596697	chr15	15	596697	Bcin15g01660	0	synonymous	synonymous_variant	LOW	Bcin15g01660	Bcin15g01660	CDS	NA	0	0	0	0	1	0	0	1
chr15_649075	chr15	15	649075	Bcin15g01860	241	Intergenic	upstream	LOW	Bcin15g01860	NA	NA	NA	0	0	0	0	0	0	1	1
chr15_649131	chr15	15	649131	Bcin15g01860	297	Intergenic	upstream	LOW	Bcin15g01860	NA	NA	NA	0	0	0	0	0	0	1	1
chr15_669722	chr15	15	669722	Bcin15g01910	2089	Intergenic	upstream	LOW	NA	NA	NA	NA	0	0	1	0	0	0	0	1
chr15_669963	chr15	15	669963	Bcin15g01910	1848	Intergenic	upstream	LOW	NA	NA	NA	NA	0	1	0	0	0	0	0	1
chr15_671674	chr15	15	671674	Bcin15g01910	137	Intergenic	upstream	LOW	Bcin15g01910	NA	NA	NA	0	0	1	0	0	0	0	1
chr15_745868	chr15	15	745868	Bcin15g02160	197	Intergenic	upstream	LOW	Bcin15g02160	NA	NA	NA	0	0	1	0	0	0	0	1
chr15_764389	chr15	15	764389	Bcin15g02210	553	Intergenic	upstream	LOW	NA	NA	NA	NA	0	0	1	0	0	0	0	1
chr15_772259	chr15	15	772259	Bcin15g02240	230	Intergenic	upstream	LOW	Bcin15g02240	NA	NA	NA	0	0	1	0	0	0	0	1
chr15_772564	chr15	15	772564	Bcin15g02240	0	missense	missense_variant	MODERATE	Bcin15g02240	Bcin15g02240	five_prime_UTR	NA	0	0	1	0	0	0	0	1
chr15_772576	chr15	15	772576	Bcin15g02240	0	stop_gained	stop_gained	HIGH	Bcin15g02240	Bcin15g02240	five_prime_UTR	NA	0	0	1	0	0	0	0	1
chr15_774538	chr15	15	774538	Bcin15g02240	69	Intergenic	upstream	LOW	Bcin15g02240	NA	NA	NA	0	0	1	0	0	0	0	1
chr15_788418	chr15	15	788418	Bcin15g02270	3972	Intergenic	upstream	LOW	NA	NA	NA	NA	0	0	1	0	0	0	0	1
chr15_788472	chr15	15	788472	Bcin15g02270	3918	Intergenic	upstream	LOW	NA	NA	NA	NA	0	0	1	0	0	0	0	1
chr15_788758	chr15	15	788758	Bcin15g02270	3632	Intergenic	upstream	LOW	NA	NA	NA	NA	0	0	1	0	0	0	0	1
chr15_789066	chr15	15	789066	Bcin15g02270	3324	Intergenic	upstream	LOW	NA	NA	NA	NA	0	0	1	0	0	0	0	1
chr15_789494	chr15	15	789494	Bcin15g02270	2896	Intergenic	downstream	LOW	NA	NA	NA	NA	0	0	1	0	0	0	0	1
chr15_819346	chr15	15	819346	Bcin15g02330	475	Intergenic	upstream	LOW	Bcin15g02330	NA	NA	NA	0	0	1	0	0	0	0	1
chr15_896767	chr15	15	896767	Bcin15g02520	255	Intergenic	upstream	LOW	Bcin15g02520	NA	NA	NA	0	0	1	0	0	0	0	1
chr15_896782	chr15	15	896782	Bcin15g02520	270	Intergenic	upstream	LOW	Bcin15g02520	NA	NA	NA	0	0	1	0	0	0	0	1
chr15_896799	chr15	15	896799	Bcin15g02520	287	Intergenic	upstream	LOW	Bcin15g02520	NA	NA	NA	0	0	1	0	0	0	0	1
chr15_896814	chr15	15	896814	Bcin15g02520	302	Intergenic	upstream	LOW	Bcin15g02520	NA	NA	NA	0	0	1	0	0	0	0	1
chr15_896871	chr15	15	896871	Bcin15g02520	359	Intergenic	upstream	LOW	Bcin15g02520	NA	NA	NA	0	0	1	0	0	0	0	1
chr15_916883	chr15	15	916883	Bcin15g02580	0	synonymous	synonymous_variant	LOW	Bcin15g02580	Bcin15g02580	CDS	NA	0	0	0	1	0	0	0	1
chr15_1075608	chr15	15	1075608	Bcin15g03070	1314	Intergenic	upstream	LOW	NA	NA	NA	NA	0	0	1	0	0	0	0	1
chr15_1110158	chr15	15	1110158	Bcin15g03180	1164	Intergenic	upstream	LOW	NA	NA	NA	NA	0	0	1	0	0	0	0	1
chr15_1325241	chr15	15	1325241	Bcin15g03760	649	Intergenic	upstream	LOW	NA	NA	NA	NA	0	0	0	0	0	0	1	1
chr15_1330980	chr15	15	1330980	Bcin15g03780	57	Intergenic	upstream	LOW	Bcin15g03780	NA	NA	NA	0	0	0	0	0	0	1	1
chr15_1333773	chr15	15	1333773	Bcin15g03780	52	Intergenic	downstream	LOW	Bcin15g03780	NA	NA	NA	0	0	0	0	0	0	1	1
chr15_1343858	chr15	15	1343858	Bcin15g03810	0	missense	missense_variant	MODERATE	Bcin15g03810	Bcin15g03810	three_prime_UTR	NA	0	0	0	0	0	0	1	1
chr15_1344757	chr15	15	1344757	Bcin15g03820	155	Intergenic	upstream	LOW	Bcin15g03820	NA	NA	NA	0	0	0	0	0	0	1	1
chr15_1345510	chr15	15	1345510	Bcin15g03820	0	missense	missense_variant	MODERATE	Bcin15g03820	Bcin15g03820	CDS	NA	0	0	0	0	0	0	1	1
chr15_1357352	chr15	15	1357352	tR-His	901	Intergenic	downstream	LOW	NA	NA	NA	NA	0	0	0	0	0	1	0	1
chr15_1357453	chr15	15	1357453	tR-His	800	Intergenic	downstream	LOW	NA	NA	NA	NA	0	0	0	0	0	1	0	1
chr15_1357457	chr15	15	1357457	tR-His	796	Intergenic	downstream	LOW	NA	NA	NA	NA	0	0	0	0	0	1	0	1
chr15_1358244	chr15	15	1358244	tR-His	9	Intergenic	downstream	LOW	tR-His	NA	NA	NA	0	0	0	0	0	1	0	1
chr15_1410798	chr15	15	1410798	Bcin15g04050	0	missense	missense_variant	MODERATE	Bcin15g04050	Bcin15g04050	CDS	NA	0	0	0	0	0	0	1	1
chr15_1413682	chr15	15	1413682	Bcin15g04050	330	Intergenic	upstream	LOW	Bcin15g04050	NA	NA	NA	0	0	0	0	0	0	1	1
chr15_1426840	chr15	15	1426840	Bcin15g04090	0	missense	missense_variant	MODERATE	Bcin15g04090	Bcin15g04090	CDS	NA	0	0	0	0	1	0	0	1
chr15_1431574	chr15	15	1431574	Bcin15g04110	0	intron	upstream	LOW	Bcin15g04110	Bcin15g04110	intron	NA	0	0	0	0	0	0	1	1
chr15_1453877	chr15	15	1453877	Bcin15g04180	613	Intergenic	downstream	LOW	NA	NA	NA	NA	0	0	0	0	0	0	1	1
chr15_1476947	chr15	15	1476947	Bcin15g04260	572	Intergenic	upstream	LOW	NA	NA	NA	NA	0	0	0	0	0	0	1	1
chr15_1491422	chr15	15	1491422	Bcin15g04320	0	synonymous	synonymous_variant	LOW	Bcin15g04320	Bcin15g04320	CDS	NA	0	0	0	1	0	0	0	1
chr15_1493327	chr15	15	1493327	Bcin15g04320	482	Intergenic	upstream	LOW	Bcin15g04320	NA	NA	NA	0	0	0	1	0	0	0	1
chr15_1493514	chr15	15	1493514	Bcin15g04330	0	missense	missense_variant	MODERATE	Bcin15g04330	Bcin15g04330	three_prime_UTR	NA	0	0	0	1	0	0	0	1
chr15_1493591	chr15	15	1493591	Bcin15g04330	0	missense	missense_variant	MODERATE	Bcin15g04330	Bcin15g04330	three_prime_UTR	NA	0	0	0	1	0	0	0	1
chr15_1493615	chr15	15	1493615	Bcin15g04330	0	missense	missense_variant	MODERATE	Bcin15g04330	Bcin15g04330	three_prime_UTR	NA	0	0	0	1	0	0	0	1
chr15_1493647	chr15	15	1493647	Bcin15g04330	0	missense	missense_variant	MODERATE	Bcin15g04330	Bcin15g04330	three_prime_UTR	NA	0	0	0	1	0	0	0	1
chr15_1493658	chr15	15	1493658	Bcin15g04330	0	synonymous	synonymous_variant	LOW	Bcin15g04330	Bcin15g04330	three_prime_UTR	NA	0	0	0	1	0	0	0	1
chr15_1493731	chr15	15	1493731	Bcin15g04330	0	intron	upstream	LOW	Bcin15g04330	Bcin15g04330	intron	NA	0	0	0	1	0	0	0	1
chr15_1493761	chr15	15	1493761	Bcin15g04330	0	intron	upstream	LOW	Bcin15g04330	Bcin15g04330	intron	NA	0	0	0	1	0	0	0	1
chr15_1493806	chr15	15	1493806	Bcin15g04330	0	synonymous	synonymous_variant	LOW	Bcin15g04330	Bcin15g04330	three_prime_UTR	NA	0	0	0	1	0	0	0	1
chr15_1493931	chr15	15	1493931	Bcin15g04330	0	splice&intron	splice_region_variant&intron_variant	LOW	Bcin15g04330	Bcin15g04330	intron	NA	0	0	0	1	0	0	0	1
chr15_1494094	chr15	15	1494094	Bcin15g04330	0	synonymous	synonymous_variant	LOW	Bcin15g04330	Bcin15g04330	three_prime_UTR	NA	0	0	0	1	0	0	0	1
chr15_1494136	chr15	15	1494136	Bcin15g04330	0	synonymous	synonymous_variant	LOW	Bcin15g04330	Bcin15g04330	three_prime_UTR	NA	0	0	0	1	0	0	0	1
chr15_1494171	chr15	15	1494171	Bcin15g04330	0	missense	missense_variant	MODERATE	Bcin15g04330	Bcin15g04330	three_prime_UTR	NA	0	0	0	1	0	0	0	1
chr15_1494241	chr15	15	1494241	Bcin15g04330	0	synonymous	synonymous_variant	LOW	Bcin15g04330	Bcin15g04330	three_prime_UTR	NA	0	0	0	1	0	0	0	1
chr15_1494447	chr15	15	1494447	Bcin15g04330	0	intron	upstream	LOW	Bcin15g04330	Bcin15g04330	CDS	NA	0	0	0	1	0	0	0	1
chr15_1494586	chr15	15	1494586	Bcin15g04330	0	synonymous	synonymous_variant	LOW	Bcin15g04330	Bcin15g04330	CDS	NA	0	0	0	1	0	0	0	1
chr15_1494769	chr15	15	1494769	Bcin15g04330	0	synonymous	synonymous_variant	LOW	Bcin15g04330	Bcin15g04330	CDS	NA	0	0	0	1	0	0	0	1
chr15_1494772	chr15	15	1494772	Bcin15g04330	0	synonymous	synonymous_variant	LOW	Bcin15g04330	Bcin15g04330	CDS	NA	0	0	0	1	0	0	0	1
chr15_1494796	chr15	15	1494796	Bcin15g04330	0	missense	missense_variant	MODERATE	Bcin15g04330	Bcin15g04330	CDS	NA	0	0	0	1	0	0	0	1
chr15_1494850	chr15	15	1494850	Bcin15g04330	0	synonymous	synonymous_variant	LOW	Bcin15g04330	Bcin15g04330	CDS	NA	0	0	0	1	0	0	0	1
chr15_1494874	chr15	15	1494874	Bcin15g04330	0	synonymous	synonymous_variant	LOW	Bcin15g04330	Bcin15g04330	CDS	NA	0	0	0	1	0	0	0	1
chr15_1495015	chr15	15	1495015	Bcin15g04330	0	intron	upstream	LOW	Bcin15g04330	Bcin15g04330	intron	NA	0	0	0	1	0	0	0	1
chr15_1495534	chr15	15	1495534	Bcin15g04330	219	Intergenic	upstream	LOW	Bcin15g04330	NA	NA	NA	0	0	0	1	0	0	0	1
chr15_1495635	chr15	15	1495635	Bcin15g04330	320	Intergenic	upstream	LOW	Bcin15g04330	NA	NA	NA	0	0	0	1	0	0	0	1
chr15_1495774	chr15	15	1495774	Bcin15g04330	459	Intergenic	upstream	LOW	Bcin15g04330	NA	NA	NA	0	0	0	1	0	0	0	1
chr15_1495793	chr15	15	1495793	Bcin15g04330	478	Intergenic	upstream	LOW	Bcin15g04330	NA	NA	NA	0	0	0	1	0	0	0	1
chr15_1496170	chr15	15	1496170	Bcin15g04340	363	Intergenic	upstream	LOW	Bcin15g04340	NA	NA	NA	0	0	0	1	0	0	0	1
chr15_1496186	chr15	15	1496186	Bcin15g04340	347	Intergenic	upstream	LOW	Bcin15g04340	NA	NA	NA	0	0	0	1	0	0	0	1
chr15_1496344	chr15	15	1496344	Bcin15g04340	189	Intergenic	upstream	LOW	Bcin15g04340	NA	NA	NA	0	0	0	1	0	0	0	1
chr15_1496362	chr15	15	1496362	Bcin15g04340	171	Intergenic	upstream	LOW	Bcin15g04340	NA	NA	NA	0	0	0	1	0	0	0	1
chr15_1496746	chr15	15	1496746	Bcin15g04340	0	synonymous	synonymous_variant	LOW	Bcin15g04340	Bcin15g04340	CDS	NA	0	0	0	1	0	0	0	1
chr15_1496749	chr15	15	1496749	Bcin15g04340	0	synonymous	synonymous_variant	LOW	Bcin15g04340	Bcin15g04340	CDS	NA	0	0	0	1	0	0	0	1
chr15_1496806	chr15	15	1496806	Bcin15g04340	0	synonymous	synonymous_variant	LOW	Bcin15g04340	Bcin15g04340	CDS	NA	0	0	0	1	0	0	0	1
chr15_1496951	chr15	15	1496951	Bcin15g04340	0	missense	missense_variant	MODERATE	Bcin15g04340	Bcin15g04340	CDS	NA	0	0	0	1	0	0	0	1
chr15_1496953	chr15	15	1496953	Bcin15g04340	0	synonymous	synonymous_variant	LOW	Bcin15g04340	Bcin15g04340	CDS	NA	0	0	0	1	0	0	0	1
chr15_1497232	chr15	15	1497232	Bcin15g04340	0	synonymous	synonymous_variant	LOW	Bcin15g04340	Bcin15g04340	CDS	NA	0	0	0	1	0	0	0	1
chr15_1497253	chr15	15	1497253	Bcin15g04340	0	synonymous	synonymous_variant	LOW	Bcin15g04340	Bcin15g04340	CDS	NA	0	0	0	1	0	0	0	1
chr15_1497297	chr15	15	1497297	Bcin15g04340	0	missense	missense_variant	MODERATE	Bcin15g04340	Bcin15g04340	CDS	NA	0	0	0	1	0	0	0	1
chr15_1497326	chr15	15	1497326	Bcin15g04340	22	Intergenic	upstream	LOW	Bcin15g04340	NA	NA	NA	0	0	0	1	0	0	0	1
chr15_1497327	chr15	15	1497327	Bcin15g04340	23	Intergenic	upstream	LOW	Bcin15g04340	NA	NA	NA	0	0	0	1	0	0	0	1
chr15_1497357	chr15	15	1497357	Bcin15g04340	53	Intergenic	upstream	LOW	Bcin15g04340	NA	NA	NA	0	0	0	1	0	0	0	1
chr15_1497367	chr15	15	1497367	Bcin15g04340	63	Intergenic	upstream	LOW	Bcin15g04340	NA	NA	NA	0	0	0	1	0	0	0	1
chr15_1497378	chr15	15	1497378	Bcin15g04340	74	Intergenic	upstream	LOW	Bcin15g04340	NA	NA	NA	0	0	0	1	0	0	0	1
chr15_1497399	chr15	15	1497399	Bcin15g04340	95	Intergenic	upstream	LOW	Bcin15g04340	NA	NA	NA	0	0	0	1	0	0	0	1
chr15_1497428	chr15	15	1497428	Bcin15g04340	124	Intergenic	upstream	LOW	Bcin15g04340	NA	NA	NA	0	0	0	1	0	0	0	1
chr15_1497433	chr15	15	1497433	Bcin15g04340	129	Intergenic	upstream	LOW	Bcin15g04340	NA	NA	NA	0	0	0	1	0	0	0	1
chr15_1497465	chr15	15	1497465	Bcin15g04340	161	Intergenic	upstream	LOW	Bcin15g04340	NA	NA	NA	0	0	0	1	0	0	0	1
chr15_1497510	chr15	15	1497510	Bcin15g04340	206	Intergenic	upstream	LOW	Bcin15g04340	NA	NA	NA	0	0	0	1	0	0	0	1
chr15_1497522	chr15	15	1497522	Bcin15g04340	218	Intergenic	upstream	LOW	Bcin15g04340	NA	NA	NA	0	0	0	1	0	0	0	1
chr15_1497532	chr15	15	1497532	Bcin15g04340	228	Intergenic	upstream	LOW	Bcin15g04340	NA	NA	NA	0	0	0	1	0	0	0	1
chr15_1497592	chr15	15	1497592	Bcin15g04340	288	Intergenic	upstream	LOW	Bcin15g04340	NA	NA	NA	0	0	0	1	0	0	0	1
chr15_1497621	chr15	15	1497621	Bcin15g04340	317	Intergenic	upstream	LOW	Bcin15g04340	NA	NA	NA	0	0	0	1	0	0	0	1
chr15_1497674	chr15	15	1497674	Bcin15g04340	370	Intergenic	upstream	LOW	Bcin15g04340	NA	NA	NA	0	0	0	1	0	0	0	1
chr15_1497682	chr15	15	1497682	Bcin15g04340	378	Intergenic	upstream	LOW	Bcin15g04340	NA	NA	NA	0	0	0	1	0	0	0	1
chr15_1497683	chr15	15	1497683	Bcin15g04340	379	Intergenic	upstream	LOW	Bcin15g04340	NA	NA	NA	0	0	0	1	0	0	0	1
chr15_1497692	chr15	15	1497692	Bcin15g04340	388	Intergenic	upstream	LOW	Bcin15g04340	NA	NA	NA	0	0	0	1	0	0	0	1
chr15_1497744	chr15	15	1497744	Bcin15g04350	376	Intergenic	upstream	LOW	Bcin15g04350	NA	NA	NA	0	0	0	1	0	0	0	1
chr15_1497752	chr15	15	1497752	Bcin15g04350	368	Intergenic	upstream	LOW	Bcin15g04350	NA	NA	NA	0	0	0	1	0	0	0	1
chr15_1497757	chr15	15	1497757	Bcin15g04350	363	Intergenic	upstream	LOW	Bcin15g04350	NA	NA	NA	0	0	0	1	0	0	0	1
chr15_1497767	chr15	15	1497767	Bcin15g04350	353	Intergenic	upstream	LOW	Bcin15g04350	NA	NA	NA	0	0	0	1	0	0	0	1
chr15_1497774	chr15	15	1497774	Bcin15g04350	346	Intergenic	upstream	LOW	Bcin15g04350	NA	NA	NA	0	0	0	1	0	0	0	1
chr15_1497775	chr15	15	1497775	Bcin15g04350	345	Intergenic	upstream	LOW	Bcin15g04350	NA	NA	NA	0	0	0	1	0	0	0	1
chr15_1497891	chr15	15	1497891	Bcin15g04350	229	Intergenic	upstream	LOW	Bcin15g04350	NA	NA	NA	0	0	0	1	0	0	0	1
chr15_1498093	chr15	15	1498093	Bcin15g04350	27	Intergenic	upstream	LOW	Bcin15g04350	NA	NA	NA	0	0	0	1	0	0	0	1
chr15_1498120	chr15	15	1498120	Bcin15g04350	47	5_prime_UTR	5_prime_UTR_variant	LOW	Bcin15g04350	Bcin15g04350	five_prime_UTR	NA	0	0	0	1	0	0	0	1
chr15_1498121	chr15	15	1498121	Bcin15g04350	46	5_prime_UTR	5_prime_UTR_variant	LOW	Bcin15g04350	Bcin15g04350	five_prime_UTR	NA	0	0	0	1	0	0	0	1
chr15_1498211	chr15	15	1498211	Bcin15g04350	0	synonymous	synonymous_variant	LOW	Bcin15g04350	Bcin15g04350	CDS	NA	0	0	0	1	0	0	0	1
chr15_1498678	chr15	15	1498678	Bcin15g04350	0	missense	missense_variant	MODERATE	Bcin15g04350	Bcin15g04350	CDS	NA	0	0	0	1	0	0	0	1
chr15_1498954	chr15	15	1498954	Bcin15g04350	0	missense	missense_variant	MODERATE	Bcin15g04350	Bcin15g04350	CDS	NA	0	0	0	1	0	0	0	1
chr15_1499513	chr15	15	1499513	Bcin15g04350	0	synonymous	synonymous_variant	LOW	Bcin15g04350	Bcin15g04350	CDS	NA	0	0	0	1	0	0	0	1
chr15_1499880	chr15	15	1499880	Bcin15g04350	61	3_prime_UTR	3_prime_UTR_variant	LOW	Bcin15g04350	Bcin15g04350	three_prime_UTR	NA	0	0	0	1	0	0	0	1
chr15_1509436	chr15	15	1509436	Bcin15g04380	343	Intergenic	upstream	LOW	Bcin15g04380	NA	NA	NA	0	0	1	0	0	0	0	1
chr15_1540475	chr15	15	1540475	Bcin15g04470	101	Intergenic	upstream	LOW	Bcin15g04470	NA	NA	NA	0	0	1	0	0	0	0	1
chr15_1556472	chr15	15	1556472	Bcin15g04520	0	intron	upstream	LOW	Bcin15g04520	Bcin15g04520	intron	NA	0	0	0	0	0	0	1	1
chr15_1586054	chr15	15	1586054	Bcin15g04650	0	missense	missense_variant	MODERATE	Bcin15g04650	Bcin15g04650	CDS	NA	0	0	0	0	0	0	1	1
chr15_1588845	chr15	15	1588845	Bcin15g04670	278	Intergenic	upstream	LOW	Bcin15g04670	NA	NA	NA	0	0	0	0	0	0	1	1
chr15_1588930	chr15	15	1588930	Bcin15g04670	193	Intergenic	upstream	LOW	Bcin15g04670	NA	NA	NA	0	0	0	0	0	0	1	1
chr15_1588977	chr15	15	1588977	Bcin15g04670	146	Intergenic	upstream	LOW	Bcin15g04670	NA	NA	NA	0	0	0	0	0	0	1	1
chr15_1589053	chr15	15	1589053	Bcin15g04670	70	Intergenic	upstream	LOW	Bcin15g04670	NA	NA	NA	0	0	0	0	0	0	1	1
chr15_1589257	chr15	15	1589257	Bcin15g04670	0	synonymous	synonymous_variant	LOW	Bcin15g04670	Bcin15g04670	CDS	NA	0	0	0	0	0	0	1	1
chr15_1589293	chr15	15	1589293	Bcin15g04670	0	synonymous	synonymous_variant	LOW	Bcin15g04670	Bcin15g04670	CDS	NA	0	0	0	0	0	0	1	1
chr15_1639493	chr15	15	1639493	Bcin15g04840	319	Intergenic	upstream	LOW	Bcin15g04840	NA	NA	NA	0	0	1	0	0	0	0	1
chr15_1639514	chr15	15	1639514	Bcin15g04840	298	Intergenic	upstream	LOW	Bcin15g04840	NA	NA	NA	0	0	1	0	0	0	0	1
chr15_1639517	chr15	15	1639517	Bcin15g04840	295	Intergenic	upstream	LOW	Bcin15g04840	NA	NA	NA	0	0	1	0	0	0	0	1
chr15_1639541	chr15	15	1639541	Bcin15g04840	271	Intergenic	upstream	LOW	Bcin15g04840	NA	NA	NA	0	0	1	0	0	0	0	1
chr15_1639546	chr15	15	1639546	Bcin15g04840	266	Intergenic	upstream	LOW	Bcin15g04840	NA	NA	NA	0	0	1	0	0	0	0	1
chr15_1639600	chr15	15	1639600	Bcin15g04840	212	Intergenic	upstream	LOW	Bcin15g04840	NA	NA	NA	0	0	1	0	0	0	0	1
chr15_1639875	chr15	15	1639875	Bcin15g04840	0	missense	missense_variant	MODERATE	Bcin15g04840	Bcin15g04840	CDS	NA	0	0	1	0	0	0	0	1
chr15_1639923	chr15	15	1639923	Bcin15g04840	0	missense	missense_variant	MODERATE	Bcin15g04840	Bcin15g04840	CDS	NA	0	0	1	0	0	0	0	1
chr15_1647872	chr15	15	1647872	Bcin15g04890	195	Intergenic	upstream	LOW	Bcin15g04890	NA	NA	NA	0	1	0	0	0	0	0	1
chr15_1647884	chr15	15	1647884	Bcin15g04890	183	Intergenic	upstream	LOW	Bcin15g04890	NA	NA	NA	0	1	0	0	0	0	0	1
chr15_1647897	chr15	15	1647897	Bcin15g04890	170	Intergenic	upstream	LOW	Bcin15g04890	NA	NA	NA	0	1	0	0	0	0	0	1
chr15_1652239	chr15	15	1652239	Bcin15g04910	193	Intergenic	upstream	LOW	Bcin15g04910	NA	NA	NA	0	0	0	0	0	1	0	1
chr15_1652300	chr15	15	1652300	Bcin15g04910	254	Intergenic	upstream	LOW	Bcin15g04910	NA	NA	NA	0	0	0	0	0	1	0	1
chr15_1652309	chr15	15	1652309	Bcin15g04910	263	Intergenic	upstream	LOW	Bcin15g04910	NA	NA	NA	0	0	0	0	0	1	0	1
chr15_1652322	chr15	15	1652322	Bcin15g04910	276	Intergenic	upstream	LOW	Bcin15g04910	NA	NA	NA	0	0	0	0	0	1	0	1
chr15_1652332	chr15	15	1652332	Bcin15g04910	286	Intergenic	upstream	LOW	Bcin15g04910	NA	NA	NA	0	0	0	0	0	1	0	1
chr15_1652569	chr15	15	1652569	Bcin15g04910	523	Intergenic	upstream	LOW	NA	NA	NA	NA	0	0	1	0	0	0	0	1
chr15_1652732	chr15	15	1652732	Bcin15g04910	686	Intergenic	upstream	LOW	NA	NA	NA	NA	0	0	1	0	0	0	0	1
chr15_1661624	chr15	15	1661624	Bcin15g04940	135	Intergenic	upstream	LOW	Bcin15g04940	NA	NA	NA	0	0	0	0	0	1	0	1
chr15_1664780	chr15	15	1664780	Bcin15g04950	629	Intergenic	upstream	LOW	NA	NA	NA	NA	0	0	0	0	0	1	0	1
chr15_1703973	chr15	15	1703973	Bcin15g05050	557	Intergenic	downstream	LOW	NA	NA	NA	NA	0	0	1	0	0	0	0	1
chr15_1718256	chr15	15	1718256	Bcin15g05090	0	missense	missense_variant	MODERATE	Bcin15g05090	Bcin15g05090	CDS	NA	0	1	0	0	0	0	0	1
chr15_1725376	chr15	15	1725376	Bcin15g05120	289	Intergenic	upstream	LOW	Bcin15g05120	NA	NA	NA	0	0	0	1	0	0	0	1
chr15_1814549	chr15	15	1814549	Bcin15g05240	1168	Intergenic	downstream	LOW	NA	NA	NA	NA	0	1	0	0	0	0	0	1
chr15_1818426	chr15	15	1818426	Bcin15g05250	100	Intergenic	upstream	LOW	Bcin15g05250	NA	NA	NA	0	0	0	1	0	0	0	1
chr15_1818476	chr15	15	1818476	Bcin15g05250	150	Intergenic	upstream	LOW	Bcin15g05250	NA	NA	NA	0	0	0	1	0	0	0	1
chr15_1822698	chr15	15	1822698	Bcin15g05260	427	Intergenic	upstream	LOW	Bcin15g05260	NA	NA	NA	0	0	0	0	0	1	0	1
chr15_1822710	chr15	15	1822710	Bcin15g05260	439	Intergenic	upstream	LOW	Bcin15g05260	NA	NA	NA	0	0	0	0	0	1	0	1
chr15_1871540	chr15	15	1871540	Bcin15g05350	0	synonymous	synonymous_variant	LOW	Bcin15g05350	Bcin15g05350	CDS	NA	0	0	0	0	1	0	0	1
chr15_1871543	chr15	15	1871543	Bcin15g05350	0	synonymous	synonymous_variant	LOW	Bcin15g05350	Bcin15g05350	CDS	NA	0	0	0	0	1	0	0	1
chr15_1871558	chr15	15	1871558	Bcin15g05350	0	synonymous	synonymous_variant	LOW	Bcin15g05350	Bcin15g05350	CDS	NA	0	0	0	0	1	0	0	1
chr15_1871730	chr15	15	1871730	Bcin15g05350	0	intron	intron_variant	LOW	Bcin15g05350	Bcin15g05350	intron	NA	0	0	0	0	1	0	0	1
chr15_1871897	chr15	15	1871897	Bcin15g05350	0	intron	intron_variant	LOW	Bcin15g05350	Bcin15g05350	intron	NA	0	0	0	0	1	0	0	1
chr15_1871900	chr15	15	1871900	Bcin15g05350	0	intron	intron_variant	LOW	Bcin15g05350	Bcin15g05350	intron	NA	0	0	0	0	1	0	0	1
chr15_1881354	chr15	15	1881354	Bcin15g05370	59	Intergenic	upstream	LOW	Bcin15g05370	NA	NA	NA	0	0	0	0	0	0	1	1
chr15_1898890	chr15	15	1898890	Bcin15g05420	419	Intergenic	upstream	LOW	Bcin15g05420	NA	NA	NA	0	0	0	0	0	0	1	1
chr15_1899962	chr15	15	1899962	Bcin15g05420	0	synonymous	synonymous_variant	LOW	Bcin15g05420	Bcin15g05420	CDS	NA	0	0	0	0	0	0	1	1
chr15_1900422	chr15	15	1900422	Bcin15g05420	0	intron	upstream	LOW	Bcin15g05420	Bcin15g05420	intron	NA	0	0	0	0	0	0	1	1
chr15_1997017	chr15	15	1997017	Bcin15g05690	2414	TE	downstream	LOW	NA	NA	NA	TE_BLRtx_Gypsy-1_BFB-I	0	0	0	0	0	0	1	1
chr15_2025760	chr15	15	2025760	Bcin15g05720	845	TE	upstream	LOW	NA	NA	NA	SSRCoverage_0.37)	0	0	1	0	0	0	0	1
chr16_75594	chr16	16	75594	Bcin16g00006-Bcin16g00010	NA	TE	intergenic_region	LOW	NA	NA	NA	TE_BLRtx_BOTY_I	0	0	0	1	0	0	0	1
chr16_76156	chr16	16	76156	Bcin16g00006-Bcin16g00010	NA	TE	intergenic_region	LOW	NA	NA	NA	TE_BLRtx_BOTY_I	0	0	0	0	0	1	0	1
chr16_78877	chr16	16	78877	Bcin16g00006-Bcin16g00010	NA	TE	intergenic_region	LOW	NA	NA	NA	SSRCoverage_0.37)	0	0	1	0	0	0	0	1
chr16_78893	chr16	16	78893	Bcin16g00006-Bcin16g00010	NA	TE	intergenic_region	LOW	NA	NA	NA	SSRCoverage_0.37)	0	0	0	1	0	0	0	1
chr16_203812	chr16	16	203812	Bcin16g00360	1488	Intergenic	upstream	LOW	NA	NA	NA	NA	0	0	0	0	1	0	0	1
chr16_293396	chr16	16	293396	Bcin16g00660	0	synonymous	synonymous_variant	LOW	Bcin16g00660	Bcin16g00660	CDS	NA	0	0	0	1	0	0	0	1
chr16_310466	chr16	16	310466	Bcin16g00720	0	intron	upstream	LOW	Bcin16g00720	Bcin16g00720	intron	NA	0	0	0	1	0	0	0	1
chr16_320276	chr16	16	320276	Bcin16g00730	3870	Intergenic	upstream	LOW	NA	NA	NA	NA	0	0	1	0	0	0	0	1
chr16_418666	chr16	16	418666	Bcin16g01000	2	Intergenic	upstream	LOW	Bcin16g01000	NA	NA	NA	0	0	0	1	0	0	0	1
chr16_418730	chr16	16	418730	Bcin16g01000	66	Intergenic	upstream	LOW	Bcin16g01000	NA	NA	NA	0	0	0	1	0	0	0	1
chr16_418752	chr16	16	418752	Bcin16g01000	88	Intergenic	upstream	LOW	Bcin16g01000	NA	NA	NA	0	0	0	1	0	0	0	1
chr16_418788	chr16	16	418788	Bcin16g01000	124	Intergenic	upstream	LOW	Bcin16g01000	NA	NA	NA	0	0	0	1	0	0	0	1
chr16_418809	chr16	16	418809	Bcin16g01000	145	Intergenic	upstream	LOW	Bcin16g01000	NA	NA	NA	0	0	0	1	0	0	0	1
chr16_589061	chr16	16	589061	Bcin16g01470	399	Intergenic	upstream	LOW	Bcin16g01470	NA	NA	NA	0	0	1	0	0	0	0	1
chr16_630944	chr16	16	630944	Bcin16g01520	0	synonymous	synonymous_variant	LOW	Bcin16g01520	Bcin16g01520	CDS	NA	0	0	0	0	1	0	0	1
chr16_641656	chr16	16	641656	Bcin16g01540	689	Intergenic	upstream	LOW	NA	NA	NA	NA	0	0	1	0	0	0	0	1
chr16_733202	chr16	16	733202	Bcin16g01790	68	Intergenic	upstream	LOW	Bcin16g01790	NA	NA	NA	0	0	0	0	0	0	1	1
chr16_746147	chr16	16	746147	Bcin16g01830	0	synonymous	synonymous_variant	LOW	Bcin16g01830	Bcin16g01830	CDS	NA	0	0	1	0	0	0	0	1
chr16_746171	chr16	16	746171	Bcin16g01830	0	synonymous	synonymous_variant	LOW	Bcin16g01830	Bcin16g01830	CDS	NA	0	0	1	0	0	0	0	1
chr16_751021	chr16	16	751021	Bcin16g01830	1106	Intergenic	upstream	LOW	NA	NA	NA	NA	0	0	1	0	0	0	0	1
chr16_787701	chr16	16	787701	Bcin16g01950	841	Intergenic	upstream	LOW	NA	NA	NA	NA	0	0	1	0	0	0	0	1
chr16_869855	chr16	16	869855	Bcin16g02220	2232	Intergenic	upstream	LOW	NA	NA	NA	NA	0	0	0	0	0	0	1	1
chr16_871432	chr16	16	871432	Bcin16g02230	3192	Intergenic	upstream	LOW	NA	NA	NA	NA	0	0	1	0	0	0	0	1
chr16_872991	chr16	16	872991	Bcin16g02230	1633	Intergenic	upstream	LOW	NA	NA	NA	NA	0	0	0	0	0	0	1	1
chr16_873011	chr16	16	873011	Bcin16g02230	1613	Intergenic	upstream	LOW	NA	NA	NA	NA	0	0	0	0	0	0	1	1
chr16_873316	chr16	16	873316	Bcin16g02230	1308	Intergenic	upstream	LOW	NA	NA	NA	NA	0	0	0	0	0	0	1	1
chr16_873448	chr16	16	873448	Bcin16g02230	1176	Intergenic	upstream	LOW	NA	NA	NA	NA	0	0	0	0	0	0	1	1
chr16_895446	chr16	16	895446	Bcin16g02300	95	Intergenic	upstream	LOW	Bcin16g02300	NA	NA	NA	0	0	0	0	0	0	1	1
chr16_895447	chr16	16	895447	Bcin16g02300	96	Intergenic	upstream	LOW	Bcin16g02300	NA	NA	NA	0	0	0	0	0	0	1	1
chr16_895461	chr16	16	895461	Bcin16g02300	110	Intergenic	upstream	LOW	Bcin16g02300	NA	NA	NA	0	0	1	0	0	0	1	2
chr16_896009	chr16	16	896009	Bcin16g02310	0	synonymous	synonymous_variant	LOW	Bcin16g02310	Bcin16g02310	CDS	NA	0	0	0	0	0	0	1	1
chr16_896047	chr16	16	896047	Bcin16g02310	0	missense	missense_variant	MODERATE	Bcin16g02310	Bcin16g02310	CDS	NA	0	0	0	0	0	0	1	1
chr16_896852	chr16	16	896852	Bcin16g02310	0	synonymous	synonymous_variant	LOW	Bcin16g02310	Bcin16g02310	CDS	NA	0	0	0	0	0	0	1	1
chr16_900427	chr16	16	900427	Bcin16g02310	36	Intergenic	upstream	LOW	Bcin16g02310	NA	NA	NA	0	0	0	0	0	0	1	1
chr16_900634	chr16	16	900634	Bcin16g02310	243	Intergenic	upstream	LOW	Bcin16g02310	NA	NA	NA	0	0	0	0	0	0	1	1
chr16_901103	chr16	16	901103	Bcin16g02320	568	Intergenic	upstream	LOW	NA	NA	NA	NA	0	0	0	0	0	0	1	1
chr16_906547	chr16	16	906547	Bcin16g02350	0	missense	missense_variant	MODERATE	Bcin16g02350	Bcin16g02350	CDS	NA	1	1	0	0	0	0	0	2
chr16_1059280	chr16	16	1059280	Bcin16g02720	1164	Intergenic	downstream	LOW	NA	NA	NA	NA	0	0	0	1	0	0	0	1
chr16_1061012	chr16	16	1061012	Bcin16g02720	2896	Intergenic	downstream	LOW	NA	NA	NA	NA	0	0	1	0	1	0	0	2
chr16_1061033	chr16	16	1061033	Bcin16g02720	2917	Intergenic	downstream	LOW	NA	NA	NA	NA	0	0	0	0	1	0	0	1
chr16_1061730	chr16	16	1061730	Bcin16g02730	2529	Intergenic	downstream	LOW	NA	NA	NA	NA	0	0	0	0	0	0	1	1
chr16_1066605	chr16	16	1066605	Bcin16g02730	511	Intergenic	upstream	LOW	NA	NA	NA	NA	0	0	1	0	0	0	0	1
chr16_1066606	chr16	16	1066606	Bcin16g02730	512	Intergenic	upstream	LOW	NA	NA	NA	NA	0	0	1	0	0	0	0	1
chr16_1066613	chr16	16	1066613	Bcin16g02730	519	Intergenic	upstream	LOW	NA	NA	NA	NA	0	0	1	0	0	0	0	1
chr16_1066757	chr16	16	1066757	Bcin16g02730	663	Intergenic	upstream	LOW	NA	NA	NA	NA	0	0	1	0	0	0	0	1
chr16_1128063	chr16	16	1128063	Bcin16g02910	210	Intergenic	upstream	LOW	Bcin16g02910	NA	NA	NA	0	0	0	0	0	1	0	1
chr16_1168108	chr16	16	1168108	Bcin16g03030	0	intron	upstream	LOW	Bcin16g03030	Bcin16g03030	three_prime_UTR	NA	0	0	0	0	1	0	0	1
chr16_1168110	chr16	16	1168110	Bcin16g03030	0	intron	upstream	LOW	Bcin16g03030	Bcin16g03030	three_prime_UTR	NA	0	0	0	0	1	0	0	1
chr16_1171293	chr16	16	1171293	Bcin16g03040	498	5_prime_UTR	5_prime_UTR_variant	LOW	Bcin16g03040	Bcin16g03040	five_prime_UTR	NA	0	0	0	0	1	0	0	1
chr16_1171294	chr16	16	1171294	Bcin16g03040	497	5_prime_UTR	5_prime_UTR_variant	LOW	Bcin16g03040	Bcin16g03040	five_prime_UTR	NA	0	0	0	0	1	0	0	1
chr16_1175771	chr16	16	1175771	Bcin16g03050	853	Intergenic	upstream	LOW	NA	NA	NA	NA	0	1	0	0	1	0	0	2
chr16_1182611	chr16	16	1182611	Bcin16g03070	308	Intergenic	upstream	LOW	Bcin16g03070	NA	NA	NA	0	1	0	0	1	0	0	2
chr16_1202423	chr16	16	1202423	Bcin16g03150	0	missense	missense_variant	MODERATE	Bcin16g03150	Bcin16g03150	CDS	NA	0	0	0	0	1	0	0	1
chr16_1203589	chr16	16	1203589	Bcin16g03150	0	synonymous	synonymous_variant	LOW	Bcin16g03150	Bcin16g03150	CDS	NA	0	0	0	0	1	0	0	1
chr16_1206644	chr16	16	1206644	Bcin16g03160	0	missense	missense_variant	MODERATE	Bcin16g03160	Bcin16g03160	CDS	NA	0	0	0	0	1	0	0	1
chr16_1210936	chr16	16	1210936	Bcin16g03180	0	synonymous	synonymous_variant	LOW	Bcin16g03180	Bcin16g03180	CDS	NA	0	0	0	0	1	0	0	1
chr16_1211761	chr16	16	1211761	Bcin16g03180	0	synonymous	synonymous_variant	LOW	Bcin16g03180	Bcin16g03180	CDS	NA	0	0	0	0	1	0	0	1
chr16_1213844	chr16	16	1213844	Bcin16g03190	590	Intergenic	downstream	LOW	NA	NA	NA	NA	0	0	0	0	1	0	0	1
chr16_1213851	chr16	16	1213851	Bcin16g03190	597	Intergenic	downstream	LOW	NA	NA	NA	NA	0	0	0	0	1	0	0	1
chr16_1566001	chr16	16	1566001	Bcin16g04310	0	synonymous	synonymous_variant	LOW	Bcin16g04310	Bcin16g04310	CDS	NA	0	0	0	0	0	1	0	1
chr16_1677745	chr16	16	1677745	Bcin16g04560	2000	Intergenic	upstream	LOW	NA	NA	NA	NA	0	0	1	0	0	0	0	1
chr16_1682807	chr16	16	1682807	Bcin16g04580	123	Intergenic	upstream	LOW	Bcin16g04580	NA	NA	NA	0	0	0	0	0	0	1	1
chr16_1682856	chr16	16	1682856	Bcin16g04580	172	Intergenic	upstream	LOW	Bcin16g04580	NA	NA	NA	0	0	0	0	0	0	1	1
chr16_1683190	chr16	16	1683190	Bcin16g04580	506	Intergenic	upstream	LOW	NA	NA	NA	NA	0	0	0	0	0	0	1	1
chr16_1683248	chr16	16	1683248	Bcin16g04580	564	Intergenic	upstream	LOW	NA	NA	NA	NA	0	0	0	0	0	0	1	1
chr16_1718426	chr16	16	1718426	Bcin16g04700	1120	Intergenic	upstream	LOW	NA	NA	NA	NA	0	0	1	0	0	0	0	1
chr16_1719142	chr16	16	1719142	Bcin16g04700	404	Intergenic	upstream	LOW	Bcin16g04700	NA	NA	NA	0	0	1	0	0	0	0	1
chr16_1719433	chr16	16	1719433	Bcin16g04700	113	Intergenic	upstream	LOW	Bcin16g04700	NA	NA	NA	0	0	1	0	0	0	0	1
chr16_1722710	chr16	16	1722710	Bcin16g04710	0	synonymous	synonymous_variant	LOW	Bcin16g04710	Bcin16g04710	CDS	NA	0	0	1	0	0	0	0	1
chr16_1722798	chr16	16	1722798	Bcin16g04710	0	synonymous	synonymous_variant	LOW	Bcin16g04710	Bcin16g04710	CDS	NA	0	0	1	0	0	0	0	1
chr16_1726112	chr16	16	1726112	Bcin16g04720	2307	Intergenic	upstream	LOW	NA	NA	NA	NA	0	0	1	0	0	0	0	1
chr16_1726193	chr16	16	1726193	Bcin16g04720	2226	Intergenic	upstream	LOW	NA	NA	NA	NA	0	0	1	0	0	0	0	1
chr16_1726456	chr16	16	1726456	Bcin16g04720	1963	Intergenic	upstream	LOW	NA	NA	NA	NA	0	0	1	0	0	0	0	1
chr16_1727685	chr16	16	1727685	Bcin16g04720	734	Intergenic	upstream	LOW	NA	NA	NA	NA	0	0	0	1	0	0	0	1
chr16_1756776	chr16	16	1756776	Bcin16g04790	266	Intergenic	downstream	LOW	Bcin16g04790	NA	NA	NA	0	0	1	0	0	0	0	1
chr16_1783607	chr16	16	1783607	Bcin16g04900	0	synonymous	synonymous_variant	LOW	Bcin16g04900	Bcin16g04900	CDS	NA	0	0	1	0	0	0	0	1
chr2_18396	chr2	2	18396	Bcin02g00005	0	synonymous	synonymous_variant	LOW	Bcin02g00005	Bcin02g00005	CDS	NA	0	0	1	0	0	0	0	1
chr2_20697	chr2	2	20697	Bcin02g00005	0	synonymous	synonymous_variant	LOW	Bcin02g00005	Bcin02g00005	CDS	NA	0	0	1	0	0	0	0	1
chr2_188497	chr2	2	188497	Bcin02g00220	1651	Intergenic	upstream	LOW	NA	NA	NA	NA	0	1	0	0	0	0	0	1
chr2_188498	chr2	2	188498	Bcin02g00220	1650	Intergenic	upstream	LOW	NA	NA	NA	NA	0	1	0	0	0	0	0	1
chr2_188508	chr2	2	188508	Bcin02g00220	1640	Intergenic	upstream	LOW	NA	NA	NA	NA	0	1	0	0	0	0	0	1
chr2_275413	chr2	2	275413	Bcin02g00510	0	missense	missense_variant	MODERATE	Bcin02g00510	Bcin02g00510	CDS	NA	0	0	1	0	0	0	0	1
chr2_297430	chr2	2	297430	Bcin02g00580	667	Intergenic	upstream	LOW	NA	NA	NA	NA	0	1	0	0	0	0	0	1
chr2_349359	chr2	2	349359	Bcin02g00730	0	synonymous	synonymous_variant	LOW	Bcin02g00730	Bcin02g00730	CDS	NA	0	1	0	0	0	0	0	1
chr2_406202	chr2	2	406202	Bcin02g00920	0	splice&intron	splice_region_variant&intron_variant	LOW	Bcin02g00920	Bcin02g00920	intron	NA	0	0	1	0	0	0	0	1
chr2_408415	chr2	2	408415	Bcin02g00930	989	Intergenic	upstream	LOW	NA	NA	NA	NA	0	0	0	0	1	0	0	1
chr2_409788	chr2	2	409788	Bcin02g00930	0	missense	missense_variant	MODERATE	Bcin02g00930	Bcin02g00930	CDS	NA	0	0	1	0	0	0	0	1
chr2_409935	chr2	2	409935	Bcin02g00930	0	missense	missense_variant	MODERATE	Bcin02g00930	Bcin02g00930	CDS	NA	0	1	0	0	0	0	0	1
chr2_410007	chr2	2	410007	Bcin02g00930	0	missense	missense_variant	MODERATE	Bcin02g00930	Bcin02g00930	CDS	NA	0	0	1	0	0	0	0	1
chr2_416546	chr2	2	416546	Bcin02g00950	1743	Intergenic	upstream	LOW	NA	NA	NA	NA	0	0	1	0	0	0	0	1
chr2_419320	chr2	2	419320	Bcin02g00980	173	Intergenic	upstream	LOW	Bcin02g00980	NA	NA	NA	0	0	1	0	0	0	0	1
chr2_419341	chr2	2	419341	Bcin02g00980	152	Intergenic	upstream	LOW	Bcin02g00980	NA	NA	NA	0	0	1	0	0	0	0	1
chr2_419363	chr2	2	419363	Bcin02g00980	130	Intergenic	upstream	LOW	Bcin02g00980	NA	NA	NA	0	0	1	0	0	0	0	1
chr2_420150	chr2	2	420150	Bcin02g00980	0	synonymous	synonymous_variant	LOW	Bcin02g00980	Bcin02g00980	CDS	NA	0	0	1	0	0	0	0	1
chr2_420241	chr2	2	420241	Bcin02g00980	0	intron	upstream	LOW	Bcin02g00980	Bcin02g00980	intron	NA	0	0	1	0	0	0	0	1
chr2_420273	chr2	2	420273	Bcin02g00980	0	intron	upstream	LOW	Bcin02g00980	Bcin02g00980	intron	NA	0	0	1	0	0	0	0	1
chr2_420276	chr2	2	420276	Bcin02g00980	0	intron	upstream	LOW	Bcin02g00980	Bcin02g00980	intron	NA	0	1	1	0	0	0	0	2
chr2_420325	chr2	2	420325	Bcin02g00980	0	synonymous	synonymous_variant	LOW	Bcin02g00980	Bcin02g00980	CDS	NA	0	1	1	0	0	0	0	2
chr2_420397	chr2	2	420397	Bcin02g00980	0	synonymous	synonymous_variant	LOW	Bcin02g00980	Bcin02g00980	CDS	NA	0	0	1	0	0	0	0	1
chr2_420436	chr2	2	420436	Bcin02g00980	0	synonymous	synonymous_variant	LOW	Bcin02g00980	Bcin02g00980	CDS	NA	0	0	1	0	0	0	0	1
chr2_420438	chr2	2	420438	Bcin02g00980	0	missense	missense_variant	MODERATE	Bcin02g00980	Bcin02g00980	CDS	NA	0	0	1	0	0	0	0	1
chr2_420445	chr2	2	420445	Bcin02g00980	0	synonymous	synonymous_variant	LOW	Bcin02g00980	Bcin02g00980	CDS	NA	0	0	1	0	0	0	0	1
chr2_420463	chr2	2	420463	Bcin02g00980	0	intron	upstream	LOW	Bcin02g00980	Bcin02g00980	intron	NA	0	0	1	0	0	0	0	1
chr2_420469	chr2	2	420469	Bcin02g00980	0	intron	upstream	LOW	Bcin02g00980	Bcin02g00980	intron	NA	0	0	1	0	0	0	0	1
chr2_420487	chr2	2	420487	Bcin02g00980	0	intron	upstream	LOW	Bcin02g00980	Bcin02g00980	intron	NA	0	0	1	0	0	0	0	1
chr2_420549	chr2	2	420549	Bcin02g00980	0	synonymous	synonymous_variant	LOW	Bcin02g00980	Bcin02g00980	CDS	NA	0	0	1	0	0	0	0	1
chr2_420579	chr2	2	420579	Bcin02g00980	0	synonymous	synonymous_variant	LOW	Bcin02g00980	Bcin02g00980	CDS	NA	0	0	1	0	0	0	0	1
chr2_444173	chr2	2	444173	Bcin02g01030	1390	Intergenic	upstream	LOW	NA	NA	NA	NA	0	1	0	0	0	0	0	1
chr2_444178	chr2	2	444178	Bcin02g01030	1385	Intergenic	upstream	LOW	NA	NA	NA	NA	0	0	0	0	1	0	0	1
chr2_486487	chr2	2	486487	Bcin02g01160	0	synonymous	synonymous_variant	LOW	Bcin02g01160	Bcin02g01160	CDS	NA	0	0	0	0	1	0	0	1
chr2_498411	chr2	2	498411	Bcin02g01180	167	Intergenic	downstream	LOW	Bcin02g01180	NA	NA	NA	0	0	0	1	0	0	0	1
chr2_498911	chr2	2	498911	Bcin02g01180	117	Intergenic	upstream	LOW	Bcin02g01180	NA	NA	NA	0	0	0	1	0	0	0	1
chr2_503710	chr2	2	503710	Bcin02g01190	0	missense	missense_variant	MODERATE	Bcin02g01190	Bcin02g01190	CDS	NA	0	0	0	1	0	0	0	1
chr2_504100	chr2	2	504100	Bcin02g01190	0	synonymous	synonymous_variant	LOW	Bcin02g01190	Bcin02g01190	CDS	NA	0	0	0	1	0	0	0	1
chr2_504537	chr2	2	504537	Bcin02g01190	0	missense	missense_variant	MODERATE	Bcin02g01190	Bcin02g01190	CDS	NA	0	0	0	1	0	0	0	1
chr2_504580	chr2	2	504580	Bcin02g01190	0	synonymous	synonymous_variant	LOW	Bcin02g01190	Bcin02g01190	CDS	NA	0	0	0	1	0	0	0	1
chr2_504583	chr2	2	504583	Bcin02g01190	0	synonymous	synonymous_variant	LOW	Bcin02g01190	Bcin02g01190	CDS	NA	0	0	0	1	0	0	0	1
chr2_508672	chr2	2	508672	Bcin02g01210	113	Intergenic	upstream	LOW	Bcin02g01210	NA	NA	NA	0	1	0	0	0	0	0	1
chr2_545226	chr2	2	545226	Bcin02g01350	229	Intergenic	upstream	LOW	Bcin02g01350	NA	NA	NA	0	0	1	0	0	0	0	1
chr2_547051	chr2	2	547051	Bcin02g01360	52	Intergenic	upstream	LOW	Bcin02g01360	NA	NA	NA	0	0	0	1	0	0	0	1
chr2_557647	chr2	2	557647	Bcin02g01380	0	synonymous	synonymous_variant	LOW	Bcin02g01380	Bcin02g01380	CDS	NA	0	1	0	0	0	0	0	1
chr2_557657	chr2	2	557657	Bcin02g01380	0	missense	missense_variant	MODERATE	Bcin02g01380	Bcin02g01380	CDS	NA	0	1	0	0	0	0	0	1
chr2_557686	chr2	2	557686	Bcin02g01380	0	synonymous	synonymous_variant	LOW	Bcin02g01380	Bcin02g01380	CDS	NA	0	1	0	0	0	0	0	1
chr2_558520	chr2	2	558520	Bcin02g01380	0	synonymous	synonymous_variant	LOW	Bcin02g01380	Bcin02g01380	CDS	NA	0	1	0	1	0	0	0	2
chr2_568720	chr2	2	568720	Bcin02g01410	53	Intergenic	upstream	LOW	Bcin02g01410	NA	NA	NA	0	0	1	0	0	0	0	1
chr2_568733	chr2	2	568733	Bcin02g01410	40	Intergenic	upstream	LOW	Bcin02g01410	NA	NA	NA	0	0	1	0	0	0	0	1
chr2_572601	chr2	2	572601	Bcin02g01420	0	intron	upstream	LOW	Bcin02g01420	Bcin02g01420	intron	NA	0	0	1	0	0	0	0	1
chr2_576670	chr2	2	576670	Bcin02g01430	566	Intergenic	downstream	LOW	NA	NA	NA	NA	0	1	0	1	0	0	0	2
chr2_576673	chr2	2	576673	Bcin02g01430	563	Intergenic	downstream	LOW	NA	NA	NA	NA	0	1	0	1	0	0	0	2
chr2_577258	chr2	2	577258	Bcin02g01430	0	missense	missense_variant	MODERATE	Bcin02g01430	Bcin02g01430	CDS	NA	0	0	1	0	0	0	0	1
chr2_577259	chr2	2	577259	Bcin02g01430	0	missense	missense_variant	MODERATE	Bcin02g01430	Bcin02g01430	CDS	NA	0	0	1	0	0	0	0	1
chr2_577502	chr2	2	577502	Bcin02g01430	0	splice&intron	splice_region_variant&intron_variant	LOW	Bcin02g01430	Bcin02g01430	intron	NA	0	1	1	0	0	0	0	2
chr2_578694	chr2	2	578694	Bcin02g01440	71	3_prime_UTR	3_prime_UTR_variant	LOW	Bcin02g01440	Bcin02g01440	three_prime_UTR	NA	0	0	1	0	0	0	0	1
chr2_578701	chr2	2	578701	Bcin02g01440	64	3_prime_UTR	3_prime_UTR_variant	LOW	Bcin02g01440	Bcin02g01440	three_prime_UTR	NA	0	0	1	0	0	0	0	1
chr2_580413	chr2	2	580413	Bcin02g01450	0	missense	missense_variant	MODERATE	Bcin02g01450	Bcin02g01450	CDS	NA	0	1	0	0	0	0	0	1
chr2_580420	chr2	2	580420	Bcin02g01450	0	synonymous	synonymous_variant	LOW	Bcin02g01450	Bcin02g01450	CDS	NA	0	1	0	0	0	0	0	1
chr2_580438	chr2	2	580438	Bcin02g01450	0	missense	missense_variant	MODERATE	Bcin02g01450	Bcin02g01450	CDS	NA	0	1	1	0	0	0	0	2
chr2_581448	chr2	2	581448	Bcin02g01450	0	synonymous	synonymous_variant	LOW	Bcin02g01450	Bcin02g01450	CDS	NA	0	1	0	1	0	0	0	2
chr2_581466	chr2	2	581466	Bcin02g01450	0	synonymous	synonymous_variant	LOW	Bcin02g01450	Bcin02g01450	CDS	NA	0	1	0	0	0	0	0	1
chr2_581500	chr2	2	581500	Bcin02g01450	0	missense	missense_variant	MODERATE	Bcin02g01450	Bcin02g01450	CDS	NA	0	1	0	1	0	0	0	2
chr2_581676	chr2	2	581676	Bcin02g01450	0	synonymous	synonymous_variant	LOW	Bcin02g01450	Bcin02g01450	CDS	NA	0	1	0	0	0	0	0	1
chr2_581772	chr2	2	581772	Bcin02g01450	0	synonymous	synonymous_variant	LOW	Bcin02g01450	Bcin02g01450	CDS	NA	0	0	1	0	0	0	0	1
chr2_581782	chr2	2	581782	Bcin02g01450	0	missense	missense_variant	MODERATE	Bcin02g01450	Bcin02g01450	CDS	NA	0	0	1	0	0	0	0	1
chr2_581868	chr2	2	581868	Bcin02g01450	28	Intergenic	upstream	LOW	Bcin02g01450	NA	NA	NA	0	0	1	0	0	0	0	1
chr2_582080	chr2	2	582080	Bcin02g01460	57	Intergenic	upstream	LOW	Bcin02g01460	NA	NA	NA	0	1	0	1	0	0	0	2
chr2_582155	chr2	2	582155	Bcin02g01460	0	missense	missense_variant	MODERATE	Bcin02g01460	Bcin02g01460	CDS	NA	0	1	1	0	0	0	0	2
chr2_582156	chr2	2	582156	Bcin02g01460	0	missense	missense_variant	MODERATE	Bcin02g01460	Bcin02g01460	CDS	NA	0	1	1	1	0	0	0	3
chr2_582160	chr2	2	582160	Bcin02g01460	0	synonymous	synonymous_variant	LOW	Bcin02g01460	Bcin02g01460	CDS	NA	0	1	0	1	0	0	0	2
chr2_582712	chr2	2	582712	Bcin02g01460	0	missense	missense_variant	MODERATE	Bcin02g01460	Bcin02g01460	CDS	NA	0	0	1	0	0	0	0	1
chr2_582879	chr2	2	582879	Bcin02g01460	0	synonymous	synonymous_variant	LOW	Bcin02g01460	Bcin02g01460	CDS	NA	0	0	1	0	0	0	0	1
chr2_583215	chr2	2	583215	Bcin02g01460	0	synonymous	synonymous_variant	LOW	Bcin02g01460	Bcin02g01460	CDS	NA	0	0	1	0	0	0	0	1
chr2_583662	chr2	2	583662	Bcin02g01460	0	missense	missense_variant	MODERATE	Bcin02g01460	Bcin02g01460	CDS	NA	0	0	1	0	0	0	0	1
chr2_583705	chr2	2	583705	Bcin02g01460	0	missense	missense_variant	MODERATE	Bcin02g01460	Bcin02g01460	CDS	NA	0	0	1	0	0	0	0	1
chr2_584693	chr2	2	584693	Bcin02g01460	482	Intergenic	upstream	LOW	Bcin02g01460	NA	NA	NA	0	0	1	0	0	0	0	1
chr2_584698	chr2	2	584698	Bcin02g01460	487	Intergenic	upstream	LOW	Bcin02g01460	NA	NA	NA	0	0	1	0	0	0	0	1
chr2_587265	chr2	2	587265	Bcin02g01470	0	synonymous	synonymous_variant	LOW	Bcin02g01470	Bcin02g01470	CDS	NA	0	0	1	0	0	0	0	1
chr2_587275	chr2	2	587275	Bcin02g01470	0	missense	missense_variant	MODERATE	Bcin02g01470	Bcin02g01470	CDS	NA	0	0	1	0	0	0	0	1
chr2_587295	chr2	2	587295	Bcin02g01470	0	synonymous	synonymous_variant	LOW	Bcin02g01470	Bcin02g01470	CDS	NA	0	0	1	0	0	0	0	1
chr2_587582	chr2	2	587582	Bcin02g01470	0	synonymous	synonymous_variant	LOW	Bcin02g01470	Bcin02g01470	CDS	NA	0	0	1	0	0	0	0	1
chr2_587583	chr2	2	587583	Bcin02g01470	0	missense	missense_variant	MODERATE	Bcin02g01470	Bcin02g01470	CDS	NA	0	0	1	0	0	0	0	1
chr2_587879	chr2	2	587879	Bcin02g01470	0	synonymous	synonymous_variant	LOW	Bcin02g01470	Bcin02g01470	CDS	NA	0	0	1	0	0	0	0	1
chr2_587887	chr2	2	587887	Bcin02g01470	0	missense	missense_variant	MODERATE	Bcin02g01470	Bcin02g01470	CDS	NA	0	0	1	0	0	0	0	1
chr2_588048	chr2	2	588048	Bcin02g01470	0	missense	missense_variant	MODERATE	Bcin02g01470	Bcin02g01470	CDS	NA	0	0	1	0	0	0	0	1
chr2_588049	chr2	2	588049	Bcin02g01470	0	missense	missense_variant	MODERATE	Bcin02g01470	Bcin02g01470	CDS	NA	0	0	1	0	0	0	0	1
chr2_588065	chr2	2	588065	Bcin02g01470	0	synonymous	synonymous_variant	LOW	Bcin02g01470	Bcin02g01470	CDS	NA	0	0	1	0	0	0	0	1
chr2_588072	chr2	2	588072	Bcin02g01470	0	missense	missense_variant	MODERATE	Bcin02g01470	Bcin02g01470	CDS	NA	0	0	1	0	0	0	0	1
chr2_588101	chr2	2	588101	Bcin02g01470	0	synonymous	synonymous_variant	LOW	Bcin02g01470	Bcin02g01470	CDS	NA	0	0	1	0	0	0	0	1
chr2_588144	chr2	2	588144	Bcin02g01470	0	intron	downstream	LOW	Bcin02g01470	Bcin02g01470	intron	NA	0	0	1	0	0	0	0	1
chr2_588273	chr2	2	588273	Bcin02g01470	0	synonymous	synonymous_variant	LOW	Bcin02g01470	Bcin02g01470	CDS	NA	0	0	1	0	0	0	0	1
chr2_588293	chr2	2	588293	Bcin02g01470	0	missense	missense_variant	MODERATE	Bcin02g01470	Bcin02g01470	CDS	NA	0	0	1	0	0	0	0	1
chr2_588312	chr2	2	588312	Bcin02g01470	0	synonymous	synonymous_variant	LOW	Bcin02g01470	Bcin02g01470	CDS	NA	0	0	1	0	0	0	0	1
chr2_589764	chr2	2	589764	Bcin02g01470	0	synonymous	synonymous_variant	LOW	Bcin02g01470	Bcin02g01470	three_prime_UTR	NA	0	0	1	0	0	0	0	1
chr2_589773	chr2	2	589773	Bcin02g01470	0	synonymous	synonymous_variant	LOW	Bcin02g01470	Bcin02g01470	three_prime_UTR	NA	0	0	1	0	0	0	0	1
chr2_589915	chr2	2	589915	Bcin02g01470	0	missense	missense_variant	MODERATE	Bcin02g01470	Bcin02g01470	three_prime_UTR	NA	0	0	1	0	0	0	0	1
chr2_589920	chr2	2	589920	Bcin02g01470	0	synonymous	synonymous_variant	LOW	Bcin02g01470	Bcin02g01470	three_prime_UTR	NA	0	0	1	0	0	0	0	1
chr2_590193	chr2	2	590193	Bcin02g01470	0	intron	downstream	LOW	Bcin02g01470	Bcin02g01470	intron	NA	0	0	1	0	0	0	0	1
chr2_590347	chr2	2	590347	Bcin02g01470	0	synonymous	synonymous_variant	LOW	Bcin02g01470	Bcin02g01470	three_prime_UTR	NA	0	0	1	0	0	0	0	1
chr2_590394	chr2	2	590394	Bcin02g01470	0	missense	missense_variant	MODERATE	Bcin02g01470	Bcin02g01470	three_prime_UTR	NA	0	0	1	0	0	0	0	1
chr2_590510	chr2	2	590510	Bcin02g01470	0	missense	missense_variant	MODERATE	Bcin02g01470	Bcin02g01470	three_prime_UTR	NA	0	0	1	0	0	0	0	1
chr2_590914	chr2	2	590914	Bcin02g01470	390	Intergenic	downstream	LOW	Bcin02g01470	NA	NA	NA	0	0	1	0	0	0	0	1
chr2_609685	chr2	2	609685	Bcin02g01540	298	Intergenic	upstream	LOW	Bcin02g01540	NA	NA	NA	0	0	1	0	0	0	0	1
chr2_610747	chr2	2	610747	Bcin02g01540	1360	Intergenic	upstream	LOW	NA	NA	NA	NA	0	1	0	0	0	0	0	1
chr2_610753	chr2	2	610753	Bcin02g01540	1366	Intergenic	upstream	LOW	NA	NA	NA	NA	0	1	0	0	0	0	0	1
chr2_610779	chr2	2	610779	Bcin02g01540	1392	Intergenic	upstream	LOW	NA	NA	NA	NA	0	0	1	0	0	0	0	1
chr2_610781	chr2	2	610781	Bcin02g01540	1394	Intergenic	upstream	LOW	NA	NA	NA	NA	0	0	1	0	0	0	0	1
chr2_610785	chr2	2	610785	Bcin02g01540	1398	Intergenic	upstream	LOW	NA	NA	NA	NA	0	0	1	0	0	0	0	1
chr2_610788	chr2	2	610788	Bcin02g01540	1401	Intergenic	upstream	LOW	NA	NA	NA	NA	0	0	1	0	0	0	0	1
chr2_610822	chr2	2	610822	Bcin02g01540	1435	Intergenic	upstream	LOW	NA	NA	NA	NA	0	0	1	0	0	0	0	1
chr2_610826	chr2	2	610826	Bcin02g01540	1439	Intergenic	upstream	LOW	NA	NA	NA	NA	0	0	1	0	0	0	0	1
chr2_610917	chr2	2	610917	Bcin02g01540	1530	Intergenic	upstream	LOW	NA	NA	NA	NA	0	1	0	1	0	0	0	2
chr2_632003	chr2	2	632003	Bcin02g01600	20	Intergenic	upstream	LOW	Bcin02g01600	NA	NA	NA	0	0	1	0	0	0	0	1
chr2_635892	chr2	2	635892	Bcin02g01620	0	synonymous	synonymous_variant	LOW	Bcin02g01620	Bcin02g01620	three_prime_UTR	NA	0	0	0	1	0	0	0	1
chr2_636107	chr2	2	636107	Bcin02g01620	0	missense	missense_variant	MODERATE	Bcin02g01620	Bcin02g01620	CDS	NA	0	0	1	0	0	0	0	1
chr2_636399	chr2	2	636399	Bcin02g01620	211	Intergenic	upstream	LOW	Bcin02g01620	NA	NA	NA	0	0	0	1	0	0	0	1
chr2_636575	chr2	2	636575	Bcin02g01630	92	Intergenic	upstream	LOW	Bcin02g01630	NA	NA	NA	0	1	0	0	0	0	0	1
chr2_637136	chr2	2	637136	Bcin02g01630	0	synonymous	synonymous_variant	LOW	Bcin02g01630	Bcin02g01630	CDS	NA	0	0	0	1	0	0	0	1
chr2_647528	chr2	2	647528	Bcin02g01670	0	missense	missense_variant	MODERATE	Bcin02g01670	Bcin02g01670	CDS	NA	0	0	0	1	0	0	0	1
chr2_648549	chr2	2	648549	EFBcG00000013140	395	Intergenic	upstream	LOW	EFBcG00000013140	NA	NA	NA	0	0	1	0	0	0	0	1
chr2_648577	chr2	2	648577	EFBcG00000013140	423	Intergenic	upstream	LOW	EFBcG00000013140	NA	NA	NA	0	0	1	0	0	0	0	1
chr2_648618	chr2	2	648618	EFBcG00000013140	464	Intergenic	upstream	LOW	EFBcG00000013140	NA	NA	NA	0	0	1	0	0	0	0	1
chr2_648918	chr2	2	648918	EFBcG00000013140	764	Intergenic	upstream	LOW	NA	NA	NA	NA	0	0	0	1	0	0	0	1
chr2_648919	chr2	2	648919	EFBcG00000013140	765	Intergenic	upstream	LOW	NA	NA	NA	NA	0	0	0	1	0	0	0	1
chr2_649228	chr2	2	649228	Bcin02g01680	475	Intergenic	upstream	LOW	Bcin02g01680	NA	NA	NA	0	0	0	1	0	0	0	1
chr2_649485	chr2	2	649485	Bcin02g01680	218	Intergenic	upstream	LOW	Bcin02g01680	NA	NA	NA	0	0	0	1	0	0	0	1
chr2_649620	chr2	2	649620	Bcin02g01680	83	Intergenic	upstream	LOW	Bcin02g01680	NA	NA	NA	0	0	0	1	0	0	0	1
chr2_649658	chr2	2	649658	Bcin02g01680	45	Intergenic	upstream	LOW	Bcin02g01680	NA	NA	NA	0	0	0	1	0	0	0	1
chr2_649726	chr2	2	649726	Bcin02g01680	0	synonymous	synonymous_variant	LOW	Bcin02g01680	Bcin02g01680	CDS	NA	0	0	0	1	0	0	0	1
chr2_649872	chr2	2	649872	Bcin02g01680	0	splice&intron	splice_region_variant&intron_variant	LOW	Bcin02g01680	Bcin02g01680	intron	NA	0	1	0	1	0	0	0	2
chr2_649997	chr2	2	649997	Bcin02g01680	0	synonymous	synonymous_variant	LOW	Bcin02g01680	Bcin02g01680	CDS	NA	0	0	0	1	0	0	0	1
chr2_650750	chr2	2	650750	Bcin02g01680	0	synonymous	synonymous_variant	LOW	Bcin02g01680	Bcin02g01680	CDS	NA	0	0	0	1	0	0	0	1
chr2_651049	chr2	2	651049	Bcin02g01680	0	synonymous	synonymous_variant	LOW	Bcin02g01680	Bcin02g01680	CDS	NA	0	0	0	1	0	0	0	1
chr2_651370	chr2	2	651370	Bcin02g01680	0	synonymous	synonymous_variant	LOW	Bcin02g01680	Bcin02g01680	CDS	NA	0	0	0	1	0	0	0	1
chr2_685749	chr2	2	685749	Bcin02g01780	116	Intergenic	upstream	LOW	Bcin02g01780	NA	NA	NA	0	0	1	0	0	0	0	1
chr2_690091	chr2	2	690091	Bcin02g01790	1636	Intergenic	upstream	LOW	NA	NA	NA	NA	0	0	1	0	0	0	0	1
chr2_690286	chr2	2	690286	Bcin02g01790	1441	Intergenic	upstream	LOW	NA	NA	NA	NA	0	1	0	0	0	0	0	1
chr2_690461	chr2	2	690461	Bcin02g01790	1266	Intergenic	upstream	LOW	NA	NA	NA	NA	0	0	0	1	0	0	0	1
chr2_704193	chr2	2	704193	Bcin02g01830	159	Intergenic	upstream	LOW	Bcin02g01830	NA	NA	NA	0	0	0	0	1	0	0	1
chr2_707480	chr2	2	707480	Bcin02g01850	41	Intergenic	upstream	LOW	Bcin02g01850	NA	NA	NA	0	0	0	0	1	0	0	1
chr2_707495	chr2	2	707495	Bcin02g01850	26	Intergenic	upstream	LOW	Bcin02g01850	NA	NA	NA	0	0	0	0	1	0	0	1
chr2_707562	chr2	2	707562	Bcin02g01850	0	synonymous	synonymous_variant	LOW	Bcin02g01850	Bcin02g01850	CDS	NA	0	0	0	0	1	0	0	1
chr2_707589	chr2	2	707589	Bcin02g01850	0	synonymous	synonymous_variant	LOW	Bcin02g01850	Bcin02g01850	CDS	NA	0	0	0	0	1	0	0	1
chr2_713442	chr2	2	713442	Bcin02g01860	597	Intergenic	downstream	LOW	NA	NA	NA	NA	0	0	1	0	0	0	0	1
chr2_713654	chr2	2	713654	Bcin02g01860	385	Intergenic	downstream	LOW	Bcin02g01860	NA	NA	NA	0	0	1	0	0	0	0	1
chr2_715740	chr2	2	715740	Bcin02g01860	774	5_prime_UTR	5_prime_UTR_variant	LOW	NA	NA	NA	NA	0	0	0	0	1	0	0	1
chr2_716016	chr2	2	716016	Bcin02g01870	973	Intergenic	5_prime_UTR_variant	LOW	NA	NA	NA	NA	0	0	0	0	1	0	0	1
chr2_716348	chr2	2	716348	Bcin02g01860	197	Intergenic	upstream	LOW	Bcin02g01860	NA	NA	NA	0	0	0	0	1	0	0	1
chr2_716362	chr2	2	716362	Bcin02g01860	211	Intergenic	upstream	LOW	Bcin02g01860	NA	NA	NA	0	0	0	0	1	0	0	1
chr2_717427	chr2	2	717427	Bcin02g01870	0	synonymous	synonymous_variant	LOW	Bcin02g01870	Bcin02g01870	CDS	NA	0	0	0	0	1	0	0	1
chr2_717484	chr2	2	717484	Bcin02g01870	0	synonymous	synonymous_variant	LOW	Bcin02g01870	Bcin02g01870	CDS	NA	0	0	0	0	1	0	0	1
chr2_717502	chr2	2	717502	Bcin02g01870	0	synonymous	synonymous_variant	LOW	Bcin02g01870	Bcin02g01870	CDS	NA	0	0	0	0	1	0	0	1
chr2_717517	chr2	2	717517	Bcin02g01870	0	synonymous	synonymous_variant	LOW	Bcin02g01870	Bcin02g01870	CDS	NA	0	0	0	0	1	0	0	1
chr2_717628	chr2	2	717628	Bcin02g01870	0	intron	upstream	LOW	Bcin02g01870	Bcin02g01870	intron	NA	0	0	0	0	1	0	0	1
chr2_717641	chr2	2	717641	Bcin02g01870	0	intron	upstream	LOW	Bcin02g01870	Bcin02g01870	intron	NA	0	0	0	0	1	0	0	1
chr2_861606	chr2	2	861606	Bcin02g02360	0	synonymous	synonymous_variant	LOW	Bcin02g02360	Bcin02g02360	CDS	NA	0	1	0	1	0	0	0	2
chr2_861687	chr2	2	861687	Bcin02g02360	0	synonymous	synonymous_variant	LOW	Bcin02g02360	Bcin02g02360	CDS	NA	0	1	0	1	0	0	0	2
chr2_861887	chr2	2	861887	Bcin02g02360	0	synonymous	synonymous_variant	LOW	Bcin02g02360	Bcin02g02360	CDS	NA	0	1	0	1	0	0	0	2
chr2_863821	chr2	2	863821	Bcin02g02360	0	missense	missense_variant	MODERATE	Bcin02g02360	Bcin02g02360	CDS	NA	0	1	0	1	0	0	0	2
chr2_863902	chr2	2	863902	Bcin02g02360	0	missense	missense_variant	MODERATE	Bcin02g02360	Bcin02g02360	CDS	NA	0	1	0	1	0	0	0	2
chr2_863987	chr2	2	863987	Bcin02g02360	0	missense	missense_variant	MODERATE	Bcin02g02360	Bcin02g02360	CDS	NA	0	1	0	1	0	0	0	2
chr2_863991	chr2	2	863991	Bcin02g02360	0	synonymous	synonymous_variant	LOW	Bcin02g02360	Bcin02g02360	CDS	NA	0	1	0	1	0	0	0	2
chr2_865750	chr2	2	865750	Bcin02g02370	0	splice&intron	splice_region_variant&intron_variant	LOW	Bcin02g02370	Bcin02g02370	intron	NA	0	1	0	0	0	0	0	1
chr2_865787	chr2	2	865787	Bcin02g02370	0	intron	upstream	LOW	Bcin02g02370	Bcin02g02370	intron	NA	0	1	0	0	0	0	0	1
chr2_867677	chr2	2	867677	Bcin02g02370	158	Intergenic	upstream	LOW	Bcin02g02370	NA	NA	NA	0	1	0	1	0	0	0	2
chr2_867699	chr2	2	867699	Bcin02g02370	180	Intergenic	upstream	LOW	Bcin02g02370	NA	NA	NA	0	1	0	1	0	0	0	2
chr2_872271	chr2	2	872271	Bcin02g02380	0	synonymous	synonymous_variant	LOW	Bcin02g02380	Bcin02g02380	CDS	NA	0	1	0	1	0	0	0	2
chr2_875943	chr2	2	875943	Bcin02g02380	0	missense	missense_variant	MODERATE	Bcin02g02380	Bcin02g02380	CDS	NA	0	1	0	1	0	0	0	2
chr2_876054	chr2	2	876054	Bcin02g02380	0	missense	missense_variant	MODERATE	Bcin02g02380	Bcin02g02380	CDS	NA	0	1	0	1	0	0	0	2
chr2_876208	chr2	2	876208	Bcin02g02380	0	synonymous	synonymous_variant	LOW	Bcin02g02380	Bcin02g02380	CDS	NA	0	0	0	1	0	0	0	1
chr2_876415	chr2	2	876415	Bcin02g02380	0	synonymous	synonymous_variant	LOW	Bcin02g02380	Bcin02g02380	CDS	NA	0	1	0	0	0	0	0	1
chr2_876983	chr2	2	876983	Bcin02g02380	0	missense	missense_variant	MODERATE	Bcin02g02380	Bcin02g02380	CDS	NA	0	1	0	1	0	0	0	2
chr2_877309	chr2	2	877309	Bcin02g02380	0	synonymous	synonymous_variant	LOW	Bcin02g02380	Bcin02g02380	CDS	NA	0	0	0	1	0	0	0	1
chr2_877698	chr2	2	877698	Bcin02g02380	246	Intergenic	upstream	LOW	Bcin02g02380	NA	NA	NA	0	1	0	1	0	0	0	2
chr2_877763	chr2	2	877763	Bcin02g02380	311	Intergenic	upstream	LOW	Bcin02g02380	NA	NA	NA	0	1	0	0	0	0	0	1
chr2_877778	chr2	2	877778	Bcin02g02380	326	Intergenic	upstream	LOW	Bcin02g02380	NA	NA	NA	0	1	0	1	0	0	0	2
chr2_878018	chr2	2	878018	Bcin02g02380	566	Intergenic	upstream	LOW	NA	NA	NA	NA	0	0	0	1	0	0	0	1
chr2_878709	chr2	2	878709	Bcin02g02390	901	Intergenic	upstream	LOW	NA	NA	NA	NA	0	1	0	0	0	0	0	1
chr2_878733	chr2	2	878733	Bcin02g02390	877	Intergenic	upstream	LOW	NA	NA	NA	NA	0	1	0	0	0	0	0	1
chr2_878804	chr2	2	878804	Bcin02g02390	806	Intergenic	upstream	LOW	NA	NA	NA	NA	0	1	0	0	0	0	0	1
chr2_878904	chr2	2	878904	Bcin02g02390	706	Intergenic	upstream	LOW	NA	NA	NA	NA	0	1	0	0	0	0	0	1
chr2_879133	chr2	2	879133	Bcin02g02390	477	Intergenic	upstream	LOW	Bcin02g02390	NA	NA	NA	0	1	0	1	0	0	0	2
chr2_880126	chr2	2	880126	Bcin02g02390	0	missense	missense_variant	MODERATE	Bcin02g02390	Bcin02g02390	CDS	NA	0	1	0	1	0	0	0	2
chr2_880517	chr2	2	880517	Bcin02g02390	0	missense	missense_variant	MODERATE	Bcin02g02390	Bcin02g02390	CDS	NA	0	1	0	0	0	0	0	1
chr2_881034	chr2	2	881034	Bcin02g02390	0	synonymous	synonymous_variant	LOW	Bcin02g02390	Bcin02g02390	CDS	NA	0	1	0	0	0	0	0	1
chr2_1163237	chr2	2	1163237	Bcin02g03240	1326	Intergenic	upstream	LOW	NA	NA	NA	NA	0	0	1	0	0	0	0	1
chr2_1163238	chr2	2	1163238	Bcin02g03240	1327	Intergenic	upstream	LOW	NA	NA	NA	NA	0	0	1	0	0	0	0	1
chr2_1556836	chr2	2	1556836	tR-Ser	127	Intergenic	upstream	LOW	tR-Ser	NA	NA	NA	0	0	1	0	0	0	0	1
chr2_1569158	chr2	2	1569158	Bcin02g04420	634	Intergenic	upstream	LOW	NA	NA	NA	NA	0	0	0	0	1	0	0	1
chr2_2007806	chr2	2	2007806	Bcin02g05570	270	Intergenic	upstream	LOW	Bcin02g05570	NA	NA	NA	0	0	0	0	0	1	0	1
chr2_2045659	chr2	2	2045659	Bcin02g05690	0	synonymous	synonymous_variant	LOW	Bcin02g05690	Bcin02g05690	CDS	NA	0	0	1	0	0	0	0	1
chr2_2070319	chr2	2	2070319	Bcin02g05780	0	missense	missense_variant	MODERATE	Bcin02g05780	Bcin02g05780	CDS	NA	0	0	1	0	0	0	0	1
chr2_2072038	chr2	2	2072038	Bcin02g05790	0	missense	missense_variant	MODERATE	Bcin02g05790	Bcin02g05790	CDS	NA	0	0	1	0	0	0	0	1
chr2_2162150	chr2	2	2162150	Bcin02g06130	3105	Intergenic	upstream	LOW	NA	NA	NA	NA	0	0	1	0	0	0	0	1
chr2_2194868	chr2	2	2194868	Bcin02g06220	1521	Intergenic	upstream	LOW	NA	NA	NA	NA	0	0	1	0	0	0	0	1
chr2_2195284	chr2	2	2195284	Bcin02g06220	1105	Intergenic	upstream	LOW	NA	NA	NA	NA	0	0	1	0	0	0	0	1
chr2_2195965	chr2	2	2195965	Bcin02g06220	424	Intergenic	upstream	LOW	Bcin02g06220	NA	NA	NA	0	0	1	0	0	0	0	1
chr2_2209559	chr2	2	2209559	Bcin02g06250	0	synonymous	synonymous_variant	LOW	Bcin02g06250	Bcin02g06250	CDS	NA	0	0	0	0	0	1	0	1
chr2_2223979	chr2	2	2223979	Bcin02g06320	0	intron	upstream	LOW	Bcin02g06320	Bcin02g06320	intron	NA	0	0	0	0	0	1	0	1
chr2_2443734	chr2	2	2443734	Bcin02g06920	1086	Intergenic	upstream	LOW	NA	NA	NA	NA	0	0	0	0	0	0	1	1
chr2_2457400	chr2	2	2457400	Bcin02g06940	1404	Intergenic	upstream	LOW	NA	NA	NA	NA	0	0	0	0	1	0	0	1
chr2_2497511	chr2	2	2497511	Bcin02g07060	0	missense	missense_variant	MODERATE	Bcin02g07060	Bcin02g07060	CDS	NA	0	0	0	0	0	1	0	1
chr2_2570937	chr2	2	2570937	Bcin02g07260	0	stop_gained	stop_gained	HIGH	Bcin02g07260	Bcin02g07260	CDS	NA	0	0	0	0	1	0	0	1
chr2_2596074	chr2	2	2596074	Bcin02g07330	949	Intergenic	upstream	LOW	NA	NA	NA	NA	0	0	1	0	0	0	0	1
chr2_2596572	chr2	2	2596572	Bcin02g07330	1447	Intergenic	upstream	LOW	NA	NA	NA	NA	0	0	1	0	0	0	0	1
chr2_2618666	chr2	2	2618666	Bcin02g07390	124	5_prime_UTR	5_prime_UTR_variant	LOW	Bcin02g07390	Bcin02g07390	five_prime_UTR	NA	0	0	0	0	1	0	0	1
chr2_2683507	chr2	2	2683507	Bcin02g07550	0	synonymous	synonymous_variant	LOW	Bcin02g07550	Bcin02g07550	CDS	NA	0	0	0	1	0	0	0	1
chr2_2686144	chr2	2	2686144	Bcin02g07560	1027	Intergenic	downstream	LOW	NA	NA	NA	NA	0	0	0	1	0	0	0	1
chr2_2741263	chr2	2	2741263	Bcin02g07720	637	Intergenic	upstream	LOW	NA	NA	NA	NA	0	0	0	1	0	0	0	1
chr2_2749622	chr2	2	2749622	Bcin02g07730	1467	Intergenic	downstream	LOW	NA	NA	NA	NA	0	1	0	0	0	0	0	1
chr2_2751500	chr2	2	2751500	Bcin02g07740	1735	Intergenic	downstream	LOW	NA	NA	NA	NA	0	1	0	0	0	0	0	1
chr2_2755680	chr2	2	2755680	Bcin02g07740	1252	Intergenic	upstream	LOW	NA	NA	NA	NA	0	0	0	1	0	0	0	1
chr2_2919593	chr2	2	2919593	Bcin02g08140	0	intron	downstream	LOW	Bcin02g08140	Bcin02g08140	intron	NA	0	0	0	0	0	0	1	1
chr3_190701	chr3	3	190701	Bcin03g00520	0	synonymous	synonymous_variant	LOW	Bcin03g00520	Bcin03g00520	CDS	NA	0	0	1	0	0	0	0	1
chr3_218382	chr3	3	218382	Bcin03g00600	604	Intergenic	downstream	LOW	NA	NA	NA	NA	0	0	1	0	0	0	0	1
chr3_218444	chr3	3	218444	Bcin03g00600	542	Intergenic	downstream	LOW	NA	NA	NA	NA	0	0	1	0	0	0	0	1
chr3_224334	chr3	3	224334	Bcin03g00620	0	synonymous	synonymous_variant	LOW	Bcin03g00620	Bcin03g00620	CDS	NA	0	0	1	0	0	0	0	1
chr3_226608	chr3	3	226608	Bcin03g00620	0	synonymous	synonymous_variant	LOW	Bcin03g00620	Bcin03g00620	CDS	NA	0	0	1	0	0	0	0	1
chr3_227053	chr3	3	227053	Bcin03g00630	323	Intergenic	upstream	LOW	Bcin03g00630	NA	NA	NA	0	0	1	0	0	0	0	1
chr3_227688	chr3	3	227688	Bcin03g00630	0	missense	missense_variant	MODERATE	Bcin03g00630	Bcin03g00630	CDS	NA	0	0	1	0	0	0	0	1
chr3_228109	chr3	3	228109	Bcin03g00630	101	Intergenic	upstream	LOW	Bcin03g00630	NA	NA	NA	0	0	1	0	0	0	0	1
chr3_233481	chr3	3	233481	Bcin03g00640	0	synonymous	synonymous_variant	LOW	Bcin03g00640	Bcin03g00640	CDS	NA	0	0	1	0	0	0	0	1
chr3_244366	chr3	3	244366	Bcin03g00690	142	Intergenic	upstream	LOW	Bcin03g00690	NA	NA	NA	0	0	1	0	0	0	0	1
chr3_244527	chr3	3	244527	Bcin03g00690	0	synonymous	synonymous_variant	LOW	Bcin03g00690	Bcin03g00690	CDS	NA	0	0	1	0	0	0	0	1
chr3_252664	chr3	3	252664	Bcin03g00720	815	Intergenic	upstream	LOW	NA	NA	NA	NA	0	0	1	0	0	0	0	1
chr3_253002	chr3	3	253002	Bcin03g00720	477	Intergenic	upstream	LOW	Bcin03g00720	NA	NA	NA	0	0	1	0	0	0	0	1
chr3_253328	chr3	3	253328	Bcin03g00720	151	Intergenic	upstream	LOW	Bcin03g00720	NA	NA	NA	0	0	1	0	0	0	0	1
chr3_253796	chr3	3	253796	Bcin03g00720	0	synonymous	synonymous_variant	LOW	Bcin03g00720	Bcin03g00720	CDS	NA	0	0	1	0	0	0	0	1
chr3_254310	chr3	3	254310	Bcin03g00720	478	Intergenic	downstream	LOW	Bcin03g00720	NA	NA	NA	0	0	1	0	0	0	0	1
chr3_255991	chr3	3	255991	Bcin03g00730	443	Intergenic	upstream	LOW	Bcin03g00730	NA	NA	NA	0	0	1	0	0	0	0	1
chr3_257092	chr3	3	257092	Bcin03g00730	1544	Intergenic	upstream	LOW	NA	NA	NA	NA	0	0	1	0	0	0	0	1
chr3_261687	chr3	3	261687	Bcin03g00740	259	Intergenic	downstream	LOW	Bcin03g00740	NA	NA	NA	0	0	1	0	0	0	0	1
chr3_261810	chr3	3	261810	Bcin03g00740	382	Intergenic	downstream	LOW	Bcin03g00740	NA	NA	NA	0	0	1	0	0	0	0	1
chr3_288130	chr3	3	288130	5.8S_rR	1964	Intergenic	upstream	LOW	NA	NA	NA	NA	0	1	0	0	0	0	0	1
chr3_368076	chr3	3	368076	Bcin03g01040	0	intron	upstream	LOW	Bcin03g01040	Bcin03g01040	intron	NA	0	0	1	0	0	0	0	1
chr3_377869	chr3	3	377869	Bcin03g01060	605	Intergenic	upstream	LOW	NA	NA	NA	NA	0	0	1	0	0	0	0	1
chr3_619436	chr3	3	619436	Bcin03g01840	2408	Intergenic	upstream	LOW	NA	NA	NA	NA	0	0	1	0	0	0	0	1
chr3_646812	chr3	3	646812	Bcin03g01930	388	TE	upstream	LOW	Bcin03g01930	NA	NA	TElength_<700bpsTermRepeats	0	0	0	1	0	0	0	1
chr3_649181	chr3	3	649181	Bcin03g01940	2166	Intergenic	upstream	LOW	NA	NA	NA	NA	0	0	0	1	0	0	0	1
chr3_650162	chr3	3	650162	Bcin03g01940	1185	Intergenic	upstream	LOW	NA	NA	NA	NA	0	0	1	0	0	0	0	1
chr3_662758	chr3	3	662758	Bcin03g01980	0	synonymous	synonymous_variant	LOW	Bcin03g01980	Bcin03g01980	CDS	NA	0	0	0	1	0	0	0	1
chr3_755806	chr3	3	755806	Bcin03g02290	81	Intergenic	upstream	LOW	Bcin03g02290	NA	NA	NA	0	0	0	1	0	0	0	1
chr3_895146	chr3	3	895146	Bcin03g02720	0	synonymous	synonymous_variant	LOW	Bcin03g02720	Bcin03g02720	CDS	NA	0	0	0	1	0	0	0	1
chr3_897944	chr3	3	897944	Bcin03g02740	0	synonymous	synonymous_variant	LOW	Bcin03g02740	Bcin03g02740	CDS	NA	0	0	0	1	0	0	0	1
chr3_900701	chr3	3	900701	Bcin03g02750	0	missense	missense_variant	MODERATE	Bcin03g02750	Bcin03g02750	three_prime_UTR	NA	0	0	0	1	0	0	0	1
chr3_901176	chr3	3	901176	Bcin03g02750	0	synonymous	synonymous_variant	LOW	Bcin03g02750	Bcin03g02750	CDS	NA	0	0	0	1	0	0	0	1
chr3_902021	chr3	3	902021	Bcin03g02750	0	synonymous	synonymous_variant	LOW	Bcin03g02750	Bcin03g02750	CDS	NA	0	0	0	1	0	0	0	1
chr3_905026	chr3	3	905026	Bcin03g02750	0	synonymous	synonymous_variant	LOW	Bcin03g02750	Bcin03g02750	CDS	NA	1	0	0	1	0	0	0	2
chr3_905934	chr3	3	905934	Bcin03g02750	7	Intergenic	upstream	LOW	Bcin03g02750	NA	NA	NA	1	0	0	1	0	0	0	2
chr3_906319	chr3	3	906319	EFBcG00000013368	197	Intergenic	upstream	LOW	EFBcG00000013368	NA	NA	NA	0	0	0	1	0	0	0	1
chr3_961631	chr3	3	961631	Bcin03g02900	1561	Intergenic	upstream	LOW	NA	NA	NA	NA	0	0	1	0	0	0	0	1
chr3_993512	chr3	3	993512	Bcin03g03020	437	Intergenic	upstream	LOW	Bcin03g03020	NA	NA	NA	0	0	1	0	0	0	0	1
chr3_993513	chr3	3	993513	Bcin03g03020	436	Intergenic	upstream	LOW	Bcin03g03020	NA	NA	NA	0	0	1	0	0	0	0	1
chr3_993539	chr3	3	993539	Bcin03g03020	410	Intergenic	upstream	LOW	Bcin03g03020	NA	NA	NA	0	0	1	0	0	0	0	1
chr3_993579	chr3	3	993579	Bcin03g03020	370	Intergenic	upstream	LOW	Bcin03g03020	NA	NA	NA	0	0	1	0	0	0	0	1
chr3_993831	chr3	3	993831	Bcin03g03020	118	Intergenic	upstream	LOW	Bcin03g03020	NA	NA	NA	0	0	1	0	0	0	0	1
chr3_994821	chr3	3	994821	Bcin03g03020	0	synonymous	synonymous_variant	LOW	Bcin03g03020	Bcin03g03020	CDS	NA	0	0	1	0	0	0	0	1
chr3_1050328	chr3	3	1050328	Bcin03g03140	0	synonymous	synonymous_variant	LOW	Bcin03g03140	Bcin03g03140	CDS	NA	0	0	1	0	0	0	0	1
chr3_1060208	chr3	3	1060208	Bcin03g03170	282	Intergenic	upstream	LOW	Bcin03g03170	NA	NA	NA	0	0	1	0	0	0	0	1
chr3_1060288	chr3	3	1060288	Bcin03g03170	202	Intergenic	upstream	LOW	Bcin03g03170	NA	NA	NA	0	0	1	0	0	0	0	1
chr3_1061669	chr3	3	1061669	Bcin03g03170	22	Intergenic	upstream	LOW	Bcin03g03170	NA	NA	NA	0	0	1	0	0	0	0	1
chr3_1129161	chr3	3	1129161	Bcin03g03370	251	Intergenic	downstream	LOW	Bcin03g03370	NA	NA	NA	0	0	0	0	1	0	0	1
chr3_1130687	chr3	3	1130687	Bcin03g03380	0	synonymous	synonymous_variant	LOW	Bcin03g03380	Bcin03g03380	CDS	NA	0	0	0	0	1	0	0	1
chr3_1130702	chr3	3	1130702	Bcin03g03380	0	synonymous	synonymous_variant	LOW	Bcin03g03380	Bcin03g03380	CDS	NA	0	0	0	0	1	0	0	1
chr3_1200118	chr3	3	1200118	Bcin03g03530	0	missense	missense_variant	MODERATE	Bcin03g03530	Bcin03g03530	CDS	NA	0	0	0	0	1	0	0	1
chr3_1200216	chr3	3	1200216	Bcin03g03530	0	synonymous	synonymous_variant	LOW	Bcin03g03530	Bcin03g03530	CDS	NA	0	1	0	0	0	0	0	1
chr3_1200222	chr3	3	1200222	Bcin03g03530	0	missense	missense_variant	MODERATE	Bcin03g03530	Bcin03g03530	CDS	NA	0	1	0	0	0	0	0	1
chr3_1200224	chr3	3	1200224	Bcin03g03530	0	missense	missense_variant	MODERATE	Bcin03g03530	Bcin03g03530	CDS	NA	0	1	0	0	0	0	0	1
chr3_1200296	chr3	3	1200296	Bcin03g03530	0	splice&intron	splice_region_variant&intron_variant	LOW	Bcin03g03530	Bcin03g03530	intron	NA	0	1	0	0	0	0	0	1
chr3_1200321	chr3	3	1200321	Bcin03g03530	0	intron	upstream	LOW	Bcin03g03530	Bcin03g03530	intron	NA	0	1	0	0	0	0	0	1
chr3_1200330	chr3	3	1200330	Bcin03g03530	0	intron	upstream	LOW	Bcin03g03530	Bcin03g03530	intron	NA	0	1	0	0	0	0	0	1
chr3_1200342	chr3	3	1200342	Bcin03g03530	0	splice&intron	splice_region_variant&intron_variant	LOW	Bcin03g03530	Bcin03g03530	intron	NA	0	1	0	0	0	0	0	1
chr3_1200367	chr3	3	1200367	Bcin03g03530	0	missense	missense_variant	MODERATE	Bcin03g03530	Bcin03g03530	CDS	NA	0	1	0	0	0	0	0	1
chr3_1200419	chr3	3	1200419	Bcin03g03530	0	missense	missense_variant	MODERATE	Bcin03g03530	Bcin03g03530	CDS	NA	0	1	0	0	0	0	0	1
chr3_1200421	chr3	3	1200421	Bcin03g03530	0	synonymous	synonymous_variant	LOW	Bcin03g03530	Bcin03g03530	CDS	NA	0	1	0	0	0	0	0	1
chr3_1200454	chr3	3	1200454	Bcin03g03530	0	synonymous	synonymous_variant	LOW	Bcin03g03530	Bcin03g03530	CDS	NA	0	1	0	0	0	0	0	1
chr3_1200462	chr3	3	1200462	Bcin03g03530	0	missense	missense_variant	MODERATE	Bcin03g03530	Bcin03g03530	CDS	NA	0	1	0	0	0	0	0	1
chr3_1200478	chr3	3	1200478	Bcin03g03530	0	synonymous	synonymous_variant	LOW	Bcin03g03530	Bcin03g03530	CDS	NA	0	1	0	0	0	0	0	1
chr3_1201773	chr3	3	1201773	Bcin03g03540	27	Intergenic	upstream	LOW	Bcin03g03540	NA	NA	NA	0	1	0	0	0	0	0	1
chr3_1201867	chr3	3	1201867	Bcin03g03540	0	missense	missense_variant	MODERATE	Bcin03g03540	Bcin03g03540	CDS	NA	0	1	0	0	0	0	0	1
chr3_1202082	chr3	3	1202082	Bcin03g03540	0	missense	missense_variant	MODERATE	Bcin03g03540	Bcin03g03540	CDS	NA	0	1	0	0	0	0	0	1
chr3_1202095	chr3	3	1202095	Bcin03g03540	0	missense	missense_variant	MODERATE	Bcin03g03540	Bcin03g03540	CDS	NA	0	1	0	0	0	0	0	1
chr3_1203976	chr3	3	1203976	Bcin03g03540	0	missense	missense_variant	MODERATE	Bcin03g03540	Bcin03g03540	CDS	NA	0	0	0	0	1	0	0	1
chr3_1204029	chr3	3	1204029	Bcin03g03540	0	synonymous	synonymous_variant	LOW	Bcin03g03540	Bcin03g03540	CDS	NA	0	0	0	0	1	0	0	1
chr3_1204430	chr3	3	1204430	Bcin03g03540	110	Intergenic	upstream	LOW	Bcin03g03540	NA	NA	NA	0	0	0	0	1	0	0	1
chr3_1204668	chr3	3	1204668	Bcin03g03540	348	Intergenic	upstream	LOW	Bcin03g03540	NA	NA	NA	0	0	0	0	1	0	0	1
chr3_1271447	chr3	3	1271447	Bcin03g03780	0	missense	missense_variant	MODERATE	Bcin03g03780	Bcin03g03780	CDS	NA	0	0	0	0	0	1	0	1
chr3_1271470	chr3	3	1271470	Bcin03g03780	0	synonymous	synonymous_variant	LOW	Bcin03g03780	Bcin03g03780	CDS	NA	0	0	0	0	0	1	0	1
chr3_1271540	chr3	3	1271540	Bcin03g03780	0	missense	missense_variant	MODERATE	Bcin03g03780	Bcin03g03780	CDS	NA	0	0	0	0	0	1	0	1
chr3_1283642	chr3	3	1283642	Bcin03g03820	0	synonymous	synonymous_variant	LOW	Bcin03g03820	Bcin03g03820	CDS	NA	0	0	1	0	0	0	0	1
chr3_1283708	chr3	3	1283708	Bcin03g03820	0	synonymous	synonymous_variant	LOW	Bcin03g03820	Bcin03g03820	CDS	NA	0	0	1	0	0	0	0	1
chr3_1286163	chr3	3	1286163	Bcin03g03830	1433	Intergenic	upstream	LOW	NA	NA	NA	NA	0	0	1	0	0	0	0	1
chr3_1288649	chr3	3	1288649	Bcin03g03830	0	synonymous	synonymous_variant	LOW	Bcin03g03830	Bcin03g03830	CDS	NA	0	0	1	0	0	0	0	1
chr3_1289003	chr3	3	1289003	Bcin03g03830	288	Intergenic	downstream	LOW	Bcin03g03830	NA	NA	NA	0	0	1	0	0	0	0	1
chr3_1289026	chr3	3	1289026	Bcin03g03830	311	Intergenic	downstream	LOW	Bcin03g03830	NA	NA	NA	0	0	1	0	0	0	0	1
chr3_1289066	chr3	3	1289066	Bcin03g03830	351	Intergenic	downstream	LOW	Bcin03g03830	NA	NA	NA	0	0	1	0	0	0	0	1
chr3_1346094	chr3	3	1346094	Bcin03g04030	824	Intergenic	upstream	LOW	NA	NA	NA	NA	0	0	1	0	0	0	0	1
chr3_1346122	chr3	3	1346122	Bcin03g04030	852	Intergenic	upstream	LOW	NA	NA	NA	NA	0	0	1	0	0	0	0	1
chr3_1350517	chr3	3	1350517	Bcin03g04040	564	Intergenic	downstream	LOW	NA	NA	NA	NA	0	0	1	0	0	0	0	1
chr3_1350529	chr3	3	1350529	Bcin03g04040	576	Intergenic	downstream	LOW	NA	NA	NA	NA	0	0	1	0	0	0	0	1
chr3_1350761	chr3	3	1350761	Bcin03g04040	808	Intergenic	downstream	LOW	NA	NA	NA	NA	0	0	1	0	0	0	0	1
chr3_1350770	chr3	3	1350770	Bcin03g04040	817	Intergenic	downstream	LOW	NA	NA	NA	NA	0	0	1	0	0	0	0	1
chr3_1350771	chr3	3	1350771	Bcin03g04040	818	Intergenic	downstream	LOW	NA	NA	NA	NA	0	0	1	0	0	0	0	1
chr3_1350785	chr3	3	1350785	Bcin03g04040	832	Intergenic	downstream	LOW	NA	NA	NA	NA	0	0	1	0	0	0	0	1
chr3_1350787	chr3	3	1350787	Bcin03g04040	834	Intergenic	downstream	LOW	NA	NA	NA	NA	0	0	1	0	0	0	0	1
chr3_1350789	chr3	3	1350789	Bcin03g04040	836	Intergenic	downstream	LOW	NA	NA	NA	NA	0	0	1	0	0	0	0	1
chr3_1350977	chr3	3	1350977	Bcin03g04040	1024	Intergenic	downstream	LOW	NA	NA	NA	NA	0	0	1	0	0	0	0	1
chr3_1350979	chr3	3	1350979	Bcin03g04040	1026	Intergenic	downstream	LOW	NA	NA	NA	NA	0	0	1	0	0	0	0	1
chr3_1350982	chr3	3	1350982	Bcin03g04040	1029	Intergenic	downstream	LOW	NA	NA	NA	NA	0	0	1	0	0	0	0	1
chr3_1381336	chr3	3	1381336	Bcin03g04110	0	synonymous	synonymous_variant	LOW	Bcin03g04110	Bcin03g04110	CDS	NA	0	0	0	0	0	0	1	1
chr3_1383362	chr3	3	1383362	Bcin03g04120	0	intron	upstream	LOW	Bcin03g04120	Bcin03g04120	intron	NA	0	0	0	0	0	0	1	1
chr3_1383365	chr3	3	1383365	Bcin03g04120	0	intron	upstream	LOW	Bcin03g04120	Bcin03g04120	intron	NA	0	0	0	0	0	0	1	1
chr3_1385102	chr3	3	1385102	Bcin03g04120	544	Intergenic	upstream	LOW	NA	NA	NA	NA	0	0	0	0	0	0	1	1
chr3_1385143	chr3	3	1385143	Bcin03g04120	585	Intergenic	downstream	LOW	NA	NA	NA	NA	0	0	0	0	0	0	1	1
chr3_1385954	chr3	3	1385954	EFBcG00000013255	543	Intergenic	downstream	LOW	NA	NA	NA	NA	0	0	0	0	0	0	1	1
chr3_1385981	chr3	3	1385981	EFBcG00000013255	516	Intergenic	downstream	LOW	NA	NA	NA	NA	0	0	0	0	0	0	1	1
chr3_1386155	chr3	3	1386155	EFBcG00000013255	342	Intergenic	downstream	LOW	EFBcG00000013255	NA	NA	NA	0	0	0	0	0	0	1	1
chr3_1386227	chr3	3	1386227	EFBcG00000013255	270	Intergenic	downstream	LOW	EFBcG00000013255	NA	NA	NA	0	0	0	0	0	0	1	1
chr3_1470676	chr3	3	1470676	Bcin03g04410	114	Intergenic	upstream	LOW	Bcin03g04410	NA	NA	NA	0	0	0	0	0	0	1	1
chr3_1495037	chr3	3	1495037	Bcin03g04480	0	missense	missense_variant	MODERATE	Bcin03g04480	Bcin03g04480	CDS	NA	0	0	1	0	0	0	0	1
chr3_1900626	chr3	3	1900626	Bcin03g05670	911	Intergenic	upstream	LOW	NA	NA	NA	NA	0	0	0	0	0	0	1	1
chr3_1900632	chr3	3	1900632	Bcin03g05670	905	Intergenic	upstream	LOW	NA	NA	NA	NA	0	0	0	0	0	0	1	1
chr3_2002328	chr3	3	2002328	5.8S_rR	1262	Intergenic	upstream	LOW	NA	NA	NA	NA	0	0	0	1	0	0	0	1
chr3_2002330	chr3	3	2002330	5.8S_rR	1260	Intergenic	upstream	LOW	NA	NA	NA	NA	0	0	0	1	0	0	0	1
chr3_2145382	chr3	3	2145382	Bcin03g06400	891	Intergenic	upstream	LOW	NA	NA	NA	NA	0	0	1	0	0	0	0	1
chr3_2178806	chr3	3	2178806	Bcin03g06450	746	Intergenic	downstream	LOW	NA	NA	NA	NA	0	0	1	0	0	0	0	1
chr3_2178827	chr3	3	2178827	Bcin03g06450	767	Intergenic	downstream	LOW	NA	NA	NA	NA	0	0	1	0	0	0	0	1
chr3_2216604	chr3	3	2216604	Bcin03g06570	359	Intergenic	upstream	LOW	Bcin03g06570	NA	NA	NA	0	0	0	0	0	1	0	1
chr3_2245789	chr3	3	2245789	Bcin03g06620	2980	Intergenic	upstream	LOW	NA	NA	NA	NA	0	0	0	1	0	0	0	1
chr3_2550875	chr3	3	2550875	Bcin03g07540	0	intron	upstream	LOW	Bcin03g07540	Bcin03g07540	intron	NA	0	0	1	0	0	0	0	1
chr3_2553630	chr3	3	2553630	Bcin03g07540	1022	Intergenic	downstream	LOW	NA	NA	NA	NA	0	0	1	0	0	0	0	1
chr3_2557499	chr3	3	2557499	Bcin03g07550	312	Intergenic	downstream	LOW	Bcin03g07550	NA	NA	NA	0	0	1	0	0	0	0	1
chr3_2560562	chr3	3	2560562	Bcin03g07550	329	Intergenic	upstream	LOW	Bcin03g07550	NA	NA	NA	0	0	1	0	0	0	0	1
chr3_2562220	chr3	3	2562220	Bcin03g07560	750	Intergenic	upstream	LOW	NA	NA	NA	NA	0	0	1	0	0	0	0	1
chr3_2577216	chr3	3	2577216	Bcin03g07640	0	missense	missense_variant	MODERATE	Bcin03g07640	Bcin03g07640	CDS	NA	0	0	1	0	0	0	0	1
chr3_2577397	chr3	3	2577397	Bcin03g07640	0	synonymous	synonymous_variant	LOW	Bcin03g07640	Bcin03g07640	CDS	NA	0	0	1	0	0	0	0	1
chr3_2577654	chr3	3	2577654	Bcin03g07640	249	Intergenic	upstream	LOW	Bcin03g07640	NA	NA	NA	0	0	1	0	0	0	0	1
chr3_2579585	chr3	3	2579585	Bcin03g07650	363	Intergenic	upstream	LOW	Bcin03g07650	NA	NA	NA	0	0	1	0	0	0	0	1
chr3_2624709	chr3	3	2624709	Bcin03g07680	0	splice&intron	splice_region_variant&intron_variant	LOW	Bcin03g07680	Bcin03g07680	intron	NA	0	0	1	0	0	0	0	1
chr3_2624758	chr3	3	2624758	Bcin03g07680	0	missense	missense_variant	MODERATE	Bcin03g07680	Bcin03g07680	CDS	NA	0	0	1	0	0	0	0	1
chr3_2625476	chr3	3	2625476	Bcin03g07680	650	Intergenic	upstream	LOW	NA	NA	NA	NA	0	0	1	0	0	0	0	1
chr3_2626258	chr3	3	2626258	Bcin03g07690	1256	Intergenic	upstream	LOW	NA	NA	NA	NA	0	0	1	0	0	0	0	1
chr3_2634598	chr3	3	2634598	Bcin03g07700	1595	Intergenic	downstream	LOW	NA	NA	NA	NA	0	0	1	0	0	0	0	1
chr3_2634606	chr3	3	2634606	Bcin03g07700	1587	Intergenic	downstream	LOW	NA	NA	NA	NA	0	0	1	0	0	0	0	1
chr3_2635109	chr3	3	2635109	Bcin03g07700	1084	Intergenic	downstream	LOW	NA	NA	NA	NA	0	0	0	0	1	0	0	1
chr3_2636980	chr3	3	2636980	Bcin03g07700	0	intron	downstream	LOW	Bcin03g07700	Bcin03g07700	five_prime_UTR	NA	0	1	0	0	0	0	0	1
chr3_2642817	chr3	3	2642817	Bcin03g07720	1044	Intergenic	upstream	LOW	NA	NA	NA	NA	0	0	1	0	0	0	0	1
chr3_2644049	chr3	3	2644049	Bcin03g07720	0	synonymous	synonymous_variant	LOW	Bcin03g07720	Bcin03g07720	CDS	NA	0	0	1	0	0	0	0	1
chr3_2644082	chr3	3	2644082	Bcin03g07720	0	synonymous	synonymous_variant	LOW	Bcin03g07720	Bcin03g07720	CDS	NA	0	0	1	0	0	0	0	1
chr3_2644167	chr3	3	2644167	Bcin03g07720	0	synonymous	synonymous_variant	LOW	Bcin03g07720	Bcin03g07720	CDS	NA	0	0	1	0	0	0	0	1
chr3_2644178	chr3	3	2644178	Bcin03g07720	0	synonymous	synonymous_variant	LOW	Bcin03g07720	Bcin03g07720	CDS	NA	0	0	1	0	0	0	0	1
chr3_2646300	chr3	3	2646300	Bcin03g07720	0	synonymous	synonymous_variant	LOW	Bcin03g07720	Bcin03g07720	CDS	NA	0	0	1	0	0	0	0	1
chr3_2646405	chr3	3	2646405	Bcin03g07720	0	synonymous	synonymous_variant	LOW	Bcin03g07720	Bcin03g07720	CDS	NA	0	0	1	0	0	0	0	1
chr3_2646444	chr3	3	2646444	Bcin03g07720	0	synonymous	synonymous_variant	LOW	Bcin03g07720	Bcin03g07720	CDS	NA	0	0	1	0	0	0	0	1
chr3_2646456	chr3	3	2646456	Bcin03g07720	0	synonymous	synonymous_variant	LOW	Bcin03g07720	Bcin03g07720	CDS	NA	0	0	1	0	0	0	0	1
chr3_2650624	chr3	3	2650624	Bcin03g07730	0	synonymous	synonymous_variant	LOW	Bcin03g07730	Bcin03g07730	CDS	NA	0	0	1	0	0	0	0	1
chr3_2652089	chr3	3	2652089	Bcin03g07730	0	synonymous	synonymous_variant	LOW	Bcin03g07730	Bcin03g07730	CDS	NA	0	0	1	0	0	0	0	1
chr3_2652284	chr3	3	2652284	Bcin03g07730	0	synonymous	synonymous_variant	LOW	Bcin03g07730	Bcin03g07730	CDS	NA	0	0	1	0	0	0	0	1
chr3_2652961	chr3	3	2652961	Bcin03g07740	0	intron	upstream	LOW	Bcin03g07740	Bcin03g07740	intron	NA	0	0	1	0	0	0	0	1
chr3_2653775	chr3	3	2653775	Bcin03g07740	118	Intergenic	upstream	LOW	Bcin03g07740	NA	NA	NA	0	0	1	0	0	0	0	1
chr3_2654193	chr3	3	2654193	Bcin03g07750	33	Intergenic	upstream	LOW	Bcin03g07750	NA	NA	NA	0	0	1	0	0	0	0	1
chr3_2654194	chr3	3	2654194	Bcin03g07750	32	Intergenic	upstream	LOW	Bcin03g07750	NA	NA	NA	0	0	1	0	0	0	0	1
chr3_2654413	chr3	3	2654413	Bcin03g07740	756	Intergenic	upstream	LOW	NA	NA	NA	NA	0	0	1	0	0	0	0	1
chr3_2656462	chr3	3	2656462	Bcin03g07760	356	Intergenic	upstream	LOW	Bcin03g07760	NA	NA	NA	0	0	1	0	0	0	0	1
chr3_2656954	chr3	3	2656954	Bcin03g07760	0	missense	missense_variant	MODERATE	Bcin03g07760	Bcin03g07760	CDS	NA	0	0	1	0	0	0	0	1
chr3_2657058	chr3	3	2657058	Bcin03g07760	0	missense	missense_variant	MODERATE	Bcin03g07760	Bcin03g07760	CDS	NA	0	0	1	0	0	0	0	1
chr3_2731514	chr3	3	2731514	Bcin03g07950	2014	Intergenic	upstream	LOW	NA	NA	NA	NA	0	1	0	0	0	0	0	1
chr3_2752552	chr3	3	2752552	Bcin03g08010	0	splice&synonymous	splice_region_variant&synonymous_variant	LOW	Bcin03g08010	Bcin03g08010	CDS	NA	0	1	0	1	0	0	0	2
chr3_2764544	chr3	3	2764544	Bcin03g08050	402	Intergenic	downstream	LOW	Bcin03g08050	NA	NA	NA	0	0	1	0	0	0	0	1
chr3_2793048	chr3	3	2793048	Bcin03g08120	312	Intergenic	upstream	LOW	Bcin03g08120	NA	NA	NA	0	1	0	0	0	0	0	1
chr3_2793089	chr3	3	2793089	Bcin03g08120	271	Intergenic	upstream	LOW	Bcin03g08120	NA	NA	NA	0	1	0	0	0	0	0	1
chr3_2833342	chr3	3	2833342	Bcin03g08260	0	missense	missense_variant	MODERATE	Bcin03g08260	Bcin03g08260	CDS	NA	0	0	1	0	0	0	0	1
chr3_2834532	chr3	3	2834532	Bcin03g08260	0	synonymous	synonymous_variant	LOW	Bcin03g08260	Bcin03g08260	CDS	NA	0	0	1	0	0	0	0	1
chr3_2835411	chr3	3	2835411	Bcin03g08270	119	Intergenic	upstream	LOW	Bcin03g08270	NA	NA	NA	0	1	0	0	0	0	0	1
chr3_2835479	chr3	3	2835479	Bcin03g08270	51	Intergenic	upstream	LOW	Bcin03g08270	NA	NA	NA	0	1	0	0	0	0	0	1
chr3_2840563	chr3	3	2840563	Bcin03g08290	0	synonymous	synonymous_variant	LOW	Bcin03g08290	Bcin03g08290	CDS	NA	0	0	0	0	1	0	0	1
chr3_2840806	chr3	3	2840806	Bcin03g08290	0	synonymous	synonymous_variant	LOW	Bcin03g08290	Bcin03g08290	CDS	NA	0	0	0	0	1	0	0	1
chr3_2843127	chr3	3	2843127	Bcin03g08290	165	Intergenic	upstream	LOW	Bcin03g08290	NA	NA	NA	0	0	0	0	1	0	0	1
chr3_2879584	chr3	3	2879584	Bcin03g08400	0	missense	missense_variant	MODERATE	Bcin03g08400	Bcin03g08400	CDS	NA	0	0	0	0	1	0	0	1
chr3_2879609	chr3	3	2879609	Bcin03g08400	0	synonymous	synonymous_variant	LOW	Bcin03g08400	Bcin03g08400	CDS	NA	0	0	0	0	1	0	0	1
chr3_2879687	chr3	3	2879687	Bcin03g08400	0	splice&intron	splice_region_variant&intron_variant	LOW	Bcin03g08400	Bcin03g08400	intron	NA	0	0	0	0	1	0	0	1
chr3_2901822	chr3	3	2901822	Bcin03g08470	1273	Intergenic	upstream	LOW	NA	NA	NA	NA	0	0	0	0	1	0	0	1
chr3_2901960	chr3	3	2901960	Bcin03g08470	1411	Intergenic	upstream	LOW	NA	NA	NA	NA	0	0	0	0	1	0	0	1
chr3_2902563	chr3	3	2902563	Bcin03g08480	1052	Intergenic	upstream	LOW	NA	NA	NA	NA	0	0	0	0	1	0	0	1
chr3_2902627	chr3	3	2902627	Bcin03g08480	988	Intergenic	upstream	LOW	NA	NA	NA	NA	0	0	0	0	1	0	0	1
chr3_2904957	chr3	3	2904957	Bcin03g08480	665	Intergenic	upstream	LOW	NA	NA	NA	NA	0	0	1	0	0	0	0	1
chr3_2917132	chr3	3	2917132	Bcin03g08530	0	missense	missense_variant	MODERATE	Bcin03g08530	Bcin03g08530	CDS	NA	0	0	0	1	0	0	0	1
chr3_2917137	chr3	3	2917137	Bcin03g08530	0	synonymous	synonymous_variant	LOW	Bcin03g08530	Bcin03g08530	CDS	NA	0	0	0	1	0	0	0	1
chr3_2917138	chr3	3	2917138	Bcin03g08530	0	missense	missense_variant	MODERATE	Bcin03g08530	Bcin03g08530	CDS	NA	0	0	0	1	0	0	0	1
chr3_2917188	chr3	3	2917188	Bcin03g08530	0	synonymous	synonymous_variant	LOW	Bcin03g08530	Bcin03g08530	CDS	NA	0	0	0	1	0	0	0	1
chr3_2920688	chr3	3	2920688	Bcin03g08540	0	synonymous	synonymous_variant	LOW	Bcin03g08540	Bcin03g08540	CDS	NA	0	0	0	1	0	0	0	1
chr3_2926766	chr3	3	2926766	Bcin03g08570	427	Intergenic	upstream	LOW	Bcin03g08570	NA	NA	NA	0	0	1	0	0	0	0	1
chr3_2994809	chr3	3	2994809	Bcin03g08760	414	Intergenic	upstream	LOW	Bcin03g08760	NA	NA	NA	0	0	1	0	0	0	0	1
chr3_2995473	chr3	3	2995473	Bcin03g08770	0	missense	missense_variant	MODERATE	Bcin03g08770	Bcin03g08770	CDS	NA	0	0	1	0	0	0	0	1
chr3_2996543	chr3	3	2996543	Bcin03g08770	121	Intergenic	upstream	LOW	Bcin03g08770	NA	NA	NA	0	0	1	0	0	0	0	1
chr3_2997984	chr3	3	2997984	Bcin03g08780	0	synonymous	synonymous_variant	LOW	Bcin03g08780	Bcin03g08780	CDS	NA	0	0	1	0	0	0	0	1
chr3_2998057	chr3	3	2998057	Bcin03g08780	0	splice&stop_retained	splice_region_variant&stop_retained_variant	LOW	Bcin03g08780	Bcin03g08780	intron	NA	0	0	1	0	0	0	0	1
chr3_3013672	chr3	3	3013672	Bcin03g08830	3247	Intergenic	upstream	LOW	NA	NA	NA	NA	0	1	0	0	0	0	0	1
chr3_3014812	chr3	3	3014812	Bcin03g08830	2107	Intergenic	upstream	LOW	NA	NA	NA	NA	0	0	1	0	0	0	0	1
chr3_3015165	chr3	3	3015165	Bcin03g08830	1754	Intergenic	upstream	LOW	NA	NA	NA	NA	0	0	1	0	0	0	0	1
chr3_3015308	chr3	3	3015308	Bcin03g08830	1611	Intergenic	upstream	LOW	NA	NA	NA	NA	0	0	1	0	0	0	0	1
chr3_3054646	chr3	3	3054646	Bcin03g08930	795	Intergenic	upstream	LOW	NA	NA	NA	NA	0	0	1	0	0	0	0	1
chr3_3054988	chr3	3	3054988	Bcin03g08930	453	Intergenic	upstream	LOW	Bcin03g08930	NA	NA	NA	0	0	1	0	0	0	0	1
chr3_3056927	chr3	3	3056927	Bcin03g08930	403	Intergenic	upstream	LOW	Bcin03g08930	NA	NA	NA	0	0	1	0	0	0	0	1
chr3_3057002	chr3	3	3057002	Bcin03g08930	478	Intergenic	upstream	LOW	Bcin03g08930	NA	NA	NA	0	0	1	0	0	0	0	1
chr3_3057089	chr3	3	3057089	Bcin03g08930	565	Intergenic	upstream	LOW	NA	NA	NA	NA	0	0	1	0	0	0	0	1
chr3_3057122	chr3	3	3057122	Bcin03g08930	598	Intergenic	upstream	LOW	NA	NA	NA	NA	0	0	1	0	0	0	0	1
chr3_3057127	chr3	3	3057127	Bcin03g08930	603	Intergenic	upstream	LOW	NA	NA	NA	NA	0	0	1	0	0	0	0	1
chr3_3057174	chr3	3	3057174	Bcin03g08930	650	Intergenic	upstream	LOW	NA	NA	NA	NA	0	0	1	0	0	0	0	1
chr3_3057821	chr3	3	3057821	Bcin03g08930	1297	Intergenic	upstream	LOW	NA	NA	NA	NA	0	0	1	0	0	0	0	1
chr3_3057971	chr3	3	3057971	Bcin03g08930	1447	Intergenic	upstream	LOW	NA	NA	NA	NA	0	0	1	0	0	0	0	1
chr3_3058450	chr3	3	3058450	Bcin03g08940	974	Intergenic	upstream	LOW	NA	NA	NA	NA	0	0	1	0	0	0	0	1
chr3_3058504	chr3	3	3058504	Bcin03g08940	920	Intergenic	upstream	LOW	NA	NA	NA	NA	0	0	1	0	0	0	0	1
chr3_3058752	chr3	3	3058752	Bcin03g08940	672	Intergenic	upstream	LOW	NA	NA	NA	NA	0	0	1	0	0	0	0	1
chr3_3058850	chr3	3	3058850	Bcin03g08940	574	Intergenic	upstream	LOW	NA	NA	NA	NA	0	0	1	0	0	0	0	1
chr3_3058882	chr3	3	3058882	Bcin03g08940	542	Intergenic	upstream	LOW	NA	NA	NA	NA	0	0	1	0	0	0	0	1
chr3_3059000	chr3	3	3059000	Bcin03g08940	424	Intergenic	upstream	LOW	Bcin03g08940	NA	NA	NA	0	0	1	0	0	0	0	1
chr3_3059013	chr3	3	3059013	Bcin03g08940	411	Intergenic	upstream	LOW	Bcin03g08940	NA	NA	NA	0	0	1	0	0	0	0	1
chr3_3059030	chr3	3	3059030	Bcin03g08940	394	Intergenic	upstream	LOW	Bcin03g08940	NA	NA	NA	0	0	1	0	0	0	0	1
chr3_3059410	chr3	3	3059410	Bcin03g08940	14	Intergenic	upstream	LOW	Bcin03g08940	NA	NA	NA	0	0	1	0	0	0	0	1
chr3_3059435	chr3	3	3059435	Bcin03g08940	0	synonymous	synonymous_variant	LOW	Bcin03g08940	Bcin03g08940	CDS	NA	0	0	1	0	0	0	0	1
chr3_3059442	chr3	3	3059442	Bcin03g08940	0	missense	missense_variant	MODERATE	Bcin03g08940	Bcin03g08940	CDS	NA	0	0	1	0	0	0	0	1
chr3_3059451	chr3	3	3059451	Bcin03g08940	0	missense	missense_variant	MODERATE	Bcin03g08940	Bcin03g08940	CDS	NA	0	0	1	0	0	0	0	1
chr3_3059484	chr3	3	3059484	Bcin03g08940	0	missense	missense_variant	MODERATE	Bcin03g08940	Bcin03g08940	CDS	NA	0	0	1	0	0	0	0	1
chr3_3059486	chr3	3	3059486	Bcin03g08940	0	missense	missense_variant	MODERATE	Bcin03g08940	Bcin03g08940	CDS	NA	0	0	1	0	0	0	0	1
chr3_3059491	chr3	3	3059491	Bcin03g08940	0	missense	missense_variant	MODERATE	Bcin03g08940	Bcin03g08940	CDS	NA	0	0	1	0	0	0	0	1
chr3_3059495	chr3	3	3059495	Bcin03g08940	0	synonymous	synonymous_variant	LOW	Bcin03g08940	Bcin03g08940	CDS	NA	0	0	1	0	0	0	0	1
chr3_3059507	chr3	3	3059507	Bcin03g08940	0	synonymous	synonymous_variant	LOW	Bcin03g08940	Bcin03g08940	CDS	NA	0	0	1	0	0	0	0	1
chr3_3059513	chr3	3	3059513	Bcin03g08940	0	missense	missense_variant	MODERATE	Bcin03g08940	Bcin03g08940	CDS	NA	0	0	1	0	0	0	0	1
chr3_3059514	chr3	3	3059514	Bcin03g08940	0	missense	missense_variant	MODERATE	Bcin03g08940	Bcin03g08940	CDS	NA	0	0	1	0	0	0	0	1
chr3_3059537	chr3	3	3059537	Bcin03g08940	0	synonymous	synonymous_variant	LOW	Bcin03g08940	Bcin03g08940	CDS	NA	0	0	1	0	0	0	0	1
chr3_3059558	chr3	3	3059558	Bcin03g08940	0	synonymous	synonymous_variant	LOW	Bcin03g08940	Bcin03g08940	CDS	NA	0	0	1	0	0	0	0	1
chr3_3059561	chr3	3	3059561	Bcin03g08940	0	missense	missense_variant	MODERATE	Bcin03g08940	Bcin03g08940	CDS	NA	0	0	1	0	0	0	0	1
chr3_3059572	chr3	3	3059572	Bcin03g08940	0	missense	missense_variant	MODERATE	Bcin03g08940	Bcin03g08940	CDS	NA	0	0	1	0	0	0	0	1
chr3_3059588	chr3	3	3059588	Bcin03g08940	0	splice&synonymous	splice_region_variant&synonymous_variant	LOW	Bcin03g08940	Bcin03g08940	CDS	NA	0	0	1	0	0	0	0	1
chr3_3059599	chr3	3	3059599	Bcin03g08940	0	intron	upstream	LOW	Bcin03g08940	Bcin03g08940	intron	NA	0	0	1	0	0	0	0	1
chr3_3059604	chr3	3	3059604	Bcin03g08940	0	intron	upstream	LOW	Bcin03g08940	Bcin03g08940	intron	NA	0	0	1	0	0	0	0	1
chr3_3059610	chr3	3	3059610	Bcin03g08940	0	intron	upstream	LOW	Bcin03g08940	Bcin03g08940	intron	NA	0	0	1	0	0	0	0	1
chr3_3059615	chr3	3	3059615	Bcin03g08940	0	intron	upstream	LOW	Bcin03g08940	Bcin03g08940	intron	NA	0	0	1	0	0	0	0	1
chr3_3064328	chr3	3	3064328	Bcin03g08960	85	Intergenic	upstream	LOW	Bcin03g08960	NA	NA	NA	0	0	1	0	0	0	0	1
chr3_3064466	chr3	3	3064466	Bcin03g08960	0	synonymous	synonymous_variant	LOW	Bcin03g08960	Bcin03g08960	CDS	NA	0	0	1	0	0	0	0	1
chr3_3064616	chr3	3	3064616	Bcin03g08960	0	synonymous	synonymous_variant	LOW	Bcin03g08960	Bcin03g08960	CDS	NA	0	0	1	0	0	0	0	1
chr3_3064702	chr3	3	3064702	Bcin03g08950	1731	Intergenic	upstream	LOW	NA	NA	NA	NA	0	0	1	0	0	0	0	1
chr3_3064729	chr3	3	3064729	Bcin03g08950	1758	Intergenic	upstream	LOW	NA	NA	NA	NA	0	0	1	0	0	0	0	1
chr3_3064865	chr3	3	3064865	Bcin03g08960	0	synonymous	synonymous_variant	LOW	Bcin03g08960	Bcin03g08960	CDS	NA	0	0	1	0	0	0	0	1
chr3_3064955	chr3	3	3064955	Bcin03g08960	0	synonymous	synonymous_variant	LOW	Bcin03g08960	Bcin03g08960	CDS	NA	0	0	1	0	0	0	0	1
chr3_3064957	chr3	3	3064957	Bcin03g08960	0	missense	missense_variant	MODERATE	Bcin03g08960	Bcin03g08960	CDS	NA	0	0	1	0	0	0	0	1
chr3_3064970	chr3	3	3064970	Bcin03g08960	0	synonymous	synonymous_variant	LOW	Bcin03g08960	Bcin03g08960	CDS	NA	0	0	1	0	0	0	0	1
chr3_3065019	chr3	3	3065019	Bcin03g08960	0	missense	missense_variant	MODERATE	Bcin03g08960	Bcin03g08960	CDS	NA	0	0	1	0	0	0	0	1
chr3_3065030	chr3	3	3065030	Bcin03g08960	0	synonymous	synonymous_variant	LOW	Bcin03g08960	Bcin03g08960	CDS	NA	0	0	1	0	0	0	0	1
chr3_3065037	chr3	3	3065037	Bcin03g08960	0	splice&intron	splice_region_variant&intron_variant	LOW	Bcin03g08960	Bcin03g08960	intron	NA	0	0	1	0	0	0	0	1
chr3_3065739	chr3	3	3065739	Bcin03g08960	558	3_prime_UTR	3_prime_UTR_variant	LOW	NA	NA	NA	NA	0	0	1	0	0	0	0	1
chr3_3065754	chr3	3	3065754	Bcin03g08960	573	3_prime_UTR	3_prime_UTR_variant	LOW	NA	NA	NA	NA	0	0	1	0	0	0	0	1
chr3_3065847	chr3	3	3065847	Bcin03g08960	666	3_prime_UTR	3_prime_UTR_variant	LOW	NA	NA	NA	NA	0	0	1	0	0	0	0	1
chr3_3066012	chr3	3	3066012	Bcin03g08960	30	Intergenic	upstream	LOW	Bcin03g08960	NA	NA	NA	0	0	1	0	0	0	0	1
chr3_3086961	chr3	3	3086961	Bcin03g09020	0	synonymous	synonymous_variant	LOW	Bcin03g09020	Bcin03g09020	CDS	NA	0	0	1	0	0	0	0	1
chr3_3089027	chr3	3	3089027	Bcin03g09020	134	Intergenic	upstream	LOW	Bcin03g09020	NA	NA	NA	0	0	1	0	0	0	0	1
chr3_3091373	chr3	3	3091373	Bcin03g09030	856	Intergenic	upstream	LOW	NA	NA	NA	NA	0	0	0	1	0	0	0	1
chr3_3111626	chr3	3	3111626	Bcin03g09090	3569	Intergenic	upstream	LOW	NA	NA	NA	NA	0	0	1	0	0	0	0	1
chr3_3112202	chr3	3	3112202	Bcin03g09090	4145	Intergenic	upstream	LOW	NA	NA	NA	NA	0	0	1	0	0	0	0	1
chr4_66145	chr4	4	66145	Bcin04g00170	642	Intergenic	upstream	LOW	NA	NA	NA	NA	0	0	0	1	0	0	0	1
chr4_66159	chr4	4	66159	Bcin04g00170	628	Intergenic	upstream	LOW	NA	NA	NA	NA	0	0	0	1	0	0	0	1
chr4_67399	chr4	4	67399	Bcin04g00170	0	intron	upstream	LOW	Bcin04g00170	Bcin04g00170	intron	NA	0	0	0	1	0	0	0	1
chr4_67402	chr4	4	67402	Bcin04g00170	0	intron	upstream	LOW	Bcin04g00170	Bcin04g00170	intron	NA	0	0	0	1	0	0	0	1
chr4_67406	chr4	4	67406	Bcin04g00170	0	intron	upstream	LOW	Bcin04g00170	Bcin04g00170	intron	NA	0	0	0	1	0	0	0	1
chr4_67407	chr4	4	67407	Bcin04g00170	0	intron	upstream	LOW	Bcin04g00170	Bcin04g00170	intron	NA	0	0	0	1	0	0	0	1
chr4_118669	chr4	4	118669	Bcin04g00300	0	synonymous	synonymous_variant	LOW	Bcin04g00300	Bcin04g00300	CDS	NA	0	0	0	0	1	0	0	1
chr4_127126	chr4	4	127126	Bcin04g00320	652	Intergenic	downstream	LOW	NA	NA	NA	NA	0	0	0	0	0	1	0	1
chr4_128680	chr4	4	128680	Bcin04g00330	1098	Intergenic	downstream	LOW	NA	NA	NA	NA	0	0	0	0	0	1	0	1
chr4_129081	chr4	4	129081	Bcin04g00320	250	Intergenic	upstream	LOW	Bcin04g00320	NA	NA	NA	0	0	0	0	0	1	0	1
chr4_159413	chr4	4	159413	Bcin04g00410	584	Intergenic	upstream	LOW	NA	NA	NA	NA	0	0	0	1	0	0	0	1
chr4_190557	chr4	4	190557	Bcin04g00510	265	Intergenic	downstream	LOW	Bcin04g00510	NA	NA	NA	0	0	1	0	0	0	0	1
chr4_210426	chr4	4	210426	Bcin04g00560	0	intron	downstream	LOW	Bcin04g00560	Bcin04g00560	intron	NA	0	0	1	0	0	0	0	1
chr4_246716	chr4	4	246716	Bcin04g00640	380	Intergenic	downstream	LOW	Bcin04g00640	NA	NA	NA	0	0	0	1	0	0	0	1
chr4_265755	chr4	4	265755	Bcin04g00700	91	Intergenic	upstream	LOW	Bcin04g00700	NA	NA	NA	0	0	0	1	0	0	0	1
chr4_270867	chr4	4	270867	Bcin04g00730	0	missense	missense_variant	MODERATE	Bcin04g00730	Bcin04g00730	CDS	NA	0	0	1	0	0	0	0	1
chr4_275737	chr4	4	275737	Bcin04g00740	0	missense	missense_variant	MODERATE	Bcin04g00740	Bcin04g00740	CDS	NA	0	0	0	0	0	0	1	1
chr4_275919	chr4	4	275919	Bcin04g00740	0	missense	missense_variant	MODERATE	Bcin04g00740	Bcin04g00740	CDS	NA	0	0	0	0	0	0	1	1
chr4_276143	chr4	4	276143	Bcin04g00740	0	synonymous	synonymous_variant	LOW	Bcin04g00740	Bcin04g00740	CDS	NA	0	0	0	0	0	0	1	1
chr4_276163	chr4	4	276163	Bcin04g00740	0	missense	missense_variant	MODERATE	Bcin04g00740	Bcin04g00740	CDS	NA	0	0	0	0	0	0	1	1
chr4_276167	chr4	4	276167	Bcin04g00740	0	synonymous	synonymous_variant	LOW	Bcin04g00740	Bcin04g00740	CDS	NA	0	0	0	0	0	0	1	1
chr4_276170	chr4	4	276170	Bcin04g00740	0	synonymous	synonymous_variant	LOW	Bcin04g00740	Bcin04g00740	CDS	NA	0	0	0	0	0	0	1	1
chr4_276187	chr4	4	276187	Bcin04g00740	0	missense	missense_variant	MODERATE	Bcin04g00740	Bcin04g00740	CDS	NA	0	0	0	0	0	0	1	1
chr4_276191	chr4	4	276191	Bcin04g00740	0	synonymous	synonymous_variant	LOW	Bcin04g00740	Bcin04g00740	CDS	NA	0	0	0	0	0	0	1	1
chr4_276197	chr4	4	276197	Bcin04g00740	0	synonymous	synonymous_variant	LOW	Bcin04g00740	Bcin04g00740	CDS	NA	0	0	0	0	0	0	1	1
chr4_276398	chr4	4	276398	Bcin04g00740	0	splice&intron	splice_region_variant&intron_variant	LOW	Bcin04g00740	Bcin04g00740	intron	NA	0	0	0	0	0	0	1	1
chr4_278019	chr4	4	278019	Bcin04g00740	1032	Intergenic	upstream	LOW	NA	NA	NA	NA	0	1	0	0	0	0	0	1
chr4_279094	chr4	4	279094	Bcin04g00740	2107	Intergenic	upstream	LOW	NA	NA	NA	NA	0	0	1	0	0	0	0	1
chr4_279903	chr4	4	279903	Bcin04g00750	1884	Intergenic	upstream	LOW	NA	NA	NA	NA	0	0	0	1	0	0	0	1
chr4_281822	chr4	4	281822	Bcin04g00750	0	synonymous	synonymous_variant	LOW	Bcin04g00750	Bcin04g00750	CDS	NA	0	0	0	0	1	0	0	1
chr4_281846	chr4	4	281846	Bcin04g00750	0	synonymous	synonymous_variant	LOW	Bcin04g00750	Bcin04g00750	CDS	NA	0	0	0	1	0	0	0	1
chr4_282392	chr4	4	282392	Bcin04g00750	0	intron	downstream	LOW	Bcin04g00750	Bcin04g00750	intron	NA	0	0	0	0	0	1	0	1
chr4_285410	chr4	4	285410	Bcin04g00750	462	Intergenic	downstream	LOW	Bcin04g00750	NA	NA	NA	0	0	0	0	0	1	0	1
chr4_293948	chr4	4	293948	Bcin04g00780	414	Intergenic	upstream	LOW	Bcin04g00780	NA	NA	NA	0	0	0	0	1	0	0	1
chr4_296150	chr4	4	296150	Bcin04g00790	0	missense	missense_variant	MODERATE	Bcin04g00790	Bcin04g00790	CDS	NA	0	0	0	0	0	0	1	1
chr4_296633	chr4	4	296633	Bcin04g00790	0	missense	missense_variant	MODERATE	Bcin04g00790	Bcin04g00790	CDS	NA	0	0	0	0	0	0	1	1
chr4_298030	chr4	4	298030	Bcin04g00790	0	synonymous	synonymous_variant	LOW	Bcin04g00790	Bcin04g00790	CDS	NA	0	0	0	0	0	0	1	1
chr4_298072	chr4	4	298072	Bcin04g00790	0	missense	missense_variant	MODERATE	Bcin04g00790	Bcin04g00790	CDS	NA	0	0	0	0	0	0	1	1
chr4_298200	chr4	4	298200	Bcin04g00790	0	synonymous	synonymous_variant	LOW	Bcin04g00790	Bcin04g00790	CDS	NA	0	0	0	0	0	0	1	1
chr4_298236	chr4	4	298236	Bcin04g00790	0	stop_gained	stop_gained	HIGH	Bcin04g00790	Bcin04g00790	CDS	NA	0	0	0	0	0	0	1	1
chr4_298795	chr4	4	298795	Bcin04g00790	0	missense	missense_variant	MODERATE	Bcin04g00790	Bcin04g00790	three_prime_UTR	NA	0	0	0	0	0	0	1	1
chr4_299810	chr4	4	299810	Bcin04g00790	924	TE	downstream	LOW	NA	NA	NA	TE_BLRtx_BOTY_I	0	0	0	0	0	0	1	1
chr4_300550	chr4	4	300550	Bcin04g00800	702	Intergenic	downstream	LOW	NA	NA	NA	NA	0	0	0	1	0	0	0	1
chr4_305059	chr4	4	305059	Bcin04g00800	0	synonymous	synonymous_variant	LOW	Bcin04g00800	Bcin04g00800	CDS	NA	0	0	0	0	0	0	1	1
chr4_309018	chr4	4	309018	Bcin04g00820	448	Intergenic	upstream	LOW	Bcin04g00820	NA	NA	NA	0	0	0	0	0	1	0	1
chr4_309024	chr4	4	309024	Bcin04g00820	454	Intergenic	upstream	LOW	Bcin04g00820	NA	NA	NA	0	0	0	0	0	1	0	1
chr4_309028	chr4	4	309028	Bcin04g00820	458	Intergenic	upstream	LOW	Bcin04g00820	NA	NA	NA	0	0	0	0	0	1	0	1
chr4_309035	chr4	4	309035	Bcin04g00820	465	Intergenic	upstream	LOW	Bcin04g00820	NA	NA	NA	0	0	0	0	0	1	0	1
chr4_309051	chr4	4	309051	Bcin04g00820	481	Intergenic	upstream	LOW	Bcin04g00820	NA	NA	NA	0	0	0	0	0	1	0	1
chr4_309054	chr4	4	309054	Bcin04g00820	484	Intergenic	upstream	LOW	Bcin04g00820	NA	NA	NA	0	0	0	0	0	1	0	1
chr4_309067	chr4	4	309067	Bcin04g00820	497	Intergenic	upstream	LOW	Bcin04g00820	NA	NA	NA	0	0	0	0	0	1	0	1
chr4_309578	chr4	4	309578	Bcin04g00820	1008	Intergenic	upstream	LOW	NA	NA	NA	NA	0	0	0	0	0	1	0	1
chr4_309608	chr4	4	309608	Bcin04g00820	1038	Intergenic	upstream	LOW	NA	NA	NA	NA	0	0	0	0	0	1	0	1
chr4_309823	chr4	4	309823	Bcin04g00820	1253	Intergenic	upstream	LOW	NA	NA	NA	NA	0	0	0	0	0	1	0	1
chr4_310640	chr4	4	310640	Bcin04g00830	602	Intergenic	upstream	LOW	NA	NA	NA	NA	0	0	0	0	0	1	0	1
chr4_310646	chr4	4	310646	Bcin04g00830	596	Intergenic	upstream	LOW	NA	NA	NA	NA	0	0	0	0	0	1	1	2
chr4_320205	chr4	4	320205	Bcin04g00850	88	Intergenic	upstream	LOW	Bcin04g00850	NA	NA	NA	0	0	0	1	0	0	0	1
chr4_334927	chr4	4	334927	Bcin04g00900	0	missense	missense_variant	MODERATE	Bcin04g00900	Bcin04g00900	CDS	NA	0	0	0	0	0	1	0	1
chr4_340517	chr4	4	340517	Bcin04g00910	0	synonymous	synonymous_variant	LOW	Bcin04g00910	Bcin04g00910	CDS	NA	0	0	0	0	0	1	0	1
chr4_343616	chr4	4	343616	Bcin04g00920	223	Intergenic	upstream	LOW	Bcin04g00920	NA	NA	NA	0	0	0	1	0	0	0	1
chr4_346288	chr4	4	346288	Bcin04g00920	0	synonymous	synonymous_variant	LOW	Bcin04g00920	Bcin04g00920	CDS	NA	0	0	0	0	0	1	0	1
chr4_348348	chr4	4	348348	Bcin04g00930	1158	Intergenic	upstream	LOW	NA	NA	NA	NA	0	1	0	0	0	0	0	1
chr4_351627	chr4	4	351627	Bcin04g00930	0	synonymous	synonymous_variant	LOW	Bcin04g00930	Bcin04g00930	CDS	NA	0	0	0	0	0	1	0	1
chr4_351772	chr4	4	351772	Bcin04g00930	0	missense	missense_variant	MODERATE	Bcin04g00930	Bcin04g00930	CDS	NA	0	0	0	0	0	1	0	1
chr4_351790	chr4	4	351790	Bcin04g00930	0	missense	missense_variant	MODERATE	Bcin04g00930	Bcin04g00930	CDS	NA	0	0	0	0	0	1	0	1
chr4_351870	chr4	4	351870	Bcin04g00930	0	synonymous	synonymous_variant	LOW	Bcin04g00930	Bcin04g00930	CDS	NA	0	0	0	0	0	1	0	1
chr4_357928	chr4	4	357928	Bcin04g00940	0	missense	missense_variant	MODERATE	Bcin04g00940	Bcin04g00940	CDS	NA	0	1	0	0	0	0	0	1
chr4_364780	chr4	4	364780	Bcin04g00950	1122	Intergenic	downstream	LOW	NA	NA	NA	NA	0	0	0	0	0	1	0	1
chr4_367749	chr4	4	367749	Bcin04g00950	4091	Intergenic	downstream	LOW	NA	NA	NA	NA	0	0	0	1	0	0	0	1
chr4_370553	chr4	4	370553	Bcin04g00960	2512	Intergenic	downstream	LOW	NA	NA	NA	NA	0	0	0	0	1	0	0	1
chr4_370621	chr4	4	370621	Bcin04g00960	2444	Intergenic	downstream	LOW	NA	NA	NA	NA	0	0	0	0	1	0	0	1
chr4_372386	chr4	4	372386	Bcin04g00960	679	Intergenic	downstream	LOW	NA	NA	NA	NA	0	0	0	0	1	0	0	1
chr4_372455	chr4	4	372455	Bcin04g00960	610	Intergenic	downstream	LOW	NA	NA	NA	NA	0	0	1	0	0	0	0	1
chr4_383049	chr4	4	383049	Bcin04g00970	2341	Intergenic	upstream	LOW	NA	NA	NA	NA	0	0	0	1	0	0	0	1
chr4_399884	chr4	4	399884	Bcin04g01000	555	Intergenic	upstream	LOW	NA	NA	NA	NA	0	0	1	0	0	0	0	1
chr4_403297	chr4	4	403297	Bcin04g01020	207	Intergenic	downstream	LOW	Bcin04g01020	NA	NA	NA	0	0	0	1	0	0	0	1
chr4_406497	chr4	4	406497	Bcin04g01020	0	synonymous	synonymous_variant	LOW	Bcin04g01020	Bcin04g01020	CDS	NA	0	0	0	1	0	0	0	1
chr4_407417	chr4	4	407417	Bcin04g01020	495	Intergenic	upstream	LOW	Bcin04g01020	NA	NA	NA	0	0	0	1	0	0	0	1
chr4_418710	chr4	4	418710	Bcin04g01040	18	Intergenic	upstream	LOW	Bcin04g01040	NA	NA	NA	0	0	0	0	0	1	0	1
chr4_423315	chr4	4	423315	Bcin04g01040	180	Intergenic	upstream	LOW	Bcin04g01040	NA	NA	NA	0	0	1	0	0	0	0	1
chr4_423921	chr4	4	423921	Bcin04g01050	0	synonymous	synonymous_variant	LOW	Bcin04g01050	Bcin04g01050	CDS	NA	0	0	1	0	0	0	0	1
chr4_443902	chr4	4	443902	Bcin04g01100	2269	Intergenic	upstream	LOW	NA	NA	NA	NA	0	0	0	1	0	0	0	1
chr4_443907	chr4	4	443907	Bcin04g01100	2264	Intergenic	upstream	LOW	NA	NA	NA	NA	0	0	0	1	0	0	0	1
chr4_471457	chr4	4	471457	Bcin04g01180	837	Intergenic	upstream	LOW	NA	NA	NA	NA	0	0	1	0	0	0	0	1
chr4_483935	chr4	4	483935	Bcin04g01240	1189	Intergenic	upstream	LOW	NA	NA	NA	NA	0	0	0	1	0	0	0	1
chr4_487406	chr4	4	487406	Bcin04g01240	497	Intergenic	upstream	LOW	Bcin04g01240	NA	NA	NA	0	0	0	1	0	0	0	1
chr4_487410	chr4	4	487410	Bcin04g01240	501	Intergenic	upstream	LOW	NA	NA	NA	NA	0	0	0	1	0	0	0	1
chr4_487424	chr4	4	487424	Bcin04g01240	515	Intergenic	upstream	LOW	NA	NA	NA	NA	0	0	0	1	0	0	0	1
chr4_487444	chr4	4	487444	Bcin04g01240	535	Intergenic	upstream	LOW	NA	NA	NA	NA	0	0	0	1	0	0	0	1
chr4_503865	chr4	4	503865	Bcin04g01300	2307	Intergenic	downstream	LOW	NA	NA	NA	NA	0	0	1	0	0	0	0	1
chr4_529682	chr4	4	529682	Bcin04g01390	156	Intergenic	upstream	LOW	Bcin04g01390	NA	NA	NA	0	0	0	1	0	0	0	1
chr4_530364	chr4	4	530364	Bcin04g01390	0	missense	missense_variant	MODERATE	Bcin04g01390	Bcin04g01390	CDS	NA	0	0	0	1	0	0	0	1
chr4_542911	chr4	4	542911	Bcin04g01430	3081	Intergenic	downstream	LOW	NA	NA	NA	NA	0	0	1	0	0	0	0	1
chr4_543974	chr4	4	543974	Bcin04g01430	2018	Intergenic	downstream	LOW	NA	NA	NA	NA	0	0	1	0	0	0	0	1
chr4_564754	chr4	4	564754	Bcin04g01510	1978	Intergenic	upstream	LOW	NA	NA	NA	NA	0	0	0	1	0	0	0	1
chr4_671815	chr4	4	671815	Bcin04g01720	3657	Intergenic	upstream	LOW	NA	NA	NA	NA	0	0	0	0	1	0	0	1
chr4_777655	chr4	4	777655	Bcin04g01980	0	missense	missense_variant	MODERATE	Bcin04g01980	Bcin04g01980	CDS	NA	0	0	1	0	0	0	0	1
chr4_802634	chr4	4	802634	Bcin04g02070	1591	Intergenic	upstream	LOW	NA	NA	NA	NA	0	0	0	0	0	1	0	1
chr4_940820	chr4	4	940820	Bcin04g02580	0	missense	missense_variant	MODERATE	Bcin04g02580	Bcin04g02580	CDS	NA	0	0	0	1	0	0	0	1
chr4_940847	chr4	4	940847	Bcin04g02580	0	missense	missense_variant	MODERATE	Bcin04g02580	Bcin04g02580	CDS	NA	0	0	0	1	0	0	0	1
chr4_940856	chr4	4	940856	Bcin04g02580	0	missense	missense_variant	MODERATE	Bcin04g02580	Bcin04g02580	CDS	NA	0	0	0	1	0	0	0	1
chr4_940861	chr4	4	940861	Bcin04g02580	0	synonymous	synonymous_variant	LOW	Bcin04g02580	Bcin04g02580	CDS	NA	0	0	0	1	0	0	0	1
chr4_940864	chr4	4	940864	Bcin04g02580	0	synonymous	synonymous_variant	LOW	Bcin04g02580	Bcin04g02580	CDS	NA	0	0	0	1	0	0	0	1
chr4_940964	chr4	4	940964	Bcin04g02580	0	missense	missense_variant	MODERATE	Bcin04g02580	Bcin04g02580	CDS	NA	0	0	0	1	0	0	0	1
chr4_940978	chr4	4	940978	Bcin04g02580	0	synonymous	synonymous_variant	LOW	Bcin04g02580	Bcin04g02580	CDS	NA	0	0	0	1	0	0	0	1
chr4_941026	chr4	4	941026	Bcin04g02580	0	synonymous	synonymous_variant	LOW	Bcin04g02580	Bcin04g02580	CDS	NA	0	0	0	1	0	0	0	1
chr4_941044	chr4	4	941044	Bcin04g02580	0	missense	missense_variant	MODERATE	Bcin04g02580	Bcin04g02580	CDS	NA	0	0	0	1	0	0	0	1
chr4_941047	chr4	4	941047	Bcin04g02580	0	synonymous	synonymous_variant	LOW	Bcin04g02580	Bcin04g02580	CDS	NA	0	0	0	1	0	0	0	1
chr4_941051	chr4	4	941051	Bcin04g02580	0	missense	missense_variant	MODERATE	Bcin04g02580	Bcin04g02580	CDS	NA	0	0	0	1	0	0	0	1
chr4_941056	chr4	4	941056	Bcin04g02580	0	synonymous	synonymous_variant	LOW	Bcin04g02580	Bcin04g02580	CDS	NA	0	0	0	1	0	0	0	1
chr4_947319	chr4	4	947319	Bcin04g02610	350	Intergenic	upstream	LOW	Bcin04g02610	NA	NA	NA	0	0	1	0	0	0	0	1
chr4_950464	chr4	4	950464	Bcin04g02630	0	missense	missense_variant	MODERATE	Bcin04g02630	Bcin04g02630	CDS	NA	0	0	1	0	0	0	0	1
chr4_955888	chr4	4	955888	Bcin04g02650	13	Intergenic	upstream	LOW	Bcin04g02650	NA	NA	NA	0	0	1	0	0	0	0	1
chr4_956375	chr4	4	956375	Bcin04g02660	15	Intergenic	upstream	LOW	Bcin04g02660	NA	NA	NA	0	0	1	0	0	0	0	1
chr4_956449	chr4	4	956449	Bcin04g02660	0	synonymous	synonymous_variant	LOW	Bcin04g02660	Bcin04g02660	CDS	NA	0	0	1	0	0	0	0	1
chr4_956611	chr4	4	956611	Bcin04g02660	0	synonymous	synonymous_variant	LOW	Bcin04g02660	Bcin04g02660	CDS	NA	0	0	1	0	0	0	0	1
chr4_957331	chr4	4	957331	Bcin04g02660	0	synonymous	synonymous_variant	LOW	Bcin04g02660	Bcin04g02660	CDS	NA	0	0	1	0	0	0	0	1
chr4_958344	chr4	4	958344	Bcin04g02660	0	synonymous	synonymous_variant	LOW	Bcin04g02660	Bcin04g02660	CDS	NA	0	0	1	0	0	0	0	1
chr4_958599	chr4	4	958599	Bcin04g02670	76	Intergenic	upstream	LOW	Bcin04g02670	NA	NA	NA	0	0	1	0	0	0	0	1
chr4_961194	chr4	4	961194	Bcin04g02670	410	Intergenic	upstream	LOW	Bcin04g02670	NA	NA	NA	0	0	1	0	0	0	0	1
chr4_961219	chr4	4	961219	Bcin04g02670	435	Intergenic	upstream	LOW	Bcin04g02670	NA	NA	NA	0	0	1	0	0	0	0	1
chr4_961274	chr4	4	961274	Bcin04g02670	490	Intergenic	upstream	LOW	Bcin04g02670	NA	NA	NA	0	0	1	0	0	0	0	1
chr4_961323	chr4	4	961323	Bcin04g02670	539	Intergenic	upstream	LOW	NA	NA	NA	NA	0	0	1	0	0	0	0	1
chr4_961421	chr4	4	961421	Bcin04g02670	637	Intergenic	upstream	LOW	NA	NA	NA	NA	0	0	1	0	0	0	0	1
chr4_961427	chr4	4	961427	Bcin04g02670	643	Intergenic	upstream	LOW	NA	NA	NA	NA	0	0	1	0	0	0	0	1
chr4_961450	chr4	4	961450	Bcin04g02670	666	Intergenic	upstream	LOW	NA	NA	NA	NA	0	0	1	0	0	0	0	1
chr4_961460	chr4	4	961460	Bcin04g02670	676	Intergenic	upstream	LOW	NA	NA	NA	NA	0	0	1	0	0	0	0	1
chr4_961616	chr4	4	961616	Bcin04g02680	746	Intergenic	upstream	LOW	NA	NA	NA	NA	0	0	1	0	0	0	0	1
chr4_961622	chr4	4	961622	Bcin04g02680	740	Intergenic	upstream	LOW	NA	NA	NA	NA	0	0	1	0	0	0	0	1
chr4_961665	chr4	4	961665	Bcin04g02680	697	Intergenic	upstream	LOW	NA	NA	NA	NA	0	0	1	0	0	0	0	1
chr4_961667	chr4	4	961667	Bcin04g02680	695	Intergenic	upstream	LOW	NA	NA	NA	NA	0	0	1	0	0	0	0	1
chr4_961746	chr4	4	961746	Bcin04g02680	616	Intergenic	upstream	LOW	NA	NA	NA	NA	0	0	1	0	0	0	0	1
chr4_961798	chr4	4	961798	Bcin04g02680	564	Intergenic	upstream	LOW	NA	NA	NA	NA	0	0	1	0	0	0	0	1
chr4_964547	chr4	4	964547	Bcin04g02690	396	Intergenic	upstream	LOW	Bcin04g02690	NA	NA	NA	0	0	1	0	0	0	0	1
chr4_964555	chr4	4	964555	Bcin04g02690	388	Intergenic	upstream	LOW	Bcin04g02690	NA	NA	NA	0	0	1	0	0	0	0	1
chr4_964560	chr4	4	964560	Bcin04g02690	383	Intergenic	upstream	LOW	Bcin04g02690	NA	NA	NA	0	0	1	0	0	0	0	1
chr4_964585	chr4	4	964585	Bcin04g02690	358	Intergenic	upstream	LOW	Bcin04g02690	NA	NA	NA	0	0	1	0	0	0	0	1
chr4_964593	chr4	4	964593	Bcin04g02690	350	Intergenic	upstream	LOW	Bcin04g02690	NA	NA	NA	0	0	1	0	0	0	0	1
chr4_964602	chr4	4	964602	Bcin04g02690	341	Intergenic	upstream	LOW	Bcin04g02690	NA	NA	NA	0	0	1	0	0	0	0	1
chr4_964611	chr4	4	964611	Bcin04g02690	332	Intergenic	upstream	LOW	Bcin04g02690	NA	NA	NA	0	0	1	0	0	0	0	1
chr4_964613	chr4	4	964613	Bcin04g02690	330	Intergenic	upstream	LOW	Bcin04g02690	NA	NA	NA	0	0	1	0	0	0	0	1
chr4_1038292	chr4	4	1038292	Bcin04g02890	4875	Intergenic	upstream	LOW	NA	NA	NA	NA	0	0	1	0	0	0	0	1
chr4_1039251	chr4	4	1039251	Bcin04g02890-Bcin04g02900	NA	intergenic	intergenic_region	LOW	NA	NA	NA	NA	0	0	0	1	0	0	0	1
chr4_1043570	chr4	4	1043570	Bcin04g02900	2674	Intergenic	upstream	LOW	NA	NA	NA	NA	0	0	0	1	0	0	0	1
chr4_1044744	chr4	4	1044744	Bcin04g02900	1500	Intergenic	upstream	LOW	NA	NA	NA	NA	0	0	1	0	0	0	0	1
chr4_1045364	chr4	4	1045364	Bcin04g02900	880	Intergenic	upstream	LOW	NA	NA	NA	NA	0	0	1	0	0	0	0	1
chr4_1045366	chr4	4	1045366	Bcin04g02900	878	Intergenic	upstream	LOW	NA	NA	NA	NA	0	0	1	0	0	0	0	1
chr4_1045425	chr4	4	1045425	Bcin04g02900	819	Intergenic	upstream	LOW	NA	NA	NA	NA	0	1	0	1	0	0	0	2
chr4_1045446	chr4	4	1045446	Bcin04g02900	798	Intergenic	upstream	LOW	NA	NA	NA	NA	0	1	0	0	0	0	0	1
chr4_1045476	chr4	4	1045476	Bcin04g02900	768	Intergenic	upstream	LOW	NA	NA	NA	NA	0	1	0	0	0	0	0	1
chr4_1045996	chr4	4	1045996	Bcin04g02900	248	Intergenic	upstream	LOW	Bcin04g02900	NA	NA	NA	0	0	0	1	0	0	0	1
chr4_1047649	chr4	4	1047649	Bcin04g02910	224	5_prime_UTR	5_prime_UTR_variant	LOW	Bcin04g02910	Bcin04g02910	five_prime_UTR	NA	0	0	0	1	0	0	0	1
chr4_1047707	chr4	4	1047707	Bcin04g02910	166	5_prime_UTR	5_prime_UTR_variant	LOW	Bcin04g02910	Bcin04g02910	five_prime_UTR	NA	0	0	0	1	0	0	0	1
chr4_1047708	chr4	4	1047708	Bcin04g02910	165	5_prime_UTR	5_prime_UTR_variant	LOW	Bcin04g02910	Bcin04g02910	five_prime_UTR	NA	0	0	0	1	0	0	0	1
chr4_1048085	chr4	4	1048085	Bcin04g02910	0	synonymous	synonymous_variant	LOW	Bcin04g02910	Bcin04g02910	CDS	NA	0	0	1	0	0	0	0	1
chr4_1049191	chr4	4	1049191	Bcin04g02920	0	synonymous	synonymous_variant	LOW	Bcin04g02920	Bcin04g02920	CDS	NA	0	0	1	0	0	0	0	1
chr4_1050394	chr4	4	1050394	Bcin04g02920	636	Intergenic	downstream	LOW	NA	NA	NA	NA	0	0	1	0	0	0	0	1
chr4_1050498	chr4	4	1050498	Bcin04g02920	740	Intergenic	downstream	LOW	NA	NA	NA	NA	0	0	0	1	0	0	0	1
chr4_1050525	chr4	4	1050525	Bcin04g02920	767	Intergenic	downstream	LOW	NA	NA	NA	NA	0	0	0	1	0	0	0	1
chr4_1050561	chr4	4	1050561	Bcin04g02920	803	Intergenic	downstream	LOW	NA	NA	NA	NA	0	0	1	0	0	0	0	1
chr4_1050705	chr4	4	1050705	Bcin04g02930	739	Intergenic	downstream	LOW	NA	NA	NA	NA	0	0	1	0	0	0	0	1
chr4_1067413	chr4	4	1067413	tR-Ala	519	Intergenic	upstream	LOW	NA	NA	NA	NA	0	0	0	1	0	0	0	1
chr4_1067436	chr4	4	1067436	tR-Ala	542	Intergenic	upstream	LOW	NA	NA	NA	NA	0	0	0	1	0	0	0	1
chr4_1067593	chr4	4	1067593	tR-Ala	699	Intergenic	upstream	LOW	NA	NA	NA	NA	0	0	0	1	0	0	0	1
chr4_1067594	chr4	4	1067594	tR-Ala	700	Intergenic	upstream	LOW	NA	NA	NA	NA	0	0	0	1	0	0	0	1
chr4_1067597	chr4	4	1067597	tR-Ala	703	Intergenic	upstream	LOW	NA	NA	NA	NA	0	0	0	1	0	0	0	1
chr4_1067608	chr4	4	1067608	tR-Ala	714	Intergenic	upstream	LOW	NA	NA	NA	NA	0	0	0	1	0	0	0	1
chr4_1067633	chr4	4	1067633	Bcin04g02980	690	Intergenic	upstream	LOW	NA	NA	NA	NA	0	0	0	1	0	0	0	1
chr4_1067638	chr4	4	1067638	Bcin04g02980	685	Intergenic	upstream	LOW	NA	NA	NA	NA	0	0	0	1	0	0	0	1
chr4_1067653	chr4	4	1067653	Bcin04g02980	670	Intergenic	upstream	LOW	NA	NA	NA	NA	0	0	0	1	0	0	0	1
chr4_1067654	chr4	4	1067654	Bcin04g02980	669	Intergenic	upstream	LOW	NA	NA	NA	NA	0	0	0	1	0	0	0	1
chr4_1069236	chr4	4	1069236	Bcin04g02980	0	missense	missense_variant	MODERATE	Bcin04g02980	Bcin04g02980	CDS	NA	0	0	0	1	0	0	0	1
chr4_1090455	chr4	4	1090455	Bcin04g03040	603	Intergenic	upstream	LOW	NA	NA	NA	NA	0	1	0	0	0	0	0	1
chr4_1091409	chr4	4	1091409	Bcin04g03040	1557	Intergenic	downstream	LOW	NA	NA	NA	NA	0	0	0	0	0	1	0	1
chr4_1105292	chr4	4	1105292	Bcin04g03090	884	Intergenic	upstream	LOW	NA	NA	NA	NA	0	0	1	0	0	0	0	1
chr4_1105294	chr4	4	1105294	Bcin04g03090	882	Intergenic	upstream	LOW	NA	NA	NA	NA	0	0	1	0	0	0	0	1
chr4_1105298	chr4	4	1105298	Bcin04g03090	878	Intergenic	upstream	LOW	NA	NA	NA	NA	0	0	1	0	0	0	0	1
chr4_1105299	chr4	4	1105299	Bcin04g03090	877	Intergenic	upstream	LOW	NA	NA	NA	NA	0	0	1	0	0	0	0	1
chr4_1118164	chr4	4	1118164	Bcin04g03130	514	Intergenic	upstream	LOW	NA	NA	NA	NA	0	0	0	0	0	1	0	1
chr4_1118469	chr4	4	1118469	Bcin04g03130	209	Intergenic	upstream	LOW	Bcin04g03130	NA	NA	NA	0	0	0	0	0	1	0	1
chr4_1122281	chr4	4	1122281	Bcin04g03130	1258	Intergenic	upstream	LOW	NA	NA	NA	NA	0	1	0	1	0	0	0	2
chr4_1122288	chr4	4	1122288	Bcin04g03130	1265	Intergenic	upstream	LOW	NA	NA	NA	NA	0	1	0	1	0	0	0	2
chr4_1122292	chr4	4	1122292	Bcin04g03130	1269	Intergenic	upstream	LOW	NA	NA	NA	NA	0	1	0	1	0	0	0	2
chr4_1122299	chr4	4	1122299	Bcin04g03130	1276	Intergenic	upstream	LOW	NA	NA	NA	NA	0	1	0	1	0	0	0	2
chr4_1123163	chr4	4	1123163	Bcin04g03140	1670	Intergenic	upstream	LOW	NA	NA	NA	NA	0	1	0	1	0	0	0	2
chr4_1127121	chr4	4	1127121	Bcin04g03140	1532	Intergenic	downstream	LOW	NA	NA	NA	NA	0	0	0	1	0	0	0	1
chr4_1128485	chr4	4	1128485	Bcin04g03150	2373	Intergenic	downstream	LOW	NA	NA	NA	NA	0	1	0	1	0	0	0	2
chr4_1128494	chr4	4	1128494	Bcin04g03150	2364	Intergenic	downstream	LOW	NA	NA	NA	NA	0	0	0	1	0	0	0	1
chr4_1130363	chr4	4	1130363	Bcin04g03150	495	Intergenic	downstream	LOW	Bcin04g03150	NA	NA	NA	0	0	0	1	0	0	0	1
chr4_1164736	chr4	4	1164736	Bcin04g03200	0	synonymous	synonymous_variant	LOW	Bcin04g03200	Bcin04g03200	CDS	NA	0	0	0	1	0	0	0	1
chr4_1164765	chr4	4	1164765	Bcin04g03200	0	intron	upstream	LOW	Bcin04g03200	Bcin04g03200	intron	NA	0	0	0	1	0	0	0	1
chr4_1164841	chr4	4	1164841	Bcin04g03200	0	missense	missense_variant	MODERATE	Bcin04g03200	Bcin04g03200	CDS	NA	0	0	0	1	0	0	0	1
chr4_1164888	chr4	4	1164888	Bcin04g03200	0	synonymous	synonymous_variant	LOW	Bcin04g03200	Bcin04g03200	CDS	NA	0	0	0	1	0	0	0	1
chr4_1164892	chr4	4	1164892	Bcin04g03200	0	missense	missense_variant	MODERATE	Bcin04g03200	Bcin04g03200	CDS	NA	0	0	0	1	0	0	0	1
chr4_1164912	chr4	4	1164912	Bcin04g03200	0	missense	missense_variant	MODERATE	Bcin04g03200	Bcin04g03200	CDS	NA	0	0	0	1	0	0	0	1
chr4_1179665	chr4	4	1179665	Bcin04g03270	0	synonymous	synonymous_variant	LOW	Bcin04g03270	Bcin04g03270	CDS	NA	0	0	1	0	0	0	0	1
chr4_1187678	chr4	4	1187678	Bcin04g03280	173	Intergenic	downstream	LOW	Bcin04g03280	NA	NA	NA	0	0	0	1	0	0	0	1
chr4_1188685	chr4	4	1188685	Bcin04g03290	964	Intergenic	upstream	LOW	NA	NA	NA	NA	0	0	1	0	0	0	0	1
chr4_1188689	chr4	4	1188689	Bcin04g03290	960	Intergenic	upstream	LOW	NA	NA	NA	NA	0	0	1	0	0	0	0	1
chr4_1188707	chr4	4	1188707	Bcin04g03290	942	Intergenic	upstream	LOW	NA	NA	NA	NA	0	0	1	0	0	0	0	1
chr4_1188717	chr4	4	1188717	Bcin04g03290	932	Intergenic	upstream	LOW	NA	NA	NA	NA	0	0	1	0	0	0	0	1
chr4_1195678	chr4	4	1195678	Bcin04g03310	438	Intergenic	upstream	LOW	Bcin04g03310	NA	NA	NA	0	0	0	0	0	1	0	1
chr4_1195679	chr4	4	1195679	Bcin04g03310	437	Intergenic	upstream	LOW	Bcin04g03310	NA	NA	NA	0	0	0	0	0	1	0	1
chr4_1231806	chr4	4	1231806	Bcin04g03420	1868	Intergenic	upstream	LOW	NA	NA	NA	NA	0	0	0	1	0	0	0	1
chr4_1235638	chr4	4	1235638	Bcin04g03430	890	Intergenic	upstream	LOW	NA	NA	NA	NA	0	0	0	0	1	0	0	1
chr4_1255631	chr4	4	1255631	Bcin04g03490	1659	Intergenic	upstream	LOW	NA	NA	NA	NA	0	0	1	0	0	0	0	1
chr4_1295544	chr4	4	1295544	Bcin04g03550	904	Intergenic	upstream	LOW	NA	NA	NA	NA	0	0	0	0	0	0	1	1
chr4_1318317	chr4	4	1318317	Bcin04g03660	457	Intergenic	upstream	LOW	Bcin04g03660	NA	NA	NA	0	0	1	0	0	0	0	1
chr4_1336287	chr4	4	1336287	Bcin04g03710	19	Intergenic	upstream	LOW	Bcin04g03710	NA	NA	NA	0	0	1	0	0	0	0	1
chr4_1336321	chr4	4	1336321	Bcin04g03710	53	Intergenic	upstream	LOW	Bcin04g03710	NA	NA	NA	0	0	1	0	0	0	0	1
chr4_1336329	chr4	4	1336329	Bcin04g03710	61	Intergenic	upstream	LOW	Bcin04g03710	NA	NA	NA	0	0	1	0	0	0	0	1
chr4_1336347	chr4	4	1336347	Bcin04g03710	79	Intergenic	upstream	LOW	Bcin04g03710	NA	NA	NA	0	0	1	0	0	0	0	1
chr4_1336571	chr4	4	1336571	Bcin04g03710	303	Intergenic	upstream	LOW	Bcin04g03710	NA	NA	NA	0	0	1	0	0	0	0	1
chr4_1360131	chr4	4	1360131	Bcin04g03790	1012	Intergenic	upstream	LOW	NA	NA	NA	NA	0	0	1	0	0	0	0	1
chr4_1360151	chr4	4	1360151	Bcin04g03790	1032	Intergenic	upstream	LOW	NA	NA	NA	NA	0	0	1	0	0	0	0	1
chr4_1575949	chr4	4	1575949	Bcin04g04510	0	synonymous	synonymous_variant	LOW	Bcin04g04510	Bcin04g04510	CDS	NA	0	0	1	0	0	0	0	1
chr4_1795990	chr4	4	1795990	Bcin04g05160	1949	Intergenic	upstream	LOW	NA	NA	NA	NA	0	0	1	0	0	0	0	1
chr4_1795991	chr4	4	1795991	Bcin04g05160	1950	Intergenic	upstream	LOW	NA	NA	NA	NA	0	0	1	0	0	0	0	1
chr4_1795995	chr4	4	1795995	Bcin04g05160	1954	Intergenic	upstream	LOW	NA	NA	NA	NA	0	0	1	0	0	0	0	1
chr4_1892890	chr4	4	1892890	Bcin04g05480	1320	Intergenic	upstream	LOW	NA	NA	NA	NA	0	0	0	1	0	0	0	1
chr4_1893717	chr4	4	1893717	Bcin04g05480	493	Intergenic	upstream	LOW	Bcin04g05480	NA	NA	NA	0	0	0	0	1	0	0	1
chr4_1901331	chr4	4	1901331	Bcin04g05490	607	Intergenic	downstream	LOW	NA	NA	NA	NA	0	0	0	0	0	0	1	1
chr4_1904311	chr4	4	1904311	Bcin04g05500	0	synonymous	synonymous_variant	LOW	Bcin04g05500	Bcin04g05500	CDS	NA	0	1	0	0	0	0	0	1
chr4_1908567	chr4	4	1908567	Bcin04g05510	0	synonymous	synonymous_variant	LOW	Bcin04g05510	Bcin04g05510	CDS	NA	0	1	0	0	0	0	0	1
chr4_1909324	chr4	4	1909324	Bcin04g05520	253	Intergenic	upstream	LOW	Bcin04g05520	NA	NA	NA	0	1	0	0	0	0	0	1
chr4_1910462	chr4	4	1910462	Bcin04g05520	49	Intergenic	upstream	LOW	Bcin04g05520	NA	NA	NA	0	1	0	0	0	0	0	1
chr4_1912667	chr4	4	1912667	Bcin04g05530	0	missense	missense_variant	MODERATE	Bcin04g05530	Bcin04g05530	CDS	NA	0	1	0	0	0	0	0	1
chr4_1918543	chr4	4	1918543	Bcin04g05540	2668	Intergenic	upstream	LOW	NA	NA	NA	NA	0	1	0	0	0	0	0	1
chr4_1989144	chr4	4	1989144	Bcin04g05700	182	Intergenic	upstream	LOW	Bcin04g05700	NA	NA	NA	0	0	0	0	1	0	0	1
chr4_2027006	chr4	4	2027006	Bcin04g05870	0	intron	upstream	LOW	Bcin04g05870	Bcin04g05870	intron	NA	0	0	0	0	1	0	0	1
chr4_2063144	chr4	4	2063144	Bcin04g06010	2778	Intergenic	upstream	LOW	NA	NA	NA	NA	0	0	0	0	0	0	1	1
chr4_2064842	chr4	4	2064842	Bcin04g06010	1080	Intergenic	upstream	LOW	NA	NA	NA	NA	0	0	0	1	0	0	0	1
chr4_2065254	chr4	4	2065254	Bcin04g06010	668	Intergenic	upstream	LOW	NA	NA	NA	NA	0	1	0	0	0	0	0	1
chr4_2066722	chr4	4	2066722	Bcin04g06010	0	intron	downstream	LOW	Bcin04g06010	Bcin04g06010	intron	NA	0	1	0	0	0	0	0	1
chr4_2077196	chr4	4	2077196	Bcin04g06030	1952	Intergenic	upstream	LOW	NA	NA	NA	NA	0	1	0	0	0	0	0	1
chr4_2077902	chr4	4	2077902	Bcin04g06030	2658	Intergenic	upstream	LOW	NA	NA	NA	NA	0	1	0	0	0	0	0	1
chr4_2078042	chr4	4	2078042	Bcin04g06030	2798	Intergenic	upstream	LOW	NA	NA	NA	NA	0	1	0	0	0	0	0	1
[truncated: 1,485 more rows]
