# Supplementary material for: Polygenic strategies for host-specific and general virulence of Botrytis cinerea across diverse eudicot hosts
Source: Genetics. 2025 Jun 9;230(3):iyaf079. doi: 10.1093/genetics/iyaf079 (PMC12239214; doi:10.1093/genetics/iyaf079)
Supplement: iyaf079_Supplementary_Data [file iyaf079_supplementary_data.zip › Table_S4_GENETICS-2025-308097.xlsx]

## Sheet: TableS4_General_Lesion_area_SNP
snp_id	Chrom	Num_Chr	start	Annotation_based_on	Distance_start_codon	Type_Final	Functional_annot	Functional_Effect	G500	Within_genes	gene_region	TE
chr1_1278913	chr1	1	1278913	Bcin01g03560	296	Intergenic	upstream	LOW	Bcin01g03560	NA	NA	NA
chr1_1311166	chr1	1	1311166	Bcin01g03650	268	3_prime_UTR	3_prime_UTR_variant	LOW	Bcin01g03650	Bcin01g03650	three_prime_UTR	NA
chr1_1369747	chr1	1	1369747	Bcin01g03800	0	synonymous	synonymous_variant	LOW	Bcin01g03800	NA	NA	NA
chr1_1948571	chr1	1	1948571	Bcin01g05560	77	Intergenic	upstream	LOW	Bcin01g05560	NA	NA	NA
chr1_1948970	chr1	1	1948970	Bcin01g05570	0	synonymous	synonymous_variant	LOW	Bcin01g05570	Bcin01g05570	CDS	NA
chr1_1958819	chr1	1	1958819	Bcin01g05610	13	5_prime_UTR	5_prime_UTR_variant	LOW	Bcin01g05610	Bcin01g05610	five_prime_UTR	NA
chr1_1995738	chr1	1	1995738	Bcin01g05730	220	Intergenic	upstream	LOW	Bcin01g05730	NA	NA	NA
chr1_2126055	chr1	1	2126055	Bcin01g06030	328	Intergenic	upstream	LOW	Bcin01g06030	NA	NA	NA
chr1_2609636	chr1	1	2609636	Bcin01g07490	0	synonymous	synonymous_variant	LOW	Bcin01g07490	Bcin01g07490	CDS	NA
chr1_2609758	chr1	1	2609758	Bcin01g07490	0	missense	missense_variant	MODERATE	Bcin01g07490	Bcin01g07490	CDS	NA
chr1_2610411	chr1	1	2610411	Bcin01g07490	0	missense	missense_variant	MODERATE	Bcin01g07490	Bcin01g07490	CDS	NA
chr1_2806243	chr1	1	2806243	Bcin01g08000	315	Intergenic	upstream	LOW	Bcin01g08000	NA	NA	NA
chr1_2815160	chr1	1	2815160	Bcin01g08050	0	synonymous	synonymous_variant	LOW	Bcin01g08050	Bcin01g08050	CDS	NA
chr1_3059744	chr1	1	3059744	Bcin01g08800	107	Intergenic	upstream	LOW	Bcin01g08800	NA	NA	NA
chr1_3138274	chr1	1	3138274	Bcin01g09000	68	Intergenic	upstream	LOW	Bcin01g09000	NA	NA	NA
chr1_3138281	chr1	1	3138281	Bcin01g09000	75	Intergenic	upstream	LOW	Bcin01g09000	NA	NA	NA
chr1_3138369	chr1	1	3138369	Bcin01g09000	163	Intergenic	upstream	LOW	Bcin01g09000	NA	NA	NA
chr1_3143387	chr1	1	3143387	Bcin01g09020	102	Intergenic	upstream	LOW	Bcin01g09020	NA	NA	NA
chr1_3159857	chr1	1	3159857	Bcin01g09070	876	Intergenic	downstream	LOW	NA	NA	NA	NA
chr1_3160666	chr1	1	3160666	Bcin01g09070	67	Intergenic	downstream	LOW	Bcin01g09070	NA	NA	NA
chr1_3173515	chr1	1	3173515	Bcin01g09100	1597	Intergenic	upstream	LOW	NA	NA	NA	NA
chr1_3173676	chr1	1	3173676	Bcin01g09100	1436	Intergenic	upstream	LOW	NA	NA	NA	NA
chr1_3182510	chr1	1	3182510	Bcin01g09110	704	5_prime_UTR	5_prime_UTR_variant	LOW	NA	NA	NA	NA
chr1_3227825	chr1	1	3227825	Bcin01g09290	265	Intergenic	upstream	LOW	Bcin01g09290	NA	NA	NA
chr1_334506	chr1	1	334506	Bcin01g00870	2865	Intergenic	upstream	LOW	NA	NA	NA	NA
chr1_334529	chr1	1	334529	Bcin01g00870	2888	Intergenic	upstream	LOW	NA	NA	NA	NA
chr1_3498294	chr1	1	3498294	Bcin01g10020	329	Intergenic	downstream	LOW	Bcin01g10020	NA	NA	NA
chr1_3498306	chr1	1	3498306	Bcin01g10020	317	Intergenic	downstream	LOW	Bcin01g10020	NA	NA	NA
chr1_3498309	chr1	1	3498309	Bcin01g10020	314	Intergenic	downstream	LOW	Bcin01g10020	NA	NA	NA
chr1_3498347	chr1	1	3498347	Bcin01g10020	276	Intergenic	downstream	LOW	Bcin01g10020	NA	NA	NA
chr1_3503650	chr1	1	3503650	Bcin01g10030	668	Intergenic	upstream	LOW	NA	NA	NA	NA
chr1_3503667	chr1	1	3503667	Bcin01g10030	685	Intergenic	upstream	LOW	NA	NA	NA	NA
chr1_3633694	chr1	1	3633694	Bcin01g10430	762	Intergenic	downstream	LOW	NA	NA	NA	NA
chr1_3719741	chr1	1	3719741	Bcin01g10680	1108	Intergenic	downstream	LOW	NA	NA	NA	NA
chr1_3993886	chr1	1	3993886	Bcin01g11400	355	Intergenic	upstream	LOW	Bcin01g11400	NA	NA	NA
chr1_3994889	chr1	1	3994889	Bcin01g11400	0	synonymous	synonymous_variant	LOW	Bcin01g11400	Bcin01g11400	three_prime_UTR	NA
chr1_4002657	chr1	1	4002657	Bcin01g11430	1742	Intergenic	downstream	LOW	NA	NA	NA	NA
chr1_494860	chr1	1	494860	Bcin01g01230	0	synonymous	synonymous_variant	LOW	Bcin01g01230	Bcin01g01230	CDS	NA
chr1_494869	chr1	1	494869	Bcin01g01230	0	synonymous	synonymous_variant	LOW	Bcin01g01230	Bcin01g01230	CDS	NA
chr1_505317	chr1	1	505317	Bcin01g01250	1296	Intergenic	upstream	LOW	NA	NA	NA	NA
chr1_514321	chr1	1	514321	Bcin01g01280	113	Intergenic	upstream	LOW	Bcin01g01280	NA	NA	NA
chr1_549109	chr1	1	549109	Bcin01g01390	168	3_prime_UTR	3_prime_UTR_variant	LOW	Bcin01g01390	Bcin01g01390	three_prime_UTR	NA
chr1_549956	chr1	1	549956	Bcin01g01400	280	3_prime_UTR	3_prime_UTR_variant	LOW	Bcin01g01400	Bcin01g01400	three_prime_UTR	NA
chr1_692284	chr1	1	692284	Bcin01g01780	31	Intergenic	upstream	LOW	Bcin01g01780	NA	NA	NA
chr10_1010549	chr10	10	1010549	Bcin10g02670	164	Intergenic	upstream	LOW	Bcin10g02670	NA	NA	NA
chr10_1099409	chr10	10	1099409	Bcin10g02950	0	splice&intron	splice_region_variant&intron_variant	LOW	Bcin10g02950	Bcin10g02950	intron	NA
chr10_1490359	chr10	10	1490359	Bcin10g03880	1023	Intergenic	upstream	LOW	NA	NA	NA	NA
chr10_1538492	chr10	10	1538492	EFBcG00000013348	362	Intergenic	upstream	LOW	EFBcG00000013348	NA	NA	NA
chr10_1607452	chr10	10	1607452	Bcin10g04170	267	Intergenic	upstream	LOW	Bcin10g04170	NA	NA	NA
chr10_1607486	chr10	10	1607486	Bcin10g04170	301	Intergenic	upstream	LOW	Bcin10g04170	NA	NA	NA
chr10_1615427	chr10	10	1615427	Bcin10g04200	72	Intergenic	upstream	LOW	Bcin10g04200	NA	NA	NA
chr10_1615432	chr10	10	1615432	Bcin10g04200	77	Intergenic	upstream	LOW	Bcin10g04200	NA	NA	NA
chr10_1615521	chr10	10	1615521	Bcin10g04200	166	Intergenic	upstream	LOW	Bcin10g04200	NA	NA	NA
chr10_1615630	chr10	10	1615630	Bcin10g04200	275	Intergenic	upstream	LOW	Bcin10g04200	NA	NA	NA
chr10_1615801	chr10	10	1615801	Bcin10g04200	446	Intergenic	upstream	LOW	Bcin10g04200	NA	NA	NA
chr10_1615805	chr10	10	1615805	Bcin10g04200	450	Intergenic	upstream	LOW	Bcin10g04200	NA	NA	NA
chr10_1615820	chr10	10	1615820	Bcin10g04200	465	Intergenic	upstream	LOW	Bcin10g04200	NA	NA	NA
chr10_1620249	chr10	10	1620249	tR-Arg	299	Intergenic	upstream	LOW	tR-Arg	NA	NA	NA
chr10_1620663	chr10	10	1620663	EFBcG00000013333	713	Intergenic	upstream	LOW	NA	NA	NA	NA
chr10_1623327	chr10	10	1623327	Bcin10g04220	597	Intergenic	upstream	LOW	NA	NA	NA	NA
chr10_1623361	chr10	10	1623361	Bcin10g04220	631	Intergenic	upstream	LOW	NA	NA	NA	NA
chr10_1623468	chr10	10	1623468	Bcin10g04220	738	Intergenic	upstream	LOW	NA	NA	NA	NA
chr10_1688755	chr10	10	1688755	Bcin10g04390	2027	Intergenic	upstream	LOW	NA	NA	NA	NA
chr10_171238	chr10	10	171238	Bcin10g00470	771	Intergenic	upstream	LOW	NA	NA	NA	NA
chr10_1733400	chr10	10	1733400	Bcin10g04520	1127	Intergenic	upstream	LOW	NA	NA	NA	NA
chr10_1733846	chr10	10	1733846	Bcin10g04520	681	Intergenic	upstream	LOW	NA	NA	NA	NA
chr10_1802261	chr10	10	1802261	Bcin10g04670	649	Intergenic	upstream	LOW	NA	NA	NA	NA
chr10_1803769	chr10	10	1803769	Bcin10g04680	0	synonymous	synonymous_variant	LOW	Bcin10g04680	Bcin10g04680	CDS	NA
chr10_1820336	chr10	10	1820336	Bcin10g04750	90	Intergenic	upstream	LOW	Bcin10g04750	NA	NA	NA
chr10_1829071	chr10	10	1829071	Bcin10g04790	0	synonymous	synonymous_variant	LOW	Bcin10g04790	Bcin10g04790	CDS	NA
chr10_1829107	chr10	10	1829107	Bcin10g04790	0	synonymous	synonymous_variant	LOW	Bcin10g04790	Bcin10g04790	CDS	NA
chr10_1829120	chr10	10	1829120	Bcin10g04790	0	missense	missense_variant	MODERATE	Bcin10g04790	Bcin10g04790	CDS	NA
chr10_1858637	chr10	10	1858637	Bcin10g04880	1260	Intergenic	downstream	LOW	NA	NA	NA	NA
chr10_1858730	chr10	10	1858730	Bcin10g04880	1167	Intergenic	downstream	LOW	NA	NA	NA	NA
chr10_1867870	chr10	10	1867870	EFBcG00000013136	444	Intergenic	upstream	LOW	EFBcG00000013136	NA	NA	NA
chr10_1916759	chr10	10	1916759	Bcin10g05070	0	synonymous	synonymous_variant	LOW	Bcin10g05070	Bcin10g05070	CDS	NA
chr10_1920008	chr10	10	1920008	Bcin10g05080	0	missense	missense_variant	MODERATE	Bcin10g05080	Bcin10g05080	CDS	NA
chr10_1920010	chr10	10	1920010	Bcin10g05080	0	missense	missense_variant	MODERATE	Bcin10g05080	Bcin10g05080	CDS	NA
chr10_1935351	chr10	10	1935351	Bcin10g05110	1626	Intergenic	upstream	LOW	NA	NA	NA	NA
chr10_1935354	chr10	10	1935354	Bcin10g05110	1623	Intergenic	upstream	LOW	NA	NA	NA	NA
chr10_1940201	chr10	10	1940201	Bcin10g05120	0	synonymous	synonymous_variant	LOW	Bcin10g05120	Bcin10g05120	CDS	NA
chr10_1992251	chr10	10	1992251	Bcin10g05260	509	Intergenic	upstream	LOW	NA	NA	NA	NA
chr10_2069773	chr10	10	2069773	Bcin10g05490	0	intron	upstream	LOW	Bcin10g05490	Bcin10g05490	intron	NA
chr10_2111034	chr10	10	2111034	Bcin10g05580	1628	Intergenic	upstream	LOW	NA	NA	NA	NA
chr10_2122562	chr10	10	2122562	Bcin10g05600	0	synonymous	synonymous_variant	LOW	Bcin10g05600	Bcin10g05600	CDS	NA
chr10_2270856	chr10	10	2270856	Bcin10g05910	1853	Intergenic	upstream	LOW	NA	NA	NA	NA
chr10_286877	chr10	10	286877	Bcin10g00660	0	missense	missense_variant	MODERATE	Bcin10g00660	Bcin10g00660	CDS	NA
chr10_344819	chr10	10	344819	Bcin10g00800	31	5_prime_UTR	5_prime_UTR_variant	LOW	Bcin10g00800	Bcin10g00800	five_prime_UTR	NA
chr10_383733	chr10	10	383733	Bcin10g00940	0	synonymous	synonymous_variant	LOW	Bcin10g00940	Bcin10g00940	CDS	NA
chr10_387031	chr10	10	387031	Bcin10g00940	1760	Intergenic	upstream	LOW	NA	NA	NA	NA
chr10_387043	chr10	10	387043	Bcin10g00940	1772	Intergenic	upstream	LOW	NA	NA	NA	NA
chr10_400351	chr10	10	400351	Bcin10g00970	591	Intergenic	upstream	LOW	NA	NA	NA	NA
chr10_413261	chr10	10	413261	Bcin10g01010	194	Intergenic	upstream	LOW	Bcin10g01010	NA	NA	NA
chr10_614741	chr10	10	614741	Bcin10g01600	2000	Intergenic	upstream	LOW	NA	NA	NA	NA
chr11_1144705	chr11	11	1144705	Bcin11g03340	546	Intergenic	upstream	LOW	NA	NA	NA	NA
chr11_1374851	chr11	11	1374851	Bcin11g03770-Bcin11g03790	NA	TE	intergenic_region	LOW	NA	NA	NA	TE_BLRtx_Copia-1_BFB-I
chr11_1821918	chr11	11	1821918	Bcin11g05090	0	synonymous	synonymous_variant	LOW	Bcin11g05090	Bcin11g05090	CDS	NA
chr11_1835674	chr11	11	1835674	Bcin11g05140	0	synonymous	synonymous_variant	LOW	Bcin11g05140	Bcin11g05140	CDS	NA
chr11_2047765	chr11	11	2047765	Bcin11g05790	2597	Intergenic	upstream	LOW	NA	NA	NA	NA
chr11_2047797	chr11	11	2047797	Bcin11g05790	2629	Intergenic	upstream	LOW	NA	NA	NA	NA
chr11_2048774	chr11	11	2048774	Bcin11g05800	2860	Intergenic	upstream	LOW	NA	NA	NA	NA
chr11_2057937	chr11	11	2057937	Bcin11g05810	0	synonymous	synonymous_variant	LOW	Bcin11g05810	Bcin11g05810	CDS	NA
chr11_2067170	chr11	11	2067170	Bcin11g05820	349	Intergenic	upstream	LOW	Bcin11g05820	NA	NA	NA
chr11_2076393	chr11	11	2076393	Bcin11g05850	1010	Intergenic	upstream	LOW	NA	NA	NA	NA
chr11_2083018	chr11	11	2083018	Bcin11g05860	0	5_prime_UTR_premature_start_codon_gain	5_prime_UTR_premature_start_codon_gain_variant	LOW	Bcin11g05860	Bcin11g05860	five_prime_UTR	NA
chr11_2099476	chr11	11	2099476	Bcin11g05920	941	Intergenic	upstream	LOW	NA	NA	NA	NA
chr11_2100716	chr11	11	2100716	Bcin11g05930	1437	Intergenic	upstream	LOW	NA	NA	NA	NA
chr11_2100905	chr11	11	2100905	Bcin11g05930	1248	Intergenic	upstream	LOW	NA	NA	NA	NA
chr11_2166812	chr11	11	2166812	Bcin11g06120	0	synonymous	synonymous_variant	LOW	Bcin11g06120	Bcin11g06120	CDS	NA
chr11_2243037	chr11	11	2243037	Bcin11g06310	65	Intergenic	upstream	LOW	Bcin11g06310	NA	NA	NA
chr11_256897	chr11	11	256897	Bcin11g00720-Bcin11g00730	NA	TE	intergenic_region	LOW	NA	NA	NA	TElength_<700bpsTermRepeats
chr11_256904	chr11	11	256904	Bcin11g00720-Bcin11g00730	NA	TE	intergenic_region	LOW	NA	NA	NA	TElength_<700bpsTermRepeats
chr11_256921	chr11	11	256921	Bcin11g00720-Bcin11g00730	NA	TE	intergenic_region	LOW	NA	NA	NA	TElength_<700bpsTermRepeats
chr11_352596	chr11	11	352596	Bcin11g01010	640	Intergenic	downstream	LOW	NA	NA	NA	NA
chr11_387609	chr11	11	387609	Bcin11g01080	872	Intergenic	upstream	LOW	NA	NA	NA	NA
chr11_390737	chr11	11	390737	Bcin11g01090	1251	Intergenic	upstream	LOW	NA	NA	NA	NA
chr11_639794	chr11	11	639794	Bcin11g01950	0	synonymous	synonymous_variant	LOW	Bcin11g01950	Bcin11g01950	CDS	NA
chr11_676482	chr11	11	676482	Bcin11g02030	1813	Intergenic	upstream	LOW	NA	NA	NA	NA
chr12_106715	chr12	12	106715	Bcin12g00290	134	Intergenic	upstream	LOW	Bcin12g00290	NA	NA	NA
chr12_1132193	chr12	12	1132193	Bcin12g03230	0	synonymous	synonymous_variant	LOW	Bcin12g03230	Bcin12g03230	CDS	NA
chr12_124914	chr12	12	124914	Bcin12g00350	0	synonymous	synonymous_variant	LOW	Bcin12g00350	Bcin12g00350	CDS	NA
chr12_1258199	chr12	12	1258199	Bcin12g03670	511	Intergenic	upstream	LOW	NA	NA	NA	NA
chr12_126062	chr12	12	126062	Bcin12g00360	120	Intergenic	upstream	LOW	Bcin12g00360	NA	NA	NA
chr12_1502153	chr12	12	1502153	Bcin12g04410	188	Intergenic	upstream	LOW	Bcin12g04410	NA	NA	NA
chr12_1833502	chr12	12	1833502	Bcin12g05340-Bcin12g05350	NA	intergenic	intergenic_region	LOW	NA	NA	NA	NA
chr12_185598	chr12	12	185598	Bcin12g00500	0	intron	upstream	LOW	Bcin12g00500	Bcin12g00500	intron	NA
chr12_339308	chr12	12	339308	Bcin12g00970	1266	Intergenic	upstream	LOW	NA	NA	NA	NA
chr12_78629	chr12	12	78629	Bcin12g00180	1496	Intergenic	upstream	LOW	NA	NA	NA	NA
chr13_1077039	chr13	13	1077039	Bcin13g03040	0	synonymous	synonymous_variant	LOW	Bcin13g03040	Bcin13g03040	CDS	NA
chr13_1125867	chr13	13	1125867	Bcin13g03170	623	Intergenic	upstream	LOW	NA	NA	NA	NA
chr13_1132423	chr13	13	1132423	Bcin13g03190	0	synonymous	synonymous_variant	LOW	Bcin13g03190	Bcin13g03190	CDS	NA
chr13_1132444	chr13	13	1132444	Bcin13g03190	0	synonymous	synonymous_variant	LOW	Bcin13g03190	Bcin13g03190	CDS	NA
chr13_1132628	chr13	13	1132628	Bcin13g03190	0	missense	missense_variant	MODERATE	Bcin13g03190	Bcin13g03190	CDS	NA
chr13_1257832	chr13	13	1257832	Bcin13g03620	536	Intergenic	upstream	LOW	NA	NA	NA	NA
chr13_1452952	chr13	13	1452952	Bcin13g04080	2046	Intergenic	upstream	LOW	NA	NA	NA	NA
chr13_1537888	chr13	13	1537888	Bcin13g04270	206	Intergenic	upstream	LOW	Bcin13g04270	NA	NA	NA
chr13_1538142	chr13	13	1538142	Bcin13g04280	14	Intergenic	upstream	LOW	Bcin13g04280	NA	NA	NA
chr13_1767286	chr13	13	1767286	Bcin13g04750	41	Intergenic	upstream	LOW	Bcin13g04750	NA	NA	NA
chr13_1767446	chr13	13	1767446	Bcin13g04750	201	Intergenic	upstream	LOW	Bcin13g04750	NA	NA	NA
chr13_1767449	chr13	13	1767449	Bcin13g04750	204	Intergenic	upstream	LOW	Bcin13g04750	NA	NA	NA
chr13_1767475	chr13	13	1767475	Bcin13g04750	230	Intergenic	upstream	LOW	Bcin13g04750	NA	NA	NA
chr13_1768318	chr13	13	1768318	Bcin13g04760	105	Intergenic	upstream	LOW	Bcin13g04760	NA	NA	NA
chr13_1779636	chr13	13	1779636	Bcin13g04780	4303	Intergenic	downstream	LOW	NA	NA	NA	NA
chr13_1797030	chr13	13	1797030	Bcin13g04820	38	Intergenic	downstream	LOW	Bcin13g04820	NA	NA	NA
chr13_1873558	chr13	13	1873558	Bcin13g04980	0	splice&intron	splice_region_variant&intron_variant	LOW	Bcin13g04980	Bcin13g04980	intron	NA
chr13_1890138	chr13	13	1890138	Bcin13g05000	518	Intergenic	downstream	LOW	NA	NA	NA	NA
chr13_193348	chr13	13	193348	Bcin13g00480	415	Intergenic	upstream	LOW	Bcin13g00480	NA	NA	NA
chr13_193370	chr13	13	193370	Bcin13g00480	393	Intergenic	upstream	LOW	Bcin13g00480	NA	NA	NA
chr13_201487	chr13	13	201487	Bcin13g00490	0	synonymous	synonymous_variant	LOW	Bcin13g00490	Bcin13g00490	CDS	NA
chr13_2110197	chr13	13	2110197	Bcin13g05530	311	Intergenic	upstream	LOW	Bcin13g05530	NA	NA	NA
chr13_2116980	chr13	13	2116980	Bcin13g05560	0	synonymous	synonymous_variant	LOW	Bcin13g05560	Bcin13g05560	CDS	NA
chr13_2117400	chr13	13	2117400	Bcin13g05560	0	synonymous	synonymous_variant	LOW	Bcin13g05560	Bcin13g05560	CDS	NA
chr13_2131423	chr13	13	2131423	Bcin13g05590	534	Intergenic	upstream	LOW	NA	NA	NA	NA
chr13_2179746	chr13	13	2179746	Bcin13g05770	0	synonymous	synonymous_variant	LOW	Bcin13g05770	Bcin13g05770	CDS	NA
chr13_2179753	chr13	13	2179753	Bcin13g05770	0	missense	missense_variant	MODERATE	Bcin13g05770	Bcin13g05770	CDS	NA
chr13_2186482	chr13	13	2186482	Bcin13g05790	80	5_prime_UTR	5_prime_UTR_variant	LOW	Bcin13g05790	Bcin13g05790	five_prime_UTR	NA
chr13_221261	chr13	13	221261	Bcin13g00560	0	intron	upstream	LOW	Bcin13g00560	Bcin13g00560	intron	NA
chr13_391582	chr13	13	391582	Bcin13g01040	1150	Intergenic	upstream	LOW	NA	NA	NA	NA
chr13_397244	chr13	13	397244	Bcin13g01050	432	Intergenic	upstream	LOW	Bcin13g01050	NA	NA	NA
chr13_403675	chr13	13	403675	Bcin13g01080	427	Intergenic	upstream	LOW	Bcin13g01080	NA	NA	NA
chr13_406716	chr13	13	406716	Bcin13g01080	1456	Intergenic	upstream	LOW	NA	NA	NA	NA
chr13_406749	chr13	13	406749	Bcin13g01080	1489	Intergenic	upstream	LOW	NA	NA	NA	NA
chr13_431332	chr13	13	431332	EFBcG00000013222	1325	Intergenic	upstream	LOW	NA	NA	NA	NA
chr13_458454	chr13	13	458454	Bcin13g01240	1263	Intergenic	upstream	LOW	NA	NA	NA	NA
chr13_467161	chr13	13	467161	Bcin13g01260	17	Intergenic	upstream	LOW	Bcin13g01260	NA	NA	NA
chr13_530422	chr13	13	530422	Bcin13g01410	307	Intergenic	upstream	LOW	Bcin13g01410	NA	NA	NA
chr13_537160	chr13	13	537160	Bcin13g01430	0	synonymous	synonymous_variant	LOW	Bcin13g01430	Bcin13g01430	CDS	NA
chr13_565479	chr13	13	565479	Bcin13g01520	73	Intergenic	upstream	LOW	Bcin13g01520	NA	NA	NA
chr13_598360	chr13	13	598360	Bcin13g01660	0	missense	missense_variant	MODERATE	Bcin13g01660	Bcin13g01660	CDS	NA
chr13_598369	chr13	13	598369	Bcin13g01660	0	missense	missense_variant	MODERATE	Bcin13g01660	Bcin13g01660	CDS	NA
chr13_630489	chr13	13	630489	Bcin13g01770	684	Intergenic	downstream	LOW	NA	NA	NA	NA
chr13_766530	chr13	13	766530	Bcin13g02190	1209	Intergenic	upstream	LOW	NA	NA	NA	NA
chr13_770224	chr13	13	770224	Bcin13g02190	0	missense	missense_variant	MODERATE	Bcin13g02190	Bcin13g02190	CDS	NA
chr13_776301	chr13	13	776301	Bcin13g02220	59	Intergenic	upstream	LOW	Bcin13g02220	NA	NA	NA
chr14_101142	chr14	14	101142	Bcin14g00250	595	Intergenic	upstream	LOW	NA	NA	NA	NA
chr14_1026557	chr14	14	1026557	Bcin14g02600	901	Intergenic	downstream	LOW	NA	NA	NA	NA
chr14_1136169	chr14	14	1136169	Bcin14g02960	424	Intergenic	upstream	LOW	Bcin14g02960	NA	NA	NA
chr14_1183426	chr14	14	1183426	Bcin14g03130	0	synonymous	synonymous_variant	LOW	Bcin14g03130	Bcin14g03130	CDS	NA
chr14_1183534	chr14	14	1183534	Bcin14g03130	0	synonymous	synonymous_variant	LOW	Bcin14g03130	Bcin14g03130	CDS	NA
chr14_1183569	chr14	14	1183569	Bcin14g03130	0	missense	missense_variant	MODERATE	Bcin14g03130	Bcin14g03130	CDS	NA
chr14_1185580	chr14	14	1185580	Bcin14g03130	1635	Intergenic	upstream	LOW	NA	NA	NA	NA
chr14_1185606	chr14	14	1185606	Bcin14g03130	1661	Intergenic	upstream	LOW	NA	NA	NA	NA
chr14_1185740	chr14	14	1185740	Bcin14g03130	1795	Intergenic	upstream	LOW	NA	NA	NA	NA
chr14_1185837	chr14	14	1185837	Bcin14g03130	1892	Intergenic	upstream	LOW	NA	NA	NA	NA
chr14_1185856	chr14	14	1185856	Bcin14g03130	1911	Intergenic	upstream	LOW	NA	NA	NA	NA
chr14_1185878	chr14	14	1185878	Bcin14g03130	1933	Intergenic	upstream	LOW	NA	NA	NA	NA
chr14_1187935	chr14	14	1187935	Bcin14g03140	549	Intergenic	upstream	LOW	NA	NA	NA	NA
chr14_1188249	chr14	14	1188249	Bcin14g03140	235	Intergenic	upstream	LOW	Bcin14g03140	NA	NA	NA
chr14_1198419	chr14	14	1198419	Bcin14g03170	3690	Intergenic	upstream	LOW	NA	NA	NA	NA
chr14_1198420	chr14	14	1198420	Bcin14g03170	3689	Intergenic	upstream	LOW	NA	NA	NA	NA
chr14_1221563	chr14	14	1221563	Bcin14g03230	929	Intergenic	upstream	LOW	NA	NA	NA	NA
chr14_1221566	chr14	14	1221566	Bcin14g03230	926	Intergenic	upstream	LOW	NA	NA	NA	NA
chr14_122648	chr14	14	122648	Bcin14g00330	739	Intergenic	upstream	LOW	NA	NA	NA	NA
chr14_124203	chr14	14	124203	Bcin14g00340	1064	Intergenic	downstream	LOW	NA	NA	NA	NA
chr14_124676	chr14	14	124676	Bcin14g00340	591	Intergenic	downstream	LOW	NA	NA	NA	NA
chr14_1261996	chr14	14	1261996	Bcin14g03280	1594	TE	downstream	LOW	NA	NA	NA	TElength_<700bpsTermRepeats
chr14_1265540	chr14	14	1265540	Bcin14g03290	382	Intergenic	upstream	LOW	Bcin14g03290	NA	NA	NA
chr14_1270377	chr14	14	1270377	Bcin14g03300	2498	Intergenic	upstream	LOW	NA	NA	NA	NA
chr14_1271622	chr14	14	1271622	Bcin14g03300	1253	Intergenic	upstream	LOW	NA	NA	NA	NA
chr14_1280984	chr14	14	1280984	Bcin14g03330	713	Intergenic	upstream	LOW	NA	NA	NA	NA
chr14_1361283	chr14	14	1361283	Bcin14g03550	526	Intergenic	upstream	LOW	NA	NA	NA	NA
chr14_1367782	chr14	14	1367782	Bcin14g03580	0	missense	missense_variant	MODERATE	Bcin14g03580	Bcin14g03580	CDS	NA
chr14_1374905	chr14	14	1374905	Bcin14g03610	992	Intergenic	upstream	LOW	NA	NA	NA	NA
chr14_1398645	chr14	14	1398645	EFBcG00000013199	67	Intergenic	upstream	LOW	EFBcG00000013199	NA	NA	NA
chr14_1554983	chr14	14	1554983	Bcin14g03960	1647	Intergenic	upstream	LOW	NA	NA	NA	NA
chr14_187683	chr14	14	187683	Bcin14g00480	776	Intergenic	downstream	LOW	NA	NA	NA	NA
chr14_212088	chr14	14	212088	Bcin14g00540	2220	Intergenic	upstream	LOW	NA	NA	NA	NA
chr14_2137445	chr14	14	2137445	Bcin14g05580	1759	Intergenic	upstream	LOW	NA	NA	NA	NA
chr14_213915	chr14	14	213915	Bcin14g00540	393	Intergenic	upstream	LOW	Bcin14g00540	NA	NA	NA
chr14_225081	chr14	14	225081	Bcin14g00560	3387	Intergenic	downstream	LOW	NA	NA	NA	NA
chr14_227446	chr14	14	227446	Bcin14g00560	1022	Intergenic	upstream	LOW	NA	NA	NA	NA
chr14_227486	chr14	14	227486	Bcin14g00560	982	Intergenic	upstream	LOW	NA	NA	NA	NA
chr14_227744	chr14	14	227744	Bcin14g00560	724	Intergenic	upstream	LOW	NA	NA	NA	NA
chr14_227820	chr14	14	227820	Bcin14g00560	648	Intergenic	upstream	LOW	NA	NA	NA	NA
chr14_228265	chr14	14	228265	Bcin14g00560	203	Intergenic	upstream	LOW	Bcin14g00560	NA	NA	NA
chr14_228312	chr14	14	228312	Bcin14g00560	156	Intergenic	upstream	LOW	Bcin14g00560	NA	NA	NA
chr14_236893	chr14	14	236893	Bcin14g00590	0	synonymous	synonymous_variant	LOW	Bcin14g00590	Bcin14g00590	CDS	NA
chr14_237815	chr14	14	237815	Bcin14g00590	658	Intergenic	upstream	LOW	NA	NA	NA	NA
chr14_238155	chr14	14	238155	Bcin14g00600	443	Intergenic	upstream	LOW	Bcin14g00600	NA	NA	NA
chr14_238439	chr14	14	238439	Bcin14g00600	159	Intergenic	upstream	LOW	Bcin14g00600	NA	NA	NA
chr14_240493	chr14	14	240493	Bcin14g00600	0	synonymous	synonymous_variant	LOW	Bcin14g00600	Bcin14g00600	five_prime_UTR	NA
chr14_368118	chr14	14	368118	Bcin14g00830	65	Intergenic	upstream	LOW	Bcin14g00830	NA	NA	NA
chr14_368963	chr14	14	368963	Bcin14g00840	0	synonymous	synonymous_variant	LOW	Bcin14g00840	Bcin14g00840	CDS	NA
chr14_369422	chr14	14	369422	Bcin14g00840	0	intron	upstream	LOW	Bcin14g00840	Bcin14g00840	intron	NA
chr14_370968	chr14	14	370968	Bcin14g00850	200	Intergenic	upstream	LOW	Bcin14g00850	NA	NA	NA
chr14_377751	chr14	14	377751	Bcin14g00860	1302	Intergenic	downstream	LOW	NA	NA	NA	NA
chr14_377761	chr14	14	377761	Bcin14g00860	1312	Intergenic	downstream	LOW	NA	NA	NA	NA
chr14_377806	chr14	14	377806	Bcin14g00860	1357	Intergenic	downstream	LOW	NA	NA	NA	NA
chr14_377953	chr14	14	377953	Bcin14g00860	1504	Intergenic	downstream	LOW	NA	NA	NA	NA
chr14_378245	chr14	14	378245	Bcin14g00860	1796	Intergenic	downstream	LOW	NA	NA	NA	NA
chr14_380894	chr14	14	380894	Bcin14g00870	0	synonymous	synonymous_variant	LOW	Bcin14g00870	Bcin14g00870	CDS	NA
chr14_381011	chr14	14	381011	Bcin14g00870	0	synonymous	synonymous_variant	LOW	Bcin14g00870	Bcin14g00870	CDS	NA
chr14_381436	chr14	14	381436	Bcin14g00870	0	intron	downstream	LOW	Bcin14g00870	Bcin14g00870	intron	NA
chr14_383225	chr14	14	383225	Bcin14g00870	959	Intergenic	upstream	LOW	NA	NA	NA	NA
chr14_383280	chr14	14	383280	Bcin14g00870	1014	Intergenic	upstream	LOW	NA	NA	NA	NA
chr14_393805	chr14	14	393805	Bcin14g00890	919	Intergenic	upstream	LOW	NA	NA	NA	NA
chr14_455963	chr14	14	455963	Bcin14g01020	128	Intergenic	upstream	LOW	Bcin14g01020	NA	NA	NA
chr14_636536	chr14	14	636536	Bcin14g01420	1074	Intergenic	upstream	LOW	NA	NA	NA	NA
chr14_695652	chr14	14	695652	Bcin14g01570	1016	Intergenic	upstream	LOW	NA	NA	NA	NA
chr15_1006805	chr15	15	1006805	Bcin15g02930	1393	Intergenic	upstream	LOW	NA	NA	NA	NA
chr15_1006819	chr15	15	1006819	Bcin15g02930	1407	Intergenic	upstream	LOW	NA	NA	NA	NA
chr15_1006827	chr15	15	1006827	Bcin15g02930	1415	Intergenic	upstream	LOW	NA	NA	NA	NA
chr15_1006845	chr15	15	1006845	Bcin15g02930	1433	Intergenic	upstream	LOW	NA	NA	NA	NA
chr15_1062725	chr15	15	1062725	Bcin15g03030	0	synonymous	synonymous_variant	LOW	Bcin15g03030	Bcin15g03030	CDS	NA
chr15_1064228	chr15	15	1064228	Bcin15g03040	320	Intergenic	upstream	LOW	Bcin15g03040	NA	NA	NA
chr15_1077043	chr15	15	1077043	Bcin15g03080	1595	Intergenic	upstream	LOW	NA	NA	NA	NA
chr15_1104737	chr15	15	1104737	Bcin15g03170	283	Intergenic	downstream	LOW	Bcin15g03170	NA	NA	NA
chr15_1104947	chr15	15	1104947	Bcin15g03170	493	Intergenic	downstream	LOW	Bcin15g03170	NA	NA	NA
chr15_1104954	chr15	15	1104954	Bcin15g03170	500	Intergenic	downstream	LOW	Bcin15g03170	NA	NA	NA
chr15_1104966	chr15	15	1104966	Bcin15g03170	512	Intergenic	downstream	LOW	NA	NA	NA	NA
chr15_137856	chr15	15	137856	Bcin15g00300	458	Intergenic	upstream	LOW	Bcin15g00300	NA	NA	NA
chr15_138019	chr15	15	138019	Bcin15g00300	295	Intergenic	upstream	LOW	Bcin15g00300	NA	NA	NA
chr15_141213	chr15	15	141213	Bcin15g00310	610	Intergenic	upstream	LOW	NA	NA	NA	NA
chr15_141383	chr15	15	141383	Bcin15g00310	440	Intergenic	upstream	LOW	Bcin15g00310	NA	NA	NA
chr15_142352	chr15	15	142352	Bcin15g00310	0	intron	downstream	LOW	Bcin15g00310	Bcin15g00310	intron	NA
chr15_1436539	chr15	15	1436539	Bcin15g04130	474	Intergenic	upstream	LOW	Bcin15g04130	NA	NA	NA
chr15_1436562	chr15	15	1436562	Bcin15g04130	451	Intergenic	upstream	LOW	Bcin15g04130	NA	NA	NA
chr15_1436563	chr15	15	1436563	Bcin15g04130	450	Intergenic	upstream	LOW	Bcin15g04130	NA	NA	NA
chr15_1456849	chr15	15	1456849	Bcin15g04190	997	Intergenic	upstream	LOW	NA	NA	NA	NA
chr15_1532366	chr15	15	1532366	Bcin15g04440	301	Intergenic	upstream	LOW	Bcin15g04440	NA	NA	NA
chr15_1537428	chr15	15	1537428	Bcin15g04460	0	synonymous	synonymous_variant	LOW	Bcin15g04460	Bcin15g04460	CDS	NA
chr15_1537515	chr15	15	1537515	Bcin15g04460	0	synonymous	synonymous_variant	LOW	Bcin15g04460	Bcin15g04460	CDS	NA
chr15_1653899	chr15	15	1653899	Bcin15g04920	267	Intergenic	upstream	LOW	Bcin15g04920	NA	NA	NA
chr15_1716090	chr15	15	1716090	Bcin15g05080	280	Intergenic	upstream	LOW	Bcin15g05080	NA	NA	NA
chr15_1836352	chr15	15	1836352	Bcin15g05300	41	Intergenic	downstream	LOW	Bcin15g05300	NA	NA	NA
chr15_184941	chr15	15	184941	Bcin15g00440	378	Intergenic	downstream	LOW	Bcin15g00440	NA	NA	NA
chr15_1855662	chr15	15	1855662	Bcin15g05310	1212	Intergenic	upstream	LOW	NA	NA	NA	NA
chr15_225299	chr15	15	225299	Bcin15g00580	31	Intergenic	upstream	LOW	Bcin15g00580	NA	NA	NA
chr15_225329	chr15	15	225329	Bcin15g00580	1	Intergenic	upstream	LOW	Bcin15g00580	NA	NA	NA
chr15_225373	chr15	15	225373	Bcin15g00580	0	missense	missense_variant	MODERATE	Bcin15g00580	Bcin15g00580	CDS	NA
chr15_225387	chr15	15	225387	Bcin15g00580	0	missense	missense_variant	MODERATE	Bcin15g00580	Bcin15g00580	CDS	NA
chr15_225429	chr15	15	225429	Bcin15g00580	0	missense	missense_variant	MODERATE	Bcin15g00580	Bcin15g00580	CDS	NA
chr15_256524	chr15	15	256524	Bcin15g00670	0	intron	upstream	LOW	Bcin15g00670	Bcin15g00670	intron	NA
chr15_256535	chr15	15	256535	Bcin15g00670	0	intron	upstream	LOW	Bcin15g00670	Bcin15g00670	intron	NA
chr15_262865	chr15	15	262865	Bcin15g00700	797	Intergenic	upstream	LOW	NA	NA	NA	NA
chr15_269851	chr15	15	269851	Bcin15g00730	1001	Intergenic	upstream	LOW	NA	NA	NA	NA
chr15_304869	chr15	15	304869	Bcin15g00800	2111	TE	downstream	LOW	NA	NA	NA	TE_BLRtx_Gypsy-1_BFB-I
chr15_343411	chr15	15	343411	Bcin15g00890	872	Intergenic	upstream	LOW	NA	NA	NA	NA
chr15_343692	chr15	15	343692	Bcin15g00890	591	Intergenic	upstream	LOW	NA	NA	NA	NA
chr15_343720	chr15	15	343720	Bcin15g00890	563	Intergenic	upstream	LOW	NA	NA	NA	NA
chr15_343726	chr15	15	343726	Bcin15g00890	557	Intergenic	upstream	LOW	NA	NA	NA	NA
chr15_343729	chr15	15	343729	Bcin15g00890	554	Intergenic	upstream	LOW	NA	NA	NA	NA
chr15_354830	chr15	15	354830	Bcin15g00930	748	Intergenic	upstream	LOW	NA	NA	NA	NA
chr15_355224	chr15	15	355224	Bcin15g00940	1094	Intergenic	upstream	LOW	NA	NA	NA	NA
chr15_355425	chr15	15	355425	Bcin15g00940	893	Intergenic	upstream	LOW	NA	NA	NA	NA
chr15_355509	chr15	15	355509	Bcin15g00940	809	Intergenic	upstream	LOW	NA	NA	NA	NA
chr15_355544	chr15	15	355544	Bcin15g00940	774	Intergenic	upstream	LOW	NA	NA	NA	NA
chr15_355701	chr15	15	355701	Bcin15g00940	617	Intergenic	upstream	LOW	NA	NA	NA	NA
chr15_355705	chr15	15	355705	Bcin15g00940	613	Intergenic	upstream	LOW	NA	NA	NA	NA
chr15_355708	chr15	15	355708	Bcin15g00940	610	Intergenic	upstream	LOW	NA	NA	NA	NA
chr15_355725	chr15	15	355725	Bcin15g00940	593	Intergenic	upstream	LOW	NA	NA	NA	NA
chr15_355775	chr15	15	355775	Bcin15g00940	543	Intergenic	upstream	LOW	NA	NA	NA	NA
chr15_360453	chr15	15	360453	Bcin15g00960	365	Intergenic	upstream	LOW	Bcin15g00960	NA	NA	NA
chr15_56786	chr15	15	56786	Bcin15g00020	0	synonymous	synonymous_variant	LOW	Bcin15g00020	Bcin15g00020	CDS	NA
chr15_651007	chr15	15	651007	Bcin15g01870	319	Intergenic	upstream	LOW	Bcin15g01870	NA	NA	NA
chr15_759184	chr15	15	759184	Bcin15g02190	786	Intergenic	upstream	LOW	NA	NA	NA	NA
chr15_937824	chr15	15	937824	Bcin15g02630	0	intron	upstream	LOW	Bcin15g02630	Bcin15g02630	intron	NA
chr15_954786	chr15	15	954786	Bcin15g02730	203	Intergenic	upstream	LOW	Bcin15g02730	NA	NA	NA
chr16_1058127	chr16	16	1058127	Bcin16g02720	11	Intergenic	downstream	LOW	Bcin16g02720	NA	NA	NA
chr16_1062061	chr16	16	1062061	Bcin16g02730	2198	Intergenic	downstream	LOW	NA	NA	NA	NA
chr16_1062362	chr16	16	1062362	Bcin16g02730	1897	Intergenic	downstream	LOW	NA	NA	NA	NA
chr16_1063796	chr16	16	1063796	Bcin16g02730	463	Intergenic	downstream	LOW	Bcin16g02730	NA	NA	NA
chr16_1063828	chr16	16	1063828	Bcin16g02730	431	Intergenic	downstream	LOW	Bcin16g02730	NA	NA	NA
chr16_1063931	chr16	16	1063931	Bcin16g02730	328	Intergenic	downstream	LOW	Bcin16g02730	NA	NA	NA
chr16_1064075	chr16	16	1064075	Bcin16g02730	184	Intergenic	downstream	LOW	Bcin16g02730	NA	NA	NA
chr16_1064076	chr16	16	1064076	Bcin16g02730	183	Intergenic	downstream	LOW	Bcin16g02730	NA	NA	NA
chr16_1064095	chr16	16	1064095	Bcin16g02730	164	Intergenic	downstream	LOW	Bcin16g02730	NA	NA	NA
chr16_1064180	chr16	16	1064180	Bcin16g02730	79	Intergenic	downstream	LOW	Bcin16g02730	NA	NA	NA
chr16_1064226	chr16	16	1064226	Bcin16g02730	33	Intergenic	downstream	LOW	Bcin16g02730	NA	NA	NA
chr16_1064538	chr16	16	1064538	Bcin16g02730	0	synonymous	synonymous_variant	LOW	Bcin16g02730	Bcin16g02730	CDS	NA
chr16_1064560	chr16	16	1064560	Bcin16g02730	0	missense	missense_variant	MODERATE	Bcin16g02730	Bcin16g02730	CDS	NA
chr16_1064567	chr16	16	1064567	Bcin16g02730	0	missense	missense_variant	MODERATE	Bcin16g02730	Bcin16g02730	CDS	NA
chr16_1064599	chr16	16	1064599	Bcin16g02730	0	missense	missense_variant	MODERATE	Bcin16g02730	Bcin16g02730	CDS	NA
chr16_1064622	chr16	16	1064622	Bcin16g02730	0	synonymous	synonymous_variant	LOW	Bcin16g02730	Bcin16g02730	CDS	NA
chr16_1065778	chr16	16	1065778	Bcin16g02730	0	missense	missense_variant	MODERATE	Bcin16g02730	Bcin16g02730	CDS	NA
chr16_1065782	chr16	16	1065782	Bcin16g02730	0	synonymous	synonymous_variant	LOW	Bcin16g02730	Bcin16g02730	CDS	NA
chr16_1065882	chr16	16	1065882	Bcin16g02730	0	synonymous	synonymous_variant	LOW	Bcin16g02730	Bcin16g02730	CDS	NA
chr16_1066700	chr16	16	1066700	Bcin16g02730	606	Intergenic	upstream	LOW	NA	NA	NA	NA
chr16_1066781	chr16	16	1066781	Bcin16g02730	687	Intergenic	upstream	LOW	NA	NA	NA	NA
chr16_1066817	chr16	16	1066817	Bcin16g02730	723	Intergenic	upstream	LOW	NA	NA	NA	NA
chr16_1068915	chr16	16	1068915	Bcin16g02730	2821	TE	upstream	LOW	NA	NA	NA	ORF_>1000bps|>3000bpsSSRCoverage
chr16_1080565	chr16	16	1080565	Bcin16g02760	110	Intergenic	upstream	LOW	Bcin16g02760	NA	NA	NA
chr16_1080614	chr16	16	1080614	Bcin16g02760	159	Intergenic	upstream	LOW	Bcin16g02760	NA	NA	NA
chr16_1174184	chr16	16	1174184	Bcin16g03050	119	Intergenic	downstream	LOW	Bcin16g03050	NA	NA	NA
chr16_1174200	chr16	16	1174200	Bcin16g03050	103	Intergenic	downstream	LOW	Bcin16g03050	NA	NA	NA
chr16_1263017	chr16	16	1263017	Bcin16g03350	0	missense	missense_variant	MODERATE	Bcin16g03350	Bcin16g03350	CDS	NA
chr16_1358040	chr16	16	1358040	Bcin16g03620	585	Intergenic	upstream	LOW	NA	NA	NA	NA
chr16_1358468	chr16	16	1358468	Bcin16g03620	157	Intergenic	upstream	LOW	Bcin16g03620	NA	NA	NA
chr16_1358494	chr16	16	1358494	Bcin16g03620	131	Intergenic	upstream	LOW	Bcin16g03620	NA	NA	NA
chr16_1358513	chr16	16	1358513	Bcin16g03620	112	Intergenic	upstream	LOW	Bcin16g03620	NA	NA	NA
chr16_1360299	chr16	16	1360299	Bcin16g03620	302	Intergenic	upstream	LOW	Bcin16g03620	NA	NA	NA
chr16_1360311	chr16	16	1360311	Bcin16g03620	314	Intergenic	upstream	LOW	Bcin16g03620	NA	NA	NA
chr16_1366262	chr16	16	1366262	Bcin16g03650	985	Intergenic	upstream	LOW	NA	NA	NA	NA
chr16_1455527	chr16	16	1455527	Bcin16g03970	644	Intergenic	upstream	LOW	NA	NA	NA	NA
chr16_1485829	chr16	16	1485829	Bcin16g04060	595	Intergenic	upstream	LOW	NA	NA	NA	NA
chr16_1485877	chr16	16	1485877	Bcin16g04070	634	Intergenic	upstream	LOW	NA	NA	NA	NA
chr16_1486002	chr16	16	1486002	Bcin16g04070	509	Intergenic	upstream	LOW	NA	NA	NA	NA
chr16_1486260	chr16	16	1486260	Bcin16g04070	251	Intergenic	upstream	LOW	Bcin16g04070	NA	NA	NA
chr16_1487704	chr16	16	1487704	Bcin16g04070	17	5_prime_UTR	5_prime_UTR_variant	LOW	Bcin16g04070	Bcin16g04070	five_prime_UTR	NA
chr16_1487705	chr16	16	1487705	Bcin16g04070	18	5_prime_UTR	5_prime_UTR_variant	LOW	Bcin16g04070	Bcin16g04070	five_prime_UTR	NA
chr16_1558429	chr16	16	1558429	Bcin16g04260	0	synonymous	synonymous_variant	LOW	Bcin16g04260	Bcin16g04260	CDS	NA
chr16_1561395	chr16	16	1561395	Bcin16g04280	533	Intergenic	upstream	LOW	NA	NA	NA	NA
chr16_1561397	chr16	16	1561397	Bcin16g04280	531	Intergenic	upstream	LOW	NA	NA	NA	NA
chr16_1561400	chr16	16	1561400	Bcin16g04280	528	Intergenic	upstream	LOW	NA	NA	NA	NA
chr16_1561409	chr16	16	1561409	Bcin16g04280	519	Intergenic	upstream	LOW	NA	NA	NA	NA
chr16_1561413	chr16	16	1561413	Bcin16g04280	515	Intergenic	upstream	LOW	NA	NA	NA	NA
chr16_1561414	chr16	16	1561414	Bcin16g04280	514	Intergenic	upstream	LOW	NA	NA	NA	NA
chr16_1561424	chr16	16	1561424	Bcin16g04280	504	Intergenic	upstream	LOW	NA	NA	NA	NA
chr16_1561456	chr16	16	1561456	Bcin16g04280	472	Intergenic	upstream	LOW	Bcin16g04280	NA	NA	NA
chr16_1564315	chr16	16	1564315	Bcin16g04300	47	3_prime_UTR	3_prime_UTR_variant	LOW	Bcin16g04300	Bcin16g04300	three_prime_UTR	NA
chr16_1564322	chr16	16	1564322	Bcin16g04300	40	3_prime_UTR	3_prime_UTR_variant	LOW	Bcin16g04300	Bcin16g04300	three_prime_UTR	NA
chr16_1635772	chr16	16	1635772	Bcin16g04470	1242	Intergenic	upstream	LOW	NA	NA	NA	NA
chr16_1674769	chr16	16	1674769	Bcin16g04560	0	synonymous	synonymous_variant	LOW	Bcin16g04560	Bcin16g04560	CDS	NA
chr16_1689570	chr16	16	1689570	Bcin16g04610	0	synonymous	synonymous_variant	LOW	Bcin16g04610	Bcin16g04610	three_prime_UTR	NA
chr16_1695948	chr16	16	1695948	Bcin16g04630	793	Intergenic	downstream	LOW	NA	NA	NA	NA
chr16_1725156	chr16	16	1725156	Bcin16g04710	2027	Intergenic	upstream	LOW	NA	NA	NA	NA
chr16_1725171	chr16	16	1725171	Bcin16g04710	2042	Intergenic	upstream	LOW	NA	NA	NA	NA
chr16_1731327	chr16	16	1731327	Bcin16g04720	1440	Intergenic	upstream	LOW	NA	NA	NA	NA
chr16_1757071	chr16	16	1757071	Bcin16g04800	463	Intergenic	downstream	LOW	Bcin16g04800	NA	NA	NA
chr16_1757073	chr16	16	1757073	Bcin16g04800	461	Intergenic	downstream	LOW	Bcin16g04800	NA	NA	NA
chr16_1757083	chr16	16	1757083	Bcin16g04800	451	Intergenic	downstream	LOW	Bcin16g04800	NA	NA	NA
chr16_1757085	chr16	16	1757085	Bcin16g04800	449	Intergenic	downstream	LOW	Bcin16g04800	NA	NA	NA
chr16_1794571	chr16	16	1794571	Bcin16g04930	105	Intergenic	upstream	LOW	Bcin16g04930	NA	NA	NA
chr16_1830618	chr16	16	1830618	Bcin16g04980	221	Intergenic	downstream	LOW	Bcin16g04980	NA	NA	NA
chr16_1830957	chr16	16	1830957	Bcin16g04980	560	Intergenic	downstream	LOW	NA	NA	NA	NA
chr16_327727	chr16	16	327727	Bcin16g00740	0	synonymous	synonymous_variant	LOW	Bcin16g00740	Bcin16g00740	CDS	NA
chr16_335872	chr16	16	335872	Bcin16g00760	120	3_prime_UTR	3_prime_UTR_variant	LOW	Bcin16g00760	Bcin16g00760	three_prime_UTR	NA
chr16_335885	chr16	16	335885	Bcin16g00760	133	3_prime_UTR	3_prime_UTR_variant	LOW	Bcin16g00760	Bcin16g00760	three_prime_UTR	NA
chr16_335896	chr16	16	335896	Bcin16g00760	144	3_prime_UTR	3_prime_UTR_variant	LOW	Bcin16g00760	NA	NA	NA
chr16_340335	chr16	16	340335	Bcin16g00770	1273	Intergenic	upstream	LOW	NA	NA	NA	NA
chr16_347678	chr16	16	347678	Bcin16g00800	0	missense	missense_variant	MODERATE	Bcin16g00800	Bcin16g00800	CDS	NA
chr16_347694	chr16	16	347694	Bcin16g00800	0	synonymous	synonymous_variant	LOW	Bcin16g00800	Bcin16g00800	CDS	NA
chr16_348885	chr16	16	348885	Bcin16g00800	0	missense	missense_variant	MODERATE	Bcin16g00800	Bcin16g00800	CDS	NA
chr16_349790	chr16	16	349790	Bcin16g00800	552	Intergenic	upstream	LOW	NA	NA	NA	NA
chr16_349978	chr16	16	349978	Bcin16g00800	740	Intergenic	upstream	LOW	NA	NA	NA	NA
chr16_349998	chr16	16	349998	Bcin16g00800	760	Intergenic	upstream	LOW	NA	NA	NA	NA
chr16_350006	chr16	16	350006	Bcin16g00800	768	Intergenic	upstream	LOW	NA	NA	NA	NA
chr16_350236	chr16	16	350236	EFBcG00000013356	683	Intergenic	upstream	LOW	NA	NA	NA	NA
chr16_350731	chr16	16	350731	EFBcG00000013356	188	Intergenic	upstream	LOW	EFBcG00000013356	NA	NA	NA
chr16_351057	chr16	16	351057	EFBcG00000013356	67	Intergenic	downstream	LOW	EFBcG00000013356	NA	NA	NA
chr16_351144	chr16	16	351144	EFBcG00000013356	154	Intergenic	downstream	LOW	EFBcG00000013356	NA	NA	NA
chr16_351489	chr16	16	351489	EFBcG00000013356	499	Intergenic	downstream	LOW	EFBcG00000013356	NA	NA	NA
chr16_352190	chr16	16	352190	tR-Ala	1200	Intergenic	downstream	LOW	NA	NA	NA	NA
chr16_352218	chr16	16	352218	tR-Ala	1228	Intergenic	downstream	LOW	NA	NA	NA	NA
chr16_352441	chr16	16	352441	tR-Ala	1451	Intergenic	downstream	LOW	NA	NA	NA	NA
chr16_352695	chr16	16	352695	tR-Ala	1705	Intergenic	downstream	LOW	NA	NA	NA	NA
chr16_352718	chr16	16	352718	tR-Ala	1728	Intergenic	downstream	LOW	NA	NA	NA	NA
chr16_352769	chr16	16	352769	tR-Ala	1779	Intergenic	downstream	LOW	NA	NA	NA	NA
chr16_353250	chr16	16	353250	Bcin16g00810	1313	Intergenic	downstream	LOW	NA	NA	NA	NA
chr16_353818	chr16	16	353818	Bcin16g00810	745	Intergenic	downstream	LOW	NA	NA	NA	NA
chr16_354058	chr16	16	354058	Bcin16g00810	505	Intergenic	downstream	LOW	NA	NA	NA	NA
chr16_354086	chr16	16	354086	Bcin16g00810	477	Intergenic	downstream	LOW	Bcin16g00810	NA	NA	NA
chr16_354240	chr16	16	354240	Bcin16g00810	323	Intergenic	downstream	LOW	Bcin16g00810	NA	NA	NA
chr16_354548	chr16	16	354548	Bcin16g00810	15	Intergenic	downstream	LOW	Bcin16g00810	NA	NA	NA
chr16_356990	chr16	16	356990	Bcin16g00810	1877	Intergenic	upstream	LOW	NA	NA	NA	NA
chr16_357187	chr16	16	357187	Bcin16g00810	2074	Intergenic	upstream	LOW	NA	NA	NA	NA
chr16_357709	chr16	16	357709	Bcin16g00820	2252	Intergenic	upstream	LOW	NA	NA	NA	NA
chr16_357834	chr16	16	357834	Bcin16g00820	2127	Intergenic	upstream	LOW	NA	NA	NA	NA
chr16_357855	chr16	16	357855	Bcin16g00820	2106	Intergenic	upstream	LOW	NA	NA	NA	NA
chr16_358127	chr16	16	358127	Bcin16g00820	1834	Intergenic	upstream	LOW	NA	NA	NA	NA
chr16_358381	chr16	16	358381	Bcin16g00820	1580	Intergenic	upstream	LOW	NA	NA	NA	NA
chr16_358393	chr16	16	358393	Bcin16g00820	1568	Intergenic	upstream	LOW	NA	NA	NA	NA
chr16_358406	chr16	16	358406	Bcin16g00820	1555	Intergenic	upstream	LOW	NA	NA	NA	NA
chr16_358407	chr16	16	358407	Bcin16g00820	1554	Intergenic	upstream	LOW	NA	NA	NA	NA
chr16_365892	chr16	16	365892	Bcin16g00840	207	Intergenic	upstream	LOW	Bcin16g00840	NA	NA	NA
chr16_367062	chr16	16	367062	Bcin16g00850	0	synonymous	synonymous_variant	LOW	Bcin16g00850	Bcin16g00850	CDS	NA
chr16_367119	chr16	16	367119	Bcin16g00850	0	missense	missense_variant	MODERATE	Bcin16g00850	Bcin16g00850	CDS	NA
chr16_367648	chr16	16	367648	Bcin16g00850	7	Intergenic	upstream	LOW	Bcin16g00850	NA	NA	NA
chr16_367893	chr16	16	367893	Bcin16g00850	252	Intergenic	upstream	LOW	Bcin16g00850	NA	NA	NA
chr16_368356	chr16	16	368356	Bcin16g00850	715	Intergenic	upstream	LOW	NA	NA	NA	NA
chr16_374244	chr16	16	374244	Bcin16g00880	254	Intergenic	upstream	LOW	Bcin16g00880	NA	NA	NA
chr16_374558	chr16	16	374558	Bcin16g00880	568	Intergenic	upstream	LOW	NA	NA	NA	NA
chr16_374869	chr16	16	374869	Bcin16g00890	678	Intergenic	upstream	LOW	NA	NA	NA	NA
chr16_403311	chr16	16	403311	Bcin16g00960	320	Intergenic	upstream	LOW	Bcin16g00960	NA	NA	NA
chr16_407542	chr16	16	407542	Bcin16g00970	595	Intergenic	upstream	LOW	NA	NA	NA	NA
chr16_447415	chr16	16	447415	Bcin16g01080	1120	Intergenic	downstream	LOW	NA	NA	NA	NA
chr16_447680	chr16	16	447680	Bcin16g01080	1385	Intergenic	downstream	LOW	NA	NA	NA	NA
chr16_448665	chr16	16	448665	Bcin16g01090	1644	Intergenic	downstream	LOW	NA	NA	NA	NA
chr16_450043	chr16	16	450043	Bcin16g01090	266	Intergenic	downstream	LOW	Bcin16g01090	NA	NA	NA
chr16_788483	chr16	16	788483	Bcin16g01950	59	Intergenic	upstream	LOW	Bcin16g01950	NA	NA	NA
chr16_793416	chr16	16	793416	Bcin16g01970	201	Intergenic	upstream	LOW	Bcin16g01970	NA	NA	NA
chr16_839280	chr16	16	839280	Bcin16g02110	64	Intergenic	upstream	LOW	Bcin16g02110	NA	NA	NA
chr16_839472	chr16	16	839472	Bcin16g02120	52	Intergenic	upstream	LOW	Bcin16g02120	NA	NA	NA
chr16_840602	chr16	16	840602	Bcin16g02120	101	Intergenic	upstream	LOW	Bcin16g02120	NA	NA	NA
chr16_840784	chr16	16	840784	Bcin16g02120	283	Intergenic	upstream	LOW	Bcin16g02120	NA	NA	NA
chr16_844306	chr16	16	844306	Bcin16g02140	39	Intergenic	upstream	LOW	Bcin16g02140	NA	NA	NA
chr16_846847	chr16	16	846847	Bcin16g02140	1183	Intergenic	upstream	LOW	NA	NA	NA	NA
chr16_847051	chr16	16	847051	Bcin16g02140	1387	Intergenic	upstream	LOW	NA	NA	NA	NA
chr16_847123	chr16	16	847123	Bcin16g02140	1459	Intergenic	upstream	LOW	NA	NA	NA	NA
chr16_847321	chr16	16	847321	Bcin16g02140	1657	Intergenic	upstream	LOW	NA	NA	NA	NA
chr16_847337	chr16	16	847337	Bcin16g02140	1673	Intergenic	upstream	LOW	NA	NA	NA	NA
chr16_847796	chr16	16	847796	Bcin16g02150	1647	Intergenic	upstream	LOW	NA	NA	NA	NA
chr2_1172768	chr2	2	1172768	Bcin02g03280	0	synonymous	synonymous_variant	LOW	Bcin02g03280	Bcin02g03280	CDS	NA
chr2_1176108	chr2	2	1176108	Bcin02g03290	0	synonymous	synonymous_variant	LOW	Bcin02g03290	Bcin02g03290	CDS	NA
chr2_1176993	chr2	2	1176993	Bcin02g03290	0	synonymous	synonymous_variant	LOW	Bcin02g03290	Bcin02g03290	CDS	NA
chr2_1177011	chr2	2	1177011	Bcin02g03290	0	synonymous	synonymous_variant	LOW	Bcin02g03290	Bcin02g03290	CDS	NA
chr2_1195167	chr2	2	1195167	Bcin02g03310	499	Intergenic	downstream	LOW	Bcin02g03310	NA	NA	NA
chr2_1571093	chr2	2	1571093	Bcin02g04430	1088	Intergenic	upstream	LOW	NA	NA	NA	NA
chr2_1571749	chr2	2	1571749	Bcin02g04430	1744	Intergenic	upstream	LOW	NA	NA	NA	NA
chr2_1572309	chr2	2	1572309	Bcin02g04450	0	missense	missense_variant	MODERATE	Bcin02g04450	Bcin02g04450	CDS	NA
chr2_1586920	chr2	2	1586920	Bcin02g04480	1476	Intergenic	upstream	LOW	NA	NA	NA	NA
chr2_1586935	chr2	2	1586935	Bcin02g04480	1491	Intergenic	upstream	LOW	NA	NA	NA	NA
chr2_1613803	chr2	2	1613803	Bcin02g04540	3088	Intergenic	upstream	LOW	NA	NA	NA	NA
chr2_1613820	chr2	2	1613820	Bcin02g04540	3105	Intergenic	upstream	LOW	NA	NA	NA	NA
chr2_1614313	chr2	2	1614313	Bcin02g04540	3598	Intergenic	downstream	LOW	NA	NA	NA	NA
chr2_1614641	chr2	2	1614641	Bcin02g04540	3926	Intergenic	downstream	LOW	NA	NA	NA	NA
chr2_1655004	chr2	2	1655004	Bcin02g04610	931	Intergenic	upstream	LOW	NA	NA	NA	NA
chr2_1662261	chr2	2	1662261	Bcin02g04640	867	Intergenic	upstream	LOW	NA	NA	NA	NA
chr2_1880677	chr2	2	1880677	Bcin02g05270	0	intron	upstream	LOW	Bcin02g05270	Bcin02g05270	intron	NA
chr2_1885847	chr2	2	1885847	Bcin02g05280	28	Intergenic	upstream	LOW	Bcin02g05280	NA	NA	NA
chr2_2037132	chr2	2	2037132	Bcin02g05650	931	Intergenic	upstream	LOW	NA	NA	NA	NA
chr2_2039756	chr2	2	2039756	Bcin02g05670	523	Intergenic	upstream	LOW	NA	NA	NA	NA
chr2_2055050	chr2	2	2055050	Bcin02g05730	501	Intergenic	upstream	LOW	NA	NA	NA	NA
chr2_2055262	chr2	2	2055262	Bcin02g05730	289	Intergenic	upstream	LOW	Bcin02g05730	NA	NA	NA
chr2_2055999	chr2	2	2055999	Bcin02g05730	0	missense	missense_variant	MODERATE	Bcin02g05730	Bcin02g05730	CDS	NA
chr2_2056200	chr2	2	2056200	Bcin02g05730	0	missense&splice	missense_variant&splice_region_variant	MODERATE	Bcin02g05730	Bcin02g05730	CDS	NA
chr2_2056340	chr2	2	2056340	Bcin02g05730	0	missense	missense_variant	MODERATE	Bcin02g05730	Bcin02g05730	CDS	NA
chr2_2056694	chr2	2	2056694	Bcin02g05730	0	missense	missense_variant	MODERATE	Bcin02g05730	Bcin02g05730	CDS	NA
chr2_2059661	chr2	2	2059661	Bcin02g05740	162	Intergenic	upstream	LOW	Bcin02g05740	NA	NA	NA
chr2_2061103	chr2	2	2061103	Bcin02g05740	0	synonymous	synonymous_variant	LOW	Bcin02g05740	Bcin02g05740	CDS	NA
chr2_2061777	chr2	2	2061777	Bcin02g05740	284	Intergenic	upstream	LOW	Bcin02g05740	NA	NA	NA
chr2_2063669	chr2	2	2063669	Bcin02g05750	492	Intergenic	upstream	LOW	Bcin02g05750	NA	NA	NA
chr2_2123145	chr2	2	2123145	Bcin02g06000	1919	Intergenic	upstream	LOW	NA	NA	NA	NA
chr2_2128090	chr2	2	2128090	EFBcG00000013298	178	Intergenic	upstream	LOW	EFBcG00000013298	NA	NA	NA
chr2_2139662	chr2	2	2139662	Bcin02g06050	0	missense	missense_variant	MODERATE	Bcin02g06050	Bcin02g06050	CDS	NA
chr2_2144019	chr2	2	2144019	Bcin02g06070	415	Intergenic	upstream	LOW	Bcin02g06070	NA	NA	NA
chr2_2144425	chr2	2	2144425	Bcin02g06080	671	Intergenic	upstream	LOW	NA	NA	NA	NA
chr2_2144443	chr2	2	2144443	Bcin02g06080	653	Intergenic	upstream	LOW	NA	NA	NA	NA
chr2_2144450	chr2	2	2144450	Bcin02g06080	646	Intergenic	upstream	LOW	NA	NA	NA	NA
chr2_2144598	chr2	2	2144598	Bcin02g06080	498	Intergenic	upstream	LOW	Bcin02g06080	NA	NA	NA
chr2_2145299	chr2	2	2145299	Bcin02g06080	0	missense	missense_variant	MODERATE	Bcin02g06080	Bcin02g06080	CDS	NA
chr2_2145300	chr2	2	2145300	Bcin02g06080	0	splice&synonymous	splice_region_variant&synonymous_variant	LOW	Bcin02g06080	Bcin02g06080	CDS	NA
chr2_2145348	chr2	2	2145348	Bcin02g06090	921	Intergenic	upstream	LOW	NA	NA	NA	NA
chr2_2145375	chr2	2	2145375	Bcin02g06080	0	synonymous	synonymous_variant	LOW	Bcin02g06080	Bcin02g06080	CDS	NA
chr2_2146201	chr2	2	2146201	Bcin02g06080	609	Intergenic	upstream	LOW	NA	NA	NA	NA
chr2_2149083	chr2	2	2149083	Bcin02g06110	1870	Intergenic	upstream	LOW	NA	NA	NA	NA
chr2_2149258	chr2	2	2149258	Bcin02g06110	1695	Intergenic	upstream	LOW	NA	NA	NA	NA
chr2_2154943	chr2	2	2154943	Bcin02g06110	0	synonymous	synonymous_variant	LOW	Bcin02g06110	Bcin02g06110	CDS	NA
chr2_2155089	chr2	2	2155089	Bcin02g06110	0	missense	missense_variant	MODERATE	Bcin02g06110	Bcin02g06110	CDS	NA
chr2_2156382	chr2	2	2156382	Bcin02g06120	10	Intergenic	upstream	LOW	Bcin02g06120	NA	NA	NA
chr2_2159842	chr2	2	2159842	Bcin02g06130	797	Intergenic	upstream	LOW	NA	NA	NA	NA
chr2_2160024	chr2	2	2160024	Bcin02g06130	979	Intergenic	upstream	LOW	NA	NA	NA	NA
chr2_2160218	chr2	2	2160218	Bcin02g06130	1173	Intergenic	upstream	LOW	NA	NA	NA	NA
chr2_2160314	chr2	2	2160314	Bcin02g06130	1269	Intergenic	upstream	LOW	NA	NA	NA	NA
chr2_2160413	chr2	2	2160413	Bcin02g06130	1368	Intergenic	upstream	LOW	NA	NA	NA	NA
chr2_2160468	chr2	2	2160468	Bcin02g06130	1423	Intergenic	upstream	LOW	NA	NA	NA	NA
chr2_2160700	chr2	2	2160700	Bcin02g06130	1655	Intergenic	upstream	LOW	NA	NA	NA	NA
chr2_2160712	chr2	2	2160712	Bcin02g06130	1667	Intergenic	upstream	LOW	NA	NA	NA	NA
chr2_2161162	chr2	2	2161162	Bcin02g06130	2117	Intergenic	upstream	LOW	NA	NA	NA	NA
chr2_2161280	chr2	2	2161280	Bcin02g06130	2235	Intergenic	upstream	LOW	NA	NA	NA	NA
chr2_2162740	chr2	2	2162740	Bcin02g06130	3695	Intergenic	upstream	LOW	NA	NA	NA	NA
chr2_2170643	chr2	2	2170643	Bcin02g06140	693	Intergenic	downstream	LOW	NA	NA	NA	NA
chr2_2171189	chr2	2	2171189	Bcin02g06140	1239	Intergenic	downstream	LOW	NA	NA	NA	NA
chr2_2171233	chr2	2	2171233	Bcin02g06140	1283	Intergenic	downstream	LOW	NA	NA	NA	NA
chr2_2171247	chr2	2	2171247	Bcin02g06140	1297	Intergenic	downstream	LOW	NA	NA	NA	NA
chr2_2171284	chr2	2	2171284	Bcin02g06140	1334	Intergenic	downstream	LOW	NA	NA	NA	NA
chr2_2171436	chr2	2	2171436	Bcin02g06140	1486	Intergenic	downstream	LOW	NA	NA	NA	NA
chr2_2171731	chr2	2	2171731	Bcin02g06140	1781	Intergenic	downstream	LOW	NA	NA	NA	NA
chr2_2171808	chr2	2	2171808	Bcin02g06140	1858	Intergenic	downstream	LOW	NA	NA	NA	NA
chr2_2171810	chr2	2	2171810	Bcin02g06140	1860	Intergenic	downstream	LOW	NA	NA	NA	NA
chr2_2171840	chr2	2	2171840	Bcin02g06140	1890	Intergenic	downstream	LOW	NA	NA	NA	NA
chr2_2172466	chr2	2	2172466	Bcin02g06150	1560	Intergenic	downstream	LOW	NA	NA	NA	NA
chr2_2172569	chr2	2	2172569	Bcin02g06150	1457	Intergenic	downstream	LOW	NA	NA	NA	NA
chr2_2173148	chr2	2	2173148	Bcin02g06150	878	Intergenic	downstream	LOW	NA	NA	NA	NA
chr2_2198347	chr2	2	2198347	Bcin02g06220	687	Intergenic	downstream	LOW	NA	NA	NA	NA
chr2_2200230	chr2	2	2200230	Bcin02g06230	2375	Intergenic	downstream	LOW	NA	NA	NA	NA
chr2_2437660	chr2	2	2437660	Bcin02g06900	829	Intergenic	upstream	LOW	NA	NA	NA	NA
chr2_2502513	chr2	2	2502513	Bcin02g07080	659	Intergenic	upstream	LOW	NA	NA	NA	NA
chr2_2505336	chr2	2	2505336	Bcin02g07080	75	Intergenic	upstream	LOW	Bcin02g07080	NA	NA	NA
chr2_2506228	chr2	2	2506228	Bcin02g07080	967	Intergenic	upstream	LOW	NA	NA	NA	NA
chr2_2571573	chr2	2	2571573	Bcin02g07260	93	Intergenic	upstream	LOW	Bcin02g07260	NA	NA	NA
chr2_2571602	chr2	2	2571602	Bcin02g07260	122	Intergenic	upstream	LOW	Bcin02g07260	NA	NA	NA
chr2_2583520	chr2	2	2583520	Bcin02g07290	0	synonymous	synonymous_variant	LOW	Bcin02g07290	Bcin02g07290	CDS	NA
chr2_2590524	chr2	2	2590524	Bcin02g07310	0	synonymous	synonymous_variant	LOW	Bcin02g07310	Bcin02g07310	CDS	NA
chr2_2606145	chr2	2	2606145	Bcin02g07360	43	Intergenic	upstream	LOW	Bcin02g07360	NA	NA	NA
chr2_2606693	chr2	2	2606693	Bcin02g07360	591	Intergenic	upstream	LOW	NA	NA	NA	NA
chr2_2606695	chr2	2	2606695	Bcin02g07360	593	Intergenic	upstream	LOW	NA	NA	NA	NA
chr2_2606696	chr2	2	2606696	Bcin02g07360	594	Intergenic	upstream	LOW	NA	NA	NA	NA
chr2_2612202	chr2	2	2612202	Bcin02g07380	1943	Intergenic	downstream	LOW	NA	NA	NA	NA
chr2_2612315	chr2	2	2612315	Bcin02g07380	1830	Intergenic	downstream	LOW	NA	NA	NA	NA
chr2_2614052	chr2	2	2614052	Bcin02g07380	93	Intergenic	upstream	LOW	Bcin02g07380	NA	NA	NA
chr2_2614055	chr2	2	2614055	Bcin02g07380	90	Intergenic	upstream	LOW	Bcin02g07380	NA	NA	NA
chr2_2656419	chr2	2	2656419	Bcin02g07480	1837	Intergenic	upstream	LOW	NA	NA	NA	NA
chr2_2733808	chr2	2	2733808	Bcin02g07700	1708	Intergenic	upstream	LOW	NA	NA	NA	NA
chr2_2792893	chr2	2	2792893	Bcin02g07770	602	Intergenic	upstream	LOW	NA	NA	NA	NA
chr2_2806145	chr2	2	2806145	Bcin02g07790	1838	Intergenic	downstream	LOW	NA	NA	NA	NA
chr2_2806147	chr2	2	2806147	Bcin02g07790	1840	Intergenic	downstream	LOW	NA	NA	NA	NA
chr2_2810577	chr2	2	2810577	Bcin02g07790-Bcin02g07800	NA	intergenic	intergenic_region	LOW	NA	NA	NA	NA
chr2_2810581	chr2	2	2810581	Bcin02g07790-Bcin02g07800	NA	intergenic	intergenic_region	LOW	NA	NA	NA	NA
chr2_2810755	chr2	2	2810755	Bcin02g07790-Bcin02g07800	NA	intergenic	intergenic_region	LOW	NA	NA	NA	NA
chr2_2811129	chr2	2	2811129	Bcin02g07790-Bcin02g07800	NA	intergenic	intergenic_region	LOW	NA	NA	NA	NA
chr2_2811144	chr2	2	2811144	Bcin02g07790-Bcin02g07800	NA	intergenic	intergenic_region	LOW	NA	NA	NA	NA
chr2_2811179	chr2	2	2811179	Bcin02g07790-Bcin02g07800	NA	intergenic	intergenic_region	LOW	NA	NA	NA	NA
chr2_2818429	chr2	2	2818429	Bcin02g07800	1592	Intergenic	upstream	LOW	NA	NA	NA	NA
chr2_2818452	chr2	2	2818452	Bcin02g07800	1569	Intergenic	upstream	LOW	NA	NA	NA	NA
chr2_2818460	chr2	2	2818460	Bcin02g07800	1561	Intergenic	upstream	LOW	NA	NA	NA	NA
chr2_2818500	chr2	2	2818500	Bcin02g07800	1521	Intergenic	upstream	LOW	NA	NA	NA	NA
chr2_2819620	chr2	2	2819620	Bcin02g07800	401	Intergenic	upstream	LOW	Bcin02g07800	NA	NA	NA
chr2_2819644	chr2	2	2819644	Bcin02g07800	377	Intergenic	upstream	LOW	Bcin02g07800	NA	NA	NA
chr2_2819671	chr2	2	2819671	Bcin02g07800	350	Intergenic	upstream	LOW	Bcin02g07800	NA	NA	NA
chr2_2819753	chr2	2	2819753	Bcin02g07800	268	Intergenic	upstream	LOW	Bcin02g07800	NA	NA	NA
chr2_2819922	chr2	2	2819922	Bcin02g07800	99	Intergenic	upstream	LOW	Bcin02g07800	NA	NA	NA
chr2_2820167	chr2	2	2820167	Bcin02g07800	0	synonymous	synonymous_variant	LOW	Bcin02g07800	Bcin02g07800	CDS	NA
chr2_2820173	chr2	2	2820173	Bcin02g07800	0	synonymous	synonymous_variant	LOW	Bcin02g07800	Bcin02g07800	CDS	NA
chr2_2820260	chr2	2	2820260	Bcin02g07800	0	synonymous	synonymous_variant	LOW	Bcin02g07800	Bcin02g07800	CDS	NA
chr2_2820617	chr2	2	2820617	Bcin02g07800	0	synonymous	synonymous_variant	LOW	Bcin02g07800	Bcin02g07800	CDS	NA
chr2_2820827	chr2	2	2820827	Bcin02g07800	0	synonymous	synonymous_variant	LOW	Bcin02g07800	Bcin02g07800	CDS	NA
chr2_2820863	chr2	2	2820863	Bcin02g07800	0	synonymous	synonymous_variant	LOW	Bcin02g07800	Bcin02g07800	CDS	NA
chr2_2821051	chr2	2	2821051	Bcin02g07810	108	Intergenic	downstream	LOW	Bcin02g07810	NA	NA	NA
chr2_2821072	chr2	2	2821072	Bcin02g07810	87	Intergenic	downstream	LOW	Bcin02g07810	NA	NA	NA
chr2_2821106	chr2	2	2821106	Bcin02g07810	53	Intergenic	downstream	LOW	Bcin02g07810	NA	NA	NA
chr2_2821107	chr2	2	2821107	Bcin02g07810	52	Intergenic	downstream	LOW	Bcin02g07810	NA	NA	NA
chr2_2822179	chr2	2	2822179	Bcin02g07810	0	intron	upstream	LOW	Bcin02g07810	Bcin02g07810	intron	NA
chr2_2822350	chr2	2	2822350	Bcin02g07810	62	Intergenic	upstream	LOW	Bcin02g07810	NA	NA	NA
chr2_2822655	chr2	2	2822655	Bcin02g07810	367	Intergenic	upstream	LOW	Bcin02g07810	NA	NA	NA
chr2_2825762	chr2	2	2825762	Bcin02g07820	337	Intergenic	upstream	LOW	Bcin02g07820	NA	NA	NA
chr2_2826503	chr2	2	2826503	Bcin02g07830	0	splice&intron	splice_region_variant&intron_variant	LOW	Bcin02g07830	Bcin02g07830	intron	NA
chr2_2826704	chr2	2	2826704	Bcin02g07830	0	synonymous	synonymous_variant	LOW	Bcin02g07830	Bcin02g07830	CDS	NA
chr2_2826747	chr2	2	2826747	Bcin02g07830	0	intron	upstream	LOW	Bcin02g07830	Bcin02g07830	intron	NA
chr2_2826750	chr2	2	2826750	Bcin02g07830	0	intron	upstream	LOW	Bcin02g07830	Bcin02g07830	intron	NA
chr2_2826765	chr2	2	2826765	Bcin02g07830	0	intron	upstream	LOW	Bcin02g07830	Bcin02g07830	intron	NA
chr2_2826766	chr2	2	2826766	Bcin02g07830	0	intron	upstream	LOW	Bcin02g07830	Bcin02g07830	intron	NA
chr2_2826767	chr2	2	2826767	Bcin02g07830	0	intron	upstream	LOW	Bcin02g07830	Bcin02g07830	intron	NA
chr2_2826778	chr2	2	2826778	Bcin02g07830	0	splice&intron	splice_region_variant&intron_variant	LOW	Bcin02g07830	Bcin02g07830	intron	NA
chr2_2826779	chr2	2	2826779	Bcin02g07830	0	splice&intron	splice_region_variant&intron_variant	LOW	Bcin02g07830	Bcin02g07830	intron	NA
chr2_2826805	chr2	2	2826805	Bcin02g07830	0	synonymous	synonymous_variant	LOW	Bcin02g07830	Bcin02g07830	CDS	NA
chr2_2880225	chr2	2	2880225	Bcin02g08020	94	Intergenic	upstream	LOW	Bcin02g08020	NA	NA	NA
chr2_2880412	chr2	2	2880412	Bcin02g08030	705	Intergenic	upstream	LOW	NA	NA	NA	NA
chr2_2880437	chr2	2	2880437	Bcin02g08030	680	Intergenic	upstream	LOW	NA	NA	NA	NA
chr2_2880445	chr2	2	2880445	Bcin02g08030	672	Intergenic	upstream	LOW	NA	NA	NA	NA
chr2_2880705	chr2	2	2880705	Bcin02g08030	412	Intergenic	upstream	LOW	Bcin02g08030	NA	NA	NA
chr2_2975768	chr2	2	2975768	Bcin02g08310	0	intron	downstream	LOW	Bcin02g08310	Bcin02g08310	intron	NA
chr2_3007786	chr2	2	3007786	Bcin02g08420	0	intron	upstream	LOW	Bcin02g08420	Bcin02g08420	intron	NA
chr2_3015215	chr2	2	3015215	Bcin02g08440	1255	Intergenic	upstream	LOW	NA	NA	NA	NA
chr2_3015984	chr2	2	3015984	Bcin02g08450	57	Intergenic	upstream	LOW	Bcin02g08450	NA	NA	NA
chr2_3055265	chr2	2	3055265	Bcin02g08610	1282	Intergenic	upstream	LOW	NA	NA	NA	NA
chr2_3077318	chr2	2	3077318	Bcin02g08680	884	Intergenic	upstream	LOW	NA	NA	NA	NA
chr2_3081148	chr2	2	3081148	Bcin02g08700	14	Intergenic	upstream	LOW	Bcin02g08700	NA	NA	NA
chr2_3101071	chr2	2	3101071	Bcin02g08750	576	Intergenic	downstream	LOW	NA	NA	NA	NA
chr2_3250718	chr2	2	3250718	Bcin02g09180	2528	Intergenic	downstream	LOW	NA	NA	NA	NA
chr2_3299560	chr2	2	3299560	Bcin02g09300	0	synonymous	synonymous_variant	LOW	Bcin02g09300	Bcin02g09300	CDS	NA
chr2_3311817	chr2	2	3311817	Bcin02g09350	0	synonymous	synonymous_variant	LOW	Bcin02g09350	Bcin02g09350	CDS	NA
chr2_484138	chr2	2	484138	Bcin02g01160	363	Intergenic	downstream	LOW	Bcin02g01160	NA	NA	NA
chr2_639937	chr2	2	639937	Bcin02g01650	551	Intergenic	upstream	LOW	NA	NA	NA	NA
chr2_748921	chr2	2	748921	Bcin02g02000	192	Intergenic	downstream	LOW	Bcin02g02000	NA	NA	NA
chr2_777988	chr2	2	777988	tR-Glu	2839	Intergenic	upstream	LOW	NA	NA	NA	NA
chr2_778616	chr2	2	778616	tR-Glu	2211	Intergenic	upstream	LOW	NA	NA	NA	NA
chr2_859045	chr2	2	859045	Bcin02g02350	152	Intergenic	upstream	LOW	Bcin02g02350	NA	NA	NA
chr3_1203717	chr3	3	1203717	Bcin03g03540	0	missense	missense_variant	MODERATE	Bcin03g03540	Bcin03g03540	CDS	NA
chr3_1204643	chr3	3	1204643	Bcin03g03540	323	Intergenic	upstream	LOW	Bcin03g03540	NA	NA	NA
chr3_1204650	chr3	3	1204650	Bcin03g03540	330	Intergenic	upstream	LOW	Bcin03g03540	NA	NA	NA
chr3_1204655	chr3	3	1204655	Bcin03g03540	335	Intergenic	upstream	LOW	Bcin03g03540	NA	NA	NA
chr3_1318928	chr3	3	1318928	Bcin03g03930	200	Intergenic	upstream	LOW	Bcin03g03930	NA	NA	NA
chr3_133425	chr3	3	133425	Bcin03g00410	0	missense	missense_variant	MODERATE	Bcin03g00410	Bcin03g00410	CDS	NA
chr3_1346075	chr3	3	1346075	Bcin03g04030	805	Intergenic	upstream	LOW	NA	NA	NA	NA
chr3_1365017	chr3	3	1365017	Bcin03g04080	298	Intergenic	upstream	LOW	Bcin03g04080	NA	NA	NA
chr3_1375337	chr3	3	1375337	Bcin03g04100	2282	Intergenic	downstream	LOW	NA	NA	NA	NA
chr3_1581785	chr3	3	1581785	Bcin03g04710	312	Intergenic	upstream	LOW	Bcin03g04710	NA	NA	NA
chr3_1581881	chr3	3	1581881	Bcin03g04710	216	Intergenic	upstream	LOW	Bcin03g04710	NA	NA	NA
chr3_1581910	chr3	3	1581910	Bcin03g04710	187	Intergenic	upstream	LOW	Bcin03g04710	NA	NA	NA
chr3_1581966	chr3	3	1581966	Bcin03g04710	131	Intergenic	upstream	LOW	Bcin03g04710	NA	NA	NA
chr3_1727290	chr3	3	1727290	Bcin03g05110	2567	Intergenic	downstream	LOW	NA	NA	NA	NA
chr3_1727299	chr3	3	1727299	Bcin03g05110	2576	Intergenic	downstream	LOW	NA	NA	NA	NA
chr3_205038	chr3	3	205038	Bcin03g00550	1055	Intergenic	upstream	LOW	NA	NA	NA	NA
chr3_2060439	chr3	3	2060439	Bcin03g06130	0	missense	missense_variant	MODERATE	Bcin03g06130	Bcin03g06130	CDS	NA
chr3_21565	chr3	3	21565	Bcin03g00030	109	Intergenic	upstream	LOW	Bcin03g00030	NA	NA	NA
chr3_21581	chr3	3	21581	Bcin03g00030	125	Intergenic	upstream	LOW	Bcin03g00030	NA	NA	NA
chr3_21658	chr3	3	21658	Bcin03g00030	202	Intergenic	upstream	LOW	Bcin03g00030	NA	NA	NA
chr3_2177524	chr3	3	2177524	Bcin03g06450	0	synonymous	synonymous_variant	LOW	Bcin03g06450	Bcin03g06450	CDS	NA
chr3_2177558	chr3	3	2177558	Bcin03g06450	0	splice&intron	splice_region_variant&intron_variant	LOW	Bcin03g06450	Bcin03g06450	intron	NA
chr3_2177582	chr3	3	2177582	Bcin03g06450	0	intron	downstream	LOW	Bcin03g06450	Bcin03g06450	intron	NA
chr3_2201512	chr3	3	2201512	Bcin03g06510	0	synonymous	synonymous_variant	LOW	Bcin03g06510	Bcin03g06510	CDS	NA
chr3_2244059	chr3	3	2244059	Bcin03g06620	1250	Intergenic	upstream	LOW	NA	NA	NA	NA
chr3_2249544	chr3	3	2249544	Bcin03g06630	346	Intergenic	upstream	LOW	Bcin03g06630	NA	NA	NA
chr3_2251410	chr3	3	2251410	Bcin03g06640	696	3_prime_UTR	3_prime_UTR_variant	LOW	NA	NA	NA	NA
chr3_2251817	chr3	3	2251817	Bcin03g06640	289	3_prime_UTR	3_prime_UTR_variant	LOW	Bcin03g06640	Bcin03g06640	three_prime_UTR	NA
chr3_2251851	chr3	3	2251851	Bcin03g06640	255	3_prime_UTR	3_prime_UTR_variant	LOW	Bcin03g06640	Bcin03g06640	three_prime_UTR	NA
chr3_2251930	chr3	3	2251930	Bcin03g06640	176	3_prime_UTR	3_prime_UTR_variant	LOW	Bcin03g06640	Bcin03g06640	three_prime_UTR	NA
chr3_2252079	chr3	3	2252079	Bcin03g06640	27	3_prime_UTR	3_prime_UTR_variant	LOW	Bcin03g06640	Bcin03g06640	three_prime_UTR	NA
chr3_2274513	chr3	3	2274513	Bcin03g06720	1378	Intergenic	upstream	LOW	NA	NA	NA	NA
chr3_2274868	chr3	3	2274868	Bcin03g06720	1023	Intergenic	upstream	LOW	NA	NA	NA	NA
chr3_2293358	chr3	3	2293358	Bcin03g06790	250	Intergenic	upstream	LOW	Bcin03g06790	NA	NA	NA
chr3_23062	chr3	3	23062	Bcin03g00040	26	TE	upstream	LOW	Bcin03g00040	NA	NA	TE_BLRtx_BOTY_I
chr3_2431214	chr3	3	2431214	Bcin03g07170	775	Intergenic	upstream	LOW	NA	NA	NA	NA
chr3_257834	chr3	3	257834	Bcin03g00740	2170	Intergenic	upstream	LOW	NA	NA	NA	NA
chr3_2727021	chr3	3	2727021	Bcin03g07930	1780	Intergenic	upstream	LOW	NA	NA	NA	NA
chr3_2727032	chr3	3	2727032	Bcin03g07930	1791	Intergenic	upstream	LOW	NA	Bcin03g07940	three_prime_UTR	NA
chr3_2727059	chr3	3	2727059	Bcin03g07930	1818	Intergenic	upstream	LOW	NA	Bcin03g07940	three_prime_UTR	NA
chr3_2741119	chr3	3	2741119	Bcin03g07980	0	intron	upstream	LOW	Bcin03g07980	Bcin03g07980	intron	NA
chr3_2841603	chr3	3	2841603	Bcin03g08290	0	synonymous	synonymous_variant	LOW	Bcin03g08290	Bcin03g08290	CDS	NA
chr3_286934	chr3	3	286934	Bcin03g00810	128	Intergenic	upstream	LOW	Bcin03g00810	NA	NA	NA
chr3_2877942	chr3	3	2877942	Bcin03g08390	0	missense	missense_variant	MODERATE	Bcin03g08390	Bcin03g08390	CDS	NA
chr3_289975	chr3	3	289975	Bcin03g00820	0	synonymous	synonymous_variant	LOW	Bcin03g00820	Bcin03g00820	CDS	NA
chr3_289977	chr3	3	289977	Bcin03g00820	0	synonymous	synonymous_variant	LOW	Bcin03g00820	Bcin03g00820	CDS	NA
chr3_289978	chr3	3	289978	Bcin03g00820	0	synonymous	synonymous_variant	LOW	Bcin03g00820	Bcin03g00820	CDS	NA
chr3_290026	chr3	3	290026	Bcin03g00820	0	synonymous	synonymous_variant	LOW	Bcin03g00820	Bcin03g00820	CDS	NA
chr3_2901694	chr3	3	2901694	Bcin03g08470	1145	Intergenic	upstream	LOW	NA	NA	NA	NA
chr3_2923752	chr3	3	2923752	Bcin03g08550	0	synonymous	synonymous_variant	LOW	Bcin03g08550	Bcin03g08550	CDS	NA
chr3_2923757	chr3	3	2923757	Bcin03g08550	0	missense	missense_variant	MODERATE	Bcin03g08550	Bcin03g08550	CDS	NA
chr3_3019121	chr3	3	3019121	Bcin03g08830	103	3_prime_UTR	3_prime_UTR_variant	LOW	Bcin03g08830	Bcin03g08830	three_prime_UTR	NA
chr3_3030649	chr3	3	3030649	Bcin03g08870	1549	Intergenic	upstream	LOW	NA	NA	NA	NA
chr3_3031185	chr3	3	3031185	Bcin03g08870	1013	Intergenic	upstream	LOW	NA	NA	NA	NA
chr3_3031268	chr3	3	3031268	Bcin03g08870	930	Intergenic	upstream	LOW	NA	NA	NA	NA
chr3_3107341	chr3	3	3107341	Bcin03g09090	177	Intergenic	downstream	LOW	Bcin03g09090	NA	NA	NA
chr3_3107345	chr3	3	3107345	Bcin03g09090	173	Intergenic	downstream	LOW	Bcin03g09090	NA	NA	NA
chr3_3107368	chr3	3	3107368	Bcin03g09090	150	Intergenic	downstream	LOW	Bcin03g09090	NA	NA	NA
chr3_376737	chr3	3	376737	Bcin03g01060	0	missense	missense_variant	MODERATE	Bcin03g01060	Bcin03g01060	CDS	NA
chr3_376876	chr3	3	376876	Bcin03g01060	0	missense	missense_variant	MODERATE	Bcin03g01060	Bcin03g01060	CDS	NA
chr3_377175	chr3	3	377175	Bcin03g01060	0	missense	missense_variant	MODERATE	Bcin03g01060	Bcin03g01060	CDS	NA
chr3_682622	chr3	3	682622	Bcin03g02030	0	synonymous	synonymous_variant	LOW	Bcin03g02030	Bcin03g02030	CDS	NA
chr3_683000	chr3	3	683000	Bcin03g02030	140	Intergenic	upstream	LOW	Bcin03g02030	NA	NA	NA
chr3_683028	chr3	3	683028	Bcin03g02030	168	Intergenic	upstream	LOW	Bcin03g02030	NA	NA	NA
chr3_683397	chr3	3	683397	Bcin03g02040	0	intron	upstream	LOW	Bcin03g02040	Bcin03g02040	intron	NA
chr3_689614	chr3	3	689614	Bcin03g02050	0	synonymous	synonymous_variant	LOW	Bcin03g02050	Bcin03g02050	CDS	NA
chr3_691363	chr3	3	691363	Bcin03g02050	0	synonymous	synonymous_variant	LOW	Bcin03g02050	Bcin03g02050	CDS	NA
chr3_694878	chr3	3	694878	Bcin03g02070	0	synonymous	synonymous_variant	LOW	Bcin03g02070	Bcin03g02070	CDS	NA
chr3_697067	chr3	3	697067	Bcin03g02080	0	missense	missense_variant	MODERATE	Bcin03g02080	Bcin03g02080	CDS	NA
chr3_730966	chr3	3	730966	Bcin03g02180	512	Intergenic	upstream	LOW	NA	NA	NA	NA
chr3_731399	chr3	3	731399	Bcin03g02190	552	Intergenic	upstream	LOW	NA	NA	NA	NA
chr3_739015	chr3	3	739015	Bcin03g02210	971	Intergenic	upstream	LOW	NA	NA	NA	NA
chr3_740439	chr3	3	740439	Bcin03g02220	790	Intergenic	upstream	LOW	NA	NA	NA	NA
chr3_740454	chr3	3	740454	Bcin03g02220	805	Intergenic	upstream	LOW	NA	NA	NA	NA
chr3_987988	chr3	3	987988	Bcin03g02990	1322	Intergenic	upstream	LOW	NA	NA	NA	NA
chr4_145630	chr4	4	145630	Bcin04g00370	859	Intergenic	downstream	LOW	NA	NA	NA	NA
chr4_1581178	chr4	4	1581178	Bcin04g04530	1057	Intergenic	upstream	LOW	NA	NA	NA	NA
chr4_161289	chr4	4	161289	Bcin04g00420	1919	Intergenic	downstream	LOW	NA	NA	NA	NA
chr4_161319	chr4	4	161319	Bcin04g00420	1889	Intergenic	downstream	LOW	NA	NA	NA	NA
chr4_161351	chr4	4	161351	Bcin04g00420	1857	Intergenic	downstream	LOW	NA	NA	NA	NA
chr4_161429	chr4	4	161429	Bcin04g00420	1779	Intergenic	downstream	LOW	NA	NA	NA	NA
chr4_161709	chr4	4	161709	Bcin04g00420	1499	Intergenic	downstream	LOW	NA	NA	NA	NA
chr4_162202	chr4	4	162202	Bcin04g00420	1006	Intergenic	downstream	LOW	NA	NA	NA	NA
chr4_162450	chr4	4	162450	Bcin04g00420	758	Intergenic	downstream	LOW	NA	NA	NA	NA
chr4_162483	chr4	4	162483	Bcin04g00420	725	Intergenic	downstream	LOW	NA	NA	NA	NA
chr4_162748	chr4	4	162748	Bcin04g00420	460	Intergenic	downstream	LOW	Bcin04g00420	NA	NA	NA
chr4_179087	chr4	4	179087	Bcin04g00480	0	synonymous	synonymous_variant	LOW	Bcin04g00480	Bcin04g00480	CDS	NA
chr4_20116	chr4	4	20116	Bcin04g00030	1243	Intergenic	downstream	LOW	NA	NA	NA	NA
chr4_2093212	chr4	4	2093212	Bcin04g06060	0	synonymous	synonymous_variant	LOW	Bcin04g06060	Bcin04g06060	CDS	NA
chr4_211644	chr4	4	211644	Bcin04g00560	541	Intergenic	downstream	LOW	NA	NA	NA	NA
chr4_211652	chr4	4	211652	Bcin04g00560	549	Intergenic	downstream	LOW	NA	NA	NA	NA
chr4_211669	chr4	4	211669	Bcin04g00560	566	Intergenic	downstream	LOW	NA	NA	NA	NA
chr4_215745	chr4	4	215745	Bcin04g00570	0	synonymous	synonymous_variant	LOW	Bcin04g00570	Bcin04g00570	CDS	NA
chr4_2296375	chr4	4	2296375	Bcin04g06640	3729	Intergenic	upstream	LOW	NA	NA	NA	NA
chr4_2296605	chr4	4	2296605	Bcin04g06640	3959	Intergenic	upstream	LOW	NA	NA	NA	NA
chr4_2296768	chr4	4	2296768	Bcin04g06640	4122	Intergenic	upstream	LOW	NA	NA	NA	NA
chr4_2298453	chr4	4	2298453	Bcin04g06640-Bcin04g06650	NA	intergenic	intergenic_region	LOW	NA	NA	NA	NA
chr4_243563	chr4	4	243563	Bcin04g00640	0	missense	missense_variant	MODERATE	Bcin04g00640	Bcin04g00640	CDS	NA
chr4_258556	chr4	4	258556	Bcin04g00670	159	Intergenic	upstream	LOW	Bcin04g00670	NA	NA	NA
chr4_269869	chr4	4	269869	Bcin04g00730	0	synonymous	synonymous_variant	LOW	Bcin04g00730	Bcin04g00730	CDS	NA
chr4_270919	chr4	4	270919	Bcin04g00730	39	Intergenic	upstream	LOW	Bcin04g00730	NA	NA	NA
chr4_278368	chr4	4	278368	Bcin04g00740	1381	Intergenic	upstream	LOW	NA	NA	NA	NA
chr4_281007	chr4	4	281007	Bcin04g00750	780	Intergenic	upstream	LOW	NA	NA	NA	NA
chr4_299595	chr4	4	299595	Bcin04g00790	709	Intergenic	downstream	LOW	NA	NA	NA	NA
chr4_301144	chr4	4	301144	Bcin04g00800	108	Intergenic	downstream	LOW	Bcin04g00800	NA	NA	NA
chr4_301204	chr4	4	301204	Bcin04g00800	48	Intergenic	downstream	LOW	Bcin04g00800	NA	NA	NA
chr4_307846	chr4	4	307846	Bcin04g00820	0	synonymous	synonymous_variant	LOW	Bcin04g00820	Bcin04g00820	CDS	NA
chr4_318043	chr4	4	318043	Bcin04g00840	521	Intergenic	upstream	LOW	NA	NA	NA	NA
chr4_318216	chr4	4	318216	Bcin04g00840	348	Intergenic	upstream	LOW	Bcin04g00840	NA	NA	NA
chr4_318630	chr4	4	318630	Bcin04g00850	1663	Intergenic	upstream	LOW	NA	NA	NA	NA
chr4_323171	chr4	4	323171	Bcin04g00860	50	Intergenic	upstream	LOW	Bcin04g00860	NA	NA	NA
chr4_326164	chr4	4	326164	Bcin04g00870	0	missense	missense_variant	MODERATE	Bcin04g00870	Bcin04g00870	CDS	NA
chr4_330008	chr4	4	330008	Bcin04g00880	542	3_prime_UTR	3_prime_UTR_variant	LOW	NA	NA	NA	NA
chr4_341725	chr4	4	341725	Bcin04g00910	529	Intergenic	upstream	LOW	NA	NA	NA	NA
chr4_347860	chr4	4	347860	Bcin04g00920	829	Intergenic	upstream	LOW	NA	NA	NA	NA
chr4_349748	chr4	4	349748	Bcin04g00930	0	missense	missense_variant	MODERATE	Bcin04g00930	Bcin04g00930	CDS	NA
chr4_349992	chr4	4	349992	Bcin04g00930	0	missense	missense_variant	MODERATE	Bcin04g00930	Bcin04g00930	CDS	NA
chr4_352054	chr4	4	352054	Bcin04g00930	0	missense	missense_variant	MODERATE	Bcin04g00930	Bcin04g00930	CDS	NA
chr4_352059	chr4	4	352059	Bcin04g00930	0	missense	missense_variant	MODERATE	Bcin04g00930	Bcin04g00930	CDS	NA
chr4_352092	chr4	4	352092	Bcin04g00930	0	synonymous	synonymous_variant	LOW	Bcin04g00930	Bcin04g00930	CDS	NA
chr4_352095	chr4	4	352095	Bcin04g00930	0	synonymous	synonymous_variant	LOW	Bcin04g00930	Bcin04g00930	CDS	NA
chr4_352172	chr4	4	352172	Bcin04g00930	0	missense	missense_variant	MODERATE	Bcin04g00930	Bcin04g00930	CDS	NA
chr4_352250	chr4	4	352250	Bcin04g00930	0	missense	missense_variant	MODERATE	Bcin04g00930	Bcin04g00930	CDS	NA
chr4_366226	chr4	4	366226	Bcin04g00950	2568	Intergenic	downstream	LOW	NA	NA	NA	NA
chr4_370782	chr4	4	370782	Bcin04g00960	2283	Intergenic	downstream	LOW	NA	NA	NA	NA
chr4_370789	chr4	4	370789	Bcin04g00960	2276	Intergenic	downstream	LOW	NA	NA	NA	NA
chr4_370821	chr4	4	370821	Bcin04g00960	2244	Intergenic	downstream	LOW	NA	NA	NA	NA
chr4_383840	chr4	4	383840	Bcin04g00970	3132	Intergenic	upstream	LOW	NA	NA	NA	NA
chr4_384046	chr4	4	384046	Bcin04g00970	3338	Intergenic	upstream	LOW	NA	NA	NA	NA
chr4_384322	chr4	4	384322	Bcin04g00970	3614	Intergenic	upstream	LOW	NA	NA	NA	NA
chr4_388003	chr4	4	388003	Bcin04g00980	19	Intergenic	upstream	LOW	Bcin04g00980	NA	NA	NA
chr4_401162	chr4	4	401162	Bcin04g01010	0	missense	missense_variant	MODERATE	Bcin04g01010	Bcin04g01010	CDS	NA
chr4_402176	chr4	4	402176	Bcin04g01010	698	Intergenic	downstream	LOW	NA	NA	NA	NA
chr4_403069	chr4	4	403069	Bcin04g01010	1591	Intergenic	downstream	LOW	NA	NA	NA	NA
chr4_403827	chr4	4	403827	Bcin04g01020	0	missense	missense_variant	MODERATE	Bcin04g01020	Bcin04g01020	CDS	NA
chr4_404959	chr4	4	404959	Bcin04g01020	0	synonymous	synonymous_variant	LOW	Bcin04g01020	Bcin04g01020	CDS	NA
chr4_404992	chr4	4	404992	Bcin04g01020	0	synonymous	synonymous_variant	LOW	Bcin04g01020	Bcin04g01020	CDS	NA
chr4_405006	chr4	4	405006	Bcin04g01020	0	missense	missense_variant	MODERATE	Bcin04g01020	Bcin04g01020	CDS	NA
chr4_405184	chr4	4	405184	Bcin04g01020	0	synonymous	synonymous_variant	LOW	Bcin04g01020	Bcin04g01020	CDS	NA
chr4_407997	chr4	4	407997	Bcin04g01020	1075	Intergenic	upstream	LOW	NA	NA	NA	NA
chr4_433024	chr4	4	433024	Bcin04g01080	574	Intergenic	downstream	LOW	NA	NA	NA	NA
chr4_434924	chr4	4	434924	Bcin04g01090	179	Intergenic	downstream	LOW	Bcin04g01090	NA	NA	NA
chr4_435144	chr4	4	435144	Bcin04g01090	0	synonymous	synonymous_variant	LOW	Bcin04g01090	Bcin04g01090	CDS	NA
chr4_468287	chr4	4	468287	Bcin04g01160	1058	Intergenic	upstream	LOW	NA	NA	NA	NA
chr4_476830	chr4	4	476830	Bcin04g01200	849	Intergenic	upstream	LOW	NA	NA	NA	NA
chr4_476833	chr4	4	476833	Bcin04g01200	852	Intergenic	upstream	LOW	NA	NA	NA	NA
chr4_477667	chr4	4	477667	Bcin04g01220	1303	Intergenic	upstream	LOW	NA	NA	NA	NA
chr4_534713	chr4	4	534713	Bcin04g01400	0	intron	upstream	LOW	Bcin04g01400	Bcin04g01400	intron	NA
chr4_818700	chr4	4	818700	Bcin04g02140	2546	Intergenic	upstream	LOW	NA	NA	NA	NA
chr4_85322	chr4	4	85322	Bcin04g00220	495	Intergenic	upstream	LOW	Bcin04g00220	NA	NA	NA
chr5_1002930	chr5	5	1002930	Bcin05g02770	1900	Intergenic	downstream	LOW	NA	NA	NA	NA
chr5_1003121	chr5	5	1003121	Bcin05g02770	1709	Intergenic	downstream	LOW	NA	NA	NA	NA
chr5_1003529	chr5	5	1003529	Bcin05g02770	1301	Intergenic	downstream	LOW	NA	NA	NA	NA
chr5_1003530	chr5	5	1003530	Bcin05g02770	1300	Intergenic	downstream	LOW	NA	NA	NA	NA
chr5_1004908	chr5	5	1004908	Bcin05g02770	0	synonymous	synonymous_variant	LOW	Bcin05g02770	Bcin05g02770	CDS	NA
chr5_1012122	chr5	5	1012122	Bcin05g02770-Bcin05g02780	NA	intergenic	intergenic_region	LOW	NA	NA	NA	NA
chr5_1012842	chr5	5	1012842	Bcin05g02780	4856	Intergenic	downstream	LOW	NA	NA	NA	NA
chr5_1012872	chr5	5	1012872	Bcin05g02780	4826	Intergenic	downstream	LOW	NA	NA	NA	NA
chr5_1051397	chr5	5	1051397	Bcin05g02840	2249	Intergenic	upstream	LOW	NA	NA	NA	NA
chr5_1192238	chr5	5	1192238	Bcin05g03260	1524	Intergenic	upstream	LOW	NA	NA	NA	NA
chr5_1238143	chr5	5	1238143	Bcin05g03390	0	missense	missense_variant	MODERATE	Bcin05g03390	Bcin05g03390	CDS	NA
chr5_1474365	chr5	5	1474365	Bcin05g04090	412	Intergenic	upstream	LOW	Bcin05g04090	NA	NA	NA
chr5_1699036	chr5	5	1699036	Bcin05g04790	353	5_prime_UTR	5_prime_UTR_variant	LOW	Bcin05g04790	Bcin05g04790	five_prime_UTR	NA
chr5_1699157	chr5	5	1699157	Bcin05g04790	0	intron	upstream	LOW	Bcin05g04790	Bcin05g04790	intron	NA
chr5_1775181	chr5	5	1775181	Bcin05g04980	334	Intergenic	upstream	LOW	Bcin05g04980	NA	NA	NA
chr5_1861986	chr5	5	1861986	Bcin05g05240	0	synonymous	synonymous_variant	LOW	Bcin05g05240	Bcin05g05240	CDS	NA
chr5_188936	chr5	5	188936	Bcin05g00490	64	Intergenic	upstream	LOW	Bcin05g00490	NA	NA	NA
chr5_193087	chr5	5	193087	Bcin05g00510	2921	Intergenic	upstream	LOW	NA	NA	NA	NA
chr5_193098	chr5	5	193098	Bcin05g00510	2910	Intergenic	upstream	LOW	NA	NA	NA	NA
chr5_193261	chr5	5	193261	Bcin05g00510	2747	Intergenic	upstream	LOW	NA	NA	NA	NA
chr5_193295	chr5	5	193295	Bcin05g00510	2713	Intergenic	upstream	LOW	NA	NA	NA	NA
chr5_193308	chr5	5	193308	Bcin05g00510	2700	Intergenic	upstream	LOW	NA	NA	NA	NA
chr5_193433	chr5	5	193433	Bcin05g00510	2575	Intergenic	upstream	LOW	NA	NA	NA	NA
chr5_193558	chr5	5	193558	Bcin05g00510	2450	Intergenic	upstream	LOW	NA	NA	NA	NA
chr5_193607	chr5	5	193607	Bcin05g00510	2401	Intergenic	upstream	LOW	NA	NA	NA	NA
chr5_197099	chr5	5	197099	Bcin05g00510	159	Intergenic	upstream	LOW	Bcin05g00510	NA	NA	NA
chr5_2111752	chr5	5	2111752	Bcin05g06170	172	Intergenic	upstream	LOW	Bcin05g06170	NA	NA	NA
chr5_2114110	chr5	5	2114110	Bcin05g06180	1642	Intergenic	upstream	LOW	NA	NA	NA	NA
chr5_2114120	chr5	5	2114120	Bcin05g06180	1632	Intergenic	upstream	LOW	NA	NA	NA	NA
chr5_2114209	chr5	5	2114209	Bcin05g06180	1543	Intergenic	upstream	LOW	NA	NA	NA	NA
chr5_2114221	chr5	5	2114221	Bcin05g06180	1531	Intergenic	upstream	LOW	NA	NA	NA	NA
chr5_2114239	chr5	5	2114239	Bcin05g06180	1513	Intergenic	upstream	LOW	NA	NA	NA	NA
chr5_2114298	chr5	5	2114298	Bcin05g06180	1454	Intergenic	upstream	LOW	NA	NA	NA	NA
chr5_2188706	chr5	5	2188706	Bcin05g06360	0	intron	upstream	LOW	Bcin05g06360	Bcin05g06360	intron	NA
chr5_2188801	chr5	5	2188801	Bcin05g06360	0	missense	missense_variant	MODERATE	Bcin05g06360	Bcin05g06360	CDS	NA
chr5_2188839	chr5	5	2188839	Bcin05g06360	0	missense	missense_variant	MODERATE	Bcin05g06360	Bcin05g06360	CDS	NA
chr5_2188851	chr5	5	2188851	Bcin05g06360	0	missense	missense_variant	MODERATE	Bcin05g06360	Bcin05g06360	CDS	NA
chr5_2188892	chr5	5	2188892	Bcin05g06360	0	synonymous	synonymous_variant	LOW	Bcin05g06360	Bcin05g06360	CDS	NA
chr5_2189012	chr5	5	2189012	Bcin05g06360	0	synonymous	synonymous_variant	LOW	Bcin05g06360	Bcin05g06360	CDS	NA
chr5_2208825	chr5	5	2208825	Bcin05g06410	0	synonymous	synonymous_variant	LOW	Bcin05g06410	Bcin05g06410	CDS	NA
chr5_2209065	chr5	5	2209065	Bcin05g06410	0	synonymous	synonymous_variant	LOW	Bcin05g06410	Bcin05g06410	CDS	NA
chr5_2293144	chr5	5	2293144	Bcin05g06670	476	Intergenic	upstream	LOW	Bcin05g06670	NA	NA	NA
chr5_2403260	chr5	5	2403260	Bcin05g06910	1778	Intergenic	upstream	LOW	NA	NA	NA	NA
chr5_2403261	chr5	5	2403261	Bcin05g06910	1777	Intergenic	upstream	LOW	NA	NA	NA	NA
chr5_2403263	chr5	5	2403263	Bcin05g06910	1775	Intergenic	upstream	LOW	NA	NA	NA	NA
chr5_2578044	chr5	5	2578044	Bcin05g07300	1301	Intergenic	downstream	LOW	NA	NA	NA	NA
chr5_260778	chr5	5	260778	Bcin05g00660	55	Intergenic	upstream	LOW	Bcin05g00660	NA	NA	NA
chr5_260826	chr5	5	260826	Bcin05g00660	7	Intergenic	upstream	LOW	Bcin05g00660	NA	NA	NA
chr5_2648366	chr5	5	2648366	Bcin05g07480	0	synonymous	synonymous_variant	LOW	Bcin05g07480	Bcin05g07480	CDS	NA
chr5_2650470	chr5	5	2650470	Bcin05g07490	0	synonymous	synonymous_variant	LOW	Bcin05g07490	Bcin05g07490	CDS	NA
chr5_265203	chr5	5	265203	Bcin05g00670	0	synonymous	synonymous_variant	LOW	Bcin05g00670	Bcin05g00670	CDS	NA
chr5_2681618	chr5	5	2681618	tR-Leu	204	Intergenic	upstream	LOW	tR-Leu	NA	NA	NA
chr5_305091	chr5	5	305091	Bcin05g00740	0	synonymous	synonymous_variant	LOW	Bcin05g00740	Bcin05g00740	CDS	NA
chr5_339751	chr5	5	339751	Bcin05g00830	0	synonymous	synonymous_variant	LOW	Bcin05g00830	Bcin05g00830	CDS	NA
chr5_386827	chr5	5	386827	Bcin05g00960	754	Intergenic	upstream	LOW	NA	NA	NA	NA
chr5_386998	chr5	5	386998	Bcin05g00960	583	Intergenic	upstream	LOW	NA	NA	NA	NA
chr5_403280	chr5	5	403280	Bcin05g01020	1295	Intergenic	upstream	LOW	NA	NA	NA	NA
chr5_403325	chr5	5	403325	Bcin05g01000	143	Intergenic	upstream	LOW	Bcin05g01000	NA	NA	NA
chr5_420548	chr5	5	420548	Bcin05g01070	31	Intergenic	upstream	LOW	Bcin05g01070	NA	NA	NA
chr5_420555	chr5	5	420555	Bcin05g01070	24	Intergenic	upstream	LOW	Bcin05g01070	NA	NA	NA
chr5_436659	chr5	5	436659	Bcin05g01100	1575	Intergenic	downstream	LOW	NA	NA	NA	NA
chr5_502930	chr5	5	502930	Bcin05g01240	3613	Intergenic	downstream	LOW	NA	NA	NA	NA
chr5_718939	chr5	5	718939	Bcin05g01870	0	synonymous	synonymous_variant	LOW	Bcin05g01870	Bcin05g01870	CDS	NA
chr5_804187	chr5	5	804187	Bcin05g02180	552	Intergenic	upstream	LOW	NA	NA	NA	NA
chr5_809400	chr5	5	809400	EFBcG00000013312	297	Intergenic	downstream	LOW	EFBcG00000013312	NA	NA	NA
chr5_830047	chr5	5	830047	Bcin05g02230	385	Intergenic	upstream	LOW	Bcin05g02230	NA	NA	NA
chr5_864040	chr5	5	864040	Bcin05g02350	89	Intergenic	upstream	LOW	Bcin05g02350	NA	NA	NA
chr5_872647	chr5	5	872647	Bcin05g02380	7	5_prime_UTR	5_prime_UTR_variant	LOW	Bcin05g02380	Bcin05g02380	five_prime_UTR	NA
chr5_872669	chr5	5	872669	Bcin05g02380	0	splice&intron	splice_region_variant&intron_variant	LOW	Bcin05g02380	Bcin05g02380	intron	NA
chr5_872678	chr5	5	872678	Bcin05g02380	0	intron	downstream	LOW	Bcin05g02380	Bcin05g02380	intron	NA
chr5_873374	chr5	5	873374	Bcin05g02380	413	Intergenic	downstream	LOW	Bcin05g02380	NA	NA	NA
chr5_903851	chr5	5	903851	tR-Pro	574	Intergenic	upstream	LOW	NA	NA	NA	NA
chr5_933522	chr5	5	933522	Bcin05g02540	0	intron	downstream	LOW	Bcin05g02540	Bcin05g02540	intron	NA
chr5_933591	chr5	5	933591	Bcin05g02540	0	synonymous	synonymous_variant	LOW	Bcin05g02540	Bcin05g02540	CDS	NA
chr5_945737	chr5	5	945737	Bcin05g02590	115	Intergenic	upstream	LOW	Bcin05g02590	NA	NA	NA
chr5_982552	chr5	5	982552	Bcin05g02690	554	Intergenic	upstream	LOW	NA	NA	NA	NA
chr5_984257	chr5	5	984257	Bcin05g02700	0	synonymous	synonymous_variant	LOW	Bcin05g02700	Bcin05g02700	CDS	NA
chr5_985003	chr5	5	985003	Bcin05g02700	0	missense	missense_variant	MODERATE	Bcin05g02700	Bcin05g02700	CDS	NA
chr5_985109	chr5	5	985109	Bcin05g02700	0	synonymous	synonymous_variant	LOW	Bcin05g02700	Bcin05g02700	CDS	NA
chr5_985465	chr5	5	985465	Bcin05g02700	0	missense	missense_variant	MODERATE	Bcin05g02700	Bcin05g02700	CDS	NA
chr5_986405	chr5	5	986405	Bcin05g02700	495	Intergenic	upstream	LOW	Bcin05g02700	NA	NA	NA
chr5_986419	chr5	5	986419	Bcin05g02700	509	Intergenic	upstream	LOW	NA	NA	NA	NA
chr5_988104	chr5	5	988104	Bcin05g02710	0	missense	missense_variant	MODERATE	Bcin05g02710	Bcin05g02710	CDS	NA
chr5_989013	chr5	5	989013	Bcin05g02710	213	Intergenic	upstream	LOW	Bcin05g02710	NA	NA	NA
chr5_989014	chr5	5	989014	Bcin05g02710	214	Intergenic	upstream	LOW	Bcin05g02710	NA	NA	NA
chr5_989470	chr5	5	989470	Bcin05g02720	0	synonymous	synonymous_variant	LOW	Bcin05g02720	Bcin05g02720	CDS	NA
chr5_991725	chr5	5	991725	Bcin05g02720	282	Intergenic	upstream	LOW	Bcin05g02720	NA	NA	NA
chr5_995707	chr5	5	995707	Bcin05g02750	568	Intergenic	upstream	LOW	NA	NA	NA	NA
chr5_996113	chr5	5	996113	Bcin05g02750	162	Intergenic	upstream	LOW	Bcin05g02750	NA	NA	NA
chr5_996667	chr5	5	996667	Bcin05g02750	0	synonymous	synonymous_variant	LOW	Bcin05g02750	Bcin05g02750	CDS	NA
chr5_996673	chr5	5	996673	Bcin05g02750	0	synonymous	synonymous_variant	LOW	Bcin05g02750	Bcin05g02750	CDS	NA
chr5_996814	chr5	5	996814	Bcin05g02750	0	stop_gained	stop_gained	HIGH	Bcin05g02750	Bcin05g02750	CDS	NA
chr5_996970	chr5	5	996970	Bcin05g02750	0	synonymous	synonymous_variant	LOW	Bcin05g02750	Bcin05g02750	CDS	NA
chr5_997140	chr5	5	997140	Bcin05g02750	167	Intergenic	upstream	LOW	Bcin05g02750	NA	NA	NA
chr5_997352	chr5	5	997352	Bcin05g02750	379	Intergenic	upstream	LOW	Bcin05g02750	NA	NA	NA
chr5_997495	chr5	5	997495	Bcin05g02750	522	Intergenic	upstream	LOW	NA	NA	NA	NA
chr5_998132	chr5	5	998132	Bcin05g02760	111	Intergenic	upstream	LOW	Bcin05g02760	NA	NA	NA
chr5_998399	chr5	5	998399	Bcin05g02760	0	missense	missense_variant	MODERATE	Bcin05g02760	Bcin05g02760	CDS	NA
chr5_998782	chr5	5	998782	Bcin05g02760	0	synonymous	synonymous_variant	LOW	Bcin05g02760	Bcin05g02760	CDS	NA
chr5_998815	chr5	5	998815	Bcin05g02760	0	synonymous	synonymous_variant	LOW	Bcin05g02760	Bcin05g02760	CDS	NA
chr6_1008222	chr6	6	1008222	Bcin06g02920	1980	Intergenic	upstream	LOW	NA	NA	NA	NA
chr6_1016287	chr6	6	1016287	Bcin06g02930	192	Intergenic	upstream	LOW	Bcin06g02930	NA	NA	NA
chr6_1023349	chr6	6	1023349	Bcin06g02940	124	Intergenic	upstream	LOW	Bcin06g02940	NA	NA	NA
chr6_1144497	chr6	6	1144497	Bcin06g03270	817	Intergenic	upstream	LOW	NA	NA	NA	NA
chr6_1144507	chr6	6	1144507	Bcin06g03270	807	Intergenic	upstream	LOW	NA	NA	NA	NA
chr6_1146966	chr6	6	1146966	Bcin06g03280	0	synonymous	synonymous_variant	LOW	Bcin06g03280	Bcin06g03280	CDS	NA
chr6_1161198	chr6	6	1161198	Bcin06g03310	1625	Intergenic	downstream	LOW	NA	NA	NA	NA
chr6_1183530	chr6	6	1183530	Bcin06g03380	751	Intergenic	upstream	LOW	NA	NA	NA	NA
chr6_1183533	chr6	6	1183533	Bcin06g03380	754	Intergenic	upstream	LOW	NA	NA	NA	NA
chr6_1183546	chr6	6	1183546	Bcin06g03380	767	Intergenic	upstream	LOW	NA	NA	NA	NA
chr6_1183550	chr6	6	1183550	Bcin06g03380	771	Intergenic	upstream	LOW	NA	NA	NA	NA
chr6_1187829	chr6	6	1187829	Bcin06g03400	600	Intergenic	upstream	LOW	NA	NA	NA	NA
chr6_1204054	chr6	6	1204054	Bcin06g03440	1422	Intergenic	downstream	LOW	NA	NA	NA	NA
chr6_1204926	chr6	6	1204926	Bcin06g03450	1515	Intergenic	upstream	LOW	NA	NA	NA	NA
chr6_1233174	chr6	6	1233174	Bcin06g03510	1195	Intergenic	downstream	LOW	NA	NA	NA	NA
chr6_1233194	chr6	6	1233194	Bcin06g03510	1215	Intergenic	downstream	LOW	NA	NA	NA	NA
chr6_1233246	chr6	6	1233246	Bcin06g03510	1267	Intergenic	downstream	LOW	NA	NA	NA	NA
chr6_1234006	chr6	6	1234006	Bcin06g03510	2027	Intergenic	downstream	LOW	NA	NA	NA	NA
chr6_1270908	chr6	6	1270908	Bcin06g03620	0	missense	missense_variant	MODERATE	Bcin06g03620	Bcin06g03620	CDS	NA
chr6_1334738	chr6	6	1334738	Bcin06g03860	189	Intergenic	upstream	LOW	Bcin06g03860	NA	NA	NA
chr6_1334743	chr6	6	1334743	Bcin06g03860	194	Intergenic	upstream	LOW	Bcin06g03860	NA	NA	NA
chr6_1336679	chr6	6	1336679	Bcin06g03870	247	Intergenic	upstream	LOW	Bcin06g03870	NA	NA	NA
chr6_1336680	chr6	6	1336680	Bcin06g03870	248	Intergenic	upstream	LOW	Bcin06g03870	NA	NA	NA
chr6_1336689	chr6	6	1336689	Bcin06g03870	257	Intergenic	upstream	LOW	Bcin06g03870	NA	NA	NA
chr6_1552341	chr6	6	1552341	Bcin06g04550	1713	Intergenic	upstream	LOW	NA	NA	NA	NA
chr6_1552422	chr6	6	1552422	Bcin06g04550	1794	Intergenic	upstream	LOW	NA	NA	NA	NA
chr6_1552495	chr6	6	1552495	Bcin06g04560	1757	Intergenic	upstream	LOW	NA	NA	NA	NA
chr6_1552741	chr6	6	1552741	Bcin06g04560	1511	Intergenic	upstream	LOW	NA	NA	NA	NA
chr6_1552885	chr6	6	1552885	Bcin06g04560	1367	Intergenic	upstream	LOW	NA	NA	NA	NA
chr6_1553063	chr6	6	1553063	Bcin06g04560	1189	Intergenic	upstream	LOW	NA	NA	NA	NA
chr6_1553257	chr6	6	1553257	Bcin06g04560	995	Intergenic	upstream	LOW	NA	NA	NA	NA
chr6_1553793	chr6	6	1553793	Bcin06g04560	459	Intergenic	upstream	LOW	Bcin06g04560	NA	NA	NA
chr6_1553799	chr6	6	1553799	Bcin06g04560	453	Intergenic	upstream	LOW	Bcin06g04560	NA	NA	NA
chr6_1553822	chr6	6	1553822	Bcin06g04560	430	Intergenic	upstream	LOW	Bcin06g04560	NA	NA	NA
chr6_1554072	chr6	6	1554072	Bcin06g04560	180	Intergenic	upstream	LOW	Bcin06g04560	NA	NA	NA
chr6_1554223	chr6	6	1554223	Bcin06g04560	29	Intergenic	upstream	LOW	Bcin06g04560	NA	NA	NA
chr6_1554249	chr6	6	1554249	Bcin06g04560	3	Intergenic	upstream	LOW	Bcin06g04560	NA	NA	NA
chr6_1554277	chr6	6	1554277	Bcin06g04560	0	missense	missense_variant	MODERATE	Bcin06g04560	Bcin06g04560	CDS	NA
chr6_1554342	chr6	6	1554342	Bcin06g04560	0	synonymous	synonymous_variant	LOW	Bcin06g04560	Bcin06g04560	CDS	NA
chr6_1554395	chr6	6	1554395	Bcin06g04560	0	synonymous	synonymous_variant	LOW	Bcin06g04560	Bcin06g04560	CDS	NA
chr6_1554437	chr6	6	1554437	Bcin06g04560	0	synonymous	synonymous_variant	LOW	Bcin06g04560	Bcin06g04560	CDS	NA
chr6_1554491	chr6	6	1554491	Bcin06g04560	0	synonymous	synonymous_variant	LOW	Bcin06g04560	Bcin06g04560	CDS	NA
chr6_1555035	chr6	6	1555035	Bcin06g04560	0	missense	missense_variant	MODERATE	Bcin06g04560	Bcin06g04560	CDS	NA
chr6_1555306	chr6	6	1555306	Bcin06g04560	0	intron	downstream	LOW	Bcin06g04560	Bcin06g04560	intron	NA
chr6_1555330	chr6	6	1555330	Bcin06g04560	0	splice&intron	splice_region_variant&intron_variant	LOW	Bcin06g04560	Bcin06g04560	intron	NA
chr6_1556239	chr6	6	1556239	Bcin06g04560	52	Intergenic	downstream	LOW	Bcin06g04560	NA	NA	NA
chr6_1570598	chr6	6	1570598	Bcin06g04610	1586	Intergenic	upstream	LOW	NA	NA	NA	NA
chr6_1570995	chr6	6	1570995	Bcin06g04620	1418	Intergenic	upstream	LOW	NA	NA	NA	NA
chr6_1570996	chr6	6	1570996	Bcin06g04620	1417	Intergenic	upstream	LOW	NA	NA	NA	NA
chr6_1571011	chr6	6	1571011	Bcin06g04620	1402	Intergenic	upstream	LOW	NA	NA	NA	NA
chr6_158219	chr6	6	158219	Bcin06g00360	70	Intergenic	upstream	LOW	Bcin06g00360	NA	NA	NA
chr6_1583419	chr6	6	1583419	Bcin06g04640	0	synonymous	synonymous_variant	LOW	Bcin06g04640	Bcin06g04640	CDS	NA
chr6_161579	chr6	6	161579	Bcin06g00360	0	synonymous	synonymous_variant	LOW	Bcin06g00360	Bcin06g00360	CDS	NA
chr6_1724156	chr6	6	1724156	Bcin06g05070	51	Intergenic	upstream	LOW	Bcin06g05070	NA	NA	NA
chr6_1724989	chr6	6	1724989	Bcin06g05070	58	Intergenic	upstream	LOW	Bcin06g05070	NA	NA	NA
chr6_1725044	chr6	6	1725044	Bcin06g05070	113	Intergenic	upstream	LOW	Bcin06g05070	NA	NA	NA
chr6_1728687	chr6	6	1728687	Bcin06g05080	0	missense	missense_variant	MODERATE	Bcin06g05080	Bcin06g05080	CDS	NA
chr6_1728892	chr6	6	1728892	Bcin06g05080	0	synonymous	synonymous_variant	LOW	Bcin06g05080	Bcin06g05080	CDS	NA
chr6_1730702	chr6	6	1730702	Bcin06g05090	0	synonymous	synonymous_variant	LOW	Bcin06g05090	Bcin06g05090	CDS	NA
chr6_1730836	chr6	6	1730836	Bcin06g05090	0	missense	missense_variant	MODERATE	Bcin06g05090	Bcin06g05090	CDS	NA
chr6_1730840	chr6	6	1730840	Bcin06g05090	0	synonymous	synonymous_variant	LOW	Bcin06g05090	Bcin06g05090	CDS	NA
chr6_1730843	chr6	6	1730843	Bcin06g05090	0	synonymous	synonymous_variant	LOW	Bcin06g05090	Bcin06g05090	CDS	NA
chr6_1733442	chr6	6	1733442	Bcin06g05100	0	missense	missense_variant	MODERATE	Bcin06g05100	Bcin06g05100	CDS	NA
chr6_1733448	chr6	6	1733448	Bcin06g05100	0	missense	missense_variant	MODERATE	Bcin06g05100	Bcin06g05100	CDS	NA
chr6_1733739	chr6	6	1733739	Bcin06g05110	1701	Intergenic	upstream	LOW	NA	NA	NA	NA
chr6_1734038	chr6	6	1734038	Bcin06g05100	0	synonymous	synonymous_variant	LOW	Bcin06g05100	Bcin06g05100	CDS	NA
chr6_1734296	chr6	6	1734296	Bcin06g05100	0	stop_gained	stop_gained	HIGH	Bcin06g05100	Bcin06g05100	CDS	NA
chr6_1735015	chr6	6	1735015	Bcin06g05100	271	Intergenic	upstream	LOW	Bcin06g05100	NA	NA	NA
chr6_1736203	chr6	6	1736203	Bcin06g05110	0	synonymous	synonymous_variant	LOW	Bcin06g05110	Bcin06g05110	CDS	NA
chr6_1737076	chr6	6	1737076	Bcin06g05120	367	Intergenic	upstream	LOW	Bcin06g05120	NA	NA	NA
chr6_1737100	chr6	6	1737100	Bcin06g05120	343	Intergenic	upstream	LOW	Bcin06g05120	NA	NA	NA
chr6_1784003	chr6	6	1784003	Bcin06g05230-Bcin06g05240	NA	intergenic	intergenic_region	LOW	NA	NA	NA	NA
chr6_1786147	chr6	6	1786147	Bcin06g05240	4475	Intergenic	upstream	LOW	NA	NA	NA	NA
chr6_1786278	chr6	6	1786278	Bcin06g05240	4344	Intergenic	upstream	LOW	NA	NA	NA	NA
chr6_1787821	chr6	6	1787821	Bcin06g05240	2801	Intergenic	upstream	LOW	NA	NA	NA	NA
chr6_180713	chr6	6	180713	Bcin06g00410	624	TE	upstream	LOW	NA	NA	NA	TE_BLRtx_Copia-1_VA-I
chr6_180966	chr6	6	180966	Bcin06g00410	371	Intergenic	upstream	LOW	Bcin06g00410	NA	NA	NA
chr6_1811176	chr6	6	1811176	Bcin06g05290	98	Intergenic	upstream	LOW	Bcin06g05290	NA	NA	NA
chr6_1811337	chr6	6	1811337	Bcin06g05290	259	Intergenic	upstream	LOW	Bcin06g05290	NA	NA	NA
chr6_1811381	chr6	6	1811381	Bcin06g05290	303	Intergenic	upstream	LOW	Bcin06g05290	NA	NA	NA
chr6_1811670	chr6	6	1811670	Bcin06g05300	380	Intergenic	upstream	LOW	Bcin06g05300	NA	NA	NA
chr6_1811783	chr6	6	1811783	Bcin06g05300	267	Intergenic	upstream	LOW	Bcin06g05300	NA	NA	NA
chr6_1817274	chr6	6	1817274	Bcin06g05310	0	intron	downstream	LOW	Bcin06g05310	Bcin06g05310	intron	NA
chr6_1818488	chr6	6	1818488	Bcin06g05310	451	Intergenic	upstream	LOW	Bcin06g05310	NA	NA	NA
chr6_1821332	chr6	6	1821332	Bcin06g05320	748	Intergenic	upstream	LOW	NA	NA	NA	NA
chr6_1821362	chr6	6	1821362	Bcin06g05320	778	Intergenic	upstream	LOW	NA	NA	NA	NA
chr6_1821643	chr6	6	1821643	Bcin06g05320	1059	Intergenic	upstream	LOW	NA	NA	NA	NA
chr6_1822448	chr6	6	1822448	Bcin06g05330	341	Intergenic	upstream	LOW	Bcin06g05330	NA	NA	NA
chr6_1822860	chr6	6	1822860	Bcin06g05330	0	synonymous	synonymous_variant	LOW	Bcin06g05330	Bcin06g05330	CDS	NA
chr6_182351	chr6	6	182351	Bcin06g00410	0	missense	missense_variant	MODERATE	Bcin06g00410	Bcin06g00410	CDS	NA
chr6_182467	chr6	6	182467	Bcin06g00410	0	synonymous	synonymous_variant	LOW	Bcin06g00410	Bcin06g00410	CDS	NA
chr6_1826240	chr6	6	1826240	Bcin06g05350	0	synonymous	synonymous_variant	LOW	Bcin06g05350	Bcin06g05350	CDS	NA
chr6_1826388	chr6	6	1826388	Bcin06g05350	0	intron	upstream	LOW	Bcin06g05350	Bcin06g05350	intron	NA
chr6_183795	chr6	6	183795	Bcin06g00410	914	Intergenic	downstream	LOW	NA	NA	NA	NA
chr6_1875501	chr6	6	1875501	Bcin06g05480	792	Intergenic	upstream	LOW	NA	NA	NA	NA
chr6_1882550	chr6	6	1882550	Bcin06g05500	516	Intergenic	upstream	LOW	NA	NA	NA	NA
chr6_1895341	chr6	6	1895341	Bcin06g05530	1361	Intergenic	upstream	LOW	NA	NA	NA	NA
chr6_1895396	chr6	6	1895396	Bcin06g05530	1416	Intergenic	upstream	LOW	NA	NA	NA	NA
chr6_1895410	chr6	6	1895410	Bcin06g05530	1430	Intergenic	upstream	LOW	NA	NA	NA	NA
chr6_2063461	chr6	6	2063461	Bcin06g05910	565	Intergenic	upstream	LOW	NA	NA	NA	NA
chr6_20739	chr6	6	20739	Bcin06g00022	62	Intergenic	upstream	LOW	Bcin06g00022	NA	NA	NA
chr6_2247737	chr6	6	2247737	Bcin06g06420	383	Intergenic	upstream	LOW	Bcin06g06420	NA	NA	NA
chr6_2252749	chr6	6	2252749	Bcin06g06430	0	synonymous	synonymous_variant	LOW	Bcin06g06430	Bcin06g06430	CDS	NA
chr6_22674	chr6	6	22674	Bcin06g00024	227	Intergenic	upstream	LOW	Bcin06g00024	NA	NA	NA
chr6_22747	chr6	6	22747	Bcin06g00024	154	Intergenic	upstream	LOW	Bcin06g00024	NA	NA	NA
chr6_22889	chr6	6	22889	Bcin06g00024	12	Intergenic	upstream	LOW	Bcin06g00024	NA	NA	NA
chr6_2290667	chr6	6	2290667	Bcin06g06520	0	missense	missense_variant	MODERATE	Bcin06g06520	Bcin06g06520	CDS	NA
chr6_2290670	chr6	6	2290670	Bcin06g06520	0	synonymous	synonymous_variant	LOW	Bcin06g06520	Bcin06g06520	CDS	NA
chr6_22911	chr6	6	22911	Bcin06g00024	0	missense	missense_variant	MODERATE	Bcin06g00024	Bcin06g00024	CDS	NA
chr6_22930	chr6	6	22930	Bcin06g00024	0	synonymous	synonymous_variant	LOW	Bcin06g00024	Bcin06g00024	CDS	NA
chr6_2319938	chr6	6	2319938	Bcin06g06630	298	Intergenic	upstream	LOW	Bcin06g06630	NA	NA	NA
chr6_2319940	chr6	6	2319940	Bcin06g06630	296	Intergenic	upstream	LOW	Bcin06g06630	NA	NA	NA
chr6_2353244	chr6	6	2353244	Bcin06g06720	1023	Intergenic	upstream	LOW	NA	NA	NA	NA
chr6_23884	chr6	6	23884	Bcin06g00024	126	Intergenic	upstream	LOW	Bcin06g00024	NA	NA	NA
chr6_2412186	chr6	6	2412186	Bcin06g06910	1244	Intergenic	downstream	LOW	NA	NA	NA	NA
chr6_2412228	chr6	6	2412228	Bcin06g06910	1202	Intergenic	downstream	LOW	NA	NA	NA	NA
chr6_2412256	chr6	6	2412256	Bcin06g06910	1174	Intergenic	downstream	LOW	NA	NA	NA	NA
chr6_2412293	chr6	6	2412293	Bcin06g06910	1137	Intergenic	downstream	LOW	NA	NA	NA	NA
chr6_2412295	chr6	6	2412295	Bcin06g06910	1135	Intergenic	downstream	LOW	NA	NA	NA	NA
chr6_2412297	chr6	6	2412297	Bcin06g06910	1133	Intergenic	downstream	LOW	NA	NA	NA	NA
chr6_2412362	chr6	6	2412362	Bcin06g06910	1068	Intergenic	downstream	LOW	NA	NA	NA	NA
chr6_2425847	chr6	6	2425847	Bcin06g06930	1079	Intergenic	upstream	LOW	NA	NA	NA	NA
chr6_2425872	chr6	6	2425872	Bcin06g06930	1104	Intergenic	upstream	LOW	NA	NA	NA	NA
chr6_2429465	chr6	6	2429465	Bcin06g06950	351	Intergenic	upstream	LOW	Bcin06g06950	NA	NA	NA
chr6_24757	chr6	6	24757	Bcin06g00026	0	intron	upstream	LOW	Bcin06g00026	Bcin06g00026	intron	NA
chr6_2511305	chr6	6	2511305	Bcin06g07040	133	Intergenic	upstream	LOW	Bcin06g07040	NA	NA	NA
chr6_2511342	chr6	6	2511342	Bcin06g07040	170	Intergenic	upstream	LOW	Bcin06g07040	NA	NA	NA
chr6_2511345	chr6	6	2511345	Bcin06g07040	173	Intergenic	upstream	LOW	Bcin06g07040	NA	NA	NA
chr6_2511417	chr6	6	2511417	Bcin06g07040	245	Intergenic	upstream	LOW	Bcin06g07040	NA	NA	NA
chr6_2516640	chr6	6	2516640	Bcin06g07070	0	synonymous	synonymous_variant	LOW	Bcin06g07070	Bcin06g07070	CDS	NA
chr6_2530031	chr6	6	2530031	Bcin06g07120	22	Intergenic	upstream	LOW	Bcin06g07120	NA	NA	NA
chr6_2530896	chr6	6	2530896	Bcin06g07120	887	Intergenic	upstream	LOW	NA	NA	NA	NA
chr6_2539846	chr6	6	2539846	Bcin06g07160	175	Intergenic	upstream	LOW	Bcin06g07160	NA	NA	NA
chr6_2540508	chr6	6	2540508	Bcin06g07170	224	Intergenic	upstream	LOW	Bcin06g07170	NA	NA	NA
chr6_27802	chr6	6	27802	Bcin06g00028	0	missense	missense_variant	MODERATE	Bcin06g00028	Bcin06g00028	CDS	NA
chr6_304112	chr6	6	304112	Bcin06g00750	813	Intergenic	upstream	LOW	NA	NA	NA	NA
chr6_305485	chr6	6	305485	Bcin06g00760	802	Intergenic	upstream	LOW	NA	NA	NA	NA
chr6_305497	chr6	6	305497	Bcin06g00760	790	Intergenic	upstream	LOW	NA	NA	NA	NA
chr6_331396	chr6	6	331396	Bcin06g00840	38	Intergenic	upstream	LOW	Bcin06g00840	NA	NA	NA
chr6_338798	chr6	6	338798	Bcin06g00880	147	Intergenic	downstream	LOW	Bcin06g00880	NA	NA	NA
chr6_339059	chr6	6	339059	Bcin06g00880	0	splice&intron	splice_region_variant&intron_variant	LOW	Bcin06g00880	Bcin06g00880	intron	NA
chr6_339191	chr6	6	339191	Bcin06g00880	0	missense	missense_variant	MODERATE	Bcin06g00880	Bcin06g00880	CDS	NA
chr6_340542	chr6	6	340542	Bcin06g00890	249	Intergenic	upstream	LOW	Bcin06g00890	NA	NA	NA
chr6_351637	chr6	6	351637	Bcin06g00940	7	Intergenic	upstream	LOW	Bcin06g00940	NA	NA	NA
chr6_442206	chr6	6	442206	Bcin06g01210	0	missense	missense_variant	MODERATE	Bcin06g01210	Bcin06g01210	CDS	NA
chr6_454583	chr6	6	454583	Bcin06g01250	55	Intergenic	upstream	LOW	Bcin06g01250	NA	NA	NA
chr6_454586	chr6	6	454586	Bcin06g01250	52	Intergenic	upstream	LOW	Bcin06g01250	NA	NA	NA
chr6_489316	chr6	6	489316	Bcin06g01360	1004	Intergenic	upstream	LOW	NA	NA	NA	NA
chr6_489422	chr6	6	489422	Bcin06g01360	1110	Intergenic	upstream	LOW	NA	NA	NA	NA
chr6_490511	chr6	6	490511	Bcin06g01370	1116	Intergenic	upstream	LOW	NA	NA	NA	NA
chr6_564246	chr6	6	564246	EFBcG00000013239	1043	Intergenic	upstream	LOW	NA	NA	NA	NA
chr6_564260	chr6	6	564260	EFBcG00000013239	1057	Intergenic	upstream	LOW	NA	NA	NA	NA
chr6_565784	chr6	6	565784	tR-Ile	1764	Intergenic	upstream	LOW	NA	NA	NA	NA
chr6_565788	chr6	6	565788	tR-Ile	1760	Intergenic	upstream	LOW	NA	NA	NA	NA
chr6_565836	chr6	6	565836	tR-Ile	1712	Intergenic	upstream	LOW	NA	NA	NA	NA
chr6_576825	chr6	6	576825	Bcin06g01600	0	intron	upstream	LOW	Bcin06g01600	Bcin06g01600	intron	NA
chr6_596701	chr6	6	596701	Bcin06g01670	109	Intergenic	upstream	LOW	Bcin06g01670	NA	NA	NA
chr6_614764	chr6	6	614764	Bcin06g01730	342	Intergenic	upstream	LOW	Bcin06g01730	NA	NA	NA
chr6_765848	chr6	6	765848	Bcin06g02180	960	Intergenic	upstream	LOW	NA	NA	NA	NA
chr6_765950	chr6	6	765950	Bcin06g02180	858	Intergenic	upstream	LOW	NA	NA	NA	NA
chr6_765963	chr6	6	765963	Bcin06g02180	845	Intergenic	upstream	LOW	NA	NA	NA	NA
chr6_766202	chr6	6	766202	Bcin06g02180	606	Intergenic	upstream	LOW	NA	NA	NA	NA
chr6_766261	chr6	6	766261	Bcin06g02180	547	Intergenic	upstream	LOW	NA	NA	NA	NA
chr6_766361	chr6	6	766361	Bcin06g02180	447	Intergenic	upstream	LOW	Bcin06g02180	NA	NA	NA
chr6_766370	chr6	6	766370	Bcin06g02180	438	Intergenic	upstream	LOW	Bcin06g02180	NA	NA	NA
chr6_766376	chr6	6	766376	Bcin06g02180	432	Intergenic	upstream	LOW	Bcin06g02180	NA	NA	NA
chr6_769000	chr6	6	769000	Bcin06g02190	0	synonymous	synonymous_variant	LOW	Bcin06g02190	Bcin06g02190	CDS	NA
chr6_769105	chr6	6	769105	Bcin06g02190	0	synonymous	synonymous_variant	LOW	Bcin06g02190	Bcin06g02190	CDS	NA
chr6_769252	chr6	6	769252	Bcin06g02190	0	synonymous	synonymous_variant	LOW	Bcin06g02190	Bcin06g02190	CDS	NA
chr6_769338	chr6	6	769338	Bcin06g02190	0	intron	upstream	LOW	Bcin06g02190	Bcin06g02190	intron	NA
chr6_775780	chr6	6	775780	EFBcG00000013171	274	Intergenic	upstream	LOW	EFBcG00000013171	NA	NA	NA
chr6_777582	chr6	6	777582	Bcin06g02210	171	Intergenic	downstream	LOW	Bcin06g02210	NA	NA	NA
chr6_793207	chr6	6	793207	Bcin06g02250	1538	Intergenic	upstream	LOW	NA	NA	NA	NA
chr6_868640	chr6	6	868640	Bcin06g02510	0	intron	upstream	LOW	Bcin06g02510	Bcin06g02510	intron	NA
chr6_874071	chr6	6	874071	Bcin06g02530	442	Intergenic	upstream	LOW	Bcin06g02530	NA	NA	NA
chr6_934763	chr6	6	934763	Bcin06g02740	0	missense	missense_variant	MODERATE	Bcin06g02740	Bcin06g02740	CDS	NA
chr6_934805	chr6	6	934805	Bcin06g02740	0	synonymous	synonymous_variant	LOW	Bcin06g02740	Bcin06g02740	CDS	NA
chr6_934892	chr6	6	934892	Bcin06g02740	52	Intergenic	upstream	LOW	Bcin06g02740	NA	NA	NA
chr7_1010182	chr7	7	1010182	Bcin07g02750	379	Intergenic	upstream	LOW	Bcin07g02750	NA	NA	NA
chr7_1075411	chr7	7	1075411	Bcin07g02950	704	Intergenic	upstream	LOW	NA	NA	NA	NA
chr7_1883553	chr7	7	1883553	Bcin07g05000	0	splice&intron	splice_region_variant&intron_variant	LOW	Bcin07g05000	Bcin07g05000	intron	NA
chr7_1883564	chr7	7	1883564	Bcin07g05000	0	synonymous	synonymous_variant	LOW	Bcin07g05000	Bcin07g05000	CDS	NA
chr7_1883639	chr7	7	1883639	Bcin07g05000	0	synonymous	synonymous_variant	LOW	Bcin07g05000	Bcin07g05000	CDS	NA
chr7_1906933	chr7	7	1906933	Bcin07g05100	0	synonymous	synonymous_variant	LOW	Bcin07g05100	Bcin07g05100	CDS	NA
chr7_1968774	chr7	7	1968774	Bcin07g05310	1150	Intergenic	upstream	LOW	NA	NA	NA	NA
chr7_1989328	chr7	7	1989328	Bcin07g05370	25	Intergenic	upstream	LOW	Bcin07g05370	NA	NA	NA
chr7_1989340	chr7	7	1989340	Bcin07g05370	13	Intergenic	upstream	LOW	Bcin07g05370	NA	NA	NA
chr7_1991632	chr7	7	1991632	Bcin07g05380	82	Intergenic	upstream	LOW	Bcin07g05380	NA	NA	NA
chr7_1993423	chr7	7	1993423	Bcin07g05400	822	Intergenic	upstream	LOW	NA	NA	NA	NA
chr7_1993463	chr7	7	1993463	Bcin07g05400	782	Intergenic	upstream	LOW	NA	NA	NA	NA
chr7_2009486	chr7	7	2009486	Bcin07g05460	0	missense	missense_variant	MODERATE	Bcin07g05460	Bcin07g05460	CDS	NA
chr7_2084119	chr7	7	2084119	Bcin07g05630	0	intron	upstream	LOW	Bcin07g05630	Bcin07g05630	intron	NA
chr7_2090684	chr7	7	2090684	Bcin07g05650	0	synonymous	synonymous_variant	LOW	Bcin07g05650	Bcin07g05650	CDS	NA
chr7_2117603	chr7	7	2117603	Bcin07g05720	1154	Intergenic	downstream	LOW	NA	NA	NA	NA
chr7_2123172	chr7	7	2123172	Bcin07g05730	2247	Intergenic	upstream	LOW	NA	NA	NA	NA
chr7_2123322	chr7	7	2123322	Bcin07g05740	2284	Intergenic	upstream	LOW	NA	NA	NA	NA
chr7_2123334	chr7	7	2123334	Bcin07g05740	2272	Intergenic	upstream	LOW	NA	NA	NA	NA
chr7_2123344	chr7	7	2123344	Bcin07g05740	2262	Intergenic	upstream	LOW	NA	NA	NA	NA
chr7_2123359	chr7	7	2123359	Bcin07g05740	2247	Intergenic	upstream	LOW	NA	NA	NA	NA
chr7_2123975	chr7	7	2123975	Bcin07g05740	1631	Intergenic	upstream	LOW	NA	NA	NA	NA
chr7_2123995	chr7	7	2123995	Bcin07g05740	1611	Intergenic	upstream	LOW	NA	NA	NA	NA
chr7_2137428	chr7	7	2137428	Bcin07g05790	668	Intergenic	downstream	LOW	NA	NA	NA	NA
chr7_2138939	chr7	7	2138939	Bcin07g05790	2179	Intergenic	downstream	LOW	NA	NA	NA	NA
chr7_2203863	chr7	7	2203863	Bcin07g05960	2648	Intergenic	upstream	LOW	NA	NA	NA	NA
chr7_2241358	chr7	7	2241358	Bcin07g06090	244	Intergenic	upstream	LOW	Bcin07g06090	NA	NA	NA
chr7_2241361	chr7	7	2241361	Bcin07g06090	241	Intergenic	upstream	LOW	Bcin07g06090	NA	NA	NA
chr7_2241372	chr7	7	2241372	Bcin07g06090	230	Intergenic	upstream	LOW	Bcin07g06090	NA	NA	NA
chr7_2258157	chr7	7	2258157	Bcin07g06140	159	Intergenic	upstream	LOW	Bcin07g06140	NA	NA	NA
chr7_2258477	chr7	7	2258477	Bcin07g06140	479	Intergenic	upstream	LOW	Bcin07g06140	NA	NA	NA
chr7_2311882	chr7	7	2311882	Bcin07g06280	770	Intergenic	downstream	LOW	NA	NA	NA	NA
chr7_2313091	chr7	7	2313091	Bcin07g06280	1979	Intergenic	downstream	LOW	NA	NA	NA	NA
chr7_2315687	chr7	7	2315687	Bcin07g06290	2446	Intergenic	upstream	LOW	NA	NA	NA	NA
chr7_2386271	chr7	7	2386271	Bcin07g06470	66	Intergenic	upstream	LOW	Bcin07g06470	NA	NA	NA
chr7_2386279	chr7	7	2386279	Bcin07g06470	58	Intergenic	upstream	LOW	Bcin07g06470	NA	NA	NA
chr7_2589917	chr7	7	2589917	Bcin07g06990	0	missense	missense_variant	MODERATE	Bcin07g06990	Bcin07g06990	CDS	NA
chr7_2593264	chr7	7	2593264	Bcin07g07010	0	synonymous	synonymous_variant	LOW	Bcin07g07010	Bcin07g07010	CDS	NA
chr7_334441	chr7	7	334441	Bcin07g00930	0	intron	downstream	LOW	Bcin07g00930	Bcin07g00930	intron	NA
chr7_334442	chr7	7	334442	Bcin07g00930	0	intron	downstream	LOW	Bcin07g00930	Bcin07g00930	intron	NA
chr7_652354	chr7	7	652354	Bcin07g01770	2658	Intergenic	upstream	LOW	NA	NA	NA	NA
chr7_654687	chr7	7	654687	Bcin07g01770	325	Intergenic	upstream	LOW	Bcin07g01770	NA	NA	NA
chr7_719532	chr7	7	719532	Bcin07g01920	0	synonymous	synonymous_variant	LOW	Bcin07g01920	Bcin07g01920	CDS	NA
chr7_719619	chr7	7	719619	Bcin07g01920	0	synonymous	synonymous_variant	LOW	Bcin07g01920	Bcin07g01920	CDS	NA
chr7_724131	chr7	7	724131	Bcin07g01930	713	Intergenic	downstream	LOW	NA	NA	NA	NA
chr7_726606	chr7	7	726606	Bcin07g01940	819	Intergenic	downstream	LOW	NA	NA	NA	NA
chr7_726615	chr7	7	726615	Bcin07g01940	810	Intergenic	downstream	LOW	NA	NA	NA	NA
chr7_799793	chr7	7	799793	Bcin07g02120	498	Intergenic	downstream	LOW	Bcin07g02120	NA	NA	NA
chr8_1005404	chr8	8	1005404	Bcin08g02630	1077	Intergenic	upstream	LOW	NA	NA	NA	NA
chr8_1006228	chr8	8	1006228	Bcin08g02630	253	Intergenic	upstream	LOW	Bcin08g02630	NA	NA	NA
chr8_1007777	chr8	8	1007777	Bcin08g02630	84	Intergenic	upstream	LOW	Bcin08g02630	NA	NA	NA
chr8_1007854	chr8	8	1007854	Bcin08g02630	161	Intergenic	upstream	LOW	Bcin08g02630	NA	NA	NA
chr8_1007934	chr8	8	1007934	Bcin08g02630	241	Intergenic	upstream	LOW	Bcin08g02630	NA	NA	NA
chr8_1007950	chr8	8	1007950	Bcin08g02630	257	Intergenic	upstream	LOW	Bcin08g02630	NA	NA	NA
chr8_1007991	chr8	8	1007991	Bcin08g02630	298	Intergenic	upstream	LOW	Bcin08g02630	NA	NA	NA
chr8_1008058	chr8	8	1008058	Bcin08g02630	365	Intergenic	upstream	LOW	Bcin08g02630	NA	NA	NA
chr8_1008982	chr8	8	1008982	Bcin08g02640	107	Intergenic	upstream	LOW	Bcin08g02640	NA	NA	NA
chr8_1008988	chr8	8	1008988	Bcin08g02640	113	Intergenic	upstream	LOW	Bcin08g02640	NA	NA	NA
chr8_1145651	chr8	8	1145651	Bcin08g03000	1050	Intergenic	downstream	LOW	NA	NA	NA	NA
chr8_1180119	chr8	8	1180119	tR-Arg	134	Intergenic	upstream	LOW	tR-Arg	NA	NA	NA
chr8_1180226	chr8	8	1180226	tR-Arg	27	Intergenic	upstream	LOW	tR-Arg	NA	NA	NA
chr8_1212490	chr8	8	1212490	Bcin08g03130	1241	Intergenic	upstream	LOW	NA	NA	NA	NA
chr8_1242768	chr8	8	1242768	Bcin08g03230	0	synonymous	synonymous_variant	LOW	Bcin08g03230	Bcin08g03230	CDS	NA
chr8_1242780	chr8	8	1242780	Bcin08g03230	0	synonymous	synonymous_variant	LOW	Bcin08g03230	Bcin08g03230	CDS	NA
chr8_1242826	chr8	8	1242826	Bcin08g03230	0	intron	upstream	LOW	Bcin08g03230	Bcin08g03230	intron	NA
chr8_1242837	chr8	8	1242837	Bcin08g03230	0	intron	upstream	LOW	Bcin08g03230	Bcin08g03230	intron	NA
chr8_1331863	chr8	8	1331863	Bcin08g03470	0	synonymous	synonymous_variant	LOW	Bcin08g03470	Bcin08g03470	CDS	NA
chr8_1368819	chr8	8	1368819	Bcin08g03540	1350	Intergenic	upstream	LOW	NA	NA	NA	NA
chr8_1383705	chr8	8	1383705	Bcin08g03590	1147	Intergenic	upstream	LOW	NA	NA	NA	NA
chr8_1383957	chr8	8	1383957	Bcin08g03590	895	Intergenic	upstream	LOW	NA	NA	NA	NA
chr8_1491185	chr8	8	1491185	Bcin08g03880	1541	TE	upstream	LOW	NA	NA	NA	TE_BLRtx_BOTY_I
chr8_1494243	chr8	8	1494243	Bcin08g03880	195	Intergenic	downstream	LOW	Bcin08g03880	NA	NA	NA
chr8_1504053	chr8	8	1504053	Bcin08g03900	0	intron	downstream	LOW	Bcin08g03900	Bcin08g03900	intron	NA
chr8_2020410	chr8	8	2020410	Bcin08g05350	0	synonymous	synonymous_variant	LOW	Bcin08g05350	Bcin08g05350	CDS	NA
chr8_2020446	chr8	8	2020446	Bcin08g05350	0	synonymous	synonymous_variant	LOW	Bcin08g05350	Bcin08g05350	CDS	NA
chr8_2020448	chr8	8	2020448	Bcin08g05350	0	missense	missense_variant	MODERATE	Bcin08g05350	Bcin08g05350	CDS	NA
chr8_2024196	chr8	8	2024196	Bcin08g05370	0	missense	missense_variant	MODERATE	Bcin08g05370	Bcin08g05370	CDS	NA
chr8_2024209	chr8	8	2024209	Bcin08g05370	0	synonymous	synonymous_variant	LOW	Bcin08g05370	Bcin08g05370	CDS	NA
chr8_2025716	chr8	8	2025716	Bcin08g05380	290	Intergenic	upstream	LOW	Bcin08g05380	NA	NA	NA
chr8_2077045	chr8	8	2077045	Bcin08g05500	1173	Intergenic	upstream	LOW	NA	NA	NA	NA
chr8_2078529	chr8	8	2078529	Bcin08g05510	770	Intergenic	upstream	LOW	NA	NA	NA	NA
chr8_2150161	chr8	8	2150161	Bcin08g05740	1246	Intergenic	upstream	LOW	NA	NA	NA	NA
chr8_2150187	chr8	8	2150187	Bcin08g05740	1220	Intergenic	upstream	LOW	NA	NA	NA	NA
chr8_2192444	chr8	8	2192444	Bcin08g05870-Bcin08g05880	NA	intergenic	intergenic_region	LOW	NA	NA	NA	NA
chr8_2243109	chr8	8	2243109	Bcin08g06010	101	Intergenic	upstream	LOW	Bcin08g06010	NA	NA	NA
chr8_2288941	chr8	8	2288941	Bcin08g06130	251	Intergenic	upstream	LOW	Bcin08g06130	NA	NA	NA
chr8_2294654	chr8	8	2294654	Bcin08g06150	0	synonymous	synonymous_variant	LOW	Bcin08g06150	Bcin08g06150	CDS	NA
chr8_2407401	chr8	8	2407401	Bcin08g06550	228	Intergenic	upstream	LOW	Bcin08g06550	NA	NA	NA
chr8_242192	chr8	8	242192	Bcin08g00520	562	Intergenic	upstream	LOW	NA	NA	NA	NA
chr8_354877	chr8	8	354877	Bcin08g00850	767	Intergenic	upstream	LOW	NA	NA	NA	NA
chr8_356096	chr8	8	356096	Bcin08g00860	0	missense	missense_variant	MODERATE	Bcin08g00860	Bcin08g00860	CDS	NA
chr8_356384	chr8	8	356384	Bcin08g00860	0	missense	missense_variant	MODERATE	Bcin08g00860	Bcin08g00860	CDS	NA
chr8_356411	chr8	8	356411	Bcin08g00860	0	missense	missense_variant	MODERATE	Bcin08g00860	Bcin08g00860	CDS	NA
chr8_358247	chr8	8	358247	Bcin08g00860	0	missense	missense_variant	MODERATE	Bcin08g00860	Bcin08g00860	CDS	NA
chr8_381234	chr8	8	381234	Bcin08g00930	1012	Intergenic	downstream	LOW	NA	NA	NA	NA
chr8_381251	chr8	8	381251	Bcin08g00930	995	Intergenic	downstream	LOW	NA	NA	NA	NA
chr8_393590	chr8	8	393590	Bcin08g00960	905	Intergenic	upstream	LOW	NA	NA	NA	NA
chr8_471554	chr8	8	471554	Bcin08g01160	1820	Intergenic	upstream	LOW	NA	NA	NA	NA
chr8_473115	chr8	8	473115	Bcin08g01170	894	Intergenic	upstream	LOW	NA	NA	NA	NA
chr8_862984	chr8	8	862984	Bcin08g02190	698	TE	upstream	LOW	NA	NA	NA	TE_BLRtx_Copia-1_BFB-I
chr8_978194	chr8	8	978194	Bcin08g02570	520	Intergenic	upstream	LOW	NA	NA	NA	NA
chr8_996958	chr8	8	996958	Bcin08g02610	346	Intergenic	upstream	LOW	Bcin08g02610	NA	NA	NA
chr9_1041201	chr9	9	1041201	Bcin09g02900	1052	Intergenic	upstream	LOW	NA	NA	NA	NA
chr9_1041212	chr9	9	1041212	Bcin09g02900	1041	Intergenic	upstream	LOW	NA	NA	NA	NA
chr9_1176018	chr9	9	1176018	Bcin09g03270	333	Intergenic	upstream	LOW	Bcin09g03270	NA	NA	NA
chr9_1176114	chr9	9	1176114	Bcin09g03270	429	Intergenic	upstream	LOW	Bcin09g03270	NA	NA	NA
chr9_1176415	chr9	9	1176415	Bcin09g03280	555	Intergenic	upstream	LOW	NA	NA	NA	NA
chr9_1184510	chr9	9	1184510	Bcin09g03300	0	missense	missense_variant	MODERATE	Bcin09g03300	Bcin09g03300	CDS	NA
chr9_1250085	chr9	9	1250085	Bcin09g03430	399	Intergenic	upstream	LOW	Bcin09g03430	NA	NA	NA
chr9_1257144	chr9	9	1257144	Bcin09g03450	0	synonymous	synonymous_variant	LOW	Bcin09g03450	Bcin09g03450	CDS	NA
chr9_1262727	chr9	9	1262727	Bcin09g03470	0	synonymous	synonymous_variant	LOW	Bcin09g03470	Bcin09g03470	CDS	NA
chr9_1309157	chr9	9	1309157	Bcin09g03670	28	Intergenic	upstream	LOW	Bcin09g03670	NA	NA	NA
chr9_1360433	chr9	9	1360433	Bcin09g03850	0	intron	downstream	LOW	Bcin09g03850	Bcin09g03850	intron	NA
chr9_1588312	chr9	9	1588312	Bcin09g04540	519	Intergenic	upstream	LOW	NA	NA	NA	NA
chr9_1602657	chr9	9	1602657	Bcin09g04560	1265	Intergenic	upstream	LOW	NA	NA	NA	NA
chr9_1602973	chr9	9	1602973	Bcin09g04560	949	Intergenic	upstream	LOW	NA	NA	NA	NA
chr9_1606343	chr9	9	1606343	Bcin09g04570	0	missense	missense_variant	MODERATE	Bcin09g04570	Bcin09g04570	CDS	NA
chr9_162729	chr9	9	162729	Bcin09g00410	122	Intergenic	downstream	LOW	Bcin09g00410	NA	NA	NA
chr9_1731834	chr9	9	1731834	Bcin09g04960	0	synonymous	synonymous_variant	LOW	Bcin09g04960	Bcin09g04960	CDS	NA
chr9_1780361	chr9	9	1780361	Bcin09g05100	150	Intergenic	upstream	LOW	Bcin09g05100	NA	NA	NA
chr9_1848595	chr9	9	1848595	Bcin09g05310	1273	Intergenic	upstream	LOW	NA	NA	NA	NA
chr9_1848596	chr9	9	1848596	Bcin09g05310	1272	Intergenic	upstream	LOW	NA	NA	NA	NA
chr9_1889243	chr9	9	1889243	Bcin09g05390	693	Intergenic	upstream	LOW	NA	NA	NA	NA
chr9_1956338	chr9	9	1956338	Bcin09g05610	242	Intergenic	upstream	LOW	Bcin09g05610	NA	NA	NA
chr9_1956704	chr9	9	1956704	Bcin09g05610	608	Intergenic	upstream	LOW	NA	NA	NA	NA
chr9_1956843	chr9	9	1956843	Bcin09g05610	747	Intergenic	upstream	LOW	NA	NA	NA	NA
chr9_1957077	chr9	9	1957077	Bcin09g05610	981	Intergenic	upstream	LOW	NA	NA	NA	NA
chr9_1957114	chr9	9	1957114	Bcin09g05610	1018	Intergenic	upstream	LOW	NA	NA	NA	NA
chr9_195807	chr9	9	195807	Bcin09g00500	212	Intergenic	upstream	LOW	Bcin09g00500	NA	NA	NA
chr9_1958198	chr9	9	1958198	Bcin09g05610	2102	Intergenic	upstream	LOW	NA	NA	NA	NA
chr9_195871	chr9	9	195871	Bcin09g00500	276	Intergenic	upstream	LOW	Bcin09g00500	NA	NA	NA
chr9_1958794	chr9	9	1958794	Bcin09g05610	2698	Intergenic	upstream	LOW	NA	NA	NA	NA
chr9_195891	chr9	9	195891	Bcin09g00500	296	Intergenic	upstream	LOW	Bcin09g00500	NA	NA	NA
chr9_195918	chr9	9	195918	Bcin09g00500	323	Intergenic	upstream	LOW	Bcin09g00500	NA	NA	NA
chr9_195972	chr9	9	195972	Bcin09g00500	377	Intergenic	upstream	LOW	Bcin09g00500	NA	NA	NA
chr9_196023	chr9	9	196023	Bcin09g00500	428	Intergenic	upstream	LOW	Bcin09g00500	NA	NA	NA
chr9_1961338	chr9	9	1961338	Bcin09g05620	316	Intergenic	upstream	LOW	Bcin09g05620	NA	NA	NA
chr9_1961364	chr9	9	1961364	Bcin09g05620	290	Intergenic	upstream	LOW	Bcin09g05620	NA	NA	NA
chr9_1961368	chr9	9	1961368	Bcin09g05620	286	Intergenic	upstream	LOW	Bcin09g05620	NA	NA	NA
chr9_1961409	chr9	9	1961409	Bcin09g05620	245	Intergenic	upstream	LOW	Bcin09g05620	NA	NA	NA
chr9_1961431	chr9	9	1961431	Bcin09g05620	223	Intergenic	upstream	LOW	Bcin09g05620	NA	NA	NA
chr9_1961592	chr9	9	1961592	Bcin09g05620	62	Intergenic	upstream	LOW	Bcin09g05620	NA	NA	NA
chr9_1961598	chr9	9	1961598	Bcin09g05620	56	Intergenic	upstream	LOW	Bcin09g05620	NA	NA	NA
chr9_1961693	chr9	9	1961693	Bcin09g05620	0	missense	missense_variant	MODERATE	Bcin09g05620	Bcin09g05620	CDS	NA
chr9_1961706	chr9	9	1961706	Bcin09g05620	0	missense	missense_variant	MODERATE	Bcin09g05620	Bcin09g05620	CDS	NA
chr9_1961712	chr9	9	1961712	Bcin09g05620	0	missense	missense_variant	MODERATE	Bcin09g05620	Bcin09g05620	CDS	NA
chr9_1961717	chr9	9	1961717	Bcin09g05620	0	missense	missense_variant	MODERATE	Bcin09g05620	Bcin09g05620	CDS	NA
chr9_1961748	chr9	9	1961748	Bcin09g05620	0	missense	missense_variant	MODERATE	Bcin09g05620	Bcin09g05620	CDS	NA
chr9_198434	chr9	9	198434	Bcin09g00530	2825	Intergenic	upstream	LOW	NA	NA	NA	NA
chr9_1989835	chr9	9	1989835	Bcin09g05690	0	missense	missense_variant	MODERATE	Bcin09g05690	Bcin09g05690	CDS	NA
chr9_201071	chr9	9	201071	Bcin09g00530	188	Intergenic	upstream	LOW	Bcin09g00530	NA	NA	NA
chr9_2121538	chr9	9	2121538	Bcin09g06100	371	Intergenic	upstream	LOW	Bcin09g06100	NA	NA	NA
chr9_2337783	chr9	9	2337783	Bcin09g06600	263	Intergenic	upstream	LOW	Bcin09g06600	NA	NA	NA
chr9_2404378	chr9	9	2404378	Bcin09g06820	1424	Intergenic	upstream	LOW	NA	NA	NA	NA
chr9_2470933	chr9	9	2470933	Bcin09g07000	38	Intergenic	upstream	LOW	Bcin09g07000	NA	NA	NA
chr9_371951	chr9	9	371951	Bcin09g00970	189	Intergenic	downstream	LOW	Bcin09g00970	NA	NA	NA
chr9_411765	chr9	9	411765	Bcin09g01110	0	missense	missense_variant	MODERATE	Bcin09g01110	Bcin09g01110	CDS	NA
chr9_412042	chr9	9	412042	Bcin09g01110	123	Intergenic	upstream	LOW	Bcin09g01110	NA	NA	NA
chr9_500748	chr9	9	500748	Bcin09g01320	0	intron	downstream	LOW	Bcin09g01320	Bcin09g01320	intron	NA
chr9_518193	chr9	9	518193	Bcin09g01380	0	synonymous	synonymous_variant	LOW	Bcin09g01380	Bcin09g01380	CDS	NA
chr9_519254	chr9	9	519254	Bcin09g01380	197	Intergenic	upstream	LOW	Bcin09g01380	NA	NA	NA
chr9_519338	chr9	9	519338	Bcin09g01380	281	Intergenic	upstream	LOW	Bcin09g01380	NA	NA	NA
chr9_523403	chr9	9	523403	Bcin09g01390	1990	Intergenic	upstream	LOW	NA	NA	NA	NA
chr9_523404	chr9	9	523404	Bcin09g01390	1991	Intergenic	upstream	LOW	NA	NA	NA	NA
chr9_523622	chr9	9	523622	Bcin09g01390	2209	Intergenic	upstream	LOW	NA	NA	NA	NA
chr9_523742	chr9	9	523742	Bcin09g01400	2295	Intergenic	upstream	LOW	NA	NA	NA	NA
chr9_533115	chr9	9	533115	Bcin09g01430	935	Intergenic	upstream	LOW	NA	NA	NA	NA
chr9_551504	chr9	9	551504	Bcin09g01470	2258	Intergenic	upstream	LOW	NA	NA	NA	NA
chr9_579393	chr9	9	579393	Bcin09g01570	1089	Intergenic	downstream	LOW	NA	NA	NA	NA
chr9_636413	chr9	9	636413	Bcin09g01650	1124	Intergenic	upstream	LOW	NA	NA	NA	NA
chr9_643048	chr9	9	643048	Bcin09g01690	461	Intergenic	upstream	LOW	Bcin09g01690	NA	NA	NA
chr9_927917	chr9	9	927917	Bcin09g02570	2736	Intergenic	upstream	LOW	NA	NA	NA	NA
chr9_943999	chr9	9	943999	Bcin09g02620	0	missense	missense_variant	MODERATE	Bcin09g02620	Bcin09g02620	CDS	NA
chr9_945336	chr9	9	945336	Bcin09g02620	0	missense	missense_variant	MODERATE	Bcin09g02620	Bcin09g02620	CDS	NA
chr9_945376	chr9	9	945376	Bcin09g02620	0	missense	missense_variant	MODERATE	Bcin09g02620	Bcin09g02620	CDS	NA
chr9_945418	chr9	9	945418	Bcin09g02620	0	intron	upstream	LOW	Bcin09g02620	Bcin09g02620	intron	NA
chr9_945592	chr9	9	945592	Bcin09g02620	0	splice&intron	splice_region_variant&intron_variant	LOW	Bcin09g02620	Bcin09g02620	intron	NA
chr9_948321	chr9	9	948321	Bcin09g02630	327	Intergenic	upstream	LOW	Bcin09g02630	NA	NA	NA
chr9_948560	chr9	9	948560	Bcin09g02630	88	Intergenic	upstream	LOW	Bcin09g02630	NA	NA	NA
chr9_949189	chr9	9	949189	Bcin09g02630	0	synonymous	synonymous_variant	LOW	Bcin09g02630	Bcin09g02630	CDS	NA
chr9_981275	chr9	9	981275	Bcin09g02720	0	synonymous	synonymous_variant	LOW	Bcin09g02720	Bcin09g02720	CDS	NA
