# Supplementary material for: Polygenic strategies for host-specific and general virulence of Botrytis cinerea across diverse eudicot hosts
Source: Genetics. 2025 Jun 9;230(3):iyaf079. doi: 10.1093/genetics/iyaf079 (PMC12239214; doi:10.1093/genetics/iyaf079)
Supplement: iyaf079_Supplementary_Data [file iyaf079_supplementary_data.zip › Table_S5_GENETICS-2025-308097.xls]

## Sheet: Genes
Gene.ID	Genotype85	Athalia0	Brapa	Cendivia	Cintybus	Gmax	Hannuus	Lactuca	Solanum	N_species	General_Lesion	Host_Residuals	Brapa_residuals	Cendivia_residuals	Cintybus_residuals	Gmax_residuals	Hannuus_residuals	Lactuca_residuals	Solanum_residuals	N_Species_residuals	source_id	Organism	Genomic.Location..Gene.	Gene.Type	Gene.Name.or.Symbol	Interpro.ID	Interpro.Description	PFam.ID	PFam.Description	Superfamily.ID	Superfamily.Description	Computed.GO.Component.IDs	Computed.GO.Components	Computed.GO.Function.IDs	Computed.GO.Functions	Computed.GO.Process.IDs	Computed.GO.Processes	Validated	Manual_annotations
Bcin01g00010	YES	0	0	0	0	0	0	0	1	1	NO	NO	0	0	0	0	0	0	0	0	Bcin01g00010	Botrytis cinerea B05.10	bcin_chr_1:5,429..7,175(+)	protein coding gene	Bcboa1	IPR008030;IPR036291	NmrA-like domain;NAD(P)-binding domain superfamily	PF05368	NmrA-like domain	SSF51735	NAD(P)-binding domain superfamily	N/A	N/A	N/A	N/A	N/A	N/A	NA	Dalmais 2011
Bcin01g00240	YES	0	0	1	0	0	0	0	0	1	NO	NO	0	0	0	0	0	0	0	0	Bcin01g00240	Botrytis cinerea B05.10	bcin_chr_1:106,522..109,009(+)	protein coding gene	N/A	IPR010730	Heterokaryon incompatibility	PF06985	Heterokaryon incompatibility	N/A	N/A	N/A	N/A	N/A	N/A	N/A	N/A	NA	Immune System
Bcin01g00320	YES	0	0	0	1	0	0	0	0	1	NO	NO	0	0	0	0	0	0	0	0	Bcin01g00320	Botrytis cinerea B05.10	bcin_chr_1:141,725..143,864(-)	protein coding gene	N/A	N/A	N/A	N/A	N/A	N/A	N/A	N/A	N/A	N/A	N/A	N/A	N/A	NA	NA
Bcin01g00380	YES	0	0	0	0	1	0	1	0	2	NO	YES	0	0	0	1	0	0	0	1	Bcin01g00380	Botrytis cinerea B05.10	bcin_chr_1:168,457..172,890(+)	protein coding gene	N/A	N/A	N/A	N/A	N/A	N/A	N/A	N/A	N/A	N/A	N/A	N/A	N/A	NA	NA
Bcin01g00420	YES	0	0	0	0	0	0	1	0	1	NO	NO	0	0	0	0	0	0	0	0	Bcin01g00420	Botrytis cinerea B05.10	bcin_chr_1:181,339..184,508(+)	protein coding gene	Bcist2	IPR007632	Anoctamin	PF04547	Anoctamin	N/A	N/A	GO:0016021	integral component of membrane	N/A	N/A	N/A	N/A	NA	NA
Bcin01g00460	YES	0	0	1	0	0	0	0	0	1	NO	NO	0	0	0	0	0	0	0	0	Bcin01g00460	Botrytis cinerea B05.10	bcin_chr_1:208,003..214,313(-)	protein coding gene	Bcslh1	IPR001650;IPR003593;IPR004179;IPR011545;IPR014001;IPR014756;IPR027417;IPR036390	Helicase, C-terminal;AAA+ ATPase domain;Sec63 domain;DEAD/DEAH box helicase domain;Helicase superfamily 1/2, ATP-binding domain;Immunoglobulin E-set;P-loop containing nucleoside triphosphate hydrolase;Winged helix DNA-binding domain superfamily	PF00270;PF00271;PF02889	DEAD/DEAH box helicase domain;Helicase, C-terminal;Sec63 domain	SSF158702;SSF46785;SSF52540;SSF81296	Winged helix DNA-binding domain superfamily;P-loop containing nucleoside triphosphate hydrolase;Immunoglobulin E-set	N/A	N/A	GO:0005524;GO:0004386;GO:0003676	ATP binding;helicase activity;nucleic acid binding	N/A	N/A	NA	NA
Bcin01g00510	NO	0	0	0	0	0	0	0	0	0	NO	YES	0	0	0	1	0	0	0	1	Bcin01g00510	Botrytis cinerea B05.10	bcin_chr_1:218,845..222,005(+)	protein coding gene	Bcarp5	IPR004000;IPR027664;IPR043129	Actin family;Actin-related protein 5;ATPase, nucleotide binding domain	PF00022	Actin family	SSF53067	ATPase, nucleotide binding domain	GO:0005634	nucleus	N/A	N/A	N/A	N/A	NA	NA
Bcin01g00520	NO	0	0	0	0	0	0	0	0	0	NO	YES	0	0	0	1	0	0	0	1	Bcin01g00520	Botrytis cinerea B05.10	bcin_chr_1:222,032..224,979(-)	protein coding gene	N/A	IPR004827	Basic-leucine zipper domain	PF00170	Basic-leucine zipper domain	SSF57959	N/A	N/A	N/A	GO:0003700	DNA-binding transcription factor activity	GO:0006355	regulation of transcription, DNA-templated	NA	NA
Bcin01g00540	YES	0	0	0	0	1	0	0	0	1	NO	YES	0	0	0	1	0	0	0	1	Bcin01g00540	Botrytis cinerea B05.10	bcin_chr_1:232,370..235,289(+)	protein coding gene	Bcnca2	IPR013946	Nuclear control of ATP synthase 2	PF08637	Nuclear control of ATP synthase 2	N/A	N/A	GO:0016021;GO:0005739	integral component of membrane;mitochondrion	N/A	N/A	N/A	N/A	NA	NA
Bcin01g00550	YES	0	0	1	0	0	0	0	0	1	NO	NO	0	0	0	0	0	0	0	0	Bcin01g00550	Botrytis cinerea B05.10	bcin_chr_1:235,794..238,113(+)	protein coding gene	Bcsas1	IPR001806;IPR005225;IPR027417	Small GTPase;Small GTP-binding protein domain;P-loop containing nucleoside triphosphate hydrolase	PF00071	Small GTPase	SSF52540	P-loop containing nucleoside triphosphate hydrolase	N/A	N/A	GO:0005525;GO:0003924	GTP binding;GTPase activity	N/A	N/A	Validated - Zhang et al. 2014	Zhang 2014
Bcin01g00560	NO	0	0	0	0	0	0	0	0	0	NO	YES	0	0	0	1	0	0	0	1	Bcin01g00560	Botrytis cinerea B05.10	bcin_chr_1:238,359..240,287(-)	protein coding gene	N/A	N/A	N/A	N/A	N/A	N/A	N/A	N/A	N/A	N/A	N/A	N/A	N/A	NA	NA
Bcin01g00580	NO	0	0	0	0	0	0	0	0	0	NO	YES	0	0	0	1	0	0	0	1	Bcin01g00580	Botrytis cinerea B05.10	bcin_chr_1:243,744..245,362(+)	protein coding gene	N/A	IPR007736	Caleosin-related	PF05042	Caleosin-related	N/A	N/A	N/A	N/A	N/A	N/A	N/A	N/A	NA	NA
Bcin01g00590	NO	0	0	0	0	0	0	0	0	0	NO	YES	0	0	0	1	0	0	0	1	Bcin01g00590	Botrytis cinerea B05.10	bcin_chr_1:245,365..246,752(-)	protein coding gene	N/A	IPR001533;IPR036428	Pterin 4 alpha carbinolamine dehydratase;Pterin 4 alpha carbinolamine dehydratase superfamily	PF01329	Pterin 4 alpha carbinolamine dehydratase	SSF55248	Pterin 4 alpha carbinolamine dehydratase superfamily	N/A	N/A	GO:0008124	4-alpha-hydroxytetrahydrobiopterin dehydratase activity	GO:0006729	tetrahydrobiopterin biosynthetic process	NA	NA
Bcin01g00650	YES	0	0	0	0	0	1	0	0	1	NO	NO	0	0	0	0	0	0	0	0	Bcin01g00650	Botrytis cinerea B05.10	bcin_chr_1:259,730..261,892(-)	protein coding gene	N/A	IPR006680;IPR011059;IPR032466	Amidohydrolase-related;Metal-dependent hydrolase, composite domain superfamily;Metal-dependent hydrolase	PF01979	Amidohydrolase-related	SSF51338;SSF51556	Metal-dependent hydrolase, composite domain superfamily;Metal-dependent hydrolase	N/A	N/A	GO:0016787;GO:0016810	hydrolase activity;hydrolase activity, acting on carbon-nitrogen (but not peptide) bonds	N/A	N/A	NA	NA
Bcin01g00660	NO	0	0	0	0	0	0	0	0	0	NO	YES	0	0	0	1	0	0	0	1	Bcin01g00660	Botrytis cinerea B05.10	bcin_chr_1:262,160..267,266(-)	protein coding gene	Bcnte1	IPR000595;IPR002641;IPR016035;IPR018490	Cyclic nucleotide-binding domain;Patatin-like phospholipase domain;Acyl transferase/acyl hydrolase/lysophospholipase;Cyclic nucleotide-binding-like	PF00027;PF01734	Cyclic nucleotide-binding domain;Patatin-like phospholipase domain	SSF51206;SSF52151	Cyclic nucleotide-binding-like;Acyl transferase/acyl hydrolase/lysophospholipase	GO:0005789;GO:0016021	endoplasmic reticulum membrane;integral component of membrane	GO:0004622;GO:0102545	lysophospholipase activity;phosphatidyl phospholipase B activity	GO:0016042;GO:0006629	lipid catabolic process;lipid metabolic process	NA	NA
Bcin01g00690	YES	0	0	0	0	0	0	1	0	1	NO	NO	0	0	0	0	0	0	0	0	Bcin01g00690	Botrytis cinerea B05.10	bcin_chr_1:271,248..272,063(+)	protein coding gene	N/A	N/A	N/A	N/A	N/A	N/A	N/A	N/A	N/A	N/A	N/A	N/A	N/A	NA	NA
Bcin01g00700	YES	0	1	0	0	0	0	0	0	1	NO	YES	0	0	0	1	0	0	0	1	Bcin01g00700	Botrytis cinerea B05.10	bcin_chr_1:272,504..273,650(+)	protein coding gene	N/A	N/A	N/A	N/A	N/A	N/A	N/A	N/A	N/A	N/A	N/A	N/A	N/A	NA	NA
Bcin01g00740	YES	0	0	0	0	1	0	0	0	1	NO	NO	0	0	0	0	0	0	0	0	Bcin01g00740	Botrytis cinerea B05.10	bcin_chr_1:285,113..286,266(+)	protein coding gene	N/A	IPR036249	Thioredoxin-like superfamily	N/A	N/A	SSF52833	Thioredoxin-like superfamily	N/A	N/A	N/A	N/A	N/A	N/A	NA	NA
Bcin01g00770	YES	0	1	0	0	1	1	0	0	3	NO	NO	0	0	0	0	0	0	0	0	Bcin01g00770	Botrytis cinerea B05.10	bcin_chr_1:292,116..293,382(-)	protein coding gene	N/A	IPR001569;IPR011332;IPR018267	Ribosomal protein L37e;Zinc-binding ribosomal protein;Ribosomal protein L37e, conserved site	PF01907	Ribosomal protein L37e	SSF57829	Zinc-binding ribosomal protein	GO:0005840	ribosome	GO:0046872;GO:0019843;GO:0003735	metal ion binding;rRNA binding;structural constituent of ribosome	GO:0006412	translation	NA	NA
Bcin01g00780	YES	0	1	0	0	1	0	1	0	3	NO	NO	0	0	0	0	0	0	0	0	Bcin01g00780	Botrytis cinerea B05.10	bcin_chr_1:293,907..299,142(-)	protein coding gene	N/A	IPR003864;IPR022257;IPR027815;IPR032880	Calcium-dependent channel, 7TM region, putative phosphate;10TM putative phosphate transporter, extracellular tail;10TM putative phosphate transporter, cytosolic domain;Calcium permeable stress-gated cation channel 1, N-terminal transmembrane domain	PF02714;PF12621;PF13967;PF14703	Calcium-dependent channel, 7TM region, putative phosphate;10TM putative phosphate transporter, extracellular tail;Calcium permeable stress-gated cation channel 1, N-terminal transmembrane domain;10TM putative phosphate transporter, cytosolic domain	N/A	N/A	GO:0016021;GO:0016020	integral component of membrane;membrane	N/A	N/A	GO:0006811	ion transport	NA	NA
Bcin01g00800	YES	0	0	0	0	0	0	0	1	1	NO	NO	0	0	0	0	0	0	0	0	Bcin01g00800	Botrytis cinerea B05.10	bcin_chr_1:304,243..307,216(+)	protein coding gene	Bclcc8	IPR001117;IPR008972;IPR011706;IPR011707	Multicopper oxidase, type 1;Cupredoxin;Multicopper oxidase, type 2;Multicopper oxidase, type 3	PF00394;PF07731;PF07732	Multicopper oxidase, type 1;Multicopper oxidase, type 2;Multicopper oxidase, type 3	SSF49503	Cupredoxin	N/A	N/A	GO:0005507;GO:0016491	copper ion binding;oxidoreductase activity	GO:0055114	obsolete oxidation-reduction process	NA	surfactome, secretome
Bcin01g00820	YES	0	1	0	1	0	1	1	0	4	NO	NO	0	0	0	0	0	0	0	0	Bcin01g00820	Botrytis cinerea B05.10	bcin_chr_1:310,696..312,163(-)	protein coding gene	Bcimp2	IPR000223;IPR019533;IPR036286;IPR037730	Peptidase S26A, signal peptidase I;Peptidase S26;LexA/Signal peptidase-like superfamily;Mitochondrial inner membrane protease subunit 2	PF10502	Peptidase S26	SSF51306	LexA/Signal peptidase-like superfamily	GO:0016020;GO:0042720	membrane;mitochondrial inner membrane peptidase complex	GO:0008236	serine-type peptidase activity	GO:0006627;GO:0006508;GO:0006465	protein processing involved in protein targeting to mitochondrion;proteolysis;signal peptide processing	NA	NA
Bcin01g00830	YES	0	1	0	0	0	0	0	0	1	NO	NO	0	0	0	0	0	0	0	0	Bcin01g00830	Botrytis cinerea B05.10	bcin_chr_1:312,452..315,918(-)	protein coding gene	Bcgdt1	IPR001727	Gdt1 family	PF01169	Gdt1 family	N/A	N/A	GO:0016021	integral component of membrane	N/A	N/A	N/A	N/A	NA	NA
Bcin01g00850	YES	0	1	0	0	0	0	0	0	1	NO	NO	0	0	0	0	0	0	0	0	Bcin01g00850	Botrytis cinerea B05.10	bcin_chr_1:320,712..322,720(-)	protein coding gene	N/A	N/A	N/A	N/A	N/A	N/A	N/A	N/A	N/A	N/A	N/A	N/A	N/A	NA	NA
Bcin01g00860	YES	0	1	0	1	1	0	0	0	3	NO	NO	0	0	0	0	0	0	0	0	Bcin01g00860	Botrytis cinerea B05.10	bcin_chr_1:322,836..324,443(+)	protein coding gene	N/A	IPR037475	Kinetochore protein Sos7	N/A	N/A	N/A	N/A	GO:0031617	NMS complex	N/A	N/A	GO:0034501	protein localization to kinetochore	NA	NA
Bcin01g00870	YES	0	1	0	0	1	0	0	0	2	NO	NO	0	0	0	0	0	0	0	0	Bcin01g00870	Botrytis cinerea B05.10	bcin_chr_1:328,103..331,797(+)	protein coding gene	N/A	IPR011701;IPR036259	Major facilitator superfamily;MFS transporter superfamily	PF07690	Major facilitator superfamily	SSF103473	MFS transporter superfamily	GO:0016021	integral component of membrane	GO:0022857	transmembrane transporter activity	GO:0055085	transmembrane transport	NA	NA
Bcin01g00900	YES	0	0	0	0	0	0	1	0	1	NO	NO	0	0	0	0	0	0	0	0	Bcin01g00900	Botrytis cinerea B05.10	bcin_chr_1:341,427..343,782(+)	protein coding gene	N/A	IPR000073;IPR029058	Alpha/beta hydrolase fold-1;Alpha/Beta hydrolase fold	PF12697	Alpha/beta hydrolase fold-1	SSF53474	Alpha/Beta hydrolase fold	N/A	N/A	N/A	N/A	N/A	N/A	NA	NA
Bcin01g00910	YES	0	0	0	0	1	0	1	0	2	NO	NO	0	0	0	0	0	0	0	0	Bcin01g00910	Botrytis cinerea B05.10	bcin_chr_1:352,270..353,547(-)	protein coding gene	N/A	N/A	N/A	N/A	N/A	N/A	N/A	N/A	N/A	N/A	N/A	N/A	N/A	NA	NA
Bcin01g01050	YES	0	0	0	1	0	0	0	0	1	NO	NO	0	0	0	0	0	0	0	0	Bcin01g01050	Botrytis cinerea B05.10	bcin_chr_1:409,486..413,347(+)	protein coding gene	N/A	IPR036770	Ankyrin repeat-containing domain superfamily	N/A	N/A	SSF48403	Ankyrin repeat-containing domain superfamily	N/A	N/A	N/A	N/A	N/A	N/A	NA	NA
Bcin01g01060	YES	0	0	1	0	0	0	0	0	1	NO	NO	0	0	0	0	0	0	0	0	Bcin01g01060	Botrytis cinerea B05.10	bcin_chr_1:414,195..415,881(+)	protein coding gene	N/A	N/A	N/A	N/A	N/A	N/A	N/A	N/A	N/A	N/A	N/A	N/A	N/A	NA	NA
Bcin01g01070	YES	0	1	0	1	0	0	0	0	2	NO	NO	0	0	0	0	0	0	0	0	Bcin01g01070	Botrytis cinerea B05.10	bcin_chr_1:416,705..420,296(-)	protein coding gene	N/A	IPR003445	Cation transporter	PF02386	Cation transporter	N/A	N/A	GO:0016021	integral component of membrane	GO:0008324	cation transmembrane transporter activity	GO:0006812;GO:0055085	cation transport;transmembrane transport	NA	NA
Bcin01g01080	YES	0	0	0	0	0	1	0	0	1	NO	NO	0	0	0	0	0	0	0	0	Bcin01g01080	Botrytis cinerea B05.10	bcin_chr_1:421,427..425,103(-)	protein coding gene	Bcpng1	IPR002931;IPR018325;IPR038765	Transglutaminase-like;Rad4/PNGase transglutaminase-like fold;Papain-like cysteine peptidase superfamily	PF03835	Rad4/PNGase transglutaminase-like fold	SSF54001	Papain-like cysteine peptidase superfamily	N/A	N/A	N/A	N/A	N/A	N/A	NA	NA
Bcin01g01100	YES	0	1	0	1	0	1	0	0	3	NO	NO	0	0	0	0	0	0	0	0	Bcin01g01100	Botrytis cinerea B05.10	bcin_chr_1:435,553..438,861(-)	protein coding gene	Bcndi1	IPR023753;IPR036188	FAD/NAD(P)-binding domain;FAD/NAD(P)-binding domain superfamily	PF07992	FAD/NAD(P)-binding domain	SSF51905	FAD/NAD(P)-binding domain superfamily	N/A	N/A	GO:0016491	oxidoreductase activity	GO:0055114	obsolete oxidation-reduction process	NA	NA
Bcin01g01120	YES	0	1	0	0	0	0	0	0	1	NO	NO	0	0	0	0	0	0	0	0	Bcin01g01120	Botrytis cinerea B05.10	bcin_chr_1:455,206..457,625(+)	protein coding gene	N/A	IPR019564;IPR033468	Mitochondrial outer membrane transport complex Sam37/metaxin, N-terminal domain;Metaxin, glutathione S-transferase domain	PF10568;PF17171	Mitochondrial outer membrane transport complex Sam37/metaxin, N-terminal domain;Metaxin, glutathione S-transferase domain	N/A	N/A	GO:0001401	SAM complex	N/A	N/A	GO:0015031	protein transport	NA	NA
Bcin01g01130	YES	0	1	1	1	0	1	1	0	5	NO	NO	0	0	0	0	0	0	0	0	Bcin01g01130	Botrytis cinerea B05.10	bcin_chr_1:458,698..460,227(+)	protein coding gene	N/A	N/A	N/A	N/A	N/A	N/A	N/A	N/A	N/A	N/A	N/A	N/A	N/A	NA	NA
Bcin01g01150	YES	0	0	0	0	1	0	1	0	2	NO	NO	0	0	0	0	0	0	0	0	Bcin01g01150	Botrytis cinerea B05.10	bcin_chr_1:462,762..466,896(+)	protein coding gene	N/A	IPR001752;IPR019821;IPR025901;IPR027417;IPR027640	Kinesin motor domain;Kinesin motor domain, conserved site;Kinesin-associated microtubule-binding domain;P-loop containing nucleoside triphosphate hydrolase;Kinesin-like protein	PF00225;PF13931	Kinesin motor domain;Kinesin-associated microtubule-binding domain	SSF52540	P-loop containing nucleoside triphosphate hydrolase	N/A	N/A	GO:0005524;GO:0008017;GO:0003777	ATP binding;microtubule binding;microtubule motor activity	GO:0007049;GO:0051301;GO:0007018	cell cycle;cell division;microtubule-based movement	NA	NA
Bcin01g01170	YES	0	0	1	0	0	0	0	0	1	NO	YES	0	1	0	1	0	0	0	2	Bcin01g01170	Botrytis cinerea B05.10	bcin_chr_1:471,899..473,744(-)	protein coding gene	N/A	N/A	N/A	N/A	N/A	N/A	N/A	N/A	N/A	N/A	N/A	N/A	N/A	NA	NA
Bcin01g01180	YES	0	0	1	0	0	0	0	0	1	NO	NO	0	0	0	0	0	0	0	0	Bcin01g01180	Botrytis cinerea B05.10	bcin_chr_1:474,308..477,385(-)	protein coding gene	N/A	IPR001412;IPR002300;IPR002301;IPR009008;IPR009080;IPR013155;IPR033708	Aminoacyl-tRNA synthetase, class I, conserved site;Aminoacyl-tRNA synthetase, class Ia;Isoleucine-tRNA ligase;Valyl/Leucyl/Isoleucyl-tRNA synthetase, editing domain;Aminoacyl-tRNA synthetase, class Ia, anticodon-binding;Methionyl/Valyl/Leucyl/Isoleucyl-tRNA synthetase, anticodon-binding;Isoleucyl tRNA synthetase type 1, anticodon-binding domain	PF00133;PF08264	Aminoacyl-tRNA synthetase, class Ia;Methionyl/Valyl/Leucyl/Isoleucyl-tRNA synthetase, anticodon-binding	SSF47323;SSF50677;SSF52374	Aminoacyl-tRNA synthetase, class Ia, anticodon-binding;Valyl/Leucyl/Isoleucyl-tRNA synthetase, editing domain	N/A	N/A	GO:0005524;GO:0002161;GO:0004812;GO:0004822;GO:0000166;GO:0000049	ATP binding;aminoacyl-tRNA editing activity;aminoacyl-tRNA ligase activity;isoleucine-tRNA ligase activity;nucleotide binding;tRNA binding	GO:0006428;GO:0006418	isoleucyl-tRNA aminoacylation;tRNA aminoacylation for protein translation	NA	NA
Bcin01g01190	YES	0	0	1	0	1	0	0	0	2	NO	NO	0	0	0	0	0	0	0	0	Bcin01g01190	Botrytis cinerea B05.10	bcin_chr_1:479,352..482,080(+)	protein coding gene	Bcap3	IPR001461;IPR001969;IPR021109;IPR033121;IPR033876	Aspartic peptidase A1 family;Aspartic peptidase, active site;Aspartic peptidase domain superfamily;Peptidase family A1 domain;Secreted aspartic endopeptidase	PF00026	Peptidase family A1 domain	SSF50630	Aspartic peptidase domain superfamily	GO:0016021	integral component of membrane	GO:0004190	aspartic-type endopeptidase activity	GO:0006508	proteolysis	NA	Ten Have 2010, surfactome, secretome
Bcin01g01200	YES	0	0	1	0	0	0	0	0	1	NO	NO	0	0	0	0	0	0	0	0	Bcin01g01200	Botrytis cinerea B05.10	bcin_chr_1:482,196..484,091(+)	protein coding gene	N/A	N/A	N/A	N/A	N/A	N/A	N/A	N/A	N/A	N/A	N/A	N/A	N/A	NA	NA
Bcin01g01210	YES	0	1	1	1	0	1	1	0	5	NO	NO	0	0	0	0	0	0	0	0	Bcin01g01210	Botrytis cinerea B05.10	bcin_chr_1:486,000..488,394(-)	protein coding gene	N/A	IPR000727;IPR006011;IPR010989	Target SNARE coiled-coil homology domain;Syntaxin, N-terminal domain;SNARE	PF00804;PF05739	Syntaxin, N-terminal domain;Target SNARE coiled-coil homology domain	SSF47661	SNARE	GO:0016021;GO:0016020	integral component of membrane;membrane	N/A	N/A	GO:0016192	vesicle-mediated transport	Validated - Arshed et al. 2022	NA
Bcin01g01220	YES	0	1	0	1	0	0	0	0	2	NO	YES	0	0	0	0	1	0	0	1	Bcin01g01220	Botrytis cinerea B05.10	bcin_chr_1:489,210..493,923(-)	protein coding gene	N/A	IPR002110;IPR007111;IPR007751;IPR020683;IPR027417;IPR029058;IPR036770	Ankyrin repeat;NACHT nucleoside triphosphatase;Domain of unknown function DUF676, lipase-like;Ankyrin repeat-containing domain;P-loop containing nucleoside triphosphate hydrolase;Alpha/Beta hydrolase fold;Ankyrin repeat-containing domain superfamily	PF05057;PF05729;PF12796;PF13606	Domain of unknown function DUF676, lipase-like;NACHT nucleoside triphosphatase;Ankyrin repeat-containing domain;Ankyrin repeat	SSF48403;SSF52540;SSF53474	Ankyrin repeat-containing domain superfamily;P-loop containing nucleoside triphosphate hydrolase;Alpha/Beta hydrolase fold	N/A	N/A	GO:0005515	protein binding	N/A	N/A	Validated - Arshed et al. 2022	Immune System
Bcin01g01230	YES	0	1	0	1	0	1	1	0	4	YES	NO	0	0	0	0	0	0	0	0	Bcin01g01230	Botrytis cinerea B05.10	bcin_chr_1:494,692..497,022(+)	protein coding gene	Bctrm1	IPR002905;IPR029063	tRNA methyltransferase, Trm1;S-adenosyl-L-methionine-dependent methyltransferase	PF02005	tRNA methyltransferase, Trm1	SSF53335	S-adenosyl-L-methionine-dependent methyltransferase	N/A	N/A	GO:0003723;GO:0004809;GO:0000049	RNA binding;tRNA (guanine-N2-)-methyltransferase activity;tRNA binding	GO:0008033	tRNA processing	NA	NA
Bcin01g01240	YES	0	0	0	1	0	0	1	0	2	NO	NO	0	0	0	0	0	0	0	0	Bcin01g01240	Botrytis cinerea B05.10	bcin_chr_1:502,805..504,065(+)	protein coding gene	N/A	N/A	N/A	N/A	N/A	N/A	N/A	N/A	N/A	N/A	N/A	N/A	N/A	NA	NA
Bcin01g01250	YES	0	0	1	0	0	0	1	0	2	NO	NO	0	0	0	0	0	0	0	0	Bcin01g01250	Botrytis cinerea B05.10	bcin_chr_1:506,501..507,664(+)	protein coding gene	N/A	N/A	N/A	N/A	N/A	N/A	N/A	N/A	N/A	N/A	N/A	N/A	N/A	NA	NA
Bcin01g01270	YES	0	1	1	0	0	0	0	0	2	NO	NO	0	0	0	0	0	0	0	0	Bcin01g01270	Botrytis cinerea B05.10	bcin_chr_1:509,301..510,307(-)	protein coding gene	N/A	N/A	N/A	N/A	N/A	N/A	N/A	N/A	N/A	N/A	N/A	N/A	N/A	NA	NA
Bcin01g01280	YES	0	0	1	1	0	0	0	0	2	YES	NO	0	0	0	0	0	0	0	0	Bcin01g01280	Botrytis cinerea B05.10	bcin_chr_1:510,320..514,323(+)	protein coding gene	N/A	IPR007751;IPR029058	Domain of unknown function DUF676, lipase-like;Alpha/Beta hydrolase fold	PF05057	Domain of unknown function DUF676, lipase-like	SSF53474	Alpha/Beta hydrolase fold	N/A	N/A	N/A	N/A	N/A	N/A	NA	NA
Bcin01g01290	YES	0	0	0	1	0	0	0	0	1	NO	NO	0	0	0	0	0	0	0	0	Bcin01g01290	Botrytis cinerea B05.10	bcin_chr_1:515,162..518,962(-)	protein coding gene	N/A	IPR002867;IPR017907;IPR031127	IBR domain;Zinc finger, RING-type, conserved site;E3 ubiquitin ligase RBR family	PF01485	IBR domain	SSF57850	N/A	N/A	N/A	GO:0046872;GO:0004842	metal ion binding;ubiquitin-protein transferase activity	GO:0016567	protein ubiquitination	NA	NA
Bcin01g01300	YES	0	0	1	0	0	0	0	0	1	NO	NO	0	0	0	0	0	0	0	0	Bcin01g01300	Botrytis cinerea B05.10	bcin_chr_1:520,211..521,645(+)	protein coding gene	N/A	IPR002347;IPR020904;IPR036291	Short-chain dehydrogenase/reductase SDR;Short-chain dehydrogenase/reductase, conserved site;NAD(P)-binding domain superfamily	PF13561	N/A	SSF51735	NAD(P)-binding domain superfamily	N/A	N/A	GO:0016491	oxidoreductase activity	N/A	N/A	NA	NA
Bcin01g01320	YES	0	0	0	0	0	0	1	0	1	NO	NO	0	0	0	0	0	0	0	0	Bcin01g01320	Botrytis cinerea B05.10	bcin_chr_1:527,881..530,356(+)	protein coding gene	N/A	IPR003663;IPR005828;IPR005829;IPR036259	Sugar/inositol transporter;Major facilitator, sugar transporter-like;Sugar transporter, conserved site;MFS transporter superfamily	PF00083	Major facilitator, sugar transporter-like	SSF103473	MFS transporter superfamily	GO:0016021;GO:0016020	integral component of membrane;membrane	GO:0022857	transmembrane transporter activity	GO:0055085	transmembrane transport	NA	surfactome
Bcin01g01340	YES	0	0	1	0	0	0	0	0	1	NO	NO	0	0	0	0	0	0	0	0	Bcin01g01340	Botrytis cinerea B05.10	bcin_chr_1:534,209..536,268(+)	protein coding gene	N/A	IPR011118;IPR029058	Tannase/feruloyl esterase;Alpha/Beta hydrolase fold	PF07519	Tannase/feruloyl esterase	SSF53474	Alpha/Beta hydrolase fold	N/A	N/A	GO:0052689;GO:0046872	carboxylic ester hydrolase activity;metal ion binding	N/A	N/A	NA	NA
Bcin01g01380	YES	0	1	0	0	0	0	1	1	3	NO	NO	0	0	0	0	0	0	0	0	Bcin01g01380	Botrytis cinerea B05.10	bcin_chr_1:545,117..546,553(-)	protein coding gene	N/A	IPR005000;IPR015813	HpcH/HpaI aldolase/citrate lyase domain;Pyruvate/Phosphoenolpyruvate kinase-like domain superfamily	PF03328	HpcH/HpaI aldolase/citrate lyase domain	SSF51621	Pyruvate/Phosphoenolpyruvate kinase-like domain superfamily	N/A	N/A	GO:0003824	catalytic activity	N/A	N/A	NA	NA
Bcin01g01390	YES	0	1	0	0	1	1	1	0	4	YES	NO	0	0	0	0	0	0	0	0	Bcin01g01390	Botrytis cinerea B05.10	bcin_chr_1:546,716..549,308(+)	protein coding gene	N/A	IPR001138;IPR007219;IPR036864	Zn(2)-C6 fungal-type DNA-binding domain;Transcription factor domain, fungi;Zn(2)-C6 fungal-type DNA-binding domain superfamily	PF00172;PF04082	Zn(2)-C6 fungal-type DNA-binding domain;Transcription factor domain, fungi	SSF57701	Zn(2)-C6 fungal-type DNA-binding domain superfamily	GO:0042025;GO:0005634	host cell nucleus;nucleus	GO:0003677;GO:0000981;GO:0008270	DNA binding;DNA-binding transcription factor activity, RNA polymerase II-specific;zinc ion binding	GO:0006355;GO:0006351	regulation of transcription, DNA-templated;transcription, DNA-templated	NA	NA
Bcin01g01400	YES	0	1	0	0	0	0	0	0	1	YES	NO	0	0	0	0	0	0	0	0	Bcin01g01400	Botrytis cinerea B05.10	bcin_chr_1:549,723..551,292(-)	protein coding gene	N/A	IPR000073;IPR029058	Alpha/beta hydrolase fold-1;Alpha/Beta hydrolase fold	PF00561	Alpha/beta hydrolase fold-1	SSF53474	Alpha/Beta hydrolase fold	N/A	N/A	N/A	N/A	N/A	N/A	NA	surfactome
Bcin01g01410	YES	0	1	0	0	0	0	0	0	1	NO	NO	0	0	0	0	0	0	0	0	Bcin01g01410	Botrytis cinerea B05.10	bcin_chr_1:551,392..553,482(+)	protein coding gene	Bcaat2	IPR000796;IPR004838;IPR004839;IPR015424	Aspartate/other aminotransferase;Aminotransferases, class-I, pyridoxal-phosphate-binding site;Aminotransferase, class I/classII;Pyridoxal phosphate-dependent transferase	PF00155	Aminotransferase, class I/classII	SSF53383	Pyridoxal phosphate-dependent transferase	N/A	N/A	GO:0004069;GO:0003824;GO:0030170;GO:0008483	L-aspartate:2-oxoglutarate aminotransferase activity;catalytic activity;pyridoxal phosphate binding;transaminase activity	GO:0009058;GO:0006520	biosynthetic process;cellular amino acid metabolic process	NA	NA
Bcin01g01430	YES	0	1	0	0	0	0	0	0	1	NO	NO	0	0	0	0	0	0	0	0	Bcin01g01430	Botrytis cinerea B05.10	bcin_chr_1:555,579..558,150(-)	protein coding gene	N/A	IPR001411;IPR011701;IPR036259	Tetracycline resistance protein/drug resistance transporter;Major facilitator superfamily;MFS transporter superfamily	PF07690	Major facilitator superfamily	SSF103473	MFS transporter superfamily	GO:0016021	integral component of membrane	GO:0022857	transmembrane transporter activity	GO:0055085	transmembrane transport	NA	secretome
Bcin01g01440	YES	0	1	0	0	0	0	0	0	1	NO	NO	0	0	0	0	0	0	0	0	Bcin01g01440	Botrytis cinerea B05.10	bcin_chr_1:561,675..563,453(+)	protein coding gene	N/A	IPR003819	TauD/TfdA-like domain	PF02668	TauD/TfdA-like domain	SSF51197	N/A	N/A	N/A	GO:0016491	oxidoreductase activity	GO:0055114	obsolete oxidation-reduction process	NA	NA
Bcin01g01450	YES	0	1	0	0	1	1	0	0	3	NO	NO	0	0	0	0	0	0	0	0	Bcin01g01450	Botrytis cinerea B05.10	bcin_chr_1:564,791..570,777(-)	protein coding gene	BcatrO	IPR003439;IPR003593;IPR010929;IPR013525;IPR017871;IPR027417;IPR029481;IPR034001;IPR034003	ABC transporter-like;AAA+ ATPase domain;CDR ABC transporter;ABC-2 type transporter;ABC transporter, conserved site;P-loop containing nucleoside triphosphate hydrolase;ABC-transporter N-terminal domain;ATP-binding cassette transporter, PDR-like subfamily G, domain 1;ATP-binding cassette transporter, PDR-like subfamily G, domain 2	PF00005;PF01061;PF06422;PF14510;PF19055	ABC transporter-like;ABC-2 type transporter;CDR ABC transporter;ABC-transporter N-terminal domain	SSF52540	P-loop containing nucleoside triphosphate hydrolase	GO:0016021;GO:0016020	integral component of membrane;membrane	GO:0005524;GO:0016887;GO:0042626	ATP binding;ATP hydrolysis activity;ATPase-coupled transmembrane transporter activity	GO:0055085	transmembrane transport	Validated - Pane et al. 2008	Transporter
Bcin01g01460	YES	0	1	0	0	0	0	0	0	1	NO	NO	0	0	0	0	0	0	0	0	Bcin01g01460	Botrytis cinerea B05.10	bcin_chr_1:573,305..575,308(-)	protein coding gene	N/A	N/A	N/A	N/A	N/A	N/A	N/A	N/A	N/A	N/A	N/A	N/A	N/A	NA	NA
Bcin01g01470	YES	0	1	0	0	0	0	1	0	2	NO	NO	0	0	0	0	0	0	0	0	Bcin01g01470	Botrytis cinerea B05.10	bcin_chr_1:578,643..580,060(+)	protein coding gene	N/A	N/A	N/A	N/A	N/A	N/A	N/A	N/A	N/A	N/A	N/A	N/A	N/A	NA	NA
Bcin01g01480	YES	0	0	0	0	0	0	1	0	1	NO	NO	0	0	0	0	0	0	0	0	Bcin01g01480	Botrytis cinerea B05.10	bcin_chr_1:581,479..583,043(-)	protein coding gene	N/A	N/A	N/A	N/A	N/A	N/A	N/A	N/A	N/A	N/A	N/A	N/A	N/A	NA	NA
Bcin01g01490	YES	0	1	0	0	0	0	0	0	1	NO	NO	0	0	0	0	0	0	0	0	Bcin01g01490	Botrytis cinerea B05.10	bcin_chr_1:583,510..586,301(-)	protein coding gene	N/A	IPR001128;IPR002401;IPR036396	Cytochrome P450;Cytochrome P450, E-class, group I;Cytochrome P450 superfamily	PF00067	Cytochrome P450	SSF48264	Cytochrome P450 superfamily	GO:0016021	integral component of membrane	GO:0020037;GO:0005506;GO:0016705	heme binding;iron ion binding;oxidoreductase activity, acting on paired donors, with incorporation or reduction of molecular oxygen	GO:0055114;GO:0009405	obsolete oxidation-reduction process;obsolete pathogenesis	NA	NA
Bcin01g01500	YES	0	1	0	0	0	0	0	1	2	NO	NO	0	0	0	0	0	0	0	0	Bcin01g01500	Botrytis cinerea B05.10	bcin_chr_1:586,525..588,886(-)	protein coding gene	Bcbna4	IPR002938;IPR027545;IPR036188	FAD-binding domain;Kynurenine 3-monooxygenase;FAD/NAD(P)-binding domain superfamily	PF01494	FAD-binding domain	SSF51905	FAD/NAD(P)-binding domain superfamily	GO:0016021;GO:0005741	integral component of membrane;mitochondrial outer membrane	GO:0071949;GO:0004502	FAD binding;kynurenine 3-monooxygenase activity	GO:0034354;GO:0043420;GO:0019805;GO:0006569	'de novo' NAD biosynthetic process from tryptophan;anthranilate metabolic process;quinolinate biosynthetic process;tryptophan catabolic process	NA	NA
Bcin01g01540	YES	0	0	0	0	0	0	1	0	1	NO	NO	0	0	0	0	0	0	0	0	Bcin01g01540	Botrytis cinerea B05.10	bcin_chr_1:594,654..595,744(-)	protein coding gene	N/A	N/A	N/A	N/A	N/A	N/A	N/A	N/A	N/A	N/A	N/A	N/A	N/A	NA	NA
Bcin01g01580	NO	0	0	0	0	0	0	0	0	0	NO	YES	0	0	0	0	0	1	0	1	Bcin01g01580	Botrytis cinerea B05.10	bcin_chr_1:612,847..614,534(+)	protein coding gene	N/A	IPR009003	Peptidase S1, PA clan	PF13365	N/A	SSF50494	Peptidase S1, PA clan	N/A	N/A	N/A	N/A	N/A	N/A	NA	NA
Bcin01g01590	YES	0	0	1	0	0	0	0	0	1	NO	NO	0	0	0	0	0	0	0	0	Bcin01g01590	Botrytis cinerea B05.10	bcin_chr_1:621,319..623,189(+)	protein coding gene	Bccpd3	N/A	N/A	N/A	N/A	N/A	N/A	N/A	N/A	N/A	N/A	N/A	N/A	NA	secretome
Bcin01g01600	YES	0	1	0	0	0	0	1	0	2	NO	NO	0	0	0	0	0	0	0	0	Bcin01g01600	Botrytis cinerea B05.10	bcin_chr_1:624,111..627,402(-)	protein coding gene	N/A	IPR001138;IPR036864	Zn(2)-C6 fungal-type DNA-binding domain;Zn(2)-C6 fungal-type DNA-binding domain superfamily	PF00172	Zn(2)-C6 fungal-type DNA-binding domain	SSF57701	Zn(2)-C6 fungal-type DNA-binding domain superfamily	GO:0042025;GO:0005634	host cell nucleus;nucleus	GO:0000981;GO:0008270	DNA-binding transcription factor activity, RNA polymerase II-specific;zinc ion binding	GO:0006355	regulation of transcription, DNA-templated	NA	NA
Bcin01g01650	YES	0	1	0	0	0	0	0	0	1	NO	NO	0	0	0	0	0	0	0	0	Bcin01g01650	Botrytis cinerea B05.10	bcin_chr_1:637,473..640,996(+)	protein coding gene	N/A	N/A	N/A	N/A	N/A	N/A	N/A	N/A	N/A	N/A	N/A	N/A	N/A	NA	NA
Bcin01g01660	YES	0	0	1	1	0	0	0	0	2	NO	NO	0	0	0	0	0	0	0	0	Bcin01g01660	Botrytis cinerea B05.10	bcin_chr_1:650,320..652,745(-)	protein coding gene	N/A	N/A	N/A	N/A	N/A	N/A	N/A	N/A	N/A	N/A	N/A	N/A	N/A	NA	NA
Bcin01g01670	YES	0	1	1	0	0	0	0	0	2	NO	NO	0	0	0	0	0	0	0	0	Bcin01g01670	Botrytis cinerea B05.10	bcin_chr_1:652,825..654,435(-)	protein coding gene	N/A	N/A	N/A	N/A	N/A	N/A	N/A	N/A	N/A	N/A	N/A	N/A	N/A	NA	NA
Bcin01g01680	YES	0	0	1	0	0	0	1	0	2	NO	NO	0	0	0	0	0	0	0	0	Bcin01g01680	Botrytis cinerea B05.10	bcin_chr_1:661,241..664,912(+)	protein coding gene	N/A	IPR001138;IPR036864	Zn(2)-C6 fungal-type DNA-binding domain;Zn(2)-C6 fungal-type DNA-binding domain superfamily	PF00172	Zn(2)-C6 fungal-type DNA-binding domain	SSF57701	Zn(2)-C6 fungal-type DNA-binding domain superfamily	GO:0042025;GO:0005634	host cell nucleus;nucleus	GO:0000981;GO:0008270	DNA-binding transcription factor activity, RNA polymerase II-specific;zinc ion binding	GO:0006355	regulation of transcription, DNA-templated	NA	NA
Bcin01g01690	YES	0	0	1	0	0	0	1	0	2	NO	NO	0	0	0	0	0	0	0	0	Bcin01g01690	Botrytis cinerea B05.10	bcin_chr_1:666,130..667,426(-)	protein coding gene	N/A	IPR013087;IPR036236	Zinc finger C2H2-type;Zinc finger C2H2 superfamily	PF12874;PF13912	N/A	SSF57667	Zinc finger C2H2 superfamily	N/A	N/A	N/A	N/A	N/A	N/A	NA	NA
Bcin01g01700	YES	0	1	1	0	0	0	1	0	3	NO	NO	0	0	0	0	0	0	0	0	Bcin01g01700	Botrytis cinerea B05.10	bcin_chr_1:668,221..671,055(-)	protein coding gene	Bcsac1	IPR002013	SAC domain	PF02383	SAC domain	N/A	N/A	GO:0016021	integral component of membrane	GO:0042578	phosphoric ester hydrolase activity	N/A	N/A	NA	NA
Bcin01g01710	YES	0	0	1	0	0	0	0	0	1	NO	NO	0	0	0	0	0	0	0	0	Bcin01g01710	Botrytis cinerea B05.10	bcin_chr_1:671,486..673,073(+)	protein coding gene	N/A	IPR001806;IPR005225;IPR027417	Small GTPase;Small GTP-binding protein domain;P-loop containing nucleoside triphosphate hydrolase	PF00071	Small GTPase	SSF52540	P-loop containing nucleoside triphosphate hydrolase	N/A	N/A	GO:0005525;GO:0003924	GTP binding;GTPase activity	N/A	N/A	NA	NA
Bcin01g01720	YES	0	0	1	0	0	0	1	0	2	NO	NO	0	0	0	0	0	0	0	0	Bcin01g01720	Botrytis cinerea B05.10	bcin_chr_1:673,158..675,673(+)	protein coding gene	Bcmic60	IPR019133	Mitochondrial inner membrane protein Mitofilin	PF09731	Mitochondrial inner membrane protein Mitofilin	N/A	N/A	GO:0016021;GO:0005743	integral component of membrane;mitochondrial inner membrane	N/A	N/A	N/A	N/A	NA	NA
Bcin01g01730	YES	0	0	1	0	0	0	0	0	1	NO	NO	0	0	0	0	0	0	0	0	Bcin01g01730	Botrytis cinerea B05.10	bcin_chr_1:675,949..677,236(-)	protein coding gene	N/A	IPR001810;IPR036047	F-box domain;F-box-like domain superfamily	PF12937	F-box domain	SSF81383	F-box-like domain superfamily	N/A	N/A	GO:0005515	protein binding	N/A	N/A	NA	NA
Bcin01g01740	YES	0	0	1	1	0	0	1	0	3	NO	NO	0	0	0	0	0	0	0	0	Bcin01g01740	Botrytis cinerea B05.10	bcin_chr_1:677,399..680,589(+)	protein coding gene	N/A	IPR003439;IPR003593;IPR017871;IPR027417;IPR032781	ABC transporter-like;AAA+ ATPase domain;ABC transporter, conserved site;P-loop containing nucleoside triphosphate hydrolase;ABC-transporter extension domain	PF00005;PF12848	ABC transporter-like;ABC-transporter extension domain	SSF52540	P-loop containing nucleoside triphosphate hydrolase	N/A	N/A	GO:0005524;GO:0016887	ATP binding;ATP hydrolysis activity	N/A	N/A	NA	Transporter
Bcin01g01770	YES	0	0	1	1	0	0	1	0	3	NO	NO	0	0	0	0	0	0	0	0	Bcin01g01770	Botrytis cinerea B05.10	bcin_chr_1:690,300..692,151(-)	protein coding gene	N/A	IPR041335	DNA mismatch repair protein HSM3, N-terminal domain	PF18795	DNA mismatch repair protein HSM3, N-terminal domain	N/A	N/A	N/A	N/A	N/A	N/A	N/A	N/A	NA	NA
Bcin01g01780	YES	0	0	0	1	0	0	1	0	2	YES	NO	0	0	0	0	0	0	0	0	Bcin01g01780	Botrytis cinerea B05.10	bcin_chr_1:692,313..693,771(+)	protein coding gene	N/A	IPR024661	DNA-directed RNA polymerase III, subunit Rpc31	PF11705	DNA-directed RNA polymerase III, subunit Rpc31	N/A	N/A	GO:0005666	RNA polymerase III complex	N/A	N/A	GO:0006383	transcription by RNA polymerase III	NA	NA
Bcin01g01790	YES	0	0	0	0	0	0	0	1	1	NO	NO	0	0	0	0	0	0	0	0	Bcin01g01790	Botrytis cinerea B05.10	bcin_chr_1:694,049..697,328(-)	protein coding gene	N/A	IPR004113;IPR006094;IPR016164;IPR036318	FAD-linked oxidase, C-terminal;FAD linked oxidase, N-terminal;FAD-linked oxidase-like, C-terminal;FAD-binding, type PCMH-like superfamily	PF01565;PF02913	FAD linked oxidase, N-terminal;FAD-linked oxidase, C-terminal	SSF55103;SSF56176	FAD-linked oxidase-like, C-terminal;FAD-binding, type PCMH-like superfamily	N/A	N/A	GO:0071949;GO:0003824;GO:0050660;GO:0016491	FAD binding;catalytic activity;flavin adenine dinucleotide binding;oxidoreductase activity	GO:0055114	obsolete oxidation-reduction process	NA	NA
Bcin01g01800	YES	0	0	0	0	0	0	0	1	1	NO	NO	0	0	0	0	0	0	0	0	Bcin01g01800	Botrytis cinerea B05.10	bcin_chr_1:699,997..701,429(-)	protein coding gene	N/A	IPR000876;IPR002942;IPR013843;IPR013845;IPR018199;IPR032277;IPR041982	Ribosomal protein S4e;RNA-binding S4 domain;Ribosomal protein S4e, N-terminal;Ribosomal protein S4e, central region;Ribosomal protein S4e, N-terminal, conserved site;40S ribosomal protein S4, C-terminal domain;Ribosomal protein S4, KOW domain	PF00900;PF01479;PF08071;PF16121	Ribosomal protein S4e, central region;RNA-binding S4 domain;Ribosomal protein S4e, N-terminal;40S ribosomal protein S4, C-terminal domain	N/A	N/A	GO:0005840	ribosome	GO:0003723;GO:0019843;GO:0003735	RNA binding;rRNA binding;structural constituent of ribosome	GO:0006412	translation	NA	surfactome
Bcin01g01880	YES	0	0	0	0	1	0	0	0	1	NO	NO	0	0	0	0	0	0	0	0	Bcin01g01880	Botrytis cinerea B05.10	bcin_chr_1:716,780..718,479(+)	protein coding gene	Bcrkm2	IPR001214	SET domain	PF00856	SET domain	SSF82199	N/A	N/A	N/A	GO:0005515	protein binding	N/A	N/A	NA	NA
Bcin01g01950	YES	0	1	0	0	0	0	0	1	2	NO	NO	0	0	0	0	0	0	0	0	Bcin01g01950	Botrytis cinerea B05.10	bcin_chr_1:732,903..734,472(+)	protein coding gene	Bcshy1	IPR002994	Surfeit locus 1/Shy1	PF02104	Surfeit locus 1/Shy1	N/A	N/A	GO:0016021;GO:0016020;GO:0005743	integral component of membrane;membrane;mitochondrial inner membrane	N/A	N/A	N/A	N/A	NA	NA
Bcin01g01960	YES	0	1	0	0	0	0	0	0	1	NO	NO	0	0	0	0	0	0	0	0	Bcin01g01960	Botrytis cinerea B05.10	bcin_chr_1:734,200..736,097(-)	protein coding gene	N/A	IPR009072;IPR035425	Histone-fold;CENP-T/Histone H4, histone fold	PF15511	CENP-T/Histone H4, histone fold	SSF47113	Histone-fold	GO:0005694;GO:0005634	chromosome;nucleus	GO:0046982	protein heterodimerization activity	N/A	N/A	NA	NA
Bcin01g01990	YES	0	1	0	0	0	0	0	0	1	NO	NO	0	0	0	0	0	0	0	0	Bcin01g01990	Botrytis cinerea B05.10	bcin_chr_1:739,065..740,425(+)	protein coding gene	Bcnop6	IPR000504;IPR035979	RNA recognition motif domain;RNA-binding domain superfamily	PF00076	RNA recognition motif domain	SSF54928	RNA-binding domain superfamily	N/A	N/A	GO:0003723;GO:0003676	RNA binding;nucleic acid binding	N/A	N/A	NA	Cao 2018
Bcin01g02010	YES	0	1	0	0	0	0	0	0	1	NO	YES	0	0	1	0	0	0	0	1	Bcin01g02010	Botrytis cinerea B05.10	bcin_chr_1:778,229..779,362(-)	protein coding gene	N/A	IPR032710	NTF2-like domain superfamily	N/A	N/A	SSF54427	NTF2-like domain superfamily	N/A	N/A	N/A	N/A	N/A	N/A	NA	NA
Bcin01g02040	YES	0	1	0	0	0	0	0	0	1	NO	NO	0	0	0	0	0	0	0	0	Bcin01g02040	Botrytis cinerea B05.10	bcin_chr_1:790,931..792,177(+)	protein coding gene	N/A	IPR005351	Uncharacterised protein family UPF0139	PF03669	Uncharacterised protein family UPF0139	N/A	N/A	GO:0016021	integral component of membrane	N/A	N/A	N/A	N/A	NA	NA
Bcin01g02050	YES	0	1	0	1	0	0	0	0	2	NO	NO	0	0	0	0	0	0	0	0	Bcin01g02050	Botrytis cinerea B05.10	bcin_chr_1:792,724..794,334(+)	protein coding gene	N/A	IPR001950;IPR005874;IPR036877	SUI1 domain;Eukaryotic translation initiation factor SUI1;SUI1 domain superfamily	PF01253	SUI1 domain	SSF55159	SUI1 domain superfamily	GO:0005840	ribosome	GO:0003743	translation initiation factor activity	GO:0006413	translational initiation	NA	NA
Bcin01g02080	YES	0	1	0	1	0	0	0	0	2	NO	NO	0	0	0	0	0	0	0	0	Bcin01g02080	Botrytis cinerea B05.10	bcin_chr_1:797,903..801,367(-)	protein coding gene	N/A	IPR000504;IPR035979	RNA recognition motif domain;RNA-binding domain superfamily	PF00076	RNA recognition motif domain	SSF54928	RNA-binding domain superfamily	N/A	N/A	GO:0003723;GO:0003676	RNA binding;nucleic acid binding	N/A	N/A	NA	NA
Bcin01g02140	YES	0	1	0	0	0	0	1	0	2	NO	YES	0	0	1	0	0	0	0	1	Bcin01g02140	Botrytis cinerea B05.10	bcin_chr_1:813,342..814,869(+)	protein coding gene	N/A	N/A	N/A	N/A	N/A	N/A	N/A	N/A	N/A	N/A	N/A	N/A	N/A	NA	NA
Bcin01g02150	YES	0	0	0	1	0	0	1	0	2	NO	YES	0	0	1	0	0	0	0	1	Bcin01g02150	Botrytis cinerea B05.10	bcin_chr_1:814,948..816,426(+)	protein coding gene	N/A	IPR006856	Mating-type protein MAT alpha 1, HMG-box	PF04769	Mating-type protein MAT alpha 1, HMG-box	N/A	N/A	GO:0005634	nucleus	GO:0008301	DNA binding, bending	GO:0007531;GO:0045895	mating type determination;positive regulation of mating-type specific transcription, DNA-templated	NA	NA
Bcin01g02200	YES	0	0	0	0	0	0	0	1	1	NO	NO	0	0	0	0	0	0	0	0	Bcin01g02200	Botrytis cinerea B05.10	bcin_chr_1:833,272..834,490(-)	protein coding gene	N/A	IPR001912;IPR002942;IPR005710;IPR018079;IPR022801	Ribosomal protein S4/S9, N-terminal;RNA-binding S4 domain;Ribosomal protein S4/S9, eukaryotic/archaeal;Ribosomal protein S4, conserved site;Ribosomal protein S4/S9	PF00163;PF01479	Ribosomal protein S4/S9, N-terminal;RNA-binding S4 domain	SSF55174	N/A	GO:0015935	small ribosomal subunit	GO:0003723;GO:0019843;GO:0003735	RNA binding;rRNA binding;structural constituent of ribosome	GO:0006412	translation	NA	NA
Bcin01g02300	YES	0	0	1	0	0	0	0	0	1	NO	NO	0	0	0	0	0	0	0	0	Bcin01g02300	Botrytis cinerea B05.10	bcin_chr_1:872,739..873,849(+)	protein coding gene	N/A	IPR039965	Uncharacterized protein C3H7.08c	N/A	N/A	N/A	N/A	GO:0016021	integral component of membrane	N/A	N/A	N/A	N/A	NA	NA
Bcin01g02310	YES	0	0	1	0	0	0	0	0	1	NO	NO	0	0	0	0	0	0	0	0	Bcin01g02310	Botrytis cinerea B05.10	bcin_chr_1:874,106..877,542(+)	protein coding gene	Bcpmt1	IPR003342;IPR016093;IPR027005;IPR032421;IPR036300	Glycosyl transferase family 39/83;MIR motif;Glycosyltransferase 39-like;Protein O-mannosyl-transferase, C-terminal four TM domain;Mir domain superfamily	PF02366;PF02815;PF16192	Glycosyl transferase family 39/83;MIR motif;Protein O-mannosyl-transferase, C-terminal four TM domain	SSF82109	Mir domain superfamily	GO:0005789;GO:0016021;GO:0016020	endoplasmic reticulum membrane;integral component of membrane;membrane	GO:0004169;GO:0000030	dolichyl-phosphate-mannose-protein mannosyltransferase activity;mannosyltransferase activity	GO:0006493	protein O-linked glycosylation	Validated - Gonzalez et al. 2013	Gonzalez 2013
Bcin01g02320	NO	0	0	0	0	0	0	0	0	0	NO	YES	0	0	1	0	0	0	0	1	Bcin01g02320	Botrytis cinerea B05.10	bcin_chr_1:878,535..881,410(+)	protein coding gene	N/A	IPR002642;IPR016035	Lysophospholipase, catalytic domain;Acyl transferase/acyl hydrolase/lysophospholipase	PF01735	Lysophospholipase, catalytic domain	SSF52151	Acyl transferase/acyl hydrolase/lysophospholipase	N/A	N/A	GO:0004622;GO:0102545;GO:0004620	lysophospholipase activity;phosphatidyl phospholipase B activity;phospholipase activity	GO:0009395	phospholipid catabolic process	NA	NA
Bcin01g02330	YES	0	0	1	0	0	0	0	0	1	NO	NO	0	0	0	0	0	0	0	0	Bcin01g02330	Botrytis cinerea B05.10	bcin_chr_1:881,670..882,968(+)	protein coding gene	N/A	IPR002925;IPR029058	Dienelactone hydrolase;Alpha/Beta hydrolase fold	PF01738	Dienelactone hydrolase	SSF53474	Alpha/Beta hydrolase fold	N/A	N/A	GO:0016787	hydrolase activity	N/A	N/A	NA	NA
Bcin01g02350	YES	0	1	1	0	0	0	0	0	2	NO	NO	0	0	0	0	0	0	0	0	Bcin01g02350	Botrytis cinerea B05.10	bcin_chr_1:883,960..884,734(-)	protein coding gene	N/A	IPR008011	Complex 1 LYR protein	PF05347	Complex 1 LYR protein	N/A	N/A	N/A	N/A	N/A	N/A	N/A	N/A	NA	NA
Bcin01g02390	YES	0	0	1	0	0	0	0	0	1	NO	NO	0	0	0	0	0	0	0	0	Bcin01g02390	Botrytis cinerea B05.10	bcin_chr_1:890,924..892,984(+)	protein coding gene	N/A	IPR011701;IPR036259	Major facilitator superfamily;MFS transporter superfamily	PF07690	Major facilitator superfamily	SSF103473	MFS transporter superfamily	GO:0016021	integral component of membrane	GO:0022857	transmembrane transporter activity	GO:0055085	transmembrane transport	NA	NA
Bcin01g02410	YES	0	0	1	0	0	0	0	0	1	NO	NO	0	0	0	0	0	0	0	0	Bcin01g02410	Botrytis cinerea B05.10	bcin_chr_1:895,389..897,840(+)	protein coding gene	N/A	IPR000073;IPR029058	Alpha/beta hydrolase fold-1;Alpha/Beta hydrolase fold	PF12697	Alpha/beta hydrolase fold-1	SSF53474	Alpha/Beta hydrolase fold	GO:0016021	integral component of membrane	N/A	N/A	N/A	N/A	NA	NA
Bcin01g02440	YES	0	0	1	0	0	1	0	0	2	NO	YES	0	1	0	0	0	0	0	1	Bcin01g02440	Botrytis cinerea B05.10	bcin_chr_1:904,679..906,617(+)	protein coding gene	N/A	IPR011032;IPR036291	GroES-like superfamily;NAD(P)-binding domain superfamily	N/A	N/A	SSF50129;SSF51735	GroES-like superfamily;NAD(P)-binding domain superfamily	N/A	N/A	N/A	N/A	N/A	N/A	NA	NA
Bcin01g02450	YES	0	0	1	0	1	0	0	1	3	NO	NO	0	0	0	0	0	0	0	0	Bcin01g02450	Botrytis cinerea B05.10	bcin_chr_1:906,986..909,131(+)	protein coding gene	N/A	IPR011251;IPR024014;IPR036661	Luciferase-like domain;FMNH(2)-dependent dimethylsulfone monooxygenase SfnG;Luciferase-like domain superfamily	PF00296	Luciferase-like domain	SSF51679	Luciferase-like domain superfamily	N/A	N/A	GO:0016705	oxidoreductase activity, acting on paired donors, with incorporation or reduction of molecular oxygen	GO:0055114	obsolete oxidation-reduction process	NA	NA
Bcin01g02460	YES	0	0	1	0	1	0	0	0	2	NO	YES	0	1	0	0	0	0	0	1	Bcin01g02460	Botrytis cinerea B05.10	bcin_chr_1:910,955..912,454(+)	protein coding gene	N/A	IPR009009;IPR036749;IPR036908	RlpA-like protein, double-psi beta-barrel domain;Expansin, cellulose-binding-like domain superfamily;RlpA-like domain superfamily	PF03330	RlpA-like protein, double-psi beta-barrel domain	SSF49590;SSF50685	Expansin, cellulose-binding-like domain superfamily;RlpA-like domain superfamily	N/A	N/A	N/A	N/A	N/A	N/A	NA	surfactome, secretome
Bcin01g02480	YES	0	1	0	0	0	0	0	1	2	NO	YES	0	0	1	0	0	0	0	1	Bcin01g02480	Botrytis cinerea B05.10	bcin_chr_1:922,515..923,872(+)	protein coding gene	N/A	N/A	N/A	N/A	N/A	N/A	N/A	N/A	N/A	N/A	N/A	N/A	N/A	NA	NA
Bcin01g02490	YES	0	1	0	0	0	0	1	1	3	NO	NO	0	0	0	0	0	0	0	0	Bcin01g02490	Botrytis cinerea B05.10	bcin_chr_1:926,410..927,510(-)	protein coding gene	N/A	IPR002347;IPR020904;IPR036291	Short-chain dehydrogenase/reductase SDR;Short-chain dehydrogenase/reductase, conserved site;NAD(P)-binding domain superfamily	PF13561	N/A	SSF51735	NAD(P)-binding domain superfamily	N/A	N/A	GO:0016491	oxidoreductase activity	N/A	N/A	NA	NA
Bcin01g02520	YES	0	0	1	0	0	0	0	0	1	NO	NO	0	0	0	0	0	0	0	0	Bcin01g02520	Botrytis cinerea B05.10	bcin_chr_1:934,566..937,755(-)	protein coding gene	BcCHSIIIb	IPR004834;IPR004835;IPR013616;IPR029044	Fungal chitin synthase;Chitin synthase;Chitin synthase N-terminal;Nucleotide-diphospho-sugar transferases	PF01644;PF08407	Fungal chitin synthase;Chitin synthase N-terminal	SSF53448	Nucleotide-diphospho-sugar transferases	GO:0016021;GO:0005886	integral component of membrane;plasma membrane	GO:0004100;GO:0016758	chitin synthase activity;hexosyltransferase activity	GO:0071555;GO:0006031	cell wall organization;chitin biosynthetic process	NA	Arbelet 2010	Cui 2013
Bcin01g02640	YES	0	0	1	0	0	0	0	0	1	NO	NO	0	0	0	0	0	0	0	0	Bcin01g02640	Botrytis cinerea B05.10	bcin_chr_1:988,028..990,902(-)	protein coding gene	Bchel2	IPR013087;IPR041888	Zinc finger C2H2-type;ZN598/Hel2, RING finger	PF13920	N/A	SSF57850	N/A	N/A	N/A	GO:0046872;GO:0016740	metal ion binding;transferase activity	N/A	N/A	NA	NA
Bcin01g02680	YES	0	1	0	0	0	0	0	0	1	NO	NO	0	0	0	0	0	0	0	0	Bcin01g02680	Botrytis cinerea B05.10	bcin_chr_1:1,000,942..1,003,792(+)	protein coding gene	Bcprt1	IPR000504;IPR011400;IPR013979;IPR034363;IPR035979	RNA recognition motif domain;Eukaryotic translation initiation factor 3 subunit B;Translation initiation factor, beta propellor-like domain;eIF3B, RNA recognition motif;RNA-binding domain superfamily	PF00076;PF08662	RNA recognition motif domain;Translation initiation factor, beta propellor-like domain	SSF54928;SSF82171	RNA-binding domain superfamily	GO:0016282;GO:0033290;GO:0005852	eukaryotic 43S preinitiation complex;eukaryotic 48S preinitiation complex;eukaryotic translation initiation factor 3 complex	GO:0003723;GO:0003676;GO:0005515;GO:0003743;GO:0031369	RNA binding;nucleic acid binding;protein binding;translation initiation factor activity;translation initiation factor binding	GO:0001732;GO:0006413	formation of cytoplasmic translation initiation complex;translational initiation	NA	surfactome
Bcin01g02760	NO	0	0	0	0	0	0	0	0	0	NO	YES	0	0	0	1	0	0	0	1	Bcin01g02760	Botrytis cinerea B05.10	bcin_chr_1:1,024,573..1,027,196(+)	protein coding gene	N/A	IPR001214;IPR011990;IPR019734	SET domain;Tetratricopeptide-like helical domain superfamily;Tetratricopeptide repeat	PF00856	SET domain	SSF48452;SSF82199	Tetratricopeptide-like helical domain superfamily	N/A	N/A	GO:0005515	protein binding	N/A	N/A	NA	NA
Bcin01g02790	YES	1	0	0	0	0	0	0	0	1	NO	NO	0	0	0	0	0	0	0	0	Bcin01g02790	Botrytis cinerea B05.10	bcin_chr_1:1,034,988..1,037,417(-)	protein coding gene	Bcdga1	IPR007130	Diacylglycerol acyltransferase	PF03982	Diacylglycerol acyltransferase	N/A	N/A	GO:0016021	integral component of membrane	GO:0016747;GO:0004144	acyltransferase activity, transferring groups other than amino-acyl groups;diacylglycerol O-acyltransferase activity	N/A	N/A	Validated - Sharma et al. 2017	Sharma 2018
Bcin01g02820	YES	0	0	0	0	0	0	0	1	1	NO	NO	0	0	0	0	0	0	0	0	Bcin01g02820	Botrytis cinerea B05.10	bcin_chr_1:1,045,836..1,047,598(+)	protein coding gene	N/A	IPR018865	Serine-threonine protein kinase 19	PF10494	Serine-threonine protein kinase 19	N/A	N/A	N/A	N/A	N/A	N/A	N/A	N/A	NA	NA
Bcin01g02840	YES	0	0	1	0	0	0	0	0	1	NO	NO	0	0	0	0	0	0	0	0	Bcin01g02840	Botrytis cinerea B05.10	bcin_chr_1:1,057,457..1,060,364(+)	protein coding gene	N/A	N/A	N/A	N/A	N/A	N/A	N/A	GO:0016021	integral component of membrane	N/A	N/A	N/A	N/A	NA	NA
Bcin01g02850	YES	0	0	1	0	0	0	0	0	1	NO	NO	0	0	0	0	0	0	0	0	Bcin01g02850	Botrytis cinerea B05.10	bcin_chr_1:1,060,808..1,062,765(+)	protein coding gene	N/A	IPR036188	FAD/NAD(P)-binding domain superfamily	N/A	N/A	SSF51905	FAD/NAD(P)-binding domain superfamily	N/A	N/A	N/A	N/A	N/A	N/A	NA	NA
Bcin01g02870	YES	0	0	0	0	1	1	0	0	2	NO	NO	0	0	0	0	0	0	0	0	Bcin01g02870	Botrytis cinerea B05.10	bcin_chr_1:1,064,445..1,066,514(-)	protein coding gene	N/A	IPR000262;IPR008259;IPR012133;IPR037350	FMN-dependent dehydrogenase;FMN-dependent alpha-hydroxy acid dehydrogenase, active site;Alpha-hydroxy acid dehydrogenase, FMN-dependent;Lactate 2-monooxygenase, FMN-binding domain	PF01070	FMN-dependent dehydrogenase	SSF51395	N/A	N/A	N/A	GO:0010181;GO:0003824;GO:0016491	FMN binding;catalytic activity;oxidoreductase activity	GO:0055114	obsolete oxidation-reduction process	NA	NA
Bcin01g02930	NO	0	0	0	0	0	0	0	0	0	NO	YES	0	0	0	1	0	0	0	1	Bcin01g02930	Botrytis cinerea B05.10	bcin_chr_1:1,079,150..1,080,954(-)	protein coding gene	Bcsmm1	IPR001269;IPR018517;IPR035587	tRNA-dihydrouridine synthase;tRNA-dihydrouridine synthase, conserved site;DUS-like, FMN-binding domain	PF01207	tRNA-dihydrouridine synthase	SSF51395	N/A	N/A	N/A	GO:0003824;GO:0050660;GO:0017150;GO:0102265	catalytic activity;flavin adenine dinucleotide binding;tRNA dihydrouridine synthase activity;tRNA-dihydrouridine47 synthase activity	GO:0055114;GO:0008033	obsolete oxidation-reduction process;tRNA processing	NA	NA
Bcin01g02950	NO	0	0	0	0	0	0	0	0	0	NO	YES	0	0	0	1	0	0	0	1	Bcin01g02950	Botrytis cinerea B05.10	bcin_chr_1:1,082,959..1,085,609(+)	protein coding gene	N/A	IPR000873;IPR025110	AMP-dependent synthetase/ligase;AMP-binding enzyme, C-terminal domain	PF00501;PF13193	AMP-dependent synthetase/ligase;AMP-binding enzyme, C-terminal domain	SSF56801	N/A	N/A	N/A	GO:0003824	catalytic activity	N/A	N/A	NA	NA
Bcin01g03040	YES	0	0	0	0	0	0	1	0	1	NO	NO	0	0	0	0	0	0	0	0	Bcin01g03040	Botrytis cinerea B05.10	bcin_chr_1:1,106,460..1,109,542(-)	protein coding gene	N/A	N/A	N/A	N/A	N/A	N/A	N/A	GO:0016021	integral component of membrane	N/A	N/A	N/A	N/A	NA	NA
Bcin01g03050	YES	0	0	0	0	0	0	1	0	1	NO	NO	0	0	0	0	0	0	0	0	Bcin01g03050	Botrytis cinerea B05.10	bcin_chr_1:1,110,143..1,113,547(-)	protein coding gene	N/A	IPR004147;IPR011009	UbiB domain;Protein kinase-like domain superfamily	PF03109	UbiB domain	SSF56112	Protein kinase-like domain superfamily	N/A	N/A	N/A	N/A	N/A	N/A	NA	NA
Bcin01g03060	YES	0	0	0	0	0	0	1	0	1	NO	NO	0	0	0	0	0	0	0	0	Bcin01g03060	Botrytis cinerea B05.10	bcin_chr_1:1,113,715..1,115,151(+)	protein coding gene	Bccyc3	IPR000511	Cytochrome c/c1 haem-lyase	PF01265	Cytochrome c/c1 haem-lyase	N/A	N/A	GO:0005743;GO:0005739	mitochondrial inner membrane;mitochondrion	GO:0004408;GO:0046872	holocytochrome-c synthase activity;metal ion binding	N/A	N/A	NA	NA
Bcin01g03070	YES	0	0	0	0	0	0	1	0	1	NO	NO	0	0	0	0	0	0	0	0	Bcin01g03070	Botrytis cinerea B05.10	bcin_chr_1:1,115,231..1,116,295(+)	protein coding gene	N/A	IPR031818;IPR038744	Protein Hri1;Hri1, N-terminal	PF16815	Protein Hri1	N/A	N/A	GO:0005737;GO:0005634	cytoplasm;nucleus	N/A	N/A	N/A	N/A	NA	NA
Bcin01g03080	YES	0	0	0	0	0	0	1	0	1	NO	NO	0	0	0	0	0	0	0	0	Bcin01g03080	Botrytis cinerea B05.10	bcin_chr_1:1,116,410..1,118,415(+)	protein coding gene	N/A	N/A	N/A	N/A	N/A	N/A	N/A	GO:0016021	integral component of membrane	N/A	N/A	N/A	N/A	NA	NA
Bcin01g03130	NO	0	0	0	0	0	0	0	0	0	NO	YES	0	0	0	1	0	0	0	1	Bcin01g03130	Botrytis cinerea B05.10	bcin_chr_1:1,129,320..1,130,817(-)	protein coding gene	N/A	IPR026907	Cyclin-D1-binding protein 1	PF13324	N/A	N/A	N/A	N/A	N/A	N/A	N/A	GO:0051726	regulation of cell cycle	NA	NA
Bcin01g03220	YES	0	0	1	0	0	0	1	0	2	NO	NO	0	0	0	0	0	0	0	0	Bcin01g03220	Botrytis cinerea B05.10	bcin_chr_1:1,160,517..1,163,557(+)	protein coding gene	Bcnop14	IPR007276	Nucleolar protein 14	PF04147	Nucleolar protein 14	N/A	N/A	GO:0005730;GO:0032040	nucleolus;small-subunit processome	N/A	N/A	GO:0042254	ribosome biogenesis	NA	Cao 2018
Bcin01g03260	YES	0	1	0	1	1	1	0	1	5	NO	NO	0	0	0	0	0	0	0	0	Bcin01g03260	Botrytis cinerea B05.10	bcin_chr_1:1,171,988..1,175,481(+)	protein coding gene	Bcbik1	IPR000938;IPR036859	CAP Gly-rich domain;CAP Gly-rich domain superfamily	PF01302	CAP Gly-rich domain	SSF74924	CAP Gly-rich domain superfamily	GO:0005874	microtubule	N/A	N/A	N/A	N/A	NA	NA
Bcin01g03290	YES	0	0	0	0	0	0	0	1	1	NO	NO	0	0	0	0	0	0	0	0	Bcin01g03290	Botrytis cinerea B05.10	bcin_chr_1:1,180,683..1,182,315(+)	protein coding gene	N/A	N/A	N/A	N/A	N/A	N/A	N/A	N/A	N/A	N/A	N/A	N/A	N/A	NA	NA
Bcin01g03300	YES	0	0	0	0	0	0	0	1	1	NO	NO	0	0	0	0	0	0	0	0	Bcin01g03300	Botrytis cinerea B05.10	bcin_chr_1:1,182,881..1,183,885(-)	protein coding gene	N/A	N/A	N/A	N/A	N/A	N/A	N/A	GO:0016021	integral component of membrane	N/A	N/A	N/A	N/A	NA	secretome
Bcin01g03310	YES	0	0	0	0	0	0	0	1	1	NO	NO	0	0	0	0	0	0	0	0	Bcin01g03310	Botrytis cinerea B05.10	bcin_chr_1:1,184,567..1,186,789(+)	protein coding gene	N/A	IPR001138;IPR021858;IPR036864	Zn(2)-C6 fungal-type DNA-binding domain;Fungal transcription factor;Zn(2)-C6 fungal-type DNA-binding domain superfamily	PF00172;PF11951	Zn(2)-C6 fungal-type DNA-binding domain;Fungal transcription factor	SSF57701	Zn(2)-C6 fungal-type DNA-binding domain superfamily	GO:0042025;GO:0005634	host cell nucleus;nucleus	GO:0000981;GO:0008270	DNA-binding transcription factor activity, RNA polymerase II-specific;zinc ion binding	GO:0006355	regulation of transcription, DNA-templated	NA	NA
Bcin01g03320	YES	0	0	0	0	0	0	0	1	1	NO	NO	0	0	0	0	0	0	0	0	Bcin01g03320	Botrytis cinerea B05.10	bcin_chr_1:1,187,388..1,188,497(+)	protein coding gene	N/A	N/A	N/A	N/A	N/A	N/A	N/A	GO:0016021	integral component of membrane	N/A	N/A	N/A	N/A	NA	NA
Bcin01g03340	YES	0	0	0	0	0	0	0	1	1	NO	NO	0	0	0	0	0	0	0	0	Bcin01g03340	Botrytis cinerea B05.10	bcin_chr_1:1,190,328..1,191,528(+)	protein coding gene	N/A	N/A	N/A	N/A	N/A	N/A	N/A	GO:0016021	integral component of membrane	N/A	N/A	N/A	N/A	NA	NA
Bcin01g03360	YES	0	1	0	0	0	0	1	0	2	NO	NO	0	0	0	0	0	0	0	0	Bcin01g03360	Botrytis cinerea B05.10	bcin_chr_1:1,196,771..1,199,319(-)	protein coding gene	N/A	IPR043129	ATPase, nucleotide binding domain	N/A	N/A	SSF53067	ATPase, nucleotide binding domain	N/A	N/A	N/A	N/A	N/A	N/A	NA	NA
Bcin01g03370	YES	0	1	0	0	0	0	0	0	1	NO	NO	0	0	0	0	0	0	0	0	Bcin01g03370	Botrytis cinerea B05.10	bcin_chr_1:1,201,190..1,202,420(-)	protein coding gene	N/A	N/A	N/A	N/A	N/A	N/A	N/A	N/A	N/A	N/A	N/A	N/A	N/A	NA	NA
Bcin01g03380	YES	0	0	0	0	0	0	0	1	1	NO	NO	0	0	0	0	0	0	0	0	Bcin01g03380	Botrytis cinerea B05.10	bcin_chr_1:1,203,241..1,205,209(+)	protein coding gene	N/A	N/A	N/A	N/A	N/A	N/A	N/A	N/A	N/A	N/A	N/A	N/A	N/A	NA	NA
Bcin01g03390	YES	0	0	0	0	0	0	0	1	1	NO	NO	0	0	0	0	0	0	0	0	Bcin01g03390	Botrytis cinerea B05.10	bcin_chr_1:1,205,533..1,209,662(+)	protein coding gene	Bcams1	IPR000602;IPR011013;IPR011330;IPR011682;IPR015341;IPR028995;IPR041147	Glycoside hydrolase family 38, N-terminal domain;Galactose mutarotase-like domain superfamily;Glycoside hydrolase/deacetylase, beta/alpha-barrel;Glycosyl hydrolase family 38, C-terminal;Glycoside hydrolase family 38, central domain;Glycoside hydrolase families 57/38, central domain superfamily;Glycosyl hydrolases family 38, C-terminal beta sandwich domain	PF01074;PF07748;PF09261;PF17677	Glycoside hydrolase family 38, N-terminal domain;Glycosyl hydrolase family 38, C-terminal;Glycoside hydrolase family 38, central domain;Glycosyl hydrolases family 38, C-terminal beta sandwich domain	SSF74650;SSF88688;SSF88713	Galactose mutarotase-like domain superfamily;Glycoside hydrolase families 57/38, central domain superfamily;Glycoside hydrolase/deacetylase, beta/alpha-barrel	N/A	N/A	GO:0004559;GO:0030246;GO:0003824;GO:0046872	alpha-mannosidase activity;carbohydrate binding;catalytic activity;metal ion binding	GO:0005975;GO:0006013	carbohydrate metabolic process;mannose metabolic process	NA	NA
Bcin01g03400	YES	0	1	0	0	0	0	0	0	1	NO	NO	0	0	0	0	0	0	0	0	Bcin01g03400	Botrytis cinerea B05.10	bcin_chr_1:1,210,085..1,212,110(-)	protein coding gene	N/A	IPR011701;IPR036259	Major facilitator superfamily;MFS transporter superfamily	PF07690	Major facilitator superfamily	SSF103473	MFS transporter superfamily	GO:0016021	integral component of membrane	GO:0022857	transmembrane transporter activity	GO:0055085	transmembrane transport	NA	NA
Bcin01g03410	YES	0	0	0	0	0	0	0	1	1	NO	NO	0	0	0	0	0	0	0	0	Bcin01g03410	Botrytis cinerea B05.10	bcin_chr_1:1,212,972..1,215,579(-)	protein coding gene	N/A	N/A	N/A	N/A	N/A	N/A	N/A	N/A	N/A	N/A	N/A	N/A	N/A	NA	NA
Bcin01g03420	YES	0	0	0	0	0	0	0	1	1	NO	NO	0	0	0	0	0	0	0	0	Bcin01g03420	Botrytis cinerea B05.10	bcin_chr_1:1,215,950..1,218,744(+)	protein coding gene	N/A	IPR004854;IPR032353	Ubiquitin fusion degradation protein Ufd1-like;Ubiquitin-protein ligase E3A, N-terminal zinc-binding domain	PF03152;PF16558	Ubiquitin fusion degradation protein Ufd1-like;Ubiquitin-protein ligase E3A, N-terminal zinc-binding domain	N/A	N/A	N/A	N/A	N/A	N/A	GO:0006511	ubiquitin-dependent protein catabolic process	NA	NA
Bcin01g03430	YES	0	0	0	0	0	0	0	1	1	NO	NO	0	0	0	0	0	0	0	0	Bcin01g03430	Botrytis cinerea B05.10	bcin_chr_1:1,218,883..1,222,098(-)	protein coding gene	N/A	IPR013507;IPR014762;IPR020568;IPR036890	DNA mismatch repair protein, S5 domain 2-like;DNA mismatch repair, conserved site;Ribosomal protein S5 domain 2-type fold;Histidine kinase/HSP90-like ATPase superfamily	PF01119;PF13589	DNA mismatch repair protein, S5 domain 2-like	SSF54211;SSF55874	Ribosomal protein S5 domain 2-type fold;Histidine kinase/HSP90-like ATPase superfamily	GO:0032300	mismatch repair complex	GO:0005524;GO:0016887;GO:0030983	ATP binding;ATP hydrolysis activity;mismatched DNA binding	GO:0006298	mismatch repair	NA	NA
Bcin01g03450	YES	0	0	0	0	0	0	0	1	1	NO	NO	0	0	0	0	0	0	0	0	Bcin01g03450	Botrytis cinerea B05.10	bcin_chr_1:1,227,059..1,229,075(+)	protein coding gene	N/A	N/A	N/A	N/A	N/A	N/A	N/A	GO:0016021	integral component of membrane	N/A	N/A	N/A	N/A	NA	NA
Bcin01g03460	YES	0	0	0	0	1	0	1	1	3	NO	NO	0	0	0	0	0	0	0	0	Bcin01g03460	Botrytis cinerea B05.10	bcin_chr_1:1,229,276..1,230,787(+)	protein coding gene	N/A	IPR000571;IPR003954;IPR009145;IPR035979	Zinc finger, CCCH-type;RNA recognition motif domain, eukaryote;U2 auxiliary factor small subunit;RNA-binding domain superfamily	PF00642	Zinc finger, CCCH-type	SSF54928	RNA-binding domain superfamily	GO:0089701	U2AF complex	GO:0003723;GO:0046872;GO:0003676	RNA binding;metal ion binding;nucleic acid binding	GO:0000398	mRNA splicing, via spliceosome	NA	NA
Bcin01g03470	YES	0	0	0	0	0	0	1	1	2	NO	NO	0	0	0	0	0	0	0	0	Bcin01g03470	Botrytis cinerea B05.10	bcin_chr_1:1,230,821..1,233,857(-)	protein coding gene	N/A	IPR000648;IPR018494;IPR037239	Oxysterol-binding protein;Oxysterol-binding protein, conserved site;Oxysterol-binding protein superfamily	PF01237	Oxysterol-binding protein	SSF144000	Oxysterol-binding protein superfamily	N/A	N/A	N/A	N/A	N/A	N/A	NA	NA
Bcin01g03490	YES	0	0	0	0	0	0	0	1	1	NO	NO	0	0	0	0	0	0	0	0	Bcin01g03490	Botrytis cinerea B05.10	bcin_chr_1:1,240,722..1,244,889(-)	protein coding gene	N/A	N/A	N/A	N/A	N/A	N/A	N/A	N/A	N/A	N/A	N/A	N/A	N/A	NA	NA
Bcin01g03510	YES	0	0	1	0	1	0	0	1	3	NO	NO	0	0	0	0	0	0	0	0	Bcin01g03510	Botrytis cinerea B05.10	bcin_chr_1:1,253,430..1,255,741(-)	protein coding gene	N/A	IPR001128;IPR002401;IPR036396	Cytochrome P450;Cytochrome P450, E-class, group I;Cytochrome P450 superfamily	PF00067	Cytochrome P450	SSF48264	Cytochrome P450 superfamily	GO:0016021	integral component of membrane	GO:0020037;GO:0005506;GO:0016705	heme binding;iron ion binding;oxidoreductase activity, acting on paired donors, with incorporation or reduction of molecular oxygen	GO:0055114;GO:0009405	obsolete oxidation-reduction process;obsolete pathogenesis	NA	NA
Bcin01g03520	YES	0	0	0	0	0	1	0	0	1	NO	NO	0	0	0	0	0	0	0	0	Bcin01g03520	Botrytis cinerea B05.10	bcin_chr_1:1,257,696..1,259,037(+)	protein coding gene	Bcstc5	IPR008949	Isoprenoid synthase domain superfamily	PF19086	N/A	SSF48576	Isoprenoid synthase domain superfamily	N/A	N/A	N/A	N/A	N/A	N/A	Validated - Izquierdo et al. 2018	Abscisic acid
Bcin01g03530	YES	0	0	0	0	0	1	0	0	1	NO	NO	0	0	0	0	0	0	0	0	Bcin01g03530	Botrytis cinerea B05.10	bcin_chr_1:1,265,267..1,269,700(-)	protein coding gene	N/A	N/A	N/A	N/A	N/A	N/A	N/A	GO:0016021	integral component of membrane	N/A	N/A	N/A	N/A	NA	NA
Bcin01g03540	YES	0	0	1	0	0	1	0	0	2	NO	NO	0	0	0	0	0	0	0	0	Bcin01g03540	Botrytis cinerea B05.10	bcin_chr_1:1,270,634..1,273,991(+)	protein coding gene	N/A	N/A	N/A	N/A	N/A	N/A	N/A	N/A	N/A	N/A	N/A	N/A	N/A	NA	NA
Bcin01g03550	YES	0	0	0	0	0	1	0	0	1	NO	NO	0	0	0	0	0	0	0	0	Bcin01g03550	Botrytis cinerea B05.10	bcin_chr_1:1,274,863..1,276,719(-)	protein coding gene	N/A	IPR011701;IPR036259	Major facilitator superfamily;MFS transporter superfamily	PF07690	Major facilitator superfamily	SSF103473	MFS transporter superfamily	GO:0016021	integral component of membrane	GO:0022857	transmembrane transporter activity	GO:0055085	transmembrane transport	NA	NA
Bcin01g03560	YES	0	1	0	0	0	1	0	0	2	YES	NO	0	0	0	0	0	0	0	0	Bcin01g03560	Botrytis cinerea B05.10	bcin_chr_1:1,277,670..1,278,575(-)	protein coding gene	N/A	IPR004026;IPR018060;IPR035451	Ada DNA repair, metal-binding;DNA binding HTH domain, AraC-type;Ada-like domain superfamily	PF00165;PF02805	DNA binding HTH domain, AraC-type;Ada DNA repair, metal-binding	SSF57884	Ada-like domain superfamily	N/A	N/A	GO:0003677;GO:0003700;GO:0008168;GO:0043565;GO:0008270	DNA binding;DNA-binding transcription factor activity;methyltransferase activity;sequence-specific DNA binding;zinc ion binding	GO:0006281;GO:0006355	DNA repair;regulation of transcription, DNA-templated	NA	NA
Bcin01g03570	YES	0	0	0	0	0	1	0	0	1	NO	NO	0	0	0	0	0	0	0	0	Bcin01g03570	Botrytis cinerea B05.10	bcin_chr_1:1,282,155..1,286,158(+)	protein coding gene	N/A	IPR011249;IPR011765	Metalloenzyme, LuxS/M16 peptidase-like;Peptidase M16, N-terminal	PF00675	Peptidase M16, N-terminal	SSF63411	Metalloenzyme, LuxS/M16 peptidase-like	N/A	N/A	GO:0003824;GO:0046872	catalytic activity;metal ion binding	N/A	N/A	NA	NA
Bcin01g03580	YES	0	0	0	0	0	1	0	0	1	NO	NO	0	0	0	0	0	0	0	0	Bcin01g03580	Botrytis cinerea B05.10	bcin_chr_1:1,286,550..1,289,186(+)	protein coding gene	N/A	IPR011701;IPR036259	Major facilitator superfamily;MFS transporter superfamily	PF07690	Major facilitator superfamily	SSF103473	MFS transporter superfamily	GO:0016021	integral component of membrane	GO:0022857	transmembrane transporter activity	GO:0055085	transmembrane transport	NA	NA
Bcin01g03600	YES	0	1	0	0	0	1	0	0	2	NO	NO	0	0	0	0	0	0	0	0	Bcin01g03600	Botrytis cinerea B05.10	bcin_chr_1:1,291,975..1,294,183(-)	protein coding gene	N/A	IPR001965;IPR011011;IPR019786;IPR024610	Zinc finger, PHD-type;Zinc finger, FYVE/PHD-type;Zinc finger, PHD-type, conserved site;Inhibitor of growth protein, N-terminal histone-binding	PF12998	Inhibitor of growth protein, N-terminal histone-binding	SSF57903	Zinc finger, FYVE/PHD-type	GO:0005634	nucleus	GO:0046872	metal ion binding	GO:0006325	chromatin organization	NA	NA
Bcin01g03610	YES	0	1	0	0	0	1	0	0	2	NO	NO	0	0	0	0	0	0	0	0	Bcin01g03610	Botrytis cinerea B05.10	bcin_chr_1:1,294,367..1,296,752(+)	protein coding gene	Bchos2	IPR000286;IPR003084;IPR023696;IPR023801	Histone deacetylase family;Histone deacetylase;Ureohydrolase domain superfamily;Histone deacetylase domain	PF00850	Histone deacetylase domain	SSF52768	Ureohydrolase domain superfamily	GO:0005634	nucleus	GO:0032041;GO:0004407;GO:0046872	NAD-dependent histone deacetylase activity (H3-K14 specific);histone deacetylase activity;metal ion binding	GO:0016575	histone deacetylation	NA	NA
Bcin01g03620	YES	0	0	0	0	0	1	0	0	1	NO	NO	0	0	0	0	0	0	0	0	Bcin01g03620	Botrytis cinerea B05.10	bcin_chr_1:1,296,756..1,297,916(-)	protein coding gene	N/A	IPR022036	Protein of unknown function DUF3605	PF12239	Protein of unknown function DUF3605	N/A	N/A	N/A	N/A	N/A	N/A	N/A	N/A	NA	NA
Bcin01g03650	YES	0	0	0	0	0	1	0	0	1	YES	NO	0	0	0	0	0	0	0	0	Bcin01g03650	Botrytis cinerea B05.10	bcin_chr_1:1,307,808..1,311,308(+)	protein coding gene	Bcpib1	IPR000306;IPR001841;IPR011011	FYVE zinc finger;Zinc finger, RING-type;Zinc finger, FYVE/PHD-type	PF01363;PF13639	FYVE zinc finger;Zinc finger, RING-type	SSF57850;SSF57903	Zinc finger, FYVE/PHD-type	N/A	N/A	GO:0046872	metal ion binding	N/A	N/A	NA	NA
Bcin01g03700	YES	0	0	0	0	0	1	0	0	1	NO	NO	0	0	0	0	0	0	0	0	Bcin01g03700	Botrytis cinerea B05.10	bcin_chr_1:1,320,876..1,321,949(+)	protein coding gene	N/A	N/A	N/A	N/A	N/A	N/A	N/A	N/A	N/A	N/A	N/A	N/A	N/A	NA	NA
Bcin01g03730	YES	0	0	0	0	0	0	0	1	1	NO	NO	0	0	0	0	0	0	0	0	Bcin01g03730	Botrytis cinerea B05.10	bcin_chr_1:1,325,998..1,333,012(+)	protein coding gene	Bcnrps6	IPR000873;IPR001242;IPR006162;IPR009081;IPR010071;IPR020806;IPR020845;IPR036736	AMP-dependent synthetase/ligase;Condensation domain;Phosphopantetheine attachment site;Phosphopantetheine binding ACP domain;Amino acid adenylation domain;Polyketide synthase, phosphopantetheine-binding domain;AMP-binding, conserved site;ACP-like superfamily	PF00501;PF00550;PF00668	AMP-dependent synthetase/ligase;Phosphopantetheine binding ACP domain;Condensation domain	SSF47336;SSF52777;SSF56801	ACP-like superfamily	N/A	N/A	GO:0003824;GO:0016874;GO:0031177	catalytic activity;ligase activity;phosphopantetheine binding	N/A	N/A	NA	NA
Bcin01g03760	YES	1	1	0	0	0	0	1	0	3	NO	NO	0	0	0	0	0	0	0	0	Bcin01g03760	Botrytis cinerea B05.10	bcin_chr_1:1,347,517..1,348,243(+)	protein coding gene	N/A	N/A	N/A	N/A	N/A	N/A	N/A	N/A	N/A	N/A	N/A	N/A	N/A	NA	NA
Bcin01g03770	YES	1	0	0	0	0	0	1	0	2	NO	NO	0	0	0	0	0	0	0	0	Bcin01g03770	Botrytis cinerea B05.10	bcin_chr_1:1,350,034..1,351,874(-)	protein coding gene	N/A	IPR000182;IPR016181	GNAT domain;Acyl-CoA N-acyltransferase	PF00583	GNAT domain	SSF55729	Acyl-CoA N-acyltransferase	N/A	N/A	GO:0008080	N-acetyltransferase activity	N/A	N/A	NA	NA
Bcin01g03790	YES	0	1	0	0	0	0	0	0	1	NO	NO	0	0	0	0	0	0	0	0	Bcin01g03790	Botrytis cinerea B05.10	bcin_chr_1:1,361,371..1,366,756(+)	protein coding gene	BcCHSIV	IPR029044	Nucleotide-diphospho-sugar transferases	PF03142	N/A	SSF53448	Nucleotide-diphospho-sugar transferases	GO:0016021;GO:0005886	integral component of membrane;plasma membrane	GO:0004100	chitin synthase activity	N/A	N/A	NA	NA
Bcin01g03800	YES	0	1	1	1	0	1	0	1	5	YES	YES	0	0	0	0	1	0	0	1	Bcin01g03800	Botrytis cinerea B05.10	bcin_chr_1:1,367,830..1,368,581(+)	protein coding gene	N/A	N/A	N/A	N/A	N/A	N/A	N/A	GO:0016021	integral component of membrane	N/A	N/A	N/A	N/A	NA	NA
Bcin01g03820	YES	0	1	0	0	1	1	0	0	3	NO	NO	0	0	0	0	0	0	0	0	Bcin01g03820	Botrytis cinerea B05.10	bcin_chr_1:1,375,978..1,378,673(+)	protein coding gene	Bcscw11	IPR017853	Glycoside hydrolase superfamily	N/A	N/A	SSF51445	Glycoside hydrolase superfamily	N/A	N/A	N/A	N/A	N/A	N/A	NA	secretome
Bcin01g03920	YES	1	0	1	0	0	0	0	0	2	NO	NO	0	0	0	0	0	0	0	0	Bcin01g03920	Botrytis cinerea B05.10	bcin_chr_1:1,448,158..1,450,147(-)	protein coding gene	N/A	N/A	N/A	N/A	N/A	N/A	N/A	N/A	N/A	N/A	N/A	N/A	N/A	NA	NA
Bcin01g03930	YES	1	0	0	0	0	0	0	0	1	NO	NO	0	0	0	0	0	0	0	0	Bcin01g03930	Botrytis cinerea B05.10	bcin_chr_1:1,451,261..1,452,533(+)	protein coding gene	N/A	N/A	N/A	N/A	N/A	SSF55961	N/A	GO:0016021	integral component of membrane	N/A	N/A	N/A	N/A	NA	secretome
Bcin01g03940	YES	0	1	0	0	0	0	0	0	1	NO	NO	0	0	0	0	0	0	0	0	Bcin01g03940	Botrytis cinerea B05.10	bcin_chr_1:1,452,561..1,454,707(-)	protein coding gene	N/A	IPR003663;IPR005828;IPR036259	Sugar/inositol transporter;Major facilitator, sugar transporter-like;MFS transporter superfamily	PF00083	Major facilitator, sugar transporter-like	SSF103473	MFS transporter superfamily	GO:0016021;GO:0016020	integral component of membrane;membrane	GO:0022857	transmembrane transporter activity	GO:0055085	transmembrane transport	NA	NA
Bcin01g03950	YES	0	0	0	1	0	0	0	0	1	NO	NO	0	0	0	0	0	0	0	0	Bcin01g03950	Botrytis cinerea B05.10	bcin_chr_1:1,458,705..1,460,398(+)	protein coding gene	N/A	N/A	N/A	N/A	N/A	N/A	N/A	N/A	N/A	N/A	N/A	N/A	N/A	NA	NA
Bcin01g03970	YES	1	0	0	1	0	0	0	0	2	NO	NO	0	0	0	0	0	0	0	0	Bcin01g03970	Botrytis cinerea B05.10	bcin_chr_1:1,465,476..1,466,984(-)	protein coding gene	N/A	IPR000210;IPR011333	BTB/POZ domain;SKP1/BTB/POZ domain superfamily	PF00651	BTB/POZ domain	SSF54695	SKP1/BTB/POZ domain superfamily	N/A	N/A	GO:0005515	protein binding	N/A	N/A	NA	NA
Bcin01g03990	YES	1	0	1	0	1	0	0	1	4	NO	NO	0	0	0	0	0	0	0	0	Bcin01g03990	Botrytis cinerea B05.10	bcin_chr_1:1,469,473..1,470,824(-)	protein coding gene	N/A	IPR000210;IPR011333	BTB/POZ domain;SKP1/BTB/POZ domain superfamily	PF00651	BTB/POZ domain	SSF54695	SKP1/BTB/POZ domain superfamily	N/A	N/A	GO:0005515	protein binding	N/A	N/A	NA	NA
Bcin01g04000	YES	0	0	0	0	1	0	0	1	2	NO	NO	0	0	0	0	0	0	0	0	Bcin01g04000	Botrytis cinerea B05.10	bcin_chr_1:1,471,262..1,472,797(-)	protein coding gene	N/A	IPR005825	Ribosomal protein L24/L26, conserved site	N/A	N/A	N/A	N/A	GO:0005840	ribosome	GO:0003735	structural constituent of ribosome	GO:0006412	translation	NA	NA
Bcin01g04010	YES	1	0	0	0	0	0	0	0	1	NO	NO	0	0	0	0	0	0	0	0	Bcin01g04010	Botrytis cinerea B05.10	bcin_chr_1:1,472,984..1,474,513(-)	protein coding gene	N/A	IPR002933;IPR011650;IPR018247;IPR036264	Peptidase M20;Peptidase M20, dimerisation domain;EF-Hand 1, calcium-binding site;Bacterial exopeptidase dimerisation domain	PF01546;PF07687	Peptidase M20;Peptidase M20, dimerisation domain	SSF53187;SSF55031	Bacterial exopeptidase dimerisation domain	GO:0005576	extracellular region	GO:0016787;GO:0008233	hydrolase activity;peptidase activity	N/A	N/A	NA	secretome
Bcin01g04020	YES	0	0	0	0	0	0	1	0	1	NO	NO	0	0	0	0	0	0	0	0	Bcin01g04020	Botrytis cinerea B05.10	bcin_chr_1:1,474,547..1,476,347(-)	protein coding gene	Bccdc43	IPR001330;IPR008930;IPR041960	PFTB repeat;Terpenoid cyclases/protein prenyltransferase alpha-alpha toroid;Geranylgeranyl transferase type-1 subunit beta	PF00432	PFTB repeat	SSF48239	Terpenoid cyclases/protein prenyltransferase alpha-alpha toroid	GO:0005953	CAAX-protein geranylgeranyltransferase complex	GO:0004662;GO:0003824;GO:0004661	CAAX-protein geranylgeranyltransferase activity;catalytic activity;protein geranylgeranyltransferase activity	GO:0018344	protein geranylgeranylation	NA	GTPase
Bcin01g04120	YES	1	1	0	0	0	0	0	0	2	NO	NO	0	0	0	0	0	0	0	0	Bcin01g04120	Botrytis cinerea B05.10	bcin_chr_1:1,503,185..1,505,227(+)	protein coding gene	N/A	IPR011701;IPR036259	Major facilitator superfamily;MFS transporter superfamily	PF07690	Major facilitator superfamily	SSF103473	MFS transporter superfamily	GO:0016021	integral component of membrane	GO:0022857	transmembrane transporter activity	GO:0055085	transmembrane transport	NA	NA
Bcin01g04150	YES	0	1	0	0	1	1	0	0	3	NO	NO	0	0	0	0	0	0	0	0	Bcin01g04150	Botrytis cinerea B05.10	bcin_chr_1:1,513,672..1,516,094(+)	protein coding gene	N/A	N/A	N/A	N/A	N/A	N/A	N/A	N/A	N/A	N/A	N/A	N/A	N/A	NA	NA
Bcin01g04160	YES	1	0	0	0	0	0	0	0	1	NO	NO	0	0	0	0	0	0	0	0	Bcin01g04160	Botrytis cinerea B05.10	bcin_chr_1:1,516,201..1,518,189(+)	protein coding gene	N/A	IPR001645;IPR018109;IPR023600;IPR036565;IPR036615	Folylpolyglutamate synthetase;Folylpolyglutamate synthetase, conserved site;Folylpolyglutamate synthase, eukaryota;Mur-like, catalytic domain superfamily;Mur ligase, C-terminal domain superfamily	N/A	N/A	SSF53244;SSF53623	Mur ligase, C-terminal domain superfamily;Mur-like, catalytic domain superfamily	GO:0005743	mitochondrial inner membrane	GO:0005524;GO:0016874;GO:0046872;GO:0004326	ATP binding;ligase activity;metal ion binding;tetrahydrofolylpolyglutamate synthase activity	GO:0009058;GO:0009396;GO:0006730	biosynthetic process;folic acid-containing compound biosynthetic process;one-carbon metabolic process	NA	NA
Bcin01g04180	YES	0	1	0	0	0	1	0	1	3	NO	NO	0	0	0	0	0	0	0	0	Bcin01g04180	Botrytis cinerea B05.10	bcin_chr_1:1,520,531..1,522,611(+)	protein coding gene	N/A	IPR011701;IPR036259	Major facilitator superfamily;MFS transporter superfamily	PF07690	Major facilitator superfamily	SSF103473	MFS transporter superfamily	GO:0016021	integral component of membrane	GO:0022857	transmembrane transporter activity	GO:0055085	transmembrane transport	NA	NA
Bcin01g04200	YES	0	1	0	0	1	0	0	0	2	NO	NO	0	0	0	0	0	0	0	0	Bcin01g04200	Botrytis cinerea B05.10	bcin_chr_1:1,528,185..1,530,768(-)	protein coding gene	Bchox5	IPR001356;IPR009057	Homeobox domain;Homeobox-like domain superfamily	PF00046	Homeobox domain	SSF46689	Homeobox-like domain superfamily	GO:0005634	nucleus	GO:0003677	DNA binding	N/A	N/A	NA	NA
Bcin01g04210	YES	0	1	0	0	1	0	0	0	2	NO	NO	0	0	0	0	0	0	0	0	Bcin01g04210	Botrytis cinerea B05.10	bcin_chr_1:1,533,577..1,535,761(-)	protein coding gene	N/A	IPR003663;IPR005828;IPR005829;IPR036259	Sugar/inositol transporter;Major facilitator, sugar transporter-like;Sugar transporter, conserved site;MFS transporter superfamily	PF00083	Major facilitator, sugar transporter-like	SSF103473	MFS transporter superfamily	GO:0016021;GO:0016020	integral component of membrane;membrane	GO:0022857	transmembrane transporter activity	GO:0055085	transmembrane transport	NA	NA
Bcin01g04220	YES	1	1	0	0	0	0	0	0	2	NO	NO	0	0	0	0	0	0	0	0	Bcin01g04220	Botrytis cinerea B05.10	bcin_chr_1:1,535,939..1,538,410(+)	protein coding gene	N/A	IPR000917;IPR017850;IPR024607	Sulfatase, N-terminal;Alkaline-phosphatase-like, core domain superfamily;Sulfatase, conserved site	PF00884	Sulfatase, N-terminal	SSF53649	Alkaline-phosphatase-like, core domain superfamily	N/A	N/A	GO:0003824;GO:0008484	catalytic activity;sulfuric ester hydrolase activity	N/A	N/A	NA	NA
Bcin01g04230	YES	0	1	0	1	1	0	0	0	3	NO	NO	0	0	0	0	0	0	0	0	Bcin01g04230	Botrytis cinerea B05.10	bcin_chr_1:1,541,543..1,543,226(+)	protein coding gene	Bcmet16	IPR002500;IPR004511;IPR011800	Phosphoadenosine phosphosulphate reductase;Phosphoadenosine phosphosulphate/adenosine 5'-phosphosulphate reductase;Phosphoadenosine phosphosulphate reductase CysH	PF01507	Phosphoadenosine phosphosulphate reductase	SSF52402	N/A	N/A	N/A	GO:0003824;GO:0004604	catalytic activity;phosphoadenylyl-sulfate reductase (thioredoxin) activity	GO:0070814;GO:0055114;GO:0019379	hydrogen sulfide biosynthetic process;obsolete oxidation-reduction process;sulfate assimilation, phosphoadenylyl sulfate reduction by phosphoadenylyl-sulfate reductase (thioredoxin)	NA	NA
Bcin01g04240	YES	0	1	0	1	1	1	0	1	5	NO	NO	0	0	0	0	0	0	0	0	Bcin01g04240	Botrytis cinerea B05.10	bcin_chr_1:1,543,842..1,545,760(+)	protein coding gene	N/A	N/A	N/A	PF07264	N/A	N/A	N/A	GO:0016021	integral component of membrane	N/A	N/A	N/A	N/A	NA	NA
Bcin01g04250	YES	0	1	0	0	0	1	0	0	2	NO	NO	0	0	0	0	0	0	0	0	Bcin01g04250	Botrytis cinerea B05.10	bcin_chr_1:1,546,767..1,551,372(+)	protein coding gene	N/A	N/A	N/A	N/A	N/A	N/A	N/A	N/A	N/A	N/A	N/A	N/A	N/A	NA	NA
Bcin01g04270	YES	0	1	0	0	1	1	0	0	3	NO	NO	0	0	0	0	0	0	0	0	Bcin01g04270	Botrytis cinerea B05.10	bcin_chr_1:1,553,823..1,560,325(-)	protein coding gene	N/A	N/A	N/A	N/A	N/A	N/A	N/A	N/A	N/A	N/A	N/A	N/A	N/A	NA	NA
Bcin01g04280	YES	0	1	0	0	0	0	0	0	1	NO	NO	0	0	0	0	0	0	0	0	Bcin01g04280	Botrytis cinerea B05.10	bcin_chr_1:1,562,381..1,565,665(+)	protein coding gene	N/A	N/A	N/A	N/A	N/A	N/A	N/A	N/A	N/A	N/A	N/A	N/A	N/A	NA	NA
Bcin01g04340	YES	0	0	1	0	0	0	0	0	1	NO	NO	0	0	0	0	0	0	0	0	Bcin01g04340	Botrytis cinerea B05.10	bcin_chr_1:1,577,661..1,580,295(-)	protein coding gene	Bcmet3	IPR002650;IPR002891;IPR015947;IPR024951;IPR025980;IPR027417;IPR027535	Sulphate adenylyltransferase;Adenylyl-sulfate kinase;PUA-like superfamily;Sulphate adenylyltransferase catalytic domain;ATP-sulfurylase PUA-like domain;P-loop containing nucleoside triphosphate hydrolase;Sulfate adenylyltransferase	PF01583;PF01747;PF14306	Sulphate adenylyltransferase catalytic domain;ATP-sulfurylase PUA-like domain	SSF52374;SSF52540;SSF88697	P-loop containing nucleoside triphosphate hydrolase;PUA-like superfamily	GO:0005737	cytoplasm	GO:0005524;GO:0004020;GO:0004781	ATP binding;adenylylsulfate kinase activity;sulfate adenylyltransferase (ATP) activity	GO:0019344;GO:0070814;GO:0009086;GO:0000103;GO:0000096	cysteine biosynthetic process;hydrogen sulfide biosynthetic process;methionine biosynthetic process;sulfate assimilation;sulfur amino acid metabolic process	NA	surfactome
Bcin01g04370	YES	0	1	0	1	1	1	0	1	5	NO	NO	0	0	0	0	0	0	0	0	Bcin01g04370	Botrytis cinerea B05.10	bcin_chr_1:1,586,424..1,588,921(-)	protein coding gene	N/A	IPR004147;IPR011009	UbiB domain;Protein kinase-like domain superfamily	PF03109	UbiB domain	SSF56112	Protein kinase-like domain superfamily	GO:0016021	integral component of membrane	N/A	N/A	N/A	N/A	NA	NA
Bcin01g04390	YES	0	0	1	0	0	0	0	0	1	NO	NO	0	0	0	0	0	0	0	0	Bcin01g04390	Botrytis cinerea B05.10	bcin_chr_1:1,597,262..1,601,099(+)	protein coding gene	N/A	IPR027417;IPR030379	P-loop containing nucleoside triphosphate hydrolase;Septin-type guanine nucleotide-binding (G) domain	PF00735	Septin-type guanine nucleotide-binding (G) domain	SSF52540	P-loop containing nucleoside triphosphate hydrolase	N/A	N/A	GO:0005525	GTP binding	N/A	N/A	NA	NA
Bcin01g04400	YES	0	0	1	0	0	0	0	0	1	NO	NO	0	0	0	0	0	0	0	0	Bcin01g04400	Botrytis cinerea B05.10	bcin_chr_1:1,604,050..1,605,462(-)	protein coding gene	N/A	N/A	N/A	N/A	N/A	N/A	N/A	N/A	N/A	N/A	N/A	N/A	N/A	NA	NA
Bcin01g04410	YES	0	0	1	0	0	0	0	0	1	NO	NO	0	0	0	0	0	0	0	0	Bcin01g04410	Botrytis cinerea B05.10	bcin_chr_1:1,608,109..1,611,507(+)	protein coding gene	N/A	IPR000629;IPR001650;IPR011545;IPR014001;IPR027417	ATP-dependent RNA helicase DEAD-box, conserved site;Helicase, C-terminal;DEAD/DEAH box helicase domain;Helicase superfamily 1/2, ATP-binding domain;P-loop containing nucleoside triphosphate hydrolase	PF00270;PF00271	DEAD/DEAH box helicase domain;Helicase, C-terminal	SSF52540	P-loop containing nucleoside triphosphate hydrolase	N/A	N/A	GO:0005524;GO:0004386;GO:0003676	ATP binding;helicase activity;nucleic acid binding	N/A	N/A	NA	NA
Bcin01g04420	YES	0	0	1	0	0	0	0	0	1	NO	NO	0	0	0	0	0	0	0	0	Bcin01g04420	Botrytis cinerea B05.10	bcin_chr_1:1,611,693..1,614,206(-)	protein coding gene	N/A	IPR000873	AMP-dependent synthetase/ligase	PF00501	AMP-dependent synthetase/ligase	SSF56801	N/A	N/A	N/A	GO:0003824	catalytic activity	N/A	N/A	NA	surfactome
Bcin01g04430	YES	0	0	1	0	0	0	0	0	1	NO	NO	0	0	0	0	0	0	0	0	Bcin01g04430	Botrytis cinerea B05.10	bcin_chr_1:1,615,647..1,617,905(+)	protein coding gene	N/A	IPR001411;IPR005829;IPR011701;IPR036259	Tetracycline resistance protein/drug resistance transporter;Sugar transporter, conserved site;Major facilitator superfamily;MFS transporter superfamily	PF07690	Major facilitator superfamily	SSF103473	MFS transporter superfamily	GO:0016021	integral component of membrane	GO:0022857	transmembrane transporter activity	GO:0055085	transmembrane transport	NA	NA
Bcin01g04450	YES	0	0	1	0	0	0	0	0	1	NO	NO	0	0	0	0	0	0	0	0	Bcin01g04450	Botrytis cinerea B05.10	bcin_chr_1:1,623,333..1,625,773(+)	protein coding gene	N/A	N/A	N/A	N/A	N/A	N/A	N/A	N/A	N/A	N/A	N/A	N/A	N/A	NA	NA
Bcin01g04470	YES	0	0	1	0	0	0	0	0	1	NO	NO	0	0	0	0	0	0	0	0	Bcin01g04470	Botrytis cinerea B05.10	bcin_chr_1:1,629,544..1,633,440(+)	protein coding gene	N/A	IPR001138;IPR007219;IPR036864	Zn(2)-C6 fungal-type DNA-binding domain;Transcription factor domain, fungi;Zn(2)-C6 fungal-type DNA-binding domain superfamily	PF04082	Transcription factor domain, fungi	SSF57701	Zn(2)-C6 fungal-type DNA-binding domain superfamily	GO:0042025;GO:0005634	host cell nucleus;nucleus	GO:0003677;GO:0000981;GO:0008270	DNA binding;DNA-binding transcription factor activity, RNA polymerase II-specific;zinc ion binding	GO:0006355;GO:0006351	regulation of transcription, DNA-templated;transcription, DNA-templated	NA	NA
Bcin01g04480	YES	0	1	1	0	0	0	1	0	3	NO	NO	0	0	0	0	0	0	0	0	Bcin01g04480	Botrytis cinerea B05.10	bcin_chr_1:1,634,854..1,637,053(+)	protein coding gene	N/A	N/A	N/A	N/A	N/A	N/A	N/A	GO:0016021	integral component of membrane	N/A	N/A	N/A	N/A	NA	NA
Bcin01g04510	YES	0	0	0	0	0	0	1	0	1	NO	NO	0	0	0	0	0	0	0	0	Bcin01g04510	Botrytis cinerea B05.10	bcin_chr_1:1,645,857..1,648,150(+)	protein coding gene	N/A	IPR000917;IPR012083;IPR017850;IPR024607	Sulfatase, N-terminal;Arylsulfatase;Alkaline-phosphatase-like, core domain superfamily;Sulfatase, conserved site	PF00884	Sulfatase, N-terminal	SSF53649	Alkaline-phosphatase-like, core domain superfamily	N/A	N/A	GO:0004065;GO:0003824;GO:0008484	arylsulfatase activity;catalytic activity;sulfuric ester hydrolase activity	GO:0018958	phenol-containing compound metabolic process	NA	secretome
Bcin01g04540	YES	0	0	1	0	0	0	0	0	1	NO	NO	0	0	0	0	0	0	0	0	Bcin01g04540	Botrytis cinerea B05.10	bcin_chr_1:1,652,981..1,654,836(-)	protein coding gene	Bop2	IPR001425;IPR018229;IPR043476	Archaeal/bacterial/fungal rhodopsins;Rhodopsin, retinal binding site;Yro2-like, 7TM domain	PF01036	Archaeal/bacterial/fungal rhodopsins	SSF81321	N/A	GO:0016021;GO:0016020	integral component of membrane;membrane	GO:0005216;GO:0009881	ion channel activity;photoreceptor activity	GO:0006811;GO:0007602;GO:0018298	ion transport;phototransduction;protein-chromophore linkage	NA	NA
Bcin01g04610	YES	0	0	1	0	0	0	0	0	1	NO	NO	0	0	0	0	0	0	0	0	Bcin01g04610	Botrytis cinerea B05.10	bcin_chr_1:1,678,731..1,680,720(+)	protein coding gene	N/A	IPR002562;IPR012337	3'-5' exonuclease domain;Ribonuclease H-like superfamily	PF01612	3'-5' exonuclease domain	SSF53098	Ribonuclease H-like superfamily	N/A	N/A	GO:0008408;GO:0003676	3'-5' exonuclease activity;nucleic acid binding	GO:0006139	nucleobase-containing compound metabolic process	NA	NA
Bcin01g04620	YES	0	0	1	0	0	0	0	0	1	NO	NO	0	0	0	0	0	0	0	0	Bcin01g04620	Botrytis cinerea B05.10	bcin_chr_1:1,681,216..1,682,957(+)	protein coding gene	N/A	IPR012337	Ribonuclease H-like superfamily	N/A	N/A	SSF53098	Ribonuclease H-like superfamily	N/A	N/A	GO:0003676	nucleic acid binding	N/A	N/A	NA	NA
Bcin01g04640	YES	0	0	0	0	0	1	0	0	1	NO	NO	0	0	0	0	0	0	0	0	Bcin01g04640	Botrytis cinerea B05.10	bcin_chr_1:1,689,569..1,693,653(-)	protein coding gene	N/A	IPR004367;IPR006671;IPR013763;IPR036915;IPR039361	Cyclin, C-terminal domain;Cyclin, N-terminal;Cyclin-like;Cyclin-like superfamily;Cyclin	PF00134;PF02984	Cyclin, N-terminal;Cyclin, C-terminal domain	SSF47954	Cyclin-like superfamily	GO:0042025	host cell nucleus	N/A	N/A	N/A	N/A	NA	NA
Bcin01g04660	YES	0	0	0	0	1	0	0	0	1	NO	NO	0	0	0	0	0	0	0	0	Bcin01g04660	Botrytis cinerea B05.10	bcin_chr_1:1,707,238..1,713,001(+)	protein coding gene	N/A	N/A	N/A	N/A	N/A	N/A	N/A	N/A	N/A	N/A	N/A	N/A	N/A	NA	NA
Bcin01g04690	YES	0	1	0	0	0	0	0	0	1	NO	NO	0	0	0	0	0	0	0	0	Bcin01g04690	Botrytis cinerea B05.10	bcin_chr_1:1,717,078..1,718,264(-)	protein coding gene	N/A	N/A	N/A	N/A	N/A	N/A	N/A	N/A	N/A	N/A	N/A	N/A	N/A	NA	NA
Bcin01g04720	YES	0	0	0	1	0	0	0	0	1	NO	NO	0	0	0	0	0	0	0	0	Bcin01g04720	Botrytis cinerea B05.10	bcin_chr_1:1,725,668..1,727,275(+)	protein coding gene	Bcgab1	IPR009600	GPI transamidase subunit PIG-U	PF06728	GPI transamidase subunit PIG-U	N/A	N/A	GO:0042765;GO:0016021	GPI-anchor transamidase complex;integral component of membrane	N/A	N/A	GO:0016255	attachment of GPI anchor to protein	NA	NA
Bcin01g04760	YES	0	0	0	0	0	0	0	1	1	NO	NO	0	0	0	0	0	0	0	0	Bcin01g04760	Botrytis cinerea B05.10	bcin_chr_1:1,734,731..1,736,270(-)	protein coding gene	N/A	N/A	N/A	N/A	N/A	N/A	N/A	N/A	N/A	N/A	N/A	N/A	N/A	NA	NA
Bcin01g04770	YES	0	0	0	0	0	0	0	1	1	NO	NO	0	0	0	0	0	0	0	0	Bcin01g04770	Botrytis cinerea B05.10	bcin_chr_1:1,736,944..1,737,854(-)	protein coding gene	N/A	N/A	N/A	N/A	N/A	N/A	N/A	N/A	N/A	N/A	N/A	N/A	N/A	NA	NA
Bcin01g04850	YES	0	1	0	1	0	0	0	0	2	NO	NO	0	0	0	0	0	0	0	0	Bcin01g04850	Botrytis cinerea B05.10	bcin_chr_1:1,752,225..1,754,735(-)	protein coding gene	N/A	IPR036188	FAD/NAD(P)-binding domain superfamily	PF13738	N/A	SSF51905	FAD/NAD(P)-binding domain superfamily	N/A	N/A	N/A	N/A	N/A	N/A	NA	NA
Bcin01g04860	YES	0	1	0	0	0	0	0	1	2	NO	YES	0	0	0	0	0	0	1	1	Bcin01g04860	Botrytis cinerea B05.10	bcin_chr_1:1,754,976..1,755,991(-)	protein coding gene	N/A	IPR028116	Tautomerase, cis-CaaD-like	PF14832	Tautomerase, cis-CaaD-like	N/A	N/A	N/A	N/A	N/A	N/A	N/A	N/A	NA	NA
Bcin01g04870	YES	0	0	0	1	0	0	0	1	2	NO	NO	0	0	0	0	0	0	0	0	Bcin01g04870	Botrytis cinerea B05.10	bcin_chr_1:1,757,737..1,759,730(-)	protein coding gene	N/A	IPR001155	NADH:flavin oxidoreductase/NADH oxidase, N-terminal	PF00724	NADH:flavin oxidoreductase/NADH oxidase, N-terminal	SSF51395	N/A	N/A	N/A	GO:0010181;GO:0003824;GO:0016491	FMN binding;catalytic activity;oxidoreductase activity	GO:0055114	obsolete oxidation-reduction process	NA	NA
Bcin01g04920	YES	0	0	0	1	0	0	0	0	1	NO	YES	0	0	1	0	0	0	0	1	Bcin01g04920	Botrytis cinerea B05.10	bcin_chr_1:1,773,782..1,777,490(+)	protein coding gene	Bcdtc1	IPR008930;IPR017057	Terpenoid cyclases/protein prenyltransferase alpha-alpha toroid;Ent-kaurene synthase, fungal	N/A	N/A	SSF48239	Terpenoid cyclases/protein prenyltransferase alpha-alpha toroid	N/A	N/A	N/A	N/A	N/A	N/A	NA	diterpene
Bcin01g04940	YES	0	1	0	1	0	0	0	0	2	NO	NO	0	0	0	0	0	0	0	0	Bcin01g04940	Botrytis cinerea B05.10	bcin_chr_1:1,779,854..1,783,554(-)	protein coding gene	Bcmsh4	IPR000432;IPR007696;IPR007860;IPR007861;IPR011184;IPR027417;IPR036187;IPR036678	DNA mismatch repair protein MutS, C-terminal;DNA mismatch repair protein MutS, core;DNA mismatch repair protein MutS, connector domain;DNA mismatch repair protein MutS, clamp;DNA mismatch repair Msh2-type;P-loop containing nucleoside triphosphate hydrolase;DNA mismatch repair protein MutS, core domain superfamily;MutS, connector domain superfamily	PF00488;PF05188;PF05190;PF05192	DNA mismatch repair protein MutS, C-terminal;DNA mismatch repair protein MutS, connector domain;DNA mismatch repair protein MutS, clamp;DNA mismatch repair protein MutS, core	SSF48334;SSF52540;SSF53150	DNA mismatch repair protein MutS, core domain superfamily;P-loop containing nucleoside triphosphate hydrolase;MutS, connector domain superfamily	N/A	N/A	GO:0005524;GO:0030983	ATP binding;mismatched DNA binding	GO:0006298	mismatch repair	NA	NA
Bcin01g04950	YES	0	1	0	0	0	0	0	0	1	NO	NO	0	0	0	0	0	0	0	0	Bcin01g04950	Botrytis cinerea B05.10	bcin_chr_1:1,783,711..1,786,106(+)	protein coding gene	N/A	IPR001632;IPR001680;IPR011047;IPR012972;IPR019775;IPR020472	G-protein, beta subunit;WD40 repeat;Quinoprotein alcohol dehydrogenase-like superfamily;NLE;WD40 repeat, conserved site;G-protein beta WD-40 repeat	PF00400;PF08154	WD40 repeat;NLE	SSF50998	Quinoprotein alcohol dehydrogenase-like superfamily	GO:0005730	nucleolus	GO:0005515	protein binding	N/A	N/A	NA	NA
Bcin01g04960	YES	0	1	0	1	0	1	0	0	3	NO	NO	0	0	0	0	0	0	0	0	Bcin01g04960	Botrytis cinerea B05.10	bcin_chr_1:1,786,120..1,787,758(-)	protein coding gene	Bcpot1	IPR002155;IPR016039;IPR020610;IPR020613;IPR020616;IPR020617	Thiolase;Thiolase-like;Thiolase, active site;Thiolase, conserved site;Thiolase, N-terminal;Thiolase, C-terminal	PF00108;PF02803	Thiolase, N-terminal;Thiolase, C-terminal	SSF53901	Thiolase-like	N/A	N/A	GO:0003988;GO:0016747;GO:0003824	acetyl-CoA C-acyltransferase activity;acyltransferase activity, transferring groups other than amino-acyl groups;catalytic activity	N/A	N/A	NA	NA
Bcin01g04970	YES	0	1	0	1	1	0	0	0	3	NO	NO	0	0	0	0	0	0	0	0	Bcin01g04970	Botrytis cinerea B05.10	bcin_chr_1:1,788,204..1,789,554(-)	protein coding gene	N/A	N/A	N/A	N/A	N/A	N/A	N/A	N/A	N/A	N/A	N/A	N/A	N/A	NA	secretome
Bcin01g04980	YES	0	1	0	1	0	1	0	1	4	NO	NO	0	0	0	0	0	0	0	0	Bcin01g04980	Botrytis cinerea B05.10	bcin_chr_1:1,791,869..1,793,316(+)	protein coding gene	Bcsdh2	IPR001041;IPR004489;IPR006058;IPR009051;IPR017900;IPR025192;IPR036010	2Fe-2S ferredoxin-type iron-sulfur binding domain;Succinate dehydrogenase/fumarate reductase iron-sulphur protein;2Fe-2S ferredoxin, iron-sulphur binding site;Alpha-helical ferredoxin;4Fe-4S ferredoxin, iron-sulphur binding, conserved site;Succinate dehydogenase/fumarate reductase N-terminal;2Fe-2S ferredoxin-like superfamily	PF13085;PF13534	Succinate dehydogenase/fumarate reductase N-terminal	SSF46548;SSF54292	Alpha-helical ferredoxin;2Fe-2S ferredoxin-like superfamily	GO:0005743	mitochondrial inner membrane	GO:0051537;GO:0051538;GO:0051539;GO:0009055;GO:0051536;GO:0046872;GO:0016491;GO:0008177	2 iron, 2 sulfur cluster binding;3 iron, 4 sulfur cluster binding;4 iron, 4 sulfur cluster binding;electron transfer activity;iron-sulfur cluster binding;metal ion binding;oxidoreductase activity;succinate dehydrogenase (ubiquinone) activity	GO:0055114;GO:0006099	obsolete oxidation-reduction process;tricarboxylic acid cycle	NA	NA
Bcin01g05010	YES	0	0	0	0	0	0	0	1	1	NO	NO	0	0	0	0	0	0	0	0	Bcin01g05010	Botrytis cinerea B05.10	bcin_chr_1:1,797,669..1,800,129(-)	protein coding gene	N/A	IPR011701;IPR036259	Major facilitator superfamily;MFS transporter superfamily	PF07690	Major facilitator superfamily	SSF103473	MFS transporter superfamily	GO:0016021	integral component of membrane	GO:0022857	transmembrane transporter activity	GO:0055085	transmembrane transport	NA	NA
Bcin01g05020	YES	0	1	0	0	0	0	0	1	2	NO	NO	0	0	0	0	0	0	0	0	Bcin01g05020	Botrytis cinerea B05.10	bcin_chr_1:1,801,193..1,802,258(+)	protein coding gene	N/A	IPR008427	Extracellular membrane protein, CFEM domain	PF05730	Extracellular membrane protein, CFEM domain	N/A	N/A	GO:0031225;GO:0005618	anchored component of membrane;cell wall	N/A	N/A	N/A	N/A	NA	NA
Bcin01g05030	YES	0	1	0	0	0	0	0	0	1	NO	NO	0	0	0	0	0	0	0	0	Bcin01g05030	Botrytis cinerea B05.10	bcin_chr_1:1,802,463..1,802,987(-)	protein coding gene	N/A	N/A	N/A	N/A	N/A	N/A	N/A	N/A	N/A	N/A	N/A	N/A	N/A	NA	NA
Bcin01g05160	YES	0	1	0	0	0	0	0	0	1	NO	NO	0	0	0	0	0	0	0	0	Bcin01g05160	Botrytis cinerea B05.10	bcin_chr_1:1,839,537..1,843,273(-)	protein coding gene	BcMsn	IPR013087;IPR036236	Zinc finger C2H2-type;Zinc finger C2H2 superfamily	PF00096;PF12874	Zinc finger C2H2-type	SSF57667	Zinc finger C2H2 superfamily	N/A	N/A	N/A	N/A	N/A	N/A	Validated - Lu et al. 2023	NA
Bcin01g05190	YES	0	0	0	0	0	0	0	1	1	NO	NO	0	0	0	0	0	0	0	0	Bcin01g05190	Botrytis cinerea B05.10	bcin_chr_1:1,858,515..1,859,849(+)	protein coding gene	N/A	IPR007065	HPP	PF04982	HPP	N/A	N/A	GO:0016021	integral component of membrane	N/A	N/A	N/A	N/A	NA	NA
Bcin01g05200	YES	0	0	0	1	0	0	0	0	1	NO	NO	0	0	0	0	0	0	0	0	Bcin01g05200	Botrytis cinerea B05.10	bcin_chr_1:1,859,881..1,862,048(-)	protein coding gene	Bctgs1	IPR019012;IPR029063	RNA cap guanine-N2 methyltransferase;S-adenosyl-L-methionine-dependent methyltransferase	PF09445	RNA cap guanine-N2 methyltransferase	SSF53335	S-adenosyl-L-methionine-dependent methyltransferase	N/A	N/A	GO:0008168	methyltransferase activity	GO:0009452;GO:0001510	7-methylguanosine RNA capping;RNA methylation	NA	NA
Bcin01g05260	YES	0	0	0	1	0	0	0	0	1	NO	NO	0	0	0	0	0	0	0	0	Bcin01g05260	Botrytis cinerea B05.10	bcin_chr_1:1,868,805..1,871,209(+)	protein coding gene	Bchap3	IPR003956;IPR003958;IPR009072	Transcription factor, NFYB/HAP3, conserved site;Transcription factor CBF/NF-Y/archaeal histone domain;Histone-fold	PF00808	Transcription factor CBF/NF-Y/archaeal histone domain	SSF47113	Histone-fold	GO:0005634	nucleus	GO:0046982;GO:0043565	protein heterodimerization activity;sequence-specific DNA binding	GO:0006355	regulation of transcription, DNA-templated	NA	NA
Bcin01g05270	YES	0	0	0	0	0	0	0	1	1	NO	NO	0	0	0	0	0	0	0	0	Bcin01g05270	Botrytis cinerea B05.10	bcin_chr_1:1,871,480..1,874,161(+)	protein coding gene	Bcrrn3	IPR007991	RNA polymerase I specific transcription initiation factor RRN3	PF05327	RNA polymerase I specific transcription initiation factor RRN3	N/A	N/A	N/A	N/A	N/A	N/A	N/A	N/A	NA	NA
Bcin01g05280	YES	0	0	0	0	0	0	0	1	1	NO	NO	0	0	0	0	0	0	0	0	Bcin01g05280	Botrytis cinerea B05.10	bcin_chr_1:1,874,182..1,876,847(-)	protein coding gene	N/A	IPR002018;IPR019819;IPR019826;IPR029058	Carboxylesterase, type B;Carboxylesterase type B, conserved site;Carboxylesterase type B, active site;Alpha/Beta hydrolase fold	PF00135	Carboxylesterase, type B	SSF53474	Alpha/Beta hydrolase fold	N/A	N/A	GO:0016787	hydrolase activity	N/A	N/A	NA	secretome
Bcin01g05320	YES	0	0	0	1	0	0	0	0	1	NO	NO	0	0	0	0	0	0	0	0	Bcin01g05320	Botrytis cinerea B05.10	bcin_chr_1:1,887,873..1,888,829(-)	protein coding gene	N/A	N/A	N/A	N/A	N/A	N/A	N/A	N/A	N/A	N/A	N/A	N/A	N/A	NA	NA
Bcin01g05370	YES	0	0	0	1	0	0	0	0	1	NO	NO	0	0	0	0	0	0	0	0	Bcin01g05370	Botrytis cinerea B05.10	bcin_chr_1:1,897,819..1,899,824(-)	protein coding gene	N/A	N/A	N/A	N/A	N/A	N/A	N/A	N/A	N/A	N/A	N/A	N/A	N/A	NA	NA
Bcin01g05390	YES	0	0	0	1	0	0	0	0	1	NO	NO	0	0	0	0	0	0	0	0	Bcin01g05390	Botrytis cinerea B05.10	bcin_chr_1:1,907,786..1,910,507(+)	protein coding gene	N/A	IPR000313	PWWP domain	PF00855	PWWP domain	SSF63748	N/A	N/A	N/A	N/A	N/A	N/A	N/A	NA	surfactome
Bcin01g05460	YES	0	0	0	0	0	1	0	0	1	NO	NO	0	0	0	0	0	0	0	0	Bcin01g05460	Botrytis cinerea B05.10	bcin_chr_1:1,922,064..1,924,648(+)	protein coding gene	N/A	IPR020795;IPR040855	Origin recognition complex, subunit 3;ORC3, winged helix C-terminal	PF07034;PF18137	Origin recognition complex, subunit 3;ORC3, winged helix C-terminal	N/A	N/A	GO:0005664	nuclear origin of replication recognition complex	GO:0003677	DNA binding	GO:0006260	DNA replication	NA	NA
Bcin01g05500	YES	0	0	0	1	0	0	0	0	1	NO	NO	0	0	0	0	0	0	0	0	Bcin01g05500	Botrytis cinerea B05.10	bcin_chr_1:1,931,209..1,933,089(+)	protein coding gene	N/A	N/A	N/A	N/A	N/A	N/A	N/A	N/A	N/A	N/A	N/A	N/A	N/A	NA	NA
Bcin01g05510	YES	0	0	0	1	0	0	0	0	1	NO	NO	0	0	0	0	0	0	0	0	Bcin01g05510	Botrytis cinerea B05.10	bcin_chr_1:1,934,232..1,935,564(-)	protein coding gene	Bcctr2	IPR007274	Ctr copper transporter	PF04145	Ctr copper transporter	N/A	N/A	GO:0016021	integral component of membrane	GO:0005375	copper ion transmembrane transporter activity	GO:0006878;GO:0035434	cellular copper ion homeostasis;copper ion transmembrane transport	NA	NA
Bcin01g05560	YES	0	0	0	0	0	0	1	0	1	YES	NO	0	0	0	0	0	0	0	0	Bcin01g05560	Botrytis cinerea B05.10	bcin_chr_1:1,946,473..1,948,499(+)	protein coding gene	N/A	IPR002483;IPR036483	PWI domain;PWI domain superfamily	PF01480	PWI domain	SSF101233	PWI domain superfamily	N/A	N/A	N/A	N/A	GO:0006397	mRNA processing	NA	NA
Bcin01g05570	YES	0	0	0	0	0	0	1	0	1	YES	NO	0	0	0	0	0	0	0	0	Bcin01g05570	Botrytis cinerea B05.10	bcin_chr_1:1,948,705..1,949,855(+)	protein coding gene	N/A	IPR015418	Chromatin modification-related protein Eaf6	PF09340	Chromatin modification-related protein Eaf6	N/A	N/A	GO:0000123	histone acetyltransferase complex	N/A	N/A	GO:0016573	histone acetylation	NA	NA
Bcin01g05580	YES	0	0	0	0	0	0	1	0	1	NO	NO	0	0	0	0	0	0	0	0	Bcin01g05580	Botrytis cinerea B05.10	bcin_chr_1:1,950,002..1,952,504(-)	protein coding gene	N/A	IPR003347;IPR036047;IPR041667	JmjC domain;F-box-like domain superfamily;Cupin-like domain 8	PF13621	Cupin-like domain 8	SSF51197;SSF81383	F-box-like domain superfamily	N/A	N/A	GO:0005515	protein binding	N/A	N/A	NA	NA
Bcin01g05610	YES	0	0	0	0	0	0	1	0	1	YES	NO	0	0	0	0	0	0	0	0	Bcin01g05610	Botrytis cinerea B05.10	bcin_chr_1:1,957,109..1,959,234(-)	protein coding gene	Bcenv7	IPR000719;IPR008271;IPR011009;IPR017441	Protein kinase domain;Serine/threonine-protein kinase, active site;Protein kinase-like domain superfamily;Protein kinase, ATP binding site	PF00069	Protein kinase domain	SSF56112	Protein kinase-like domain superfamily	N/A	N/A	GO:0005524;GO:0004672;GO:0004674	ATP binding;protein kinase activity;protein serine/threonine kinase activity	GO:0006468	protein phosphorylation	NA	NA
Bcin01g05640	YES	0	0	0	0	0	0	1	0	1	NO	NO	0	0	0	0	0	0	0	0	Bcin01g05640	Botrytis cinerea B05.10	bcin_chr_1:1,962,672..1,964,368(-)	protein coding gene	N/A	N/A	N/A	N/A	N/A	N/A	N/A	GO:0016021	integral component of membrane	N/A	N/A	N/A	N/A	NA	NA
Bcin01g05650	YES	0	0	0	1	0	0	0	0	1	NO	NO	0	0	0	0	0	0	0	0	Bcin01g05650	Botrytis cinerea B05.10	bcin_chr_1:1,966,038..1,967,285(-)	protein coding gene	Bcmgm101	IPR009446	Mitochondrial genome maintenance protein Mgm101	PF06420	Mitochondrial genome maintenance protein Mgm101	N/A	N/A	GO:0000262	mitochondrial chromosome	GO:0003697	single-stranded DNA binding	GO:0006281;GO:0000002	DNA repair;mitochondrial genome maintenance	NA	surfactome
Bcin01g05680	YES	0	0	0	1	0	0	0	0	1	NO	NO	0	0	0	0	0	0	0	0	Bcin01g05680	Botrytis cinerea B05.10	bcin_chr_1:1,970,987..1,974,032(-)	protein coding gene	N/A	IPR001382;IPR036026	Glycoside hydrolase family 47;Seven-hairpin glycosidases	PF01532	Glycoside hydrolase family 47	SSF48225	Seven-hairpin glycosidases	GO:0016020	membrane	GO:0005509;GO:0003824;GO:0004571	calcium ion binding;catalytic activity;mannosyl-oligosaccharide 1,2-alpha-mannosidase activity	GO:0006486	protein glycosylation	NA	secretome
Bcin01g05700	YES	0	0	0	1	0	0	0	0	1	NO	NO	0	0	0	0	0	0	0	0	Bcin01g05700	Botrytis cinerea B05.10	bcin_chr_1:1,977,200..1,979,204(-)	protein coding gene	N/A	IPR007568	RTA-like protein	PF04479	RTA-like protein	N/A	N/A	GO:0016021	integral component of membrane	N/A	N/A	N/A	N/A	NA	NA
Bcin01g05710	YES	0	0	0	0	0	0	1	0	1	NO	NO	0	0	0	0	0	0	0	0	Bcin01g05710	Botrytis cinerea B05.10	bcin_chr_1:1,979,310..1,989,482(-)	protein coding gene	N/A	N/A	N/A	PF13692	N/A	SSF53756	N/A	GO:0016021	integral component of membrane	N/A	N/A	N/A	N/A	NA	NA
Bcin01g05730	YES	0	1	0	0	0	0	1	0	2	YES	NO	0	0	0	0	0	0	0	0	Bcin01g05730	Botrytis cinerea B05.10	bcin_chr_1:1,995,679..1,997,456(+)	protein coding gene	N/A	IPR004352;IPR017853	Glycoside-hydrolase family GH114, TIM-barrel domain;Glycoside hydrolase superfamily	PF03537	Glycoside-hydrolase family GH114, TIM-barrel domain	SSF51445	Glycoside hydrolase superfamily	GO:0016021	integral component of membrane	GO:0003824;GO:0052692	catalytic activity;raffinose alpha-galactosidase activity	N/A	N/A	NA	secretome
Bcin01g05760	YES	0	0	1	0	1	0	1	1	4	NO	NO	0	0	0	0	0	0	0	0	Bcin01g05760	Botrytis cinerea B05.10	bcin_chr_1:2,002,013..2,010,634(-)	protein coding gene	N/A	N/A	N/A	N/A	N/A	N/A	N/A	GO:0016021	integral component of membrane	N/A	N/A	N/A	N/A	NA	NA
Bcin01g05780	YES	0	0	0	0	0	0	1	1	2	NO	NO	0	0	0	0	0	0	0	0	Bcin01g05780	Botrytis cinerea B05.10	bcin_chr_1:2,015,936..2,019,623(+)	protein coding gene	N/A	IPR011598;IPR019006;IPR036638	Myc-type, basic helix-loop-helix (bHLH) domain;Sterol regulatory element-binding protein 1, C-terminal;Helix-loop-helix DNA-binding domain superfamily	PF00010;PF09427	Myc-type, basic helix-loop-helix (bHLH) domain;Sterol regulatory element-binding protein 1, C-terminal	SSF47459	Helix-loop-helix DNA-binding domain superfamily	N/A	N/A	GO:0046983	protein dimerization activity	GO:0032933;GO:0045944	SREBP signaling pathway;positive regulation of transcription by RNA polymerase II	NA	NA
Bcin01g05790	YES	0	0	0	1	0	1	0	1	3	NO	NO	0	0	0	0	0	0	0	0	Bcin01g05790	Botrytis cinerea B05.10	bcin_chr_1:2,020,277..2,024,460(+)	protein coding gene	BcniiA	IPR005117;IPR006066;IPR006067;IPR007419;IPR012748;IPR017941;IPR023753;IPR036136;IPR036188;IPR036922	Nitrite/Sulfite reductase ferredoxin-like domain;Nitrite/sulphite reductase iron-sulphur/sirohaem-binding site;Nitrite/sulphite reductase 4Fe-4S domain;BFD-like [2Fe-2S]-binding domain;Rieske-like [2Fe-2S] domain, NirD-type;Rieske [2Fe-2S] iron-sulphur domain;FAD/NAD(P)-binding domain;Nitrite/Sulfite reductase ferredoxin-like domain superfamily;FAD/NAD(P)-binding domain superfamily;Rieske [2Fe-2S…	PF00355;PF01077;PF03460;PF04324;PF07992	Rieske [2Fe-2S] iron-sulphur domain;Nitrite/sulphite reductase 4Fe-4S domain;Nitrite/Sulfite reductase ferredoxin-like domain;BFD-like [2Fe-2S]-binding domain;FAD/NAD(P)-binding domain	SSF50022;SSF51905;SSF55124;SSF56014	Rieske [2Fe-2S] iron-sulphur domain superfamily;FAD/NAD(P)-binding domain superfamily;Nitrite/Sulfite reductase ferredoxin-like domain superfamily	N/A	N/A	GO:0051537;GO:0051539;GO:0020037;GO:0051536;GO:0046872;GO:0008942;GO:0016491	2 iron, 2 sulfur cluster binding;4 iron, 4 sulfur cluster binding;heme binding;iron-sulfur cluster binding;metal ion binding;nitrite reductase [NAD(P)H] activity;oxidoreductase activity	GO:0042128;GO:0055114	nitrate assimilation;obsolete oxidation-reduction process	NA	NA
Bcin01g05800	YES	0	1	0	1	0	1	1	1	5	NO	YES	0	0	1	0	0	0	1	2	Bcin01g05800	Botrytis cinerea B05.10	bcin_chr_1:2,024,700..2,028,661(+)	protein coding gene	N/A	IPR002182;IPR010730;IPR011990;IPR019734;IPR027417	NB-ARC;Heterokaryon incompatibility;Tetratricopeptide-like helical domain superfamily;Tetratricopeptide repeat;P-loop containing nucleoside triphosphate hydrolase	PF00931;PF06985;PF13374;PF13424	NB-ARC;Heterokaryon incompatibility	SSF48452;SSF52540	Tetratricopeptide-like helical domain superfamily;P-loop containing nucleoside triphosphate hydrolase	N/A	N/A	GO:0043531;GO:0005515	ADP binding;protein binding	N/A	N/A	NA	Immune System
Bcin01g05820	YES	0	0	0	0	0	0	1	0	1	NO	NO	0	0	0	0	0	0	0	0	Bcin01g05820	Botrytis cinerea B05.10	bcin_chr_1:2,033,693..2,035,983(+)	protein coding gene	N/A	IPR003105;IPR015947	SRA-YDG;PUA-like superfamily	PF02182	SRA-YDG	SSF88697	PUA-like superfamily	GO:0005634	nucleus	N/A	N/A	N/A	N/A	NA	NA
Bcin01g05830	YES	0	1	0	0	0	0	0	1	2	NO	NO	0	0	0	0	0	0	0	0	Bcin01g05830	Botrytis cinerea B05.10	bcin_chr_1:2,037,133..2,039,571(-)	protein coding gene	N/A	IPR002938;IPR036188	FAD-binding domain;FAD/NAD(P)-binding domain superfamily	PF01494	FAD-binding domain	SSF51905	FAD/NAD(P)-binding domain superfamily	N/A	N/A	GO:0071949	FAD binding	N/A	N/A	NA	NA
Bcin01g05890	YES	0	0	0	0	0	1	0	0	1	NO	NO	0	0	0	0	0	0	0	0	Bcin01g05890	Botrytis cinerea B05.10	bcin_chr_1:2,053,377..2,058,704(-)	protein coding gene	Bmr1	IPR003439;IPR003593;IPR010929;IPR013525;IPR017871;IPR027417;IPR029481;IPR034001;IPR034003	ABC transporter-like;AAA+ ATPase domain;CDR ABC transporter;ABC-2 type transporter;ABC transporter, conserved site;P-loop containing nucleoside triphosphate hydrolase;ABC-transporter N-terminal domain;ATP-binding cassette transporter, PDR-like subfamily G, domain 1;ATP-binding cassette transporter, PDR-like subfamily G, domain 2	PF00005;PF01061;PF06422;PF14510;PF19055	ABC transporter-like;ABC-2 type transporter;CDR ABC transporter;ABC-transporter N-terminal domain	SSF52540	P-loop containing nucleoside triphosphate hydrolase	GO:0016021;GO:0016020	integral component of membrane;membrane	GO:0005524;GO:0016887;GO:0042626	ATP binding;ATP hydrolysis activity;ATPase-coupled transmembrane transporter activity	GO:0055085	transmembrane transport	NA	Transporter
Bcin01g05900	YES	0	0	0	0	0	1	0	0	1	NO	NO	0	0	0	0	0	0	0	0	Bcin01g05900	Botrytis cinerea B05.10	bcin_chr_1:2,063,581..2,066,176(+)	protein coding gene	N/A	N/A	N/A	N/A	N/A	N/A	N/A	GO:0016021	integral component of membrane	N/A	N/A	N/A	N/A	NA	NA
Bcin01g05910	YES	0	1	0	0	0	0	0	0	1	NO	NO	0	0	0	0	0	0	0	0	Bcin01g05910	Botrytis cinerea B05.10	bcin_chr_1:2,066,339..2,068,428(-)	protein coding gene	N/A	N/A	N/A	N/A	N/A	N/A	N/A	N/A	N/A	N/A	N/A	N/A	N/A	NA	NA
Bcin01g05930	YES	0	1	0	0	0	1	0	0	2	NO	NO	0	0	0	0	0	0	0	0	Bcin01g05930	Botrytis cinerea B05.10	bcin_chr_1:2,076,399..2,080,335(+)	protein coding gene	Bchhk17	IPR001789;IPR003594;IPR003661;IPR004358;IPR011006;IPR036097;IPR036890	Signal transduction response regulator, receiver domain;Histidine kinase/HSP90-like ATPase;Signal transduction histidine kinase, dimerisation/phosphoacceptor domain;Signal transduction histidine kinase-related protein, C-terminal;CheY-like superfamily;Signal transduction histidine kinase, dimerisation/phosphoacceptor domain superfamily;Histidine kinase/HSP90-like ATPase superfamily	PF00072;PF02518	Signal transduction response regulator, receiver domain;Histidine kinase/HSP90-like ATPase	SSF47384;SSF52172;SSF55874	Signal transduction histidine kinase, dimerisation/phosphoacceptor domain superfamily;CheY-like superfamily;Histidine kinase/HSP90-like ATPase superfamily	N/A	N/A	GO:0000155;GO:0016772	phosphorelay sensor kinase activity;transferase activity, transferring phosphorus-containing groups	GO:0000160;GO:0016310;GO:0007165	phosphorelay signal transduction system;phosphorylation;signal transduction	NA	Liu 2023
Bcin01g05940	YES	0	0	0	0	0	1	0	0	1	NO	NO	0	0	0	0	0	0	0	0	Bcin01g05940	Botrytis cinerea B05.10	bcin_chr_1:2,080,529..2,082,521(+)	protein coding gene	N/A	IPR002921;IPR029058	Fungal lipase-like domain;Alpha/Beta hydrolase fold	PF01764	Fungal lipase-like domain	SSF53474	Alpha/Beta hydrolase fold	N/A	N/A	N/A	N/A	GO:0006629	lipid metabolic process	NA	secretome
Bcin01g05960	YES	0	0	0	0	0	1	0	0	1	NO	NO	0	0	0	0	0	0	0	0	Bcin01g05960	Botrytis cinerea B05.10	bcin_chr_1:2,087,536..2,089,746(-)	protein coding gene	N/A	N/A	N/A	N/A	N/A	N/A	N/A	GO:0016021	integral component of membrane	N/A	N/A	N/A	N/A	NA	NA
Bcin01g06000	YES	0	1	0	1	0	1	0	0	3	NO	NO	0	0	0	0	0	0	0	0	Bcin01g06000	Botrytis cinerea B05.10	bcin_chr_1:2,098,091..2,101,696(+)	protein coding gene	N/A	N/A	N/A	N/A	N/A	N/A	N/A	N/A	N/A	N/A	N/A	N/A	N/A	NA	NA
Bcin01g06010	YES	0	0	0	0	1	1	0	0	2	NO	NO	0	0	0	0	0	0	0	0	Bcin01g06010	Botrytis cinerea B05.10	bcin_chr_1:2,105,588..2,107,534(+)	protein coding gene	Bccrh1	IPR000757;IPR013320;IPR017168	Glycoside hydrolase family 16;Concanavalin A-like lectin/glucanase domain superfamily;Glycoside hydrolase, family 16, CRH1, predicted	PF00722	Glycoside hydrolase family 16	SSF49899	Concanavalin A-like lectin/glucanase domain superfamily	GO:0005618;GO:0016020	cell wall;membrane	GO:0016798;GO:0004553	hydrolase activity, acting on glycosyl bonds;hydrolase activity, hydrolyzing O-glycosyl compounds	GO:0005975;GO:0071555	carbohydrate metabolic process;cell wall organization	Validated - Bi et al 2021	Bi 2021 Surfactome, secretome
Bcin01g06030	YES	0	0	0	0	0	1	1	0	2	YES	NO	0	0	0	0	0	0	0	0	Bcin01g06030	Botrytis cinerea B05.10	bcin_chr_1:2,119,885..2,125,769(-)	protein coding gene	Bcsgs1	IPR001650;IPR002464;IPR004589;IPR011545;IPR014001;IPR018982;IPR027417;IPR032284	Helicase, C-terminal;DNA/RNA helicase, ATP-dependent, DEAH-box type, conserved site;DNA helicase, ATP-dependent, RecQ type;DEAD/DEAH box helicase domain;Helicase superfamily 1/2, ATP-binding domain;RQC domain;P-loop containing nucleoside triphosphate hydrolase;ATP-dependent DNA helicase RecQ, zinc-binding domain	PF00270;PF00271;PF09382;PF16124	DEAD/DEAH box helicase domain;Helicase, C-terminal;RQC domain;ATP-dependent DNA helicase RecQ, zinc-binding domain	SSF52540	P-loop containing nucleoside triphosphate hydrolase	N/A	N/A	GO:0043138;GO:0005524;GO:0004386;GO:0003676	3'-5' DNA helicase activity;ATP binding;helicase activity;nucleic acid binding	GO:0006310;GO:0006281;GO:0006260	DNA recombination;DNA repair;DNA replication	NA	NA
Bcin01g06040	YES	0	1	0	0	0	1	0	0	2	NO	NO	0	0	0	0	0	0	0	0	Bcin01g06040	Botrytis cinerea B05.10	bcin_chr_1:2,128,275..2,131,068(-)	protein coding gene	N/A	IPR001905;IPR018047;IPR024041	Ammonium transporter;Ammonium transporter, conserved site;Ammonium transporter AmtB-like domain	PF00909	Ammonium transporter AmtB-like domain	SSF111352	N/A	GO:0016021;GO:0016020	integral component of membrane;membrane	GO:0008519	ammonium transmembrane transporter activity	GO:0072488;GO:0015696	ammonium transmembrane transport;ammonium transport	NA	NA
Bcin01g06050	YES	0	0	0	0	0	1	0	1	2	NO	NO	0	0	0	0	0	0	0	0	Bcin01g06050	Botrytis cinerea B05.10	bcin_chr_1:2,135,176..2,137,075(+)	protein coding gene	N/A	IPR005123;IPR026992	Oxoglutarate/iron-dependent dioxygenase;Non-haem dioxygenase N-terminal domain	PF03171;PF14226	Oxoglutarate/iron-dependent dioxygenase;Non-haem dioxygenase N-terminal domain	SSF51197	N/A	N/A	N/A	GO:0046872;GO:0016491	metal ion binding;oxidoreductase activity	GO:0055114	obsolete oxidation-reduction process	NA	NA
Bcin01g06070	YES	0	1	0	0	1	1	0	1	4	NO	NO	0	0	0	0	0	0	0	0	Bcin01g06070	Botrytis cinerea B05.10	bcin_chr_1:2,142,634..2,143,761(-)	protein coding gene	Bcsec53	IPR005002;IPR006379;IPR036412	Phosphomannomutase;HAD-superfamily hydrolase, subfamily IIB;HAD-like superfamily	PF03332	Phosphomannomutase	SSF56784	HAD-like superfamily	GO:0005737	cytoplasm	GO:0004615	phosphomannomutase activity	GO:0009298	GDP-mannose biosynthetic process	NA	Surfactome
Bcin01g06090	YES	0	1	0	1	0	1	1	0	4	NO	NO	0	0	0	0	0	0	0	0	Bcin01g06090	Botrytis cinerea B05.10	bcin_chr_1:2,149,872..2,152,248(+)	protein coding gene	Bccdc6	IPR003593;IPR015163;IPR016314;IPR027417;IPR041083	AAA+ ATPase domain;Cdc6, C-terminal;Cell division protein Cdc6/18;P-loop containing nucleoside triphosphate hydrolase;AAA lid domain	PF09079;PF13401;PF17872	Cdc6, C-terminal;AAA+ ATPase domain;AAA lid domain	SSF52540	P-loop containing nucleoside triphosphate hydrolase	N/A	N/A	N/A	N/A	GO:0006270;GO:0051301	DNA replication initiation;cell division	NA	GTPase
Bcin01g06110	YES	0	0	0	0	0	0	0	1	1	NO	NO	0	0	0	0	0	0	0	0	Bcin01g06110	Botrytis cinerea B05.10	bcin_chr_1:2,155,089..2,158,069(-)	protein coding gene	N/A	IPR004762;IPR004840;IPR004841	Amino acid permease, fungi;Amino acid permease, conserved site;Amino acid permease/ SLC12A domain	PF00324	Amino acid permease/ SLC12A domain	N/A	N/A	GO:0016021;GO:0016020	integral component of membrane;membrane	N/A	N/A	GO:0006865;GO:0055085	amino acid transport;transmembrane transport	NA	NA
Bcin01g06120	YES	0	0	0	0	0	1	0	0	1	NO	NO	0	0	0	0	0	0	0	0	Bcin01g06120	Botrytis cinerea B05.10	bcin_chr_1:2,158,401..2,161,008(-)	protein coding gene	Bcmns1	IPR001382;IPR036026	Glycoside hydrolase family 47;Seven-hairpin glycosidases	PF01532	Glycoside hydrolase family 47	SSF48225	Seven-hairpin glycosidases	GO:0016021;GO:0016020	integral component of membrane;membrane	GO:0005509;GO:0003824;GO:0004571	calcium ion binding;catalytic activity;mannosyl-oligosaccharide 1,2-alpha-mannosidase activity	GO:0006486	protein glycosylation	NA	NA
Bcin01g06160	YES	0	0	0	0	0	1	0	0	1	NO	NO	0	0	0	0	0	0	0	0	Bcin01g06160	Botrytis cinerea B05.10	bcin_chr_1:2,165,211..2,166,577(+)	protein coding gene	N/A	N/A	N/A	N/A	N/A	N/A	N/A	N/A	N/A	N/A	N/A	N/A	N/A	NA	NA
Bcin01g06180	YES	0	0	0	0	0	1	0	0	1	NO	NO	0	0	0	0	0	0	0	0	Bcin01g06180	Botrytis cinerea B05.10	bcin_chr_1:2,168,644..2,170,198(-)	protein coding gene	N/A	N/A	N/A	N/A	N/A	N/A	N/A	N/A	N/A	N/A	N/A	N/A	N/A	NA	NA
Bcin01g06190	YES	1	1	0	0	0	1	0	1	4	NO	NO	0	0	0	0	0	0	0	0	Bcin01g06190	Botrytis cinerea B05.10	bcin_chr_1:2,171,023..2,173,239(-)	protein coding gene	N/A	N/A	N/A	N/A	N/A	N/A	N/A	N/A	N/A	N/A	N/A	N/A	N/A	NA	NA
Bcin01g06200	YES	0	0	0	0	0	1	0	0	1	NO	NO	0	0	0	0	0	0	0	0	Bcin01g06200	Botrytis cinerea B05.10	bcin_chr_1:2,173,505..2,176,045(-)	protein coding gene	Bchox7	IPR001356;IPR009057;IPR017970	Homeobox domain;Homeobox-like domain superfamily;Homeobox, conserved site	PF00046	Homeobox domain	SSF46689	Homeobox-like domain superfamily	GO:0005634	nucleus	GO:0003677;GO:0000981	DNA binding;DNA-binding transcription factor activity, RNA polymerase II-specific	GO:0006355	regulation of transcription, DNA-templated	NA	NA
Bcin01g06220	YES	0	0	0	0	0	1	0	0	1	NO	NO	0	0	0	0	0	0	0	0	Bcin01g06220	Botrytis cinerea B05.10	bcin_chr_1:2,179,501..2,181,089(-)	protein coding gene	N/A	IPR001806;IPR002041;IPR005225;IPR027417	Small GTPase;Ran GTPase;Small GTP-binding protein domain;P-loop containing nucleoside triphosphate hydrolase	PF00071	Small GTPase	SSF52540	P-loop containing nucleoside triphosphate hydrolase	GO:0005634	nucleus	GO:0005525;GO:0003924	GTP binding;GTPase activity	GO:0006913;GO:0015031	nucleocytoplasmic transport;protein transport	NA	NA
Bcin01g06240	YES	0	0	0	0	0	1	1	0	2	NO	NO	0	0	0	0	0	0	0	0	Bcin01g06240	Botrytis cinerea B05.10	bcin_chr_1:2,185,013..2,189,501(+)	protein coding gene	N/A	IPR000219;IPR035899	Dbl homology (DH) domain;Dbl homology (DH) domain superfamily	PF00621	Dbl homology (DH) domain	SSF48065	Dbl homology (DH) domain superfamily	N/A	N/A	GO:0005085	guanyl-nucleotide exchange factor activity	N/A	N/A	NA	NA
Bcin01g06250	YES	1	0	0	0	0	1	0	0	2	NO	NO	0	0	0	0	0	0	0	0	Bcin01g06250	Botrytis cinerea B05.10	bcin_chr_1:2,195,607..2,198,399(+)	protein coding gene	N/A	IPR002642;IPR016035	Lysophospholipase, catalytic domain;Acyl transferase/acyl hydrolase/lysophospholipase	PF01735	Lysophospholipase, catalytic domain	SSF52151	Acyl transferase/acyl hydrolase/lysophospholipase	N/A	N/A	GO:0004622;GO:0102545;GO:0004620	lysophospholipase activity;phosphatidyl phospholipase B activity;phospholipase activity	GO:0009395	phospholipid catabolic process	NA	Surfactome, secretome
Bcin01g06280	YES	0	0	0	0	0	1	0	0	1	NO	NO	0	0	0	0	0	0	0	0	Bcin01g06280	Botrytis cinerea B05.10	bcin_chr_1:2,216,141..2,219,974(+)	protein coding gene	N/A	N/A	N/A	N/A	N/A	N/A	N/A	N/A	N/A	N/A	N/A	N/A	N/A	NA	NA
Bcin01g06360	YES	0	1	0	0	0	0	0	0	1	NO	NO	0	0	0	0	0	0	0	0	Bcin01g06360	Botrytis cinerea B05.10	bcin_chr_1:2,246,185..2,247,160(-)	protein coding gene	N/A	N/A	N/A	N/A	N/A	N/A	N/A	N/A	N/A	N/A	N/A	N/A	N/A	NA	NA
Bcin01g06380	YES	0	1	0	0	0	0	0	0	1	NO	NO	0	0	0	0	0	0	0	0	Bcin01g06380	Botrytis cinerea B05.10	bcin_chr_1:2,251,508..2,252,711(+)	protein coding gene	N/A	N/A	N/A	N/A	N/A	N/A	N/A	N/A	N/A	N/A	N/A	N/A	N/A	NA	NA
Bcin01g06410	YES	0	1	0	0	0	0	0	0	1	NO	NO	0	0	0	0	0	0	0	0	Bcin01g06410	Botrytis cinerea B05.10	bcin_chr_1:2,256,656..2,259,449(+)	protein coding gene	N/A	IPR000008;IPR037767	C2 domain;Mug190-like, C2A domain	PF00168	C2 domain	SSF49562	N/A	N/A	N/A	N/A	N/A	N/A	N/A	NA	NA
Bcin01g06430	YES	0	0	0	1	0	0	0	1	2	NO	NO	0	0	0	0	0	0	0	0	Bcin01g06430	Botrytis cinerea B05.10	bcin_chr_1:2,265,427..2,267,198(+)	protein coding gene	N/A	IPR029069	HotDog domain superfamily	PF13622	N/A	SSF54637	HotDog domain superfamily	N/A	N/A	N/A	N/A	N/A	N/A	NA	NA
Bcin01g06440	YES	0	0	0	1	0	0	0	0	1	NO	NO	0	0	0	0	0	0	0	0	Bcin01g06440	Botrytis cinerea B05.10	bcin_chr_1:2,267,220..2,268,881(-)	protein coding gene	N/A	IPR013906	Eukaryotic translation initiation factor 3 subunit J	PF08597	Eukaryotic translation initiation factor 3 subunit J	N/A	N/A	GO:0005737;GO:0016282;GO:0033290;GO:0005852	cytoplasm;eukaryotic 43S preinitiation complex;eukaryotic 48S preinitiation complex;eukaryotic translation initiation factor 3 complex	GO:0003743	translation initiation factor activity	GO:0001732	formation of cytoplasmic translation initiation complex	NA	NA
Bcin01g06450	YES	0	0	0	0	0	0	0	1	1	NO	NO	0	0	0	0	0	0	0	0	Bcin01g06450	Botrytis cinerea B05.10	bcin_chr_1:2,269,111..2,271,175(-)	protein coding gene	Bcenol1	IPR000941;IPR020809;IPR020810;IPR020811;IPR029017;IPR036849	Enolase;Enolase, conserved site;Enolase, C-terminal TIM barrel domain;Enolase, N-terminal;Enolase-like, N-terminal;Enolase-like, C-terminal domain superfamily	PF00113;PF03952	Enolase, C-terminal TIM barrel domain;Enolase, N-terminal	SSF51604;SSF54826	Enolase-like, C-terminal domain superfamily;Enolase-like, N-terminal	GO:0000015	phosphopyruvate hydratase complex	GO:0000287;GO:0004634	magnesium ion binding;phosphopyruvate hydratase activity	GO:0006096	glycolytic process	NA	Surfactome
Bcin01g06480	YES	0	1	0	0	0	0	0	0	1	NO	NO	0	0	0	0	0	0	0	0	Bcin01g06480	Botrytis cinerea B05.10	bcin_chr_1:2,278,354..2,281,247(-)	protein coding gene	N/A	IPR000253;IPR000719;IPR008271;IPR008984;IPR011009;IPR017441	Forkhead-associated (FHA) domain;Protein kinase domain;Serine/threonine-protein kinase, active site;SMAD/FHA domain superfamily;Protein kinase-like domain superfamily;Protein kinase, ATP binding site	PF00069;PF00498	Protein kinase domain;Forkhead-associated (FHA) domain	SSF49879;SSF56112	SMAD/FHA domain superfamily;Protein kinase-like domain superfamily	N/A	N/A	GO:0005524;GO:0005515;GO:0004672	ATP binding;protein binding;protein kinase activity	GO:0006468	protein phosphorylation	NA	NA
Bcin01g06540	YES	0	0	0	0	0	0	0	1	1	NO	NO	0	0	0	0	0	0	0	0	Bcin01g06540	Botrytis cinerea B05.10	bcin_chr_1:2,297,154..2,299,346(+)	protein coding gene	N/A	IPR001296	Glycosyl transferase, family 1	PF00534	Glycosyl transferase, family 1	SSF53756	N/A	N/A	N/A	N/A	N/A	N/A	N/A	NA	NA
Bcin01g06550	YES	0	0	0	0	0	0	0	1	1	NO	NO	0	0	0	0	0	0	0	0	Bcin01g06550	Botrytis cinerea B05.10	bcin_chr_1:2,299,528..2,303,320(+)	protein coding gene	Bchir1	IPR001680;IPR011494;IPR019015;IPR031120;IPR036322	WD40 repeat;TUP1-like enhancer of split;HIRA B motif;WD repeat HIR1;WD40-repeat-containing domain superfamily	PF00400;PF07569;PF09453	WD40 repeat;TUP1-like enhancer of split;HIRA B motif	SSF50978;SSF82171	WD40-repeat-containing domain superfamily	GO:0005634	nucleus	GO:0005515	protein binding	GO:0006325;GO:0006355;GO:0006351	chromatin organization;regulation of transcription, DNA-templated;transcription, DNA-templated	NA	NA
Bcin01g06560	YES	0	0	0	0	0	0	0	1	1	NO	NO	0	0	0	0	0	0	0	0	Bcin01g06560	Botrytis cinerea B05.10	bcin_chr_1:2,303,887..2,306,013(+)	protein coding gene	N/A	IPR011701;IPR036259	Major facilitator superfamily;MFS transporter superfamily	PF07690	Major facilitator superfamily	SSF103473	MFS transporter superfamily	GO:0016021	integral component of membrane	GO:0022857	transmembrane transporter activity	GO:0055085	transmembrane transport	NA	NA
Bcin01g06580	YES	0	0	0	0	0	0	0	1	1	NO	NO	0	0	0	0	0	0	0	0	Bcin01g06580	Botrytis cinerea B05.10	bcin_chr_1:2,315,116..2,317,946(+)	protein coding gene	N/A	IPR008967;IPR024061	p53-like transcription factor, DNA-binding;NDT80 DNA-binding domain	PF05224	NDT80 DNA-binding domain	SSF49417	p53-like transcription factor, DNA-binding	N/A	N/A	GO:0003677;GO:0003700	DNA binding;DNA-binding transcription factor activity	GO:0006355	regulation of transcription, DNA-templated	NA	NA
Bcin01g06590	YES	0	1	0	0	0	0	1	0	2	NO	NO	0	0	0	0	0	0	0	0	Bcin01g06590	Botrytis cinerea B05.10	bcin_chr_1:2,318,774..2,321,380(+)	protein coding gene	N/A	N/A	N/A	N/A	N/A	N/A	N/A	N/A	N/A	N/A	N/A	N/A	N/A	NA	NA
Bcin01g06710	YES	1	0	0	0	0	0	0	0	1	NO	NO	0	0	0	0	0	0	0	0	Bcin01g06710	Botrytis cinerea B05.10	bcin_chr_1:2,346,052..2,353,749(-)	protein coding gene	N/A	IPR000219;IPR027267;IPR035899	Dbl homology (DH) domain;AH/BAR domain superfamily;Dbl homology (DH) domain superfamily	PF00621	Dbl homology (DH) domain	SSF103657;SSF48065	AH/BAR domain superfamily;Dbl homology (DH) domain superfamily	N/A	N/A	GO:0005085	guanyl-nucleotide exchange factor activity	N/A	N/A	NA	NA
Bcin01g06720	YES	0	0	0	0	0	0	0	1	1	NO	NO	0	0	0	0	0	0	0	0	Bcin01g06720	Botrytis cinerea B05.10	bcin_chr_1:2,355,025..2,360,107(+)	protein coding gene	Bcest2	IPR000477;IPR003545;IPR021891;IPR043502	Reverse transcriptase domain;Telomerase reverse transcriptase;Telomerase ribonucleoprotein complex - RNA-binding domain;DNA/RNA polymerase superfamily	PF00078;PF12009	Reverse transcriptase domain;Telomerase ribonucleoprotein complex - RNA-binding domain	SSF56672	DNA/RNA polymerase superfamily	GO:0000781;GO:0005634	chromosome, telomeric region;nucleus	GO:0003677;GO:0003964;GO:0046872;GO:0003721	DNA binding;RNA-directed DNA polymerase activity;metal ion binding;telomerase RNA reverse transcriptase activity	N/A	N/A	NA	NA
Bcin01g06740	YES	0	0	1	0	0	0	0	1	2	NO	NO	0	0	0	0	0	0	0	0	Bcin01g06740	Botrytis cinerea B05.10	bcin_chr_1:2,367,309..2,370,256(+)	protein coding gene	N/A	IPR011701;IPR036259	Major facilitator superfamily;MFS transporter superfamily	PF07690	Major facilitator superfamily	SSF103473	MFS transporter superfamily	GO:0016021	integral component of membrane	GO:0022857	transmembrane transporter activity	GO:0055085	transmembrane transport	NA	NA
Bcin01g06790	YES	0	0	0	0	0	0	0	1	1	NO	NO	0	0	0	0	0	0	0	0	Bcin01g06790	Botrytis cinerea B05.10	bcin_chr_1:2,380,512..2,382,290(+)	protein coding gene	N/A	N/A	N/A	N/A	N/A	SSF52266	N/A	N/A	N/A	N/A	N/A	N/A	N/A	NA	secretome
Bcin01g06820	YES	0	0	1	0	0	0	0	0	1	NO	NO	0	0	0	0	0	0	0	0	Bcin01g06820	Botrytis cinerea B05.10	bcin_chr_1:2,388,321..2,390,333(+)	protein coding gene	N/A	N/A	N/A	N/A	N/A	N/A	N/A	GO:0016021	integral component of membrane	N/A	N/A	N/A	N/A	NA	NA
Bcin01g06880	NO	0	0	0	0	0	0	0	0	0	NO	YES	0	0	0	0	0	1	0	1	Bcin01g06880	Botrytis cinerea B05.10	bcin_chr_1:2,403,769..2,405,812(+)	protein coding gene	Bccox10	IPR000537;IPR006369;IPR030470	UbiA prenyltransferase family;Protohaem IX farnesyltransferase;UbiA prenyltransferase conserved site	PF01040	UbiA prenyltransferase family	N/A	N/A	GO:0016021	integral component of membrane	GO:0008495;GO:0016765	protoheme IX farnesyltransferase activity;transferase activity, transferring alkyl or aryl (other than methyl) groups	GO:0048034	heme O biosynthetic process	NA	NA
Bcin01g06890	YES	0	1	0	0	0	0	0	0	1	NO	NO	0	0	0	0	0	0	0	0	Bcin01g06890	Botrytis cinerea B05.10	bcin_chr_1:2,406,238..2,407,237(+)	protein coding gene	N/A	N/A	N/A	N/A	N/A	N/A	N/A	N/A	N/A	N/A	N/A	N/A	N/A	NA	NA
Bcin01g06900	YES	0	1	0	0	0	0	0	1	2	NO	NO	0	0	0	0	0	0	0	0	Bcin01g06900	Botrytis cinerea B05.10	bcin_chr_1:2,410,285..2,412,410(-)	protein coding gene	N/A	IPR009486	Purine nucleoside permease	PF06516	Purine nucleoside permease	N/A	N/A	N/A	N/A	GO:0003824	catalytic activity	GO:0009116;GO:0055085	nucleoside metabolic process;transmembrane transport	NA	NA
Bcin01g06920	YES	0	0	0	0	0	1	0	0	1	NO	NO	0	0	0	0	0	0	0	0	Bcin01g06920	Botrytis cinerea B05.10	bcin_chr_1:2,425,374..2,426,454(-)	protein coding gene	N/A	N/A	N/A	N/A	N/A	N/A	N/A	N/A	N/A	N/A	N/A	N/A	N/A	NA	NA
Bcin01g06940	YES	0	1	0	0	0	0	0	0	1	NO	NO	0	0	0	0	0	0	0	0	Bcin01g06940	Botrytis cinerea B05.10	bcin_chr_1:2,430,705..2,433,052(-)	protein coding gene	N/A	IPR003034;IPR032552;IPR034257;IPR036361	SAP domain;Acin1, RNSP1-SAP18 binding (RSB) motif;Acinus, RNA recognition motif;SAP domain superfamily	PF02037;PF16294	SAP domain;Acin1, RNSP1-SAP18 binding (RSB) motif	SSF68906	SAP domain superfamily	N/A	N/A	N/A	N/A	N/A	N/A	NA	NA
Bcin01g06970	YES	0	0	0	0	0	1	0	0	1	NO	NO	0	0	0	0	0	0	0	0	Bcin01g06970	Botrytis cinerea B05.10	bcin_chr_1:2,438,837..2,440,947(-)	protein coding gene	Bclip1	IPR002018;IPR019826;IPR029058	Carboxylesterase, type B;Carboxylesterase type B, active site;Alpha/Beta hydrolase fold	PF00135	Carboxylesterase, type B	SSF53474	Alpha/Beta hydrolase fold	N/A	N/A	GO:0016787	hydrolase activity	N/A	N/A	NA	NA
Bcin01g06990	YES	0	1	0	0	0	0	0	1	2	NO	NO	0	0	0	0	0	0	0	0	Bcin01g06990	Botrytis cinerea B05.10	bcin_chr_1:2,443,737..2,447,029(-)	protein coding gene	N/A	IPR003593;IPR003959;IPR027417;IPR041569	AAA+ ATPase domain;ATPase, AAA-type, core;P-loop containing nucleoside triphosphate hydrolase;AAA ATPase, AAA+ lid domain	PF00004;PF17862	ATPase, AAA-type, core;AAA ATPase, AAA+ lid domain	SSF52540	P-loop containing nucleoside triphosphate hydrolase	GO:0016021	integral component of membrane	GO:0005524	ATP binding	N/A	N/A	NA	NA
Bcin01g07000	YES	0	0	0	0	0	1	0	0	1	NO	NO	0	0	0	0	0	0	0	0	Bcin01g07000	Botrytis cinerea B05.10	bcin_chr_1:2,449,531..2,450,734(-)	protein coding gene	N/A	IPR022025	Putative amidoligase enzyme	PF12224	Putative amidoligase enzyme	N/A	N/A	N/A	N/A	N/A	N/A	N/A	N/A	NA	NA
Bcin01g07010	YES	0	0	0	0	0	1	0	1	2	NO	NO	0	0	0	0	0	0	0	0	Bcin01g07010	Botrytis cinerea B05.10	bcin_chr_1:2,451,607..2,452,549(+)	protein coding gene	N/A	N/A	N/A	N/A	N/A	N/A	N/A	N/A	N/A	N/A	N/A	N/A	N/A	NA	NA
Bcin01g07020	YES	0	0	0	0	0	0	0	1	1	NO	NO	0	0	0	0	0	0	0	0	Bcin01g07020	Botrytis cinerea B05.10	bcin_chr_1:2,453,425..2,454,961(+)	protein coding gene	N/A	IPR007568	RTA-like protein	PF04479	RTA-like protein	N/A	N/A	GO:0016021	integral component of membrane	N/A	N/A	N/A	N/A	NA	NA
Bcin01g07030	YES	0	1	0	0	0	0	0	0	1	NO	NO	0	0	0	0	0	0	0	0	Bcin01g07030	Botrytis cinerea B05.10	bcin_chr_1:2,456,514..2,459,070(+)	protein coding gene	N/A	IPR001138;IPR036864	Zn(2)-C6 fungal-type DNA-binding domain;Zn(2)-C6 fungal-type DNA-binding domain superfamily	PF00172	Zn(2)-C6 fungal-type DNA-binding domain	SSF57701	Zn(2)-C6 fungal-type DNA-binding domain superfamily	GO:0042025;GO:0016021;GO:0005634	host cell nucleus;integral component of membrane;nucleus	GO:0000981;GO:0008270	DNA-binding transcription factor activity, RNA polymerase II-specific;zinc ion binding	GO:0006355	regulation of transcription, DNA-templated	NA	NA
Bcin01g07050	YES	0	1	0	0	0	0	0	1	2	NO	NO	0	0	0	0	0	0	0	0	Bcin01g07050	Botrytis cinerea B05.10	bcin_chr_1:2,462,794..2,469,119(+)	protein coding gene	N/A	IPR016024;IPR022031	Armadillo-type fold;Telomere-associated protein Rif1, N-terminal	PF12231	Telomere-associated protein Rif1, N-terminal	SSF48371	Armadillo-type fold	GO:0000781;GO:0005634	chromosome, telomeric region;nucleus	N/A	N/A	GO:0007049	cell cycle	NA	NA
Bcin01g07070	YES	0	1	0	0	0	1	0	0	2	NO	NO	0	0	0	0	0	0	0	0	Bcin01g07070	Botrytis cinerea B05.10	bcin_chr_1:2,469,646..2,471,163(+)	protein coding gene	N/A	IPR008183;IPR011013;IPR025532	Aldose 1-/Glucose-6-phosphate 1-epimerase;Galactose mutarotase-like domain superfamily;Glucose-6-phosphate 1-epimerase	PF01263	Aldose 1-/Glucose-6-phosphate 1-epimerase	SSF74650	Galactose mutarotase-like domain superfamily	N/A	N/A	GO:0030246;GO:0003824;GO:0047938;GO:0016853	carbohydrate binding;catalytic activity;glucose-6-phosphate 1-epimerase activity;isomerase activity	GO:0005975	carbohydrate metabolic process	NA	Surfactome
Bcin01g07110	YES	0	1	0	0	0	0	0	0	1	NO	NO	0	0	0	0	0	0	0	0	Bcin01g07110	Botrytis cinerea B05.10	bcin_chr_1:2,481,207..2,483,137(-)	protein coding gene	N/A	IPR001206;IPR016064	Diacylglycerol kinase, catalytic domain;NAD kinase/diacylglycerol kinase-like domain superfamily	PF00781	Diacylglycerol kinase, catalytic domain	SSF111331	NAD kinase/diacylglycerol kinase-like domain superfamily	N/A	N/A	GO:0003951;GO:0016301	NAD+ kinase activity;kinase activity	N/A	N/A	NA	NA
Bcin01g07120	YES	0	0	0	0	0	0	1	0	1	NO	NO	0	0	0	0	0	0	0	0	Bcin01g07120	Botrytis cinerea B05.10	bcin_chr_1:2,488,608..2,491,176(+)	protein coding gene	N/A	N/A	N/A	N/A	N/A	N/A	N/A	N/A	N/A	N/A	N/A	N/A	N/A	NA	NA
Bcin01g07130	YES	0	0	0	0	0	0	0	1	1	NO	NO	0	0	0	0	0	0	0	0	Bcin01g07130	Botrytis cinerea B05.10	bcin_chr_1:2,492,184..2,493,390(-)	protein coding gene	N/A	N/A	N/A	N/A	N/A	N/A	N/A	N/A	N/A	N/A	N/A	N/A	N/A	NA	NA
Bcin01g07150	YES	0	0	0	0	0	0	1	0	1	NO	NO	0	0	0	0	0	0	0	0	Bcin01g07150	Botrytis cinerea B05.10	bcin_chr_1:2,494,931..2,495,911(+)	protein coding gene	N/A	N/A	N/A	N/A	N/A	N/A	N/A	N/A	N/A	N/A	N/A	N/A	N/A	NA	NA
Bcin01g07210	YES	0	0	0	0	0	1	0	0	1	NO	YES	0	0	0	0	0	1	0	1	Bcin01g07210	Botrytis cinerea B05.10	bcin_chr_1:2,513,926..2,516,838(-)	protein coding gene	N/A	IPR005887;IPR008928;IPR012939;IPR041371	Alpha-1,2-mannosidase, putative;Six-hairpin glycosidase superfamily;Glycosyl hydrolase family 92;Glycosyl hydrolase family 92 N-terminal domain	PF07971;PF17678	Glycosyl hydrolase family 92;Glycosyl hydrolase family 92 N-terminal domain	SSF48208	Six-hairpin glycosidase superfamily	N/A	N/A	GO:0030246;GO:0003824	carbohydrate binding;catalytic activity	N/A	N/A	NA	secretome
Bcin01g07220	YES	0	0	0	0	0	0	1	0	1	NO	YES	0	0	0	0	0	1	0	1	Bcin01g07220	Botrytis cinerea B05.10	bcin_chr_1:2,518,444..2,523,215(-)	protein coding gene	N/A	IPR003439;IPR003593;IPR011527;IPR017871;IPR027417;IPR036640;IPR039421	ABC transporter-like;AAA+ ATPase domain;ABC transporter type 1, transmembrane domain;ABC transporter, conserved site;P-loop containing nucleoside triphosphate hydrolase;ABC transporter type 1, transmembrane domain superfamily;Type I protein exporter	PF00005;PF00664	ABC transporter-like;ABC transporter type 1, transmembrane domain	SSF52540;SSF90123	P-loop containing nucleoside triphosphate hydrolase;ABC transporter type 1, transmembrane domain superfamily	GO:0016021	integral component of membrane	GO:0005524;GO:0016887;GO:0042626	ATP binding;ATP hydrolysis activity;ATPase-coupled transmembrane transporter activity	GO:0055085	transmembrane transport	NA	Transporter
Bcin01g07230	YES	0	0	0	0	0	0	0	1	1	NO	NO	0	0	0	0	0	0	0	0	Bcin01g07230	Botrytis cinerea B05.10	bcin_chr_1:2,524,615..2,528,274(+)	protein coding gene	N/A	IPR006823;IPR031329;IPR031331	Neutral/alkaline nonlysosomal ceramidase;Neutral/alkaline non-lysosomal ceramidase, N-terminal;Neutral/alkaline non-lysosomal ceramidase, C-terminal	PF04734;PF17048	Neutral/alkaline non-lysosomal ceramidase, N-terminal;Neutral/alkaline non-lysosomal ceramidase, C-terminal	N/A	N/A	GO:0016021	integral component of membrane	GO:0017040;GO:0102121	N-acylsphingosine amidohydrolase activity;ceramidase activity	GO:0046514	ceramide catabolic process	NA	NA
Bcin01g07240	YES	0	0	0	0	0	1	0	1	2	NO	NO	0	0	0	0	0	0	0	0	Bcin01g07240	Botrytis cinerea B05.10	bcin_chr_1:2,528,288..2,529,763(-)	protein coding gene	Bchgh1	IPR007205;IPR007206;IPR016024;IPR039717	Protein HGH1 N-terminal;Protein HGH1 C-terminal;Armadillo-type fold;Protein Hgh1	PF04063;PF04064	Protein HGH1 N-terminal;Protein HGH1 C-terminal	SSF48371	Armadillo-type fold	N/A	N/A	N/A	N/A	N/A	N/A	NA	NA
Bcin01g07260	YES	0	0	0	1	0	0	0	1	2	NO	NO	0	0	0	0	0	0	0	0	Bcin01g07260	Botrytis cinerea B05.10	bcin_chr_1:2,532,368..2,534,621(+)	protein coding gene	N/A	IPR006710;IPR013320;IPR023296;IPR041542	Glycoside hydrolase, family 43;Concanavalin A-like lectin/glucanase domain superfamily;Glycosyl hydrolase, five-bladed beta-propellor domain superfamily;Beta-xylosidase, C-terminal Concanavalin A-like domain	PF04616;PF17851	Glycoside hydrolase, family 43;Beta-xylosidase, C-terminal Concanavalin A-like domain	SSF49899;SSF75005	Concanavalin A-like lectin/glucanase domain superfamily;Glycosyl hydrolase, five-bladed beta-propellor domain superfamily	N/A	N/A	GO:0004553	hydrolase activity, hydrolyzing O-glycosyl compounds	GO:0005975	carbohydrate metabolic process	NA	NA
Bcin01g07310	YES	0	1	0	0	0	0	0	0	1	NO	NO	0	0	0	0	0	0	0	0	Bcin01g07310	Botrytis cinerea B05.10	bcin_chr_1:2,546,964..2,547,603(+)	protein coding gene	N/A	N/A	N/A	N/A	N/A	N/A	N/A	N/A	N/A	N/A	N/A	N/A	N/A	NA	NA
Bcin01g07320	YES	0	1	0	0	0	0	0	0	1	NO	NO	0	0	0	0	0	0	0	0	Bcin01g07320	Botrytis cinerea B05.10	bcin_chr_1:2,548,051..2,554,067(+)	protein coding gene	CND7	N/A	N/A	N/A	N/A	N/A	N/A	N/A	N/A	N/A	N/A	N/A	N/A	NA	secretome
Bcin01g07330	YES	0	0	0	0	0	0	0	1	1	NO	NO	0	0	0	0	0	0	0	0	Bcin01g07330	Botrytis cinerea B05.10	bcin_chr_1:2,558,813..2,560,437(+)	protein coding gene	Bcpg5	IPR000743;IPR006626;IPR011050	Glycoside hydrolase, family 28;Parallel beta-helix repeat;Pectin lyase fold/virulence factor	PF00295	Glycoside hydrolase, family 28	SSF51126	Pectin lyase fold/virulence factor	GO:0005576	extracellular region	GO:0004650	polygalacturonase activity	GO:0005975;GO:0071555	carbohydrate metabolic process;cell wall organization	NA	Surfactome, secretome
Bcin01g07340	YES	0	0	0	0	0	0	1	1	2	NO	NO	0	0	0	0	0	0	0	0	Bcin01g07340	Botrytis cinerea B05.10	bcin_chr_1:2,561,845..2,563,949(+)	protein coding gene	N/A	N/A	N/A	N/A	N/A	N/A	N/A	N/A	N/A	N/A	N/A	N/A	N/A	NA	NA
Bcin01g07350	YES	0	0	1	0	0	0	0	0	1	NO	NO	0	0	0	0	0	0	0	0	Bcin01g07350	Botrytis cinerea B05.10	bcin_chr_1:2,564,747..2,566,264(-)	protein coding gene	N/A	N/A	N/A	N/A	N/A	N/A	N/A	N/A	N/A	N/A	N/A	N/A	N/A	NA	secretome
Bcin01g07360	NO	0	0	0	0	0	0	0	0	0	NO	YES	0	0	0	0	0	1	0	1	Bcin01g07360	Botrytis cinerea B05.10	bcin_chr_1:2,570,740..2,572,679(+)	protein coding gene	N/A	N/A	N/A	N/A	N/A	N/A	N/A	N/A	N/A	N/A	N/A	N/A	N/A	NA	NA
Bcin01g07390	YES	0	0	1	0	0	0	0	1	2	NO	NO	0	0	0	0	0	0	0	0	Bcin01g07390	Botrytis cinerea B05.10	bcin_chr_1:2,586,308..2,587,701(+)	protein coding gene	N/A	N/A	N/A	N/A	N/A	N/A	N/A	GO:0016021	integral component of membrane	N/A	N/A	N/A	N/A	NA	secretome
Bcin01g07400	YES	0	0	0	0	0	0	1	1	2	NO	NO	0	0	0	0	0	0	0	0	Bcin01g07400	Botrytis cinerea B05.10	bcin_chr_1:2,588,475..2,590,304(+)	protein coding gene	N/A	IPR004776	Membrane transport protein	PF03547	Membrane transport protein	N/A	N/A	GO:0016021	integral component of membrane	N/A	N/A	GO:0055085	transmembrane transport	NA	NA
Bcin01g07430	YES	0	0	0	1	0	0	0	0	1	NO	YES	0	0	1	0	0	0	0	1	Bcin01g07430	Botrytis cinerea B05.10	bcin_chr_1:2,600,053..2,601,049(+)	protein coding gene	N/A	N/A	N/A	N/A	N/A	N/A	N/A	N/A	N/A	N/A	N/A	N/A	N/A	NA	NA
Bcin01g07450	NO	0	0	0	0	0	0	0	0	0	NO	YES	0	0	1	0	0	0	0	1	Bcin01g07450	Botrytis cinerea B05.10	bcin_chr_1:2,602,203..2,603,445(+)	protein coding gene	Bcbud23	IPR013216;IPR022238;IPR029063;IPR039769	Methyltransferase type 11;18S rRNA (guanine(1575)-N(7))-methyltransferase Bud23, C-terminal;S-adenosyl-L-methionine-dependent methyltransferase;18S rRNA (guanine(1575)-N(7))-methyltransferase Bud23-like	PF08241;PF12589	Methyltransferase type 11;18S rRNA (guanine(1575)-N(7))-methyltransferase Bud23, C-terminal	SSF53335	S-adenosyl-L-methionine-dependent methyltransferase	GO:0005737;GO:0005634	cytoplasm;nucleus	GO:0008168;GO:0016435	methyltransferase activity;rRNA (guanine) methyltransferase activity	GO:0070476	rRNA (guanine-N7)-methylation	NA	NA
Bcin01g07470	YES	0	0	1	0	0	0	0	0	1	NO	NO	0	0	0	0	0	0	0	0	Bcin01g07470	Botrytis cinerea B05.10	bcin_chr_1:2,606,417..2,607,073(+)	protein coding gene	N/A	N/A	N/A	N/A	N/A	N/A	N/A	N/A	N/A	N/A	N/A	N/A	N/A	NA	NA
Bcin01g07490	YES	0	0	1	1	0	0	0	0	2	YES	NO	0	0	0	0	0	0	0	0	Bcin01g07490	Botrytis cinerea B05.10	bcin_chr_1:2,609,189..2,610,767(+)	protein coding gene	N/A	IPR018305	Ribosomal protein L50, mitochondria	PF10501	Ribosomal protein L50, mitochondria	N/A	N/A	GO:0005739;GO:0005840	mitochondrion;ribosome	N/A	N/A	N/A	N/A	NA	NA
Bcin01g07500	YES	0	0	0	1	0	0	0	0	1	NO	YES	0	0	0	0	0	1	0	1	Bcin01g07500	Botrytis cinerea B05.10	bcin_chr_1:2,613,005..2,614,700(-)	protein coding gene	N/A	N/A	N/A	N/A	N/A	N/A	N/A	N/A	N/A	N/A	N/A	N/A	N/A	NA	secretome
Bcin01g07510	YES	0	0	0	0	0	0	0	1	1	NO	YES	0	0	0	0	0	1	0	1	Bcin01g07510	Botrytis cinerea B05.10	bcin_chr_1:2,616,017..2,617,644(-)	protein coding gene	Bcerj5	IPR001623;IPR036869	DnaJ domain;Chaperone J-domain superfamily	PF00226	DnaJ domain	SSF46565	Chaperone J-domain superfamily	GO:0016021	integral component of membrane	N/A	N/A	N/A	N/A	NA	NA
Bcin01g07520	NO	0	0	0	0	0	0	0	0	0	NO	YES	0	0	0	0	0	1	0	1	Bcin01g07520	Botrytis cinerea B05.10	bcin_chr_1:2,617,829..2,620,728(+)	protein coding gene	N/A	N/A	N/A	N/A	N/A	N/A	N/A	N/A	N/A	N/A	N/A	N/A	N/A	NA	NA
Bcin01g07530	YES	0	0	0	1	0	0	0	0	1	NO	NO	0	0	0	0	0	0	0	0	Bcin01g07530	Botrytis cinerea B05.10	bcin_chr_1:2,620,972..2,623,145(-)	protein coding gene	N/A	IPR008313;IPR008928	Metal-independent alpha-mannosidase;Six-hairpin glycosidase superfamily	PF06824	Metal-independent alpha-mannosidase	SSF48208	Six-hairpin glycosidase superfamily	N/A	N/A	GO:0003824	catalytic activity	N/A	N/A	NA	secretome
Bcin01g07540	YES	0	0	0	0	0	0	1	0	1	NO	NO	0	0	0	0	0	0	0	0	Bcin01g07540	Botrytis cinerea B05.10	bcin_chr_1:2,624,070..2,627,769(+)	protein coding gene	N/A	IPR001412;IPR002300;IPR002303;IPR009008;IPR009080;IPR013155;IPR033705	Aminoacyl-tRNA synthetase, class I, conserved site;Aminoacyl-tRNA synthetase, class Ia;Valine-tRNA ligase;Valyl/Leucyl/Isoleucyl-tRNA synthetase, editing domain;Aminoacyl-tRNA synthetase, class Ia, anticodon-binding;Methionyl/Valyl/Leucyl/Isoleucyl-tRNA synthetase, anticodon-binding;Valyl tRNA synthetase, anticodon-binding domain	PF00133;PF08264	Aminoacyl-tRNA synthetase, class Ia;Methionyl/Valyl/Leucyl/Isoleucyl-tRNA synthetase, anticodon-binding	SSF47323;SSF50677;SSF52374	Aminoacyl-tRNA synthetase, class Ia, anticodon-binding;Valyl/Leucyl/Isoleucyl-tRNA synthetase, editing domain	N/A	N/A	GO:0005524;GO:0002161;GO:0004812;GO:0000166;GO:0004832	ATP binding;aminoacyl-tRNA editing activity;aminoacyl-tRNA ligase activity;nucleotide binding;valine-tRNA ligase activity	GO:0006418;GO:0006438	tRNA aminoacylation for protein translation;valyl-tRNA aminoacylation	NA	NA
Bcin01g07550	YES	0	0	0	0	0	0	1	0	1	NO	YES	0	0	0	0	1	1	0	2	Bcin01g07550	Botrytis cinerea B05.10	bcin_chr_1:2,627,781..2,629,478(-)	protein coding gene	N/A	IPR000277;IPR015424	Cys/Met metabolism, pyridoxal phosphate-dependent enzyme;Pyridoxal phosphate-dependent transferase	PF01053	Cys/Met metabolism, pyridoxal phosphate-dependent enzyme	SSF53383	Pyridoxal phosphate-dependent transferase	N/A	N/A	GO:0003824;GO:0030170	catalytic activity;pyridoxal phosphate binding	GO:0019346	transsulfuration	NA	NA
Bcin01g07580	YES	0	0	0	1	0	0	1	0	2	NO	NO	0	0	0	0	0	0	0	0	Bcin01g07580	Botrytis cinerea B05.10	bcin_chr_1:2,633,313..2,638,099(-)	protein coding gene	N/A	IPR036047	F-box-like domain superfamily	N/A	N/A	SSF69322;SSF81383	F-box-like domain superfamily	N/A	N/A	GO:0005515	protein binding	N/A	N/A	NA	NA
Bcin01g07600	YES	0	1	1	0	0	0	0	0	2	NO	NO	0	0	0	0	0	0	0	0	Bcin01g07600	Botrytis cinerea B05.10	bcin_chr_1:2,640,873..2,643,063(-)	protein coding gene	Bctvp38	IPR032816	SNARE associated Golgi protein	PF09335	SNARE associated Golgi protein	N/A	N/A	GO:0000139;GO:0016021	Golgi membrane;integral component of membrane	N/A	N/A	N/A	N/A	NA	NA
Bcin01g07630	YES	0	0	0	1	0	0	1	0	2	NO	NO	0	0	0	0	0	0	0	0	Bcin01g07630	Botrytis cinerea B05.10	bcin_chr_1:2,648,340..2,649,387(+)	protein coding gene	N/A	IPR001765;IPR036874	Carbonic anhydrase;Carbonic anhydrase superfamily	PF00484	Carbonic anhydrase	SSF53056	Carbonic anhydrase superfamily	N/A	N/A	GO:0004089;GO:0008270	carbonate dehydratase activity;zinc ion binding	N/A	N/A	NA	NA
Bcin01g07640	YES	0	1	0	0	0	0	0	0	1	NO	NO	0	0	0	0	0	0	0	0	Bcin01g07640	Botrytis cinerea B05.10	bcin_chr_1:2,652,510..2,653,993(-)	protein coding gene	N/A	IPR036404	Jacalin-like lectin domain superfamily	N/A	N/A	SSF51101;SSF56973	Jacalin-like lectin domain superfamily	N/A	N/A	N/A	N/A	N/A	N/A	NA	NA
Bcin01g07650	YES	0	1	0	0	0	0	0	0	1	NO	NO	0	0	0	0	0	0	0	0	Bcin01g07650	Botrytis cinerea B05.10	bcin_chr_1:2,657,456..2,678,945(-)	protein coding gene	N/A	N/A	N/A	N/A	N/A	N/A	N/A	N/A	N/A	N/A	N/A	N/A	N/A	NA	Surfactome
Bcin01g07660	YES	0	1	1	0	0	0	0	1	3	NO	NO	0	0	0	0	0	0	0	0	Bcin01g07660	Botrytis cinerea B05.10	bcin_chr_1:2,680,059..2,685,851(-)	protein coding gene	N/A	IPR003439;IPR003593;IPR011527;IPR017871;IPR027417;IPR036640;IPR039421	ABC transporter-like;AAA+ ATPase domain;ABC transporter type 1, transmembrane domain;ABC transporter, conserved site;P-loop containing nucleoside triphosphate hydrolase;ABC transporter type 1, transmembrane domain superfamily;Type I protein exporter	PF00005;PF00664	ABC transporter-like;ABC transporter type 1, transmembrane domain	SSF52540;SSF90123	P-loop containing nucleoside triphosphate hydrolase;ABC transporter type 1, transmembrane domain superfamily	GO:0016021	integral component of membrane	GO:0005524;GO:0016887;GO:0042626	ATP binding;ATP hydrolysis activity;ATPase-coupled transmembrane transporter activity	GO:0055085	transmembrane transport	NA	Transporter
Bcin01g07660	YES	0	1	1	0	0	0	0	1	3	NO	NO	0	0	0	0	0	0	0	0	Bcin01g07665	Botrytis cinerea B05.10	bcin_chr_1:2,680,059..2,685,851(-)	protein coding gene	N/A	IPR003439;IPR011527;IPR027417;IPR036640;IPR039421	ABC transporter-like;ABC transporter type 1, transmembrane domain;P-loop containing nucleoside triphosphate hydrolase;ABC transporter type 1, transmembrane domain superfamily;Type I protein exporter	PF00005;PF00664	ABC transporter-like;ABC transporter type 1, transmembrane domain	SSF52540;SSF90123	P-loop containing nucleoside triphosphate hydrolase;ABC transporter type 1, transmembrane domain superfamily	GO:0016021	integral component of membrane	GO:0005524;GO:0016887;GO:0042626	ATP binding;ATP hydrolysis activity;ATPase-coupled transmembrane transporter activity	GO:0055085	transmembrane transport	NA	Transporter
Bcin01g07740	YES	0	0	0	0	0	0	1	0	1	NO	YES	0	0	0	0	0	1	0	1	Bcin01g07740	Botrytis cinerea B05.10	bcin_chr_1:2,717,758..2,720,912(+)	protein coding gene	N/A	N/A	N/A	N/A	N/A	N/A	N/A	N/A	N/A	N/A	N/A	N/A	N/A	NA	NA
Bcin01g07750	NO	0	0	0	0	0	0	0	0	0	NO	YES	0	0	0	0	0	1	0	1	Bcin01g07750	Botrytis cinerea B05.10	bcin_chr_1:2,721,563..2,723,909(+)	protein coding gene	N/A	N/A	N/A	N/A	N/A	N/A	N/A	N/A	N/A	N/A	N/A	N/A	N/A	NA	NA
Bcin01g07840	YES	0	0	0	0	0	0	0	1	1	NO	NO	0	0	0	0	0	0	0	0	Bcin01g07840	Botrytis cinerea B05.10	bcin_chr_1:2,739,297..2,741,297(-)	protein coding gene	N/A	IPR001138;IPR036864	Zn(2)-C6 fungal-type DNA-binding domain;Zn(2)-C6 fungal-type DNA-binding domain superfamily	PF00172	Zn(2)-C6 fungal-type DNA-binding domain	SSF57701	Zn(2)-C6 fungal-type DNA-binding domain superfamily	GO:0042025;GO:0005634	host cell nucleus;nucleus	GO:0000981;GO:0008270	DNA-binding transcription factor activity, RNA polymerase II-specific;zinc ion binding	GO:0006355	regulation of transcription, DNA-templated	NA	NA
Bcin01g07850	YES	0	0	0	0	0	0	0	1	1	NO	NO	0	0	0	0	0	0	0	0	Bcin01g07850	Botrytis cinerea B05.10	bcin_chr_1:2,741,802..2,743,471(-)	protein coding gene	N/A	IPR007568	RTA-like protein	PF04479	RTA-like protein	N/A	N/A	GO:0016021	integral component of membrane	N/A	N/A	N/A	N/A	NA	NA
Bcin01g07860	YES	0	0	0	0	0	0	0	1	1	NO	NO	0	0	0	0	0	0	0	0	Bcin01g07860	Botrytis cinerea B05.10	bcin_chr_1:2,744,897..2,746,673(-)	protein coding gene	N/A	N/A	N/A	N/A	N/A	N/A	N/A	N/A	N/A	N/A	N/A	N/A	N/A	NA	NA
Bcin01g07870	YES	0	0	0	0	0	0	0	1	1	NO	NO	0	0	0	0	0	0	0	0	Bcin01g07870	Botrytis cinerea B05.10	bcin_chr_1:2,746,814..2,747,707(+)	protein coding gene	N/A	N/A	N/A	N/A	N/A	N/A	N/A	N/A	N/A	N/A	N/A	N/A	N/A	NA	Surfactome
Bcin01g07880	YES	0	0	0	0	0	0	0	1	1	NO	NO	0	0	0	0	0	0	0	0	Bcin01g07880	Botrytis cinerea B05.10	bcin_chr_1:2,747,926..2,749,453(-)	protein coding gene	N/A	IPR000504;IPR035979	RNA recognition motif domain;RNA-binding domain superfamily	PF00076	RNA recognition motif domain	SSF54928	RNA-binding domain superfamily	N/A	N/A	GO:0003723;GO:0003676	RNA binding;nucleic acid binding	N/A	N/A	NA	surfactome
Bcin01g07890	YES	0	0	0	0	0	0	0	1	1	NO	NO	0	0	0	0	0	0	0	0	Bcin01g07890	Botrytis cinerea B05.10	bcin_chr_1:2,749,757..2,753,538(+)	protein coding gene	N/A	IPR016181;IPR023631;IPR036928	Acyl-CoA N-acyltransferase;Amidase signature domain;Amidase signature (AS) superfamily	PF01425	Amidase signature domain	SSF55729;SSF75304	Acyl-CoA N-acyltransferase;Amidase signature (AS) superfamily	N/A	N/A	N/A	N/A	N/A	N/A	NA	NA
Bcin01g07910	YES	0	0	0	0	0	0	0	1	1	NO	NO	0	0	0	0	0	0	0	0	Bcin01g07910	Botrytis cinerea B05.10	bcin_chr_1:2,758,711..2,761,893(+)	protein coding gene	N/A	IPR001138;IPR036864	Zn(2)-C6 fungal-type DNA-binding domain;Zn(2)-C6 fungal-type DNA-binding domain superfamily	PF00172	Zn(2)-C6 fungal-type DNA-binding domain	SSF57701	Zn(2)-C6 fungal-type DNA-binding domain superfamily	GO:0042025;GO:0016021;GO:0005634	host cell nucleus;integral component of membrane;nucleus	GO:0000981;GO:0008270	DNA-binding transcription factor activity, RNA polymerase II-specific;zinc ion binding	GO:0006355	regulation of transcription, DNA-templated	NA	NA
Bcin01g07920	YES	0	0	0	0	0	0	0	1	1	NO	NO	0	0	0	0	0	0	0	0	Bcin01g07920	Botrytis cinerea B05.10	bcin_chr_1:2,761,997..2,763,597(-)	protein coding gene	Bcsps19	IPR002347;IPR036291	Short-chain dehydrogenase/reductase SDR;NAD(P)-binding domain superfamily	PF13561	N/A	SSF51735	NAD(P)-binding domain superfamily	N/A	N/A	N/A	N/A	N/A	N/A	NA	NA
Bcin01g07930	YES	0	0	0	0	0	0	0	1	1	NO	NO	0	0	0	0	0	0	0	0	Bcin01g07930	Botrytis cinerea B05.10	bcin_chr_1:2,763,748..2,765,234(+)	protein coding gene	N/A	N/A	N/A	PF08592	N/A	N/A	N/A	GO:0016021	integral component of membrane	N/A	N/A	N/A	N/A	NA	NA
Bcin01g08000	YES	0	1	0	1	0	1	0	0	3	YES	NO	0	0	0	0	0	0	0	0	Bcin01g08000	Botrytis cinerea B05.10	bcin_chr_1:2,804,475..2,805,987(-)	protein coding gene	N/A	IPR001279;IPR036866	Metallo-beta-lactamase;Ribonuclease Z/Hydroxyacylglutathione hydrolase-like	PF00753	Metallo-beta-lactamase	SSF56281	Ribonuclease Z/Hydroxyacylglutathione hydrolase-like	N/A	N/A	N/A	N/A	N/A	N/A	NA	NA
Bcin01g08010	YES	0	0	0	1	0	0	0	0	1	NO	NO	0	0	0	0	0	0	0	0	Bcin01g08010	Botrytis cinerea B05.10	bcin_chr_1:2,806,561..2,807,645(+)	protein coding gene	N/A	IPR000836;IPR029057	Phosphoribosyltransferase domain;Phosphoribosyltransferase-like	PF00156	Phosphoribosyltransferase domain	SSF53271	Phosphoribosyltransferase-like	N/A	N/A	N/A	N/A	GO:0009116	nucleoside metabolic process	NA	Surfactome
Bcin01g08020	YES	0	1	0	1	0	1	0	0	3	NO	NO	0	0	0	0	0	0	0	0	Bcin01g08020	Botrytis cinerea B05.10	bcin_chr_1:2,807,893..2,809,473(+)	protein coding gene	N/A	IPR006140;IPR029752;IPR036291	D-isomer specific 2-hydroxyacid dehydrogenase, NAD-binding domain;D-isomer specific 2-hydroxyacid dehydrogenase, NAD-binding domain conserved site 1;NAD(P)-binding domain superfamily	PF02826	D-isomer specific 2-hydroxyacid dehydrogenase, NAD-binding domain	SSF51735;SSF52283	NAD(P)-binding domain superfamily	N/A	N/A	GO:0051287	NAD binding	GO:0055114	obsolete oxidation-reduction process	NA	NA
Bcin01g08050	YES	0	1	0	1	0	1	0	0	3	YES	NO	0	0	0	0	0	0	0	0	Bcin01g08050	Botrytis cinerea B05.10	bcin_chr_1:2,814,537..2,816,594(+)	protein coding gene	Bcass1	IPR001518;IPR018223;IPR023434;IPR024074	Argininosuccinate synthase;Argininosuccinate synthase, conserved site;Argininosuccinate synthase, type 1 subfamily;Argininosuccinate synthetase, catalytic/multimerisation domain body	PF00764	Argininosuccinate synthase	SSF52402;SSF69864	Argininosuccinate synthetase, catalytic/multimerisation domain body	N/A	N/A	GO:0005524;GO:0004055	ATP binding;argininosuccinate synthase activity	GO:0006526	arginine biosynthetic process	Validated - Patel et al. 2010	Surfactome
Bcin01g08100	YES	1	0	0	0	0	1	0	0	2	NO	NO	0	0	0	0	0	0	0	0	Bcin01g08100	Botrytis cinerea B05.10	bcin_chr_1:2,837,655..2,838,909(-)	protein coding gene	N/A	IPR008775	Phytanoyl-CoA dioxygenase	PF05721	Phytanoyl-CoA dioxygenase	SSF51197	N/A	N/A	N/A	GO:0051213	dioxygenase activity	N/A	N/A	NA	NA
Bcin01g08120	YES	0	1	0	0	0	0	1	0	2	NO	NO	0	0	0	0	0	0	0	0	Bcin01g08120	Botrytis cinerea B05.10	bcin_chr_1:2,843,349..2,845,002(+)	protein coding gene	N/A	IPR021986	Spherulation-specific family 4	PF12138	Spherulation-specific family 4	N/A	N/A	N/A	N/A	N/A	N/A	N/A	N/A	NA	NA
Bcin01g08170	YES	0	1	1	1	1	0	1	0	5	NO	NO	0	0	0	0	0	0	0	0	Bcin01g08170	Botrytis cinerea B05.10	bcin_chr_1:2,866,040..2,867,791(+)	protein coding gene	N/A	IPR029063;IPR041698	S-adenosyl-L-methionine-dependent methyltransferase;Methyltransferase domain 25	PF13649	Methyltransferase domain 25	SSF53335	S-adenosyl-L-methionine-dependent methyltransferase	N/A	N/A	N/A	N/A	N/A	N/A	NA	NA
Bcin01g08190	YES	0	0	1	0	0	0	0	0	1	NO	NO	0	0	0	0	0	0	0	0	Bcin01g08190	Botrytis cinerea B05.10	bcin_chr_1:2,872,393..2,874,452(+)	protein coding gene	N/A	IPR000073;IPR029058	Alpha/beta hydrolase fold-1;Alpha/Beta hydrolase fold	PF12697	Alpha/beta hydrolase fold-1	SSF53474	Alpha/Beta hydrolase fold	N/A	N/A	N/A	N/A	N/A	N/A	NA	NA
Bcin01g08220	YES	0	0	0	0	1	0	0	0	1	NO	NO	0	0	0	0	0	0	0	0	Bcin01g08220	Botrytis cinerea B05.10	bcin_chr_1:2,887,775..2,889,621(+)	protein coding gene	N/A	IPR011032;IPR013149;IPR013154;IPR020843;IPR036291	GroES-like superfamily;Alcohol dehydrogenase, C-terminal;Alcohol dehydrogenase, N-terminal;Polyketide synthase, enoylreductase domain;NAD(P)-binding domain superfamily	PF00107;PF08240	Alcohol dehydrogenase, C-terminal;Alcohol dehydrogenase, N-terminal	SSF50129;SSF51735	GroES-like superfamily;NAD(P)-binding domain superfamily	N/A	N/A	GO:0016491	oxidoreductase activity	GO:0055114	obsolete oxidation-reduction process	NA	Surfactome
Bcin01g08320	YES	0	1	0	0	0	0	0	0	1	NO	NO	0	0	0	0	0	0	0	0	Bcin01g08320	Botrytis cinerea B05.10	bcin_chr_1:2,916,169..2,918,524(+)	protein coding gene	Bccne1	IPR001580;IPR009033;IPR013320;IPR018124	Calreticulin/calnexin;Calreticulin/calnexin, P domain superfamily;Concanavalin A-like lectin/glucanase domain superfamily;Calreticulin/calnexin, conserved site	PF00262	Calreticulin/calnexin	SSF49899;SSF63887	Concanavalin A-like lectin/glucanase domain superfamily;Calreticulin/calnexin, P domain superfamily	GO:0005783;GO:0016021	endoplasmic reticulum;integral component of membrane	GO:0005509;GO:0005515;GO:0051082	calcium ion binding;protein binding;unfolded protein binding	GO:0006457	protein folding	NA	NA
Bcin01g08340	YES	0	0	0	1	0	0	0	0	1	NO	NO	0	0	0	0	0	0	0	0	Bcin01g08340	Botrytis cinerea B05.10	bcin_chr_1:2,921,606..2,923,492(+)	protein coding gene	N/A	IPR029063;IPR041698	S-adenosyl-L-methionine-dependent methyltransferase;Methyltransferase domain 25	PF13649	Methyltransferase domain 25	SSF53335	S-adenosyl-L-methionine-dependent methyltransferase	N/A	N/A	N/A	N/A	N/A	N/A	NA	NA
Bcin01g08410	YES	0	0	1	0	0	0	1	0	2	NO	NO	0	0	0	0	0	0	0	0	Bcin01g08410	Botrytis cinerea B05.10	bcin_chr_1:2,940,945..2,941,941(-)	protein coding gene	N/A	IPR007052;IPR008978;IPR037898	CS domain;HSP20-like chaperone;NudC family	PF04969	CS domain	SSF49764	HSP20-like chaperone	N/A	N/A	N/A	N/A	N/A	N/A	NA	surfactome
Bcin01g08430	YES	0	0	0	0	0	0	1	0	1	NO	NO	0	0	0	0	0	0	0	0	Bcin01g08430	Botrytis cinerea B05.10	bcin_chr_1:2,943,472..2,946,590(-)	protein coding gene	N/A	IPR008942;IPR011417;IPR013809	ENTH/VHS;AP180 N-terminal homology (ANTH) domain;ENTH domain	PF07651	AP180 N-terminal homology (ANTH) domain	SSF48464;SSF89009	ENTH/VHS	GO:0030136	clathrin-coated vesicle	GO:0005545;GO:0030276;GO:0005543	1-phosphatidylinositol binding;clathrin binding;phospholipid binding	GO:0048268	clathrin coat assembly	NA	NA
Bcin01g08440	YES	0	1	0	0	0	0	1	0	2	NO	NO	0	0	0	0	0	0	0	0	Bcin01g08440	Botrytis cinerea B05.10	bcin_chr_1:2,947,899..2,950,632(+)	protein coding gene	Bcmsd1	IPR002312;IPR004364;IPR004524;IPR012340	Aspartyl/Asparaginyl-tRNA synthetase, class IIb;Aminoacyl-tRNA synthetase, class II (D/K/N);Aspartate-tRNA ligase, type 1;Nucleic acid-binding, OB-fold	PF00152	Aminoacyl-tRNA synthetase, class II (D/K/N)	SSF50249;SSF55681	Nucleic acid-binding, OB-fold	GO:0005737	cytoplasm	GO:0005524;GO:0004812;GO:0016874;GO:0000166	ATP binding;aminoacyl-tRNA ligase activity;ligase activity;nucleotide binding	GO:0006418	tRNA aminoacylation for protein translation	NA	NA
Bcin01g08460	YES	0	0	0	1	0	0	0	0	1	NO	NO	0	0	0	0	0	0	0	0	Bcin01g08460	Botrytis cinerea B05.10	bcin_chr_1:2,956,031..2,957,238(+)	protein coding gene	N/A	IPR005645;IPR029058	Serine hydrolase FSH;Alpha/Beta hydrolase fold	PF03959	Serine hydrolase FSH	SSF53474	Alpha/Beta hydrolase fold	N/A	N/A	N/A	N/A	N/A	N/A	NA	surfactome
Bcin01g08580	YES	0	0	0	0	0	0	1	0	1	NO	YES	0	0	0	0	0	1	0	1	Bcin01g08580	Botrytis cinerea B05.10	bcin_chr_1:2,983,638..2,987,436(+)	protein coding gene	N/A	N/A	N/A	N/A	N/A	N/A	N/A	N/A	N/A	N/A	N/A	N/A	N/A	NA	NA
Bcin01g08590	YES	0	1	0	0	0	0	0	0	1	NO	NO	0	0	0	0	0	0	0	0	Bcin01g08590	Botrytis cinerea B05.10	bcin_chr_1:2,988,579..2,990,817(+)	protein coding gene	N/A	IPR022703	Domain of unknown function DUF3533	PF12051	Domain of unknown function DUF3533	N/A	N/A	GO:0016021	integral component of membrane	N/A	N/A	N/A	N/A	NA	NA
Bcin01g08610	YES	0	0	0	0	0	1	0	0	1	NO	NO	0	0	0	0	0	0	0	0	Bcin01g08610	Botrytis cinerea B05.10	bcin_chr_1:2,993,718..2,996,079(+)	protein coding gene	N/A	IPR002938;IPR036188	FAD-binding domain;FAD/NAD(P)-binding domain superfamily	PF01494	FAD-binding domain	SSF51905;SSF54373	FAD/NAD(P)-binding domain superfamily	N/A	N/A	GO:0071949	FAD binding	N/A	N/A	NA	NA
Bcin01g08620	YES	0	1	0	0	0	1	0	0	2	NO	NO	0	0	0	0	0	0	0	0	Bcin01g08620	Botrytis cinerea B05.10	bcin_chr_1:2,996,820..2,998,084(-)	protein coding gene	N/A	IPR006680;IPR032465;IPR032466	Amidohydrolase-related;2-amino-3-carboxymuconate-6-semialdehyde decarboxylase;Metal-dependent hydrolase	PF04909	Amidohydrolase-related	SSF51556	Metal-dependent hydrolase	N/A	N/A	GO:0016831;GO:0016787	carboxy-lyase activity;hydrolase activity	N/A	N/A	NA	NA
Bcin01g08630	YES	0	1	0	0	0	0	0	0	1	NO	NO	0	0	0	0	0	0	0	0	Bcin01g08630	Botrytis cinerea B05.10	bcin_chr_1:2,998,536..3,001,841(-)	protein coding gene	N/A	IPR002227;IPR008922;IPR041640	Tyrosinase copper-binding domain;Uncharacterised domain, di-copper centre;Tyosinase, C-terminal	PF00264;PF18132	Tyrosinase copper-binding domain;Tyosinase, C-terminal	SSF48056	Uncharacterised domain, di-copper centre	N/A	N/A	GO:0016491;GO:0004503	oxidoreductase activity;tyrosinase activity	GO:0042438	melanin biosynthetic process	NA	NA
Bcin01g08680	YES	0	0	0	1	0	0	0	0	1	NO	NO	0	0	0	0	0	0	0	0	Bcin01g08680	Botrytis cinerea B05.10	bcin_chr_1:3,014,506..3,015,736(+)	protein coding gene	Bcpio10	IPR019783;IPR036786;IPR039100	Ribosome maturation protein SBDS, N-terminal;Ribosome maturation protein SBDS, N-terminal domain superfamily;Ribosome maturation protein Sdo1/SBDS-like	PF01172	Ribosome maturation protein SBDS, N-terminal	SSF89895	Ribosome maturation protein SBDS, N-terminal domain superfamily	N/A	N/A	N/A	N/A	N/A	N/A	NA	surfactome
Bcin01g08690	YES	0	0	0	0	1	0	0	0	1	NO	NO	0	0	0	0	0	0	0	0	Bcin01g08690	Botrytis cinerea B05.10	bcin_chr_1:3,020,201..3,022,180(-)	protein coding gene	BcnoxD	N/A	N/A	N/A	N/A	N/A	N/A	GO:0016021	integral component of membrane	N/A	N/A	N/A	N/A	Validated - Siegmund et al. 2014	Segmuller 2008, Siegmund 2015
Bcin01g08740	YES	0	0	0	0	0	0	0	1	1	NO	NO	0	0	0	0	0	0	0	0	Bcin01g08740	Botrytis cinerea B05.10	bcin_chr_1:3,038,796..3,040,447(-)	protein coding gene	N/A	IPR001107;IPR001972;IPR032435;IPR036013	Band 7 domain;Stomatin/HflK/HflC family;Band 7, C-terminal extension;Band 7/SPFH domain superfamily	PF01145;PF16200	Band 7 domain;Band 7, C-terminal extension	SSF117892	Band 7/SPFH domain superfamily	GO:0016020	membrane	N/A	N/A	N/A	N/A	NA	NA
Bcin01g08750	YES	0	0	0	0	0	0	0	1	1	NO	NO	0	0	0	0	0	0	0	0	Bcin01g08750	Botrytis cinerea B05.10	bcin_chr_1:3,040,540..3,042,086(+)	protein coding gene	N/A	IPR003604;IPR036236;IPR040023	Matrin/U1-C-like, C2H2-type zinc finger;Zinc finger C2H2 superfamily;WW domain-binding protein 4	N/A	N/A	SSF57667	Zinc finger C2H2 superfamily	N/A	N/A	GO:0003676;GO:0008270	nucleic acid binding;zinc ion binding	GO:0000398	mRNA splicing, via spliceosome	NA	NA
Bcin01g08770	YES	0	0	0	0	0	0	0	1	1	NO	NO	0	0	0	0	0	0	0	0	Bcin01g08770	Botrytis cinerea B05.10	bcin_chr_1:3,047,925..3,049,622(+)	protein coding gene	Bcara2	IPR023210;IPR036812	NADP-dependent oxidoreductase domain;NADP-dependent oxidoreductase domain superfamily	PF00248	NADP-dependent oxidoreductase domain	SSF51430	NADP-dependent oxidoreductase domain superfamily	N/A	N/A	N/A	N/A	N/A	N/A	NA	NA
Bcin01g08790	YES	0	0	0	0	0	0	0	1	1	NO	NO	0	0	0	0	0	0	0	0	Bcin01g08790	Botrytis cinerea B05.10	bcin_chr_1:3,052,430..3,053,961(+)	protein coding gene	N/A	N/A	N/A	N/A	N/A	N/A	N/A	N/A	N/A	N/A	N/A	N/A	N/A	NA	NA
Bcin01g08800	YES	0	1	0	0	0	0	1	1	3	YES	YES	0	0	0	0	1	0	0	1	Bcin01g08800	Botrytis cinerea B05.10	bcin_chr_1:3,058,806..3,059,649(+)	protein coding gene	N/A	N/A	N/A	N/A	N/A	N/A	N/A	GO:0016021	integral component of membrane	N/A	N/A	N/A	N/A	NA	NA
Bcin01g08810	YES	0	1	0	0	0	0	1	1	3	NO	YES	0	0	0	0	1	0	0	1	Bcin01g08810	Botrytis cinerea B05.10	bcin_chr_1:3,059,757..3,062,949(-)	protein coding gene	N/A	IPR010730	Heterokaryon incompatibility	PF06985	Heterokaryon incompatibility	N/A	N/A	N/A	N/A	N/A	N/A	N/A	N/A	NA	Immune System
Bcin01g08850	YES	0	0	0	1	0	0	0	0	1	NO	NO	0	0	0	0	0	0	0	0	Bcin01g08850	Botrytis cinerea B05.10	bcin_chr_1:3,077,332..3,079,347(-)	protein coding gene	Bcmri1	IPR000649;IPR005251;IPR011559;IPR037171	Initiation factor 2B-related;Methylthioribose-1-phosphate isomerase;Initiation factor 2B alpha/beta/delta;NagB/RpiA transferase-like	PF01008	Initiation factor 2B-related	SSF100950	NagB/RpiA transferase-like	GO:0005737;GO:0005634	cytoplasm;nucleus	GO:0046523	S-methyl-5-thioribose-1-phosphate isomerase activity	GO:0019284;GO:0019509;GO:0044249;GO:0044237	L-methionine salvage from S-adenosylmethionine;L-methionine salvage from methylthioadenosine;cellular biosynthetic process;cellular metabolic process	NA	Surfactome
Bcin01g08880	NO	0	0	0	0	0	0	0	0	0	NO	YES	0	0	0	0	0	0	1	1	Bcin01g08880	Botrytis cinerea B05.10	bcin_chr_1:3,085,436..3,087,059(+)	protein coding gene	N/A	IPR008551	Transport and Golgi organisation protein 2	PF05742	Transport and Golgi organisation protein 2	N/A	N/A	N/A	N/A	N/A	N/A	N/A	N/A	NA	NA
Bcin01g08890	YES	0	0	0	0	0	0	0	1	1	NO	YES	0	0	0	0	0	0	1	1	Bcin01g08890	Botrytis cinerea B05.10	bcin_chr_1:3,087,203..3,090,263(+)	protein coding gene	N/A	N/A	N/A	N/A	N/A	N/A	N/A	N/A	N/A	N/A	N/A	N/A	N/A	NA	NA
Bcin01g08910	YES	0	0	0	0	0	0	0	1	1	NO	NO	0	0	0	0	0	0	0	0	Bcin01g08910	Botrytis cinerea B05.10	bcin_chr_1:3,094,869..3,096,352(-)	protein coding gene	N/A	IPR001087	GDSL lipase/esterase	PF00657	GDSL lipase/esterase	SSF52266	N/A	N/A	N/A	GO:0016788	hydrolase activity, acting on ester bonds	N/A	N/A	NA	secretome
Bcin01g08920	YES	0	0	0	0	0	0	0	1	1	NO	NO	0	0	0	0	0	0	0	0	Bcin01g08920	Botrytis cinerea B05.10	bcin_chr_1:3,098,764..3,102,591(+)	protein coding gene	N/A	N/A	N/A	N/A	N/A	N/A	N/A	N/A	N/A	N/A	N/A	N/A	N/A	NA	Surfactome
Bcin01g08930	YES	0	1	0	0	1	1	1	0	4	NO	NO	0	0	0	0	0	0	0	0	Bcin01g08930	Botrytis cinerea B05.10	bcin_chr_1:3,103,009..3,105,121(-)	protein coding gene	Bctfb2	IPR004598;IPR040662	Transcription factor TFIIH subunit p52/Tfb2;Transcription factor Tfb2, C-terminal domain	PF03849;PF18307	Transcription factor TFIIH subunit p52/Tfb2;Transcription factor Tfb2, C-terminal domain	N/A	N/A	GO:0000439	transcription factor TFIIH core complex	GO:0001671	ATPase activator activity	GO:0006289	nucleotide-excision repair	NA	NA
Bcin01g08940	YES	0	0	0	0	0	0	0	1	1	NO	NO	0	0	0	0	0	0	0	0	Bcin01g08940	Botrytis cinerea B05.10	bcin_chr_1:3,108,430..3,109,864(+)	protein coding gene	N/A	IPR003736;IPR006683;IPR029069;IPR039298	Phenylacetic acid degradation-related domain;Thioesterase domain;HotDog domain superfamily;Acyl-coenzyme A thioesterase 13	PF03061	Thioesterase domain	SSF54637	HotDog domain superfamily	N/A	N/A	GO:0047617	acyl-CoA hydrolase activity	N/A	N/A	NA	NA
Bcin01g08950	YES	0	0	0	0	0	0	0	1	1	NO	NO	0	0	0	0	0	0	0	0	Bcin01g08950	Botrytis cinerea B05.10	bcin_chr_1:3,110,778..3,113,201(+)	protein coding gene	N/A	IPR003663;IPR005828;IPR005829;IPR036259	Sugar/inositol transporter;Major facilitator, sugar transporter-like;Sugar transporter, conserved site;MFS transporter superfamily	PF00083	Major facilitator, sugar transporter-like	SSF103473	MFS transporter superfamily	GO:0016021;GO:0016020	integral component of membrane;membrane	GO:0022857	transmembrane transporter activity	GO:0055085	transmembrane transport	NA	NA
Bcin01g08960	YES	0	0	1	0	0	0	0	1	2	NO	NO	0	0	0	0	0	0	0	0	Bcin01g08960	Botrytis cinerea B05.10	bcin_chr_1:3,113,364..3,116,329(+)	protein coding gene	N/A	IPR004601;IPR036237	UV-endonuclease UvdE;Xylose isomerase-like superfamily	PF03851	UV-endonuclease UvdE	SSF51658	Xylose isomerase-like superfamily	N/A	N/A	GO:0004519	endonuclease activity	GO:0006289;GO:0009411	nucleotide-excision repair;response to UV	NA	NA
Bcin01g08970	YES	0	1	1	0	0	0	0	1	3	NO	YES	0	0	0	0	0	0	1	1	Bcin01g08970	Botrytis cinerea B05.10	bcin_chr_1:3,120,641..3,124,158(+)	protein coding gene	N/A	IPR010308;IPR032800;IPR040241	TRP, C-terminal;ML-like domain;Transient receptor potential channel Flc/Pkd2-like	PF06011;PF14558	TRP, C-terminal;ML-like domain	N/A	N/A	GO:0016021	integral component of membrane	N/A	N/A	N/A	N/A	NA	NA
Bcin01g08980	YES	0	1	0	0	0	0	0	1	2	NO	NO	0	0	0	0	0	0	0	0	Bcin01g08980	Botrytis cinerea B05.10	bcin_chr_1:3,127,361..3,132,340(+)	protein coding gene	N/A	IPR015915	Kelch-type beta propeller	N/A	N/A	SSF117281	Kelch-type beta propeller	GO:0016021	integral component of membrane	GO:0005515	protein binding	N/A	N/A	NA	NA
Bcin01g08990	YES	0	1	0	1	0	1	0	1	4	NO	YES	0	0	0	0	0	0	1	1	Bcin01g08990	Botrytis cinerea B05.10	bcin_chr_1:3,132,386..3,134,482(-)	protein coding gene	N/A	IPR002509;IPR011330	NodB homology domain;Glycoside hydrolase/deacetylase, beta/alpha-barrel	PF01522	NodB homology domain	SSF88713	Glycoside hydrolase/deacetylase, beta/alpha-barrel	GO:0016021	integral component of membrane	GO:0003824;GO:0016810	catalytic activity;hydrolase activity, acting on carbon-nitrogen (but not peptide) bonds	GO:0005975	carbohydrate metabolic process	NA	secretome
Bcin01g09000	YES	0	1	1	1	1	0	1	1	6	YES	NO	0	0	0	0	0	0	0	0	Bcin01g09000	Botrytis cinerea B05.10	bcin_chr_1:3,135,106..3,138,310(+)	protein coding gene	N/A	IPR000802	Arsenical pump membrane protein, ArsB	PF02040	Arsenical pump membrane protein, ArsB	N/A	N/A	GO:0016021;GO:0005886	integral component of membrane;plasma membrane	GO:0015105	arsenite transmembrane transporter activity	GO:0015700	arsenite transport	NA	NA
Bcin01g09010	YES	0	0	0	0	1	0	0	1	2	NO	NO	0	0	0	0	0	0	0	0	Bcin01g09010	Botrytis cinerea B05.10	bcin_chr_1:3,139,392..3,140,704(-)	protein coding gene	N/A	N/A	N/A	N/A	N/A	N/A	N/A	N/A	N/A	N/A	N/A	N/A	N/A	NA	NA
Bcin01g09020	YES	0	1	0	0	0	1	1	1	4	YES	NO	0	0	0	0	0	0	0	0	Bcin01g09020	Botrytis cinerea B05.10	bcin_chr_1:3,141,219..3,143,338(-)	protein coding gene	N/A	IPR011118;IPR029058	Tannase/feruloyl esterase;Alpha/Beta hydrolase fold	PF07519	Tannase/feruloyl esterase	SSF53474	Alpha/Beta hydrolase fold	N/A	N/A	GO:0052689;GO:0046872	carboxylic ester hydrolase activity;metal ion binding	N/A	N/A	NA	secretome
Bcin01g09030	YES	0	0	0	0	0	0	0	1	1	NO	NO	0	0	0	0	0	0	0	0	Bcin01g09030	Botrytis cinerea B05.10	bcin_chr_1:3,147,099..3,150,156(-)	protein coding gene	N/A	IPR003726;IPR036589	Homocysteine-binding domain;Homocysteine-binding domain superfamily	PF02574	Homocysteine-binding domain	SSF82282	Homocysteine-binding domain superfamily	N/A	N/A	GO:0046872;GO:0008168	metal ion binding;methyltransferase activity	GO:0032259	methylation	NA	NA
Bcin01g09040	YES	0	0	0	0	0	0	0	1	1	NO	NO	0	0	0	0	0	0	0	0	Bcin01g09040	Botrytis cinerea B05.10	bcin_chr_1:3,150,271..3,151,604(+)	protein coding gene	N/A	IPR001623;IPR036869	DnaJ domain;Chaperone J-domain superfamily	PF00226	DnaJ domain	SSF46565	Chaperone J-domain superfamily	N/A	N/A	N/A	N/A	N/A	N/A	NA	NA
Bcin01g09050	YES	0	0	0	0	0	0	0	1	1	NO	NO	0	0	0	0	0	0	0	0	Bcin01g09050	Botrytis cinerea B05.10	bcin_chr_1:3,151,716..3,153,409(-)	protein coding gene	N/A	N/A	N/A	N/A	N/A	N/A	N/A	GO:0016021	integral component of membrane	N/A	N/A	N/A	N/A	NA	NA
Bcin01g09060	YES	0	0	0	0	0	0	0	1	1	NO	NO	0	0	0	0	0	0	0	0	Bcin01g09060	Botrytis cinerea B05.10	bcin_chr_1:3,155,950..3,158,140(+)	protein coding gene	N/A	IPR024325;IPR039553	Domain of unknown function DUF3835;Prefoldin-like	PF12927;PF13758	Domain of unknown function DUF3835;Prefoldin-like	SSF46579	N/A	N/A	N/A	N/A	N/A	N/A	N/A	NA	NA
Bcin01g09070	YES	0	0	0	0	0	1	1	1	3	YES	NO	0	0	0	0	0	0	0	0	Bcin01g09070	Botrytis cinerea B05.10	bcin_chr_1:3,160,678..3,164,927(-)	protein coding gene	N/A	IPR036047	F-box-like domain superfamily	N/A	N/A	SSF81383	F-box-like domain superfamily	N/A	N/A	GO:0005515	protein binding	N/A	N/A	NA	NA
Bcin01g09080	YES	0	1	0	0	0	0	0	1	2	NO	NO	0	0	0	0	0	0	0	0	Bcin01g09080	Botrytis cinerea B05.10	bcin_chr_1:3,164,951..3,167,983(-)	protein coding gene	Bccsc1	IPR003864;IPR027815;IPR032880	Calcium-dependent channel, 7TM region, putative phosphate;10TM putative phosphate transporter, cytosolic domain;Calcium permeable stress-gated cation channel 1, N-terminal transmembrane domain	PF02714;PF13967;PF14703	Calcium-dependent channel, 7TM region, putative phosphate;Calcium permeable stress-gated cation channel 1, N-terminal transmembrane domain;10TM putative phosphate transporter, cytosolic domain	N/A	N/A	GO:0016021;GO:0016020	integral component of membrane;membrane	N/A	N/A	GO:0006811	ion transport	NA	NA
Bcin01g09090	YES	0	1	1	0	0	0	0	1	3	NO	NO	0	0	0	0	0	0	0	0	Bcin01g09090	Botrytis cinerea B05.10	bcin_chr_1:3,168,172..3,171,204(+)	protein coding gene	N/A	IPR003593;IPR003959;IPR027417	AAA+ ATPase domain;ATPase, AAA-type, core;P-loop containing nucleoside triphosphate hydrolase	PF00004	ATPase, AAA-type, core	SSF52540	P-loop containing nucleoside triphosphate hydrolase	N/A	N/A	GO:0005524	ATP binding	N/A	N/A	NA	NA
Bcin01g09100	YES	0	1	0	0	1	0	0	1	3	NO	NO	0	0	0	0	0	0	0	0	Bcin01g09100	Botrytis cinerea B05.10	bcin_chr_1:3,175,092..3,179,780(+)	protein coding gene	N/A	IPR001830;IPR003337;IPR006379;IPR036412	Glycosyl transferase, family 20;Trehalose-phosphatase;HAD-superfamily hydrolase, subfamily IIB;HAD-like superfamily	PF00982;PF02358	Glycosyl transferase, family 20;Trehalose-phosphatase	SSF53756;SSF56784	HAD-like superfamily	N/A	N/A	GO:0003824	catalytic activity	GO:0005992	trehalose biosynthetic process	NA	NA
Bcin01g09110	YES	0	0	0	0	1	1	0	0	2	NO	NO	0	0	0	0	0	0	0	0	Bcin01g09110	Botrytis cinerea B05.10	bcin_chr_1:3,179,809..3,182,630(-)	protein coding gene	N/A	N/A	N/A	N/A	N/A	N/A	N/A	N/A	N/A	N/A	N/A	N/A	N/A	NA	Surfactome
Bcin01g09120	YES	0	0	0	0	0	0	0	1	1	NO	NO	0	0	0	0	0	0	0	0	Bcin01g09120	Botrytis cinerea B05.10	bcin_chr_1:3,183,510..3,185,358(+)	protein coding gene	Bcpre10	IPR000426;IPR001353;IPR029055;IPR037555	Proteasome alpha-subunit, N-terminal domain;Proteasome, subunit alpha/beta;Nucleophile aminohydrolases, N-terminal;Proteasome subunit alpha 3	PF00227;PF10584	Proteasome, subunit alpha/beta;Proteasome alpha-subunit, N-terminal domain	SSF56235	Nucleophile aminohydrolases, N-terminal	GO:0005737;GO:0005634;GO:0005839;GO:0019773	cytoplasm;nucleus;proteasome core complex;proteasome core complex, alpha-subunit complex	GO:0004298	threonine-type endopeptidase activity	GO:0051603;GO:0006511	proteolysis involved in cellular protein catabolic process;ubiquitin-dependent protein catabolic process	NA	surfactome
Bcin01g09130	YES	0	0	0	0	0	1	1	1	3	NO	NO	0	0	0	0	0	0	0	0	Bcin01g09130	Botrytis cinerea B05.10	bcin_chr_1:3,187,074..3,188,575(+)	protein coding gene	N/A	IPR013078;IPR029033	Histidine phosphatase superfamily, clade-1;Histidine phosphatase superfamily	PF00300	Histidine phosphatase superfamily, clade-1	SSF53254	Histidine phosphatase superfamily	N/A	N/A	N/A	N/A	N/A	N/A	NA	NA
Bcin01g09150	YES	0	0	0	0	0	0	1	0	1	NO	NO	0	0	0	0	0	0	0	0	Bcin01g09150	Botrytis cinerea B05.10	bcin_chr_1:3,193,455..3,194,848(-)	protein coding gene	Bcpre3	IPR000243;IPR001353;IPR016050;IPR029055;IPR037559	Peptidase T1A, proteasome beta-subunit;Proteasome, subunit alpha/beta;Proteasome beta-type subunit, conserved site;Nucleophile aminohydrolases, N-terminal;Proteasome subunit beta Pre3	PF00227	Proteasome, subunit alpha/beta	SSF56235	Nucleophile aminohydrolases, N-terminal	GO:0005737;GO:0005634;GO:0005839	cytoplasm;nucleus;proteasome core complex	GO:0004298	threonine-type endopeptidase activity	GO:0043161;GO:0051603	proteasome-mediated ubiquitin-dependent protein catabolic process;proteolysis involved in cellular protein catabolic process	NA	NA
Bcin01g09160	YES	0	0	0	0	0	0	1	0	1	NO	NO	0	0	0	0	0	0	0	0	Bcin01g09160	Botrytis cinerea B05.10	bcin_chr_1:3,194,905..3,196,373(-)	protein coding gene	Bcerv2	IPR017905;IPR036774;IPR039799	ERV/ALR sulfhydryl oxidase domain;ERV/ALR sulfhydryl oxidase domain superfamily;Sulfhydryl oxidase ALR/ERV	PF04777	ERV/ALR sulfhydryl oxidase domain	SSF69000	ERV/ALR sulfhydryl oxidase domain superfamily	GO:0016021	integral component of membrane	GO:0016971;GO:0016972	flavin-linked sulfhydryl oxidase activity;thiol oxidase activity	GO:0055114	obsolete oxidation-reduction process	NA	secretome
Bcin01g09180	YES	0	1	0	0	0	0	1	0	2	NO	NO	0	0	0	0	0	0	0	0	Bcin01g09180	Botrytis cinerea B05.10	bcin_chr_1:3,198,701..3,200,177(+)	protein coding gene	N/A	IPR001283;IPR014044;IPR018244;IPR034120;IPR035940	Cysteine-rich secretory protein-related;CAP domain;Allergen V5/Tpx-1-related, conserved site;Pry1-like, SCP domain;CAP superfamily	PF00188	CAP domain	SSF55797	CAP superfamily	GO:0005576	extracellular region	N/A	N/A	N/A	N/A	NA	secretome
Bcin01g09190	YES	0	0	0	0	1	1	0	0	2	NO	NO	0	0	0	0	0	0	0	0	Bcin01g09190	Botrytis cinerea B05.10	bcin_chr_1:3,200,280..3,201,651(-)	protein coding gene	N/A	IPR000210;IPR011333	BTB/POZ domain;SKP1/BTB/POZ domain superfamily	PF00651	BTB/POZ domain	SSF54695	SKP1/BTB/POZ domain superfamily	N/A	N/A	GO:0005515	protein binding	N/A	N/A	NA	NA
Bcin01g09200	YES	0	0	0	1	0	0	1	0	2	NO	NO	0	0	0	0	0	0	0	0	Bcin01g09200	Botrytis cinerea B05.10	bcin_chr_1:3,201,769..3,204,270(-)	protein coding gene	N/A	N/A	N/A	N/A	N/A	N/A	N/A	N/A	N/A	N/A	N/A	N/A	N/A	NA	secretome
Bcin01g09210	YES	0	0	0	0	0	0	1	0	1	NO	NO	0	0	0	0	0	0	0	0	Bcin01g09210	Botrytis cinerea B05.10	bcin_chr_1:3,204,006..3,204,269(-)	protein coding gene	N/A	N/A	N/A	N/A	N/A	N/A	N/A	N/A	N/A	N/A	N/A	N/A	N/A	NA	NA
Bcin01g09220	YES	0	0	0	0	0	0	1	0	1	NO	NO	0	0	0	0	0	0	0	0	Bcin01g09220	Botrytis cinerea B05.10	bcin_chr_1:3,204,450..3,205,151(-)	protein coding gene	N/A	N/A	N/A	N/A	N/A	N/A	N/A	N/A	N/A	N/A	N/A	N/A	N/A	NA	NA
Bcin01g09230	YES	0	1	0	0	0	1	0	0	2	NO	NO	0	0	0	0	0	0	0	0	Bcin01g09230	Botrytis cinerea B05.10	bcin_chr_1:3,205,359..3,211,005(+)	protein coding gene	Bcphy2	IPR001294;IPR001789;IPR003018;IPR003594;IPR003661;IPR011006;IPR013515;IPR013654;IPR035965;IPR036097;IPR036890	Phytochrome;Signal transduction response regulator, receiver domain;GAF domain;Histidine kinase/HSP90-like ATPase;Signal transduction histidine kinase, dimerisation/phosphoacceptor domain;CheY-like superfamily;Phytochrome, central region;PAS fold-2;PAS domain superfamily;Signal transduction histidine kinase, dimerisation/phosphoacceptor domain superfamily;Histidine kinase/HSP90-like ATPase superf…	PF00072;PF00360;PF00512;PF01590;PF02518;PF08446	Signal transduction response regulator, receiver domain;Phytochrome, central region;Signal transduction histidine kinase, dimerisation/phosphoacceptor domain;GAF domain;Histidine kinase/HSP90-like ATPase;PAS fold-2	SSF47384;SSF52172;SSF55781;SSF55785;SSF55874	Signal transduction histidine kinase, dimerisation/phosphoacceptor domain superfamily;CheY-like superfamily;PAS domain superfamily;Histidine kinase/HSP90-like ATPase superfamily	N/A	N/A	GO:0005524;GO:0000155;GO:0009881;GO:0005515	ATP binding;phosphorelay sensor kinase activity;photoreceptor activity;protein binding	GO:0009584;GO:0000160;GO:0018298;GO:0006355;GO:0007165	detection of visible light;phosphorelay signal transduction system;protein-chromophore linkage;regulation of transcription, DNA-templated;signal transduction	NA	NA
Bcin01g09240	YES	0	0	0	0	0	0	1	0	1	NO	NO	0	0	0	0	0	0	0	0	Bcin01g09240	Botrytis cinerea B05.10	bcin_chr_1:3,212,815..3,215,327(+)	protein coding gene	N/A	IPR024957	Cep57 centrosome microtubule-binding domain	PF06657	Cep57 centrosome microtubule-binding domain	N/A	N/A	GO:0005737	cytoplasm	GO:0008017	microtubule binding	N/A	N/A	NA	NA
Bcin01g09250	YES	0	0	0	0	0	0	1	1	2	NO	NO	0	0	0	0	0	0	0	0	Bcin01g09250	Botrytis cinerea B05.10	bcin_chr_1:3,215,742..3,218,085(-)	protein coding gene	N/A	N/A	N/A	N/A	N/A	N/A	N/A	N/A	N/A	N/A	N/A	N/A	N/A	NA	NA
Bcin01g09260	YES	0	0	0	0	0	0	1	0	1	NO	NO	0	0	0	0	0	0	0	0	Bcin01g09260	Botrytis cinerea B05.10	bcin_chr_1:3,218,231..3,221,868(+)	protein coding gene	N/A	N/A	N/A	PF17132	N/A	N/A	N/A	N/A	N/A	N/A	N/A	N/A	N/A	NA	NA
Bcin01g09280	YES	0	0	0	0	0	1	0	0	1	NO	NO	0	0	0	0	0	0	0	0	Bcin01g09280	Botrytis cinerea B05.10	bcin_chr_1:3,223,420..3,224,962(-)	protein coding gene	N/A	N/A	N/A	N/A	N/A	N/A	N/A	N/A	N/A	N/A	N/A	N/A	N/A	NA	NA
Bcin01g09290	YES	0	0	1	1	0	0	0	0	2	YES	NO	0	0	0	0	0	0	0	0	Bcin01g09290	Botrytis cinerea B05.10	bcin_chr_1:3,228,079..3,229,629(-)	protein coding gene	N/A	N/A	N/A	N/A	N/A	N/A	N/A	N/A	N/A	N/A	N/A	N/A	N/A	NA	NA
Bcin01g09300	NO	0	0	0	0	0	0	0	0	0	NO	YES	0	0	0	0	0	0	1	1	Bcin01g09300	Botrytis cinerea B05.10	bcin_chr_1:3,231,144..3,238,053(-)	protein coding gene	Bcecm29	IPR016024;IPR024372	Armadillo-type fold;Proteasome component Ecm29	PF13001	Proteasome component Ecm29	SSF48371	Armadillo-type fold	GO:0005737	cytoplasm	GO:0060090	molecular adaptor activity	GO:0043248	proteasome assembly	NA	NA
Bcin01g09370	YES	0	1	0	0	1	0	0	0	2	NO	NO	0	0	0	0	0	0	0	0	Bcin01g09370	Botrytis cinerea B05.10	bcin_chr_1:3,259,984..3,262,306(+)	protein coding gene	N/A	N/A	N/A	N/A	N/A	N/A	N/A	N/A	N/A	N/A	N/A	N/A	N/A	NA	NA
Bcin01g09380	NO	0	0	0	0	0	0	0	0	0	NO	YES	0	0	0	0	0	0	1	1	Bcin01g09380	Botrytis cinerea B05.10	bcin_chr_1:3,263,698..3,265,618(-)	protein coding gene	N/A	N/A	N/A	N/A	N/A	N/A	N/A	N/A	N/A	N/A	N/A	N/A	N/A	NA	NA
Bcin01g09400	YES	0	0	0	0	0	0	1	1	2	NO	NO	0	0	0	0	0	0	0	0	Bcin01g09400	Botrytis cinerea B05.10	bcin_chr_1:3,270,090..3,273,015(-)	protein coding gene	N/A	N/A	N/A	N/A	N/A	N/A	N/A	GO:0016021	integral component of membrane	N/A	N/A	N/A	N/A	NA	secretome
Bcin01g09410	YES	0	0	0	0	0	0	0	1	1	NO	NO	0	0	0	0	0	0	0	0	Bcin01g09410	Botrytis cinerea B05.10	bcin_chr_1:3,274,065..3,274,827(-)	protein coding gene	N/A	N/A	N/A	N/A	N/A	N/A	N/A	N/A	N/A	N/A	N/A	N/A	N/A	NA	NA
Bcin01g09420	YES	0	0	0	0	0	0	1	1	2	NO	NO	0	0	0	0	0	0	0	0	Bcin01g09420	Botrytis cinerea B05.10	bcin_chr_1:3,277,030..3,279,029(+)	protein coding gene	N/A	N/A	N/A	N/A	N/A	N/A	N/A	GO:0016021	integral component of membrane	N/A	N/A	N/A	N/A	NA	NA
Bcin01g09430	YES	0	0	1	0	0	0	0	1	2	NO	NO	0	0	0	0	0	0	0	0	Bcin01g09430	Botrytis cinerea B05.10	bcin_chr_1:3,279,244..3,280,611(-)	protein coding gene	N/A	IPR000675;IPR011150;IPR029058;IPR043580	Cutinase/acetylxylan esterase;Cutinase, monofunctional;Alpha/Beta hydrolase fold;Cutinase, serine active site	PF01083	Cutinase/acetylxylan esterase	SSF53474	Alpha/Beta hydrolase fold	GO:0005576	extracellular region	GO:0050525;GO:0016787	cutinase activity;hydrolase activity	N/A	N/A	NA	secretome
Bcin01g09470	YES	0	0	0	1	0	0	0	0	1	NO	NO	0	0	0	0	0	0	0	0	Bcin01g09470	Botrytis cinerea B05.10	bcin_chr_1:3,290,621..3,292,618(-)	protein coding gene	N/A	IPR000626;IPR022617;IPR029071	Ubiquitin-like domain;Rad60/SUMO-like domain;Ubiquitin-like domain superfamily	PF11976	Rad60/SUMO-like domain	SSF54236	Ubiquitin-like domain superfamily	N/A	N/A	GO:0005515	protein binding	N/A	N/A	NA	NA
Bcin01g09480	YES	0	0	0	1	0	0	0	0	1	NO	NO	0	0	0	0	0	0	0	0	Bcin01g09480	Botrytis cinerea B05.10	bcin_chr_1:3,292,649..3,293,235(+)	protein coding gene	Bclsm6	IPR001163;IPR010920;IPR016487	LSM domain, eukaryotic/archaea-type;LSM domain superfamily;Sm-like protein Lsm6/SmF	PF01423	LSM domain, eukaryotic/archaea-type	SSF50182	LSM domain superfamily	GO:0005737;GO:0005732;GO:0005681	cytoplasm;sno(s)RNA-containing ribonucleoprotein complex;spliceosomal complex	GO:0003723	RNA binding	GO:0000398;GO:0006364;GO:0008033	mRNA splicing, via spliceosome;rRNA processing;tRNA processing	NA	NA
Bcin01g09600	YES	0	0	0	0	0	0	0	1	1	NO	NO	0	0	0	0	0	0	0	0	Bcin01g09600	Botrytis cinerea B05.10	bcin_chr_1:3,337,948..3,339,220(-)	protein coding gene	Bcmpc1	IPR005336	Mitochondrial pyruvate carrier	PF03650	Mitochondrial pyruvate carrier	N/A	N/A	GO:0016021;GO:0005743	integral component of membrane;mitochondrial inner membrane	N/A	N/A	GO:0006850	mitochondrial pyruvate transmembrane transport	NA	NA
Bcin01g09620	YES	0	0	0	0	0	0	0	1	1	NO	NO	0	0	0	0	0	0	0	0	Bcin01g09620	Botrytis cinerea B05.10	bcin_chr_1:3,340,772..3,342,036(+)	protein coding gene	N/A	IPR002132;IPR020929;IPR022803;IPR031309;IPR031310	Ribosomal protein L5;Ribosomal protein L5, conserved site;Ribosomal protein L5 domain superfamily;Ribosomal protein L5, C-terminal;Ribosomal protein L5, N-terminal	PF00281;PF00673	Ribosomal protein L5, N-terminal;Ribosomal protein L5, C-terminal	SSF55282	Ribosomal protein L5 domain superfamily	GO:0005840	ribosome	GO:0003735	structural constituent of ribosome	GO:0006412	translation	NA	NA
Bcin01g09640	YES	0	0	0	0	0	0	1	0	1	NO	NO	0	0	0	0	0	0	0	0	Bcin01g09640	Botrytis cinerea B05.10	bcin_chr_1:3,345,559..3,346,737(+)	protein coding gene	N/A	N/A	N/A	N/A	N/A	N/A	N/A	N/A	N/A	N/A	N/A	N/A	N/A	NA	NA
Bcin01g09680	YES	0	0	0	0	0	0	0	1	1	NO	YES	0	0	0	1	0	0	0	1	Bcin01g09680	Botrytis cinerea B05.10	bcin_chr_1:3,360,386..3,361,545(-)	protein coding gene	N/A	IPR019013	Vacuolar ATPase assembly integral membrane protein Vma21	PF09446	Vacuolar ATPase assembly integral membrane protein Vma21	N/A	N/A	GO:0012507;GO:0005789;GO:0033116;GO:0016021	ER to Golgi transport vesicle membrane;endoplasmic reticulum membrane;endoplasmic reticulum-Golgi intermediate compartment membrane;integral component of membrane	N/A	N/A	GO:0070072	vacuolar proton-transporting V-type ATPase complex assembly	NA	NA
Bcin01g09700	YES	0	0	0	0	0	1	0	0	1	NO	NO	0	0	0	0	0	0	0	0	Bcin01g09700	Botrytis cinerea B05.10	bcin_chr_1:3,367,976..3,373,474(+)	protein coding gene	N/A	IPR036890	Histidine kinase/HSP90-like ATPase superfamily	N/A	N/A	SSF55874	Histidine kinase/HSP90-like ATPase superfamily	N/A	N/A	N/A	N/A	N/A	N/A	NA	NA
Bcin01g09710	YES	0	0	0	0	0	0	0	1	1	NO	NO	0	0	0	0	0	0	0	0	Bcin01g09710	Botrytis cinerea B05.10	bcin_chr_1:3,373,906..3,375,564(+)	protein coding gene	N/A	IPR011057	Mss4-like superfamily	N/A	N/A	SSF51316	Mss4-like superfamily	N/A	N/A	N/A	N/A	N/A	N/A	NA	NA
Bcin01g09720	YES	0	0	1	0	0	0	1	0	2	NO	NO	0	0	0	0	0	0	0	0	Bcin01g09720	Botrytis cinerea B05.10	bcin_chr_1:3,378,234..3,381,805(-)	protein coding gene	N/A	IPR010031;IPR018247;IPR036318	L-gulonolactone/D-arabinono-1,4-lactone oxidase;EF-Hand 1, calcium-binding site;FAD-binding, type PCMH-like superfamily	N/A	N/A	SSF56176	FAD-binding, type PCMH-like superfamily	N/A	N/A	GO:0071949;GO:0050660;GO:0016899	FAD binding;flavin adenine dinucleotide binding;oxidoreductase activity, acting on the CH-OH group of donors, oxygen as acceptor	GO:0055114	obsolete oxidation-reduction process	Validated - Miao et al. 2022	NA
Bcin01g09730	YES	0	1	0	0	1	0	0	0	2	NO	NO	0	0	0	0	0	0	0	0	Bcin01g09730	Botrytis cinerea B05.10	bcin_chr_1:3,382,479..3,385,041(-)	protein coding gene	N/A	N/A	N/A	N/A	N/A	N/A	N/A	N/A	N/A	N/A	N/A	N/A	N/A	NA	NA
Bcin01g09740	YES	0	1	0	0	0	0	0	1	2	NO	NO	0	0	0	0	0	0	0	0	Bcin01g09740	Botrytis cinerea B05.10	bcin_chr_1:3,388,165..3,390,057(+)	protein coding gene	N/A	N/A	N/A	PF13483	N/A	N/A	N/A	N/A	N/A	N/A	N/A	N/A	N/A	NA	NA
Bcin01g09750	YES	0	0	0	0	0	0	0	1	1	NO	NO	0	0	0	0	0	0	0	0	Bcin01g09750	Botrytis cinerea B05.10	bcin_chr_1:3,391,424..3,393,025(-)	protein coding gene	N/A	IPR010756	Telomere length and silencing protein 1	PF07052	Telomere length and silencing protein 1	N/A	N/A	N/A	N/A	N/A	N/A	N/A	N/A	NA	NA
Bcin01g09770	YES	0	0	1	0	0	1	0	0	2	NO	YES	0	0	0	1	0	0	0	1	Bcin01g09770	Botrytis cinerea B05.10	bcin_chr_1:3,395,834..3,398,147(-)	protein coding gene	N/A	N/A	N/A	N/A	N/A	N/A	N/A	GO:0016021	integral component of membrane	N/A	N/A	N/A	N/A	NA	NA
Bcin01g09810	YES	0	0	1	0	0	0	0	0	1	NO	NO	0	0	0	0	0	0	0	0	Bcin01g09810	Botrytis cinerea B05.10	bcin_chr_1:3,410,639..3,415,287(+)	protein coding gene	N/A	IPR007941;IPR029058	Protein of unknown function DUF726;Alpha/Beta hydrolase fold	PF05277	Protein of unknown function DUF726	SSF53474	Alpha/Beta hydrolase fold	GO:0016021	integral component of membrane	N/A	N/A	N/A	N/A	NA	NA
Bcin01g09880	YES	0	1	0	1	1	1	1	0	5	NO	NO	0	0	0	0	0	0	0	0	Bcin01g09880	Botrytis cinerea B05.10	bcin_chr_1:3,434,857..3,438,299(+)	protein coding gene	N/A	N/A	N/A	N/A	N/A	N/A	N/A	N/A	N/A	N/A	N/A	N/A	N/A	NA	NA
Bcin01g09890	YES	0	0	0	0	1	0	1	0	2	NO	NO	0	0	0	0	0	0	0	0	Bcin01g09890	Botrytis cinerea B05.10	bcin_chr_1:3,438,305..3,439,535(-)	protein coding gene	Bcfmp32	IPR024461	Coiled-coil domain-containing protein 90-like	PF07798	Coiled-coil domain-containing protein 90-like	N/A	N/A	GO:0016021	integral component of membrane	N/A	N/A	N/A	N/A	NA	NA
Bcin01g09900	YES	0	0	0	0	1	0	0	0	1	NO	NO	0	0	0	0	0	0	0	0	Bcin01g09900	Botrytis cinerea B05.10	bcin_chr_1:3,439,633..3,441,767(+)	protein coding gene	Bcgcd11	IPR000795;IPR004161;IPR009000;IPR009001;IPR015256;IPR027417	Transcription factor, GTP-binding domain;Translation elongation factor EFTu-like, domain 2;Translation protein, beta-barrel domain superfamily;Translation elongation factor EF1A/initiation factor IF2gamma, C-terminal;Translation initiation factor 2, gamma subunit, C-terminal;P-loop containing nucleoside triphosphate hydrolase	PF00009;PF03144;PF09173	Transcription factor, GTP-binding domain;Translation elongation factor EFTu-like, domain 2;Translation initiation factor 2, gamma subunit, C-terminal	SSF50447;SSF50465;SSF52540	Translation protein, beta-barrel domain superfamily;Translation elongation factor EF1A/initiation factor IF2gamma, C-terminal;P-loop containing nucleoside triphosphate hydrolase	N/A	N/A	GO:0005525;GO:0003924;GO:0003743	GTP binding;GTPase activity;translation initiation factor activity	N/A	N/A	NA	NA
Bcin01g09910	YES	0	0	0	0	1	0	0	0	1	NO	NO	0	0	0	0	0	0	0	0	Bcin01g09910	Botrytis cinerea B05.10	bcin_chr_1:3,443,314..3,446,590(+)	protein coding gene	Bcmfs1	IPR001411;IPR011701;IPR036259	Tetracycline resistance protein/drug resistance transporter;Major facilitator superfamily;MFS transporter superfamily	PF07690	Major facilitator superfamily	SSF103473	MFS transporter superfamily	GO:0016021	integral component of membrane	GO:0022857	transmembrane transporter activity	GO:0055085	transmembrane transport	Validated - Hayashi et al. 2002	NA
Bcin01g09920	YES	0	0	1	0	1	0	0	0	2	NO	YES	0	1	0	1	0	0	0	2	Bcin01g09920	Botrytis cinerea B05.10	bcin_chr_1:3,446,592..3,449,668(-)	protein coding gene	N/A	IPR002938;IPR036188	FAD-binding domain;FAD/NAD(P)-binding domain superfamily	PF01494	FAD-binding domain	SSF51905	FAD/NAD(P)-binding domain superfamily	GO:0016021	integral component of membrane	GO:0071949	FAD binding	N/A	N/A	NA	NA
Bcin01g09930	YES	0	0	0	0	1	0	0	0	1	NO	NO	0	0	0	0	0	0	0	0	Bcin01g09930	Botrytis cinerea B05.10	bcin_chr_1:3,451,148..3,452,554(+)	protein coding gene	N/A	N/A	N/A	N/A	N/A	N/A	N/A	GO:0016021	integral component of membrane	N/A	N/A	N/A	N/A	NA	NA
Bcin01g09940	YES	0	0	0	0	1	1	0	0	2	NO	YES	0	0	0	1	0	0	0	1	Bcin01g09940	Botrytis cinerea B05.10	bcin_chr_1:3,453,344..3,460,047(+)	protein coding gene	Bcchc1	IPR000547;IPR016024;IPR016025;IPR016341;IPR022365	Clathrin, heavy chain/VPS, 7-fold repeat;Armadillo-type fold;Clathrin heavy chain, N-terminal;Clathrin, heavy chain;Clathrin, heavy chain, propeller repeat	PF00637;PF01394;PF13838	Clathrin, heavy chain/VPS, 7-fold repeat;Clathrin, heavy chain, propeller repeat	SSF48371;SSF50989	Armadillo-type fold;Clathrin heavy chain, N-terminal	GO:0030132;GO:0030130;GO:0071439	clathrin coat of coated pit;clathrin coat of trans-Golgi network vesicle;clathrin complex	GO:0032051;GO:0005515;GO:0005198	clathrin light chain binding;protein binding;structural molecule activity	GO:0006886;GO:0016192	intracellular protein transport;vesicle-mediated transport	NA	Surfactome
Bcin01g09950	YES	0	0	0	0	0	0	0	1	1	NO	NO	0	0	0	0	0	0	0	0	Bcin01g09950	Botrytis cinerea B05.10	bcin_chr_1:3,463,860..3,469,629(+)	protein coding gene	N/A	IPR000089;IPR000891;IPR001882;IPR003379;IPR005479;IPR005481;IPR005482;IPR005930;IPR011053;IPR011054;IPR016185	Biotin/lipoyl attachment;Pyruvate carboxyltransferase;Biotin-binding site;Carboxylase, conserved domain;Carbamoyl-phosphate synthetase large subunit-like, ATP-binding domain;Biotin carboxylase-like, N-terminal domain;Biotin carboxylase, C-terminal;Pyruvate carboxylase;Single hybrid motif;Rudiment single hybrid motif;Pre-ATP-grasp domain superfamily	PF00289;PF00364;PF00682;PF02436;PF02785;PF02786	Biotin carboxylase-like, N-terminal domain;Biotin/lipoyl attachment;Pyruvate carboxyltransferase;Carboxylase, conserved domain;Biotin carboxylase, C-terminal;Carbamoyl-phosphate synthetase large subunit-like, ATP-binding domain	SSF51230;SSF51246;SSF51569;SSF52440;SSF56059;SSF89000	Single hybrid motif;Rudiment single hybrid motif;Pre-ATP-grasp domain superfamily	N/A	N/A	GO:0005524;GO:0009374;GO:0003824;GO:0046872;GO:0004736	ATP binding;biotin binding;catalytic activity;metal ion binding;pyruvate carboxylase activity	GO:0006094;GO:0006090	gluconeogenesis;pyruvate metabolic process	NA	Surfactome
Bcin01g09960	YES	0	1	0	1	0	0	1	0	3	NO	NO	0	0	0	0	0	0	0	0	Bcin01g09960	Botrytis cinerea B05.10	bcin_chr_1:3,473,225..3,477,457(-)	protein coding gene	N/A	IPR001764;IPR016181;IPR017853	Glycoside hydrolase, family 3, N-terminal;Acyl-CoA N-acyltransferase;Glycoside hydrolase superfamily	PF00933	Glycoside hydrolase, family 3, N-terminal	SSF51445;SSF55729	Glycoside hydrolase superfamily;Acyl-CoA N-acyltransferase	N/A	N/A	GO:0004553	hydrolase activity, hydrolyzing O-glycosyl compounds	GO:0005975	carbohydrate metabolic process	NA	NA
Bcin01g10000	YES	0	0	0	0	0	0	0	1	1	NO	NO	0	0	0	0	0	0	0	0	Bcin01g10000	Botrytis cinerea B05.10	bcin_chr_1:3,486,400..3,489,986(+)	protein coding gene	N/A	IPR000212;IPR014017;IPR027417;IPR034739	DNA helicase, UvrD/REP type;UvrD-like DNA helicase, C-terminal;P-loop containing nucleoside triphosphate hydrolase;UvrD/AddA helicase, N-terminal	PF00580;PF13361	UvrD/AddA helicase, N-terminal;UvrD-like DNA helicase, C-terminal	SSF52540	P-loop containing nucleoside triphosphate hydrolase	N/A	N/A	GO:0005524;GO:0003677;GO:0003678;GO:0016787	ATP binding;DNA binding;DNA helicase activity;hydrolase activity	N/A	N/A	NA	NA
Bcin01g10020	YES	0	1	0	1	1	1	1	0	5	YES	NO	0	0	0	0	0	0	0	0	Bcin01g10020	Botrytis cinerea B05.10	bcin_chr_1:3,498,623..3,501,521(-)	protein coding gene	N/A	IPR010730	Heterokaryon incompatibility	PF06985	Heterokaryon incompatibility	N/A	N/A	N/A	N/A	N/A	N/A	N/A	N/A	NA	Immune System
Bcin01g10040	YES	0	0	0	0	0	0	0	1	1	NO	NO	0	0	0	0	0	0	0	0	Bcin01g10040	Botrytis cinerea B05.10	bcin_chr_1:3,506,465..3,509,978(-)	protein coding gene	N/A	IPR001810;IPR021894;IPR026941;IPR036047	F-box domain;Domain of unknown function DUF3506;F-box only protein 31;F-box-like domain superfamily	PF12014;PF12937	Domain of unknown function DUF3506;F-box domain	SSF81383	F-box-like domain superfamily	GO:0019005	SCF ubiquitin ligase complex	GO:0030332;GO:0005515	cyclin binding;protein binding	GO:0031146;GO:0006974;GO:0031571;GO:0016567	SCF-dependent proteasomal ubiquitin-dependent protein catabolic process;cellular response to DNA damage stimulus;mitotic G1 DNA damage checkpoint signaling;protein ubiquitination	NA	NA
Bcin01g10050	YES	0	0	0	0	1	0	0	1	2	NO	NO	0	0	0	0	0	0	0	0	Bcin01g10050	Botrytis cinerea B05.10	bcin_chr_1:3,512,120..3,516,010(-)	protein coding gene	Bcspt5	IPR005100;IPR005824;IPR008991;IPR017071;IPR022581;IPR024945;IPR039385;IPR039659;IPR041973;IPR041975;IPR041976;IPR041977;IPR041978	NGN domain;KOW;Translation protein SH3-like domain superfamily;Transcription elongation factor Spt5, eukaryote;Spt5 transcription elongation factor, N-terminal;Spt5 C-terminal domain;NGN domain, eukaryotic;Transcription elongation factor SPT5;Spt5, KOW domain repeat 1;Spt5, KOW domain repeat 2;Spt5, KOW domain repeat 3;Spt5, KOW domain repeat 4;Spt5, KOW domain repeat 5	PF03439;PF11942;PF12815	NGN domain;Spt5 transcription elongation factor, N-terminal	SSF50104	Translation protein SH3-like domain superfamily	GO:0005634	nucleus	GO:0005515	protein binding	GO:0032784;GO:0006357;GO:0006355	regulation of DNA-templated transcription, elongation;regulation of transcription by RNA polymerase II;regulation of transcription, DNA-templated	NA	NA
Bcin01g10060	YES	0	0	0	0	1	0	0	1	2	NO	NO	0	0	0	0	0	0	0	0	Bcin01g10060	Botrytis cinerea B05.10	bcin_chr_1:3,516,782..3,519,615(-)	protein coding gene	N/A	IPR001680;IPR019775;IPR036322	WD40 repeat;WD40 repeat, conserved site;WD40-repeat-containing domain superfamily	PF00400	WD40 repeat	SSF50978	WD40-repeat-containing domain superfamily	N/A	N/A	GO:0005515	protein binding	N/A	N/A	NA	NA
Bcin01g10070	YES	0	0	0	0	1	0	0	1	2	NO	NO	0	0	0	0	0	0	0	0	Bcin01g10070	Botrytis cinerea B05.10	bcin_chr_1:3,519,706..3,521,929(+)	protein coding gene	Bccab4	IPR004821	Cytidyltransferase-like domain	PF01467	Cytidyltransferase-like domain	SSF52374	N/A	N/A	N/A	GO:0003824	catalytic activity	GO:0009058	biosynthetic process	NA	NA
Bcin01g10080	YES	0	0	0	0	1	0	0	1	2	NO	NO	0	0	0	0	0	0	0	0	Bcin01g10080	Botrytis cinerea B05.10	bcin_chr_1:3,522,571..3,525,092(+)	protein coding gene	N/A	IPR001810	F-box domain	PF00646	F-box domain	N/A	N/A	N/A	N/A	GO:0005515	protein binding	N/A	N/A	NA	NA
Bcin01g10100	YES	0	0	0	0	1	0	0	1	2	NO	NO	0	0	0	0	0	0	0	0	Bcin01g10100	Botrytis cinerea B05.10	bcin_chr_1:3,528,372..3,531,017(-)	protein coding gene	Bcpic7	IPR001697;IPR011037;IPR015793;IPR015795;IPR015813;IPR018209;IPR036918	Pyruvate kinase;Pyruvate kinase-like, insert domain superfamily;Pyruvate kinase, barrel;Pyruvate kinase, C-terminal;Pyruvate/Phosphoenolpyruvate kinase-like domain superfamily;Pyruvate kinase, active site;Pyruvate kinase, C-terminal domain superfamily	PF00224;PF02887	Pyruvate kinase, barrel;Pyruvate kinase, C-terminal	SSF50800;SSF51621;SSF52935	Pyruvate kinase-like, insert domain superfamily;Pyruvate/Phosphoenolpyruvate kinase-like domain superfamily;Pyruvate kinase, C-terminal domain superfamily	N/A	N/A	GO:0005524;GO:0003824;GO:0016301;GO:0000287;GO:0030955;GO:0004743	ATP binding;catalytic activity;kinase activity;magnesium ion binding;potassium ion binding;pyruvate kinase activity	GO:0006096	glycolytic process	NA	Surfactome
Bcin01g10110	YES	0	0	0	0	0	0	0	1	1	NO	NO	0	0	0	0	0	0	0	0	Bcin01g10110	Botrytis cinerea B05.10	bcin_chr_1:3,532,061..3,533,205(+)	protein coding gene	N/A	IPR013726	Protein of unknown function DUF1748, fungi	PF08520	Protein of unknown function DUF1748, fungi	N/A	N/A	N/A	N/A	N/A	N/A	N/A	N/A	NA	NA
Bcin01g10130	YES	0	1	0	0	1	0	0	1	3	NO	NO	0	0	0	0	0	0	0	0	Bcin01g10130	Botrytis cinerea B05.10	bcin_chr_1:3,535,852..3,538,316(-)	protein coding gene	Bcdug2	IPR001261;IPR002933;IPR011650	ArgE/DapE/ACY1/CPG2/YscS, conserved site;Peptidase M20;Peptidase M20, dimerisation domain	PF01546;PF07687	Peptidase M20;Peptidase M20, dimerisation domain	SSF53187	N/A	GO:0005576	extracellular region	GO:0016787;GO:0008233	hydrolase activity;peptidase activity	N/A	N/A	NA	NA
Bcin01g10140	YES	0	1	0	0	1	0	0	1	3	NO	NO	0	0	0	0	0	0	0	0	Bcin01g10140	Botrytis cinerea B05.10	bcin_chr_1:3,539,170..3,540,577(-)	protein coding gene	N/A	IPR024747	Pyridoxamine 5'-phosphate oxidase-related	PF12900	Pyridoxamine 5'-phosphate oxidase-related	SSF50475	N/A	N/A	N/A	N/A	N/A	N/A	N/A	NA	NA
Bcin01g10150	NO	0	0	0	0	0	0	0	0	0	NO	YES	0	0	0	1	0	0	0	1	Bcin01g10150	Botrytis cinerea B05.10	bcin_chr_1:3,542,257..3,543,894(+)	protein coding gene	Bcpsd	IPR003817	Phosphatidylserine decarboxylase-related	PF02666	Phosphatidylserine decarboxylase-related	N/A	N/A	N/A	N/A	GO:0004609	phosphatidylserine decarboxylase activity	GO:0008654	phospholipid biosynthetic process	NA	NA
Bcin01g10160	YES	0	1	0	0	1	1	0	0	3	NO	YES	0	0	0	1	0	0	0	1	Bcin01g10160	Botrytis cinerea B05.10	bcin_chr_1:3,546,231..3,548,924(+)	protein coding gene	N/A	IPR001106;IPR005922;IPR008948;IPR022313	Aromatic amino acid lyase;Phenylalanine ammonia-lyase;L-Aspartase-like;Phenylalanine/histidine ammonia-lyases, active site	PF00221	Aromatic amino acid lyase	SSF48557	L-Aspartase-like	GO:0005737	cytoplasm	GO:0016841;GO:0003824	ammonia-lyase activity;catalytic activity	GO:0006559	L-phenylalanine catabolic process	NA	NA
Bcin01g10170	NO	0	0	0	0	0	0	0	0	0	NO	YES	0	0	0	1	0	0	0	1	Bcin01g10170	Botrytis cinerea B05.10	bcin_chr_1:3,549,014..3,551,032(+)	protein coding gene	N/A	IPR001138;IPR021858;IPR036864	Zn(2)-C6 fungal-type DNA-binding domain;Fungal transcription factor;Zn(2)-C6 fungal-type DNA-binding domain superfamily	PF00172;PF11951	Zn(2)-C6 fungal-type DNA-binding domain;Fungal transcription factor	SSF57701	Zn(2)-C6 fungal-type DNA-binding domain superfamily	GO:0042025;GO:0005634	host cell nucleus;nucleus	GO:0000981;GO:0008270	DNA-binding transcription factor activity, RNA polymerase II-specific;zinc ion binding	GO:0006355	regulation of transcription, DNA-templated	NA	NA
Bcin01g10190	YES	0	0	0	0	0	0	1	0	1	NO	YES	0	0	0	1	0	0	0	1	Bcin01g10190	Botrytis cinerea B05.10	bcin_chr_1:3,556,937..3,558,218(-)	protein coding gene	N/A	N/A	N/A	N/A	N/A	N/A	N/A	N/A	N/A	N/A	N/A	N/A	N/A	NA	NA
Bcin01g10200	YES	0	0	0	0	0	0	0	1	1	NO	NO	0	0	0	0	0	0	0	0	Bcin01g10200	Botrytis cinerea B05.10	bcin_chr_1:3,558,950..3,560,319(-)	protein coding gene	N/A	IPR000210;IPR011333	BTB/POZ domain;SKP1/BTB/POZ domain superfamily	PF00651	BTB/POZ domain	SSF54695	SKP1/BTB/POZ domain superfamily	N/A	N/A	GO:0005515	protein binding	N/A	N/A	NA	NA
Bcin01g10210	YES	0	1	0	1	0	1	0	0	3	NO	NO	0	0	0	0	0	0	0	0	Bcin01g10210	Botrytis cinerea B05.10	bcin_chr_1:3,560,392..3,562,128(+)	protein coding gene	N/A	IPR000210;IPR011333	BTB/POZ domain;SKP1/BTB/POZ domain superfamily	PF00651	BTB/POZ domain	SSF54695	SKP1/BTB/POZ domain superfamily	N/A	N/A	GO:0005515	protein binding	N/A	N/A	NA	NA
Bcin01g10220	YES	0	0	1	0	0	0	0	0	1	NO	NO	0	0	0	0	0	0	0	0	Bcin01g10220	Botrytis cinerea B05.10	bcin_chr_1:3,563,028..3,564,179(-)	protein coding gene	N/A	IPR011009	Protein kinase-like domain superfamily	N/A	N/A	SSF56112	Protein kinase-like domain superfamily	N/A	N/A	N/A	N/A	N/A	N/A	NA	NA
Bcin01g10250	YES	0	0	0	0	1	0	0	0	1	NO	NO	0	0	0	0	0	0	0	0	Bcin01g10250	Botrytis cinerea B05.10	bcin_chr_1:3,571,223..3,573,386(-)	protein coding gene	N/A	IPR000873;IPR020845;IPR025110	AMP-dependent synthetase/ligase;AMP-binding, conserved site;AMP-binding enzyme, C-terminal domain	PF00501;PF13193	AMP-dependent synthetase/ligase;AMP-binding enzyme, C-terminal domain	SSF56801	N/A	GO:0016021	integral component of membrane	GO:0003824	catalytic activity	N/A	N/A	NA	NA
Bcin01g10260	YES	0	0	1	0	0	0	0	0	1	NO	YES	0	0	1	0	0	0	0	1	Bcin01g10260	Botrytis cinerea B05.10	bcin_chr_1:3,574,016..3,575,077(-)	protein coding gene	N/A	N/A	N/A	N/A	N/A	N/A	N/A	GO:0016021	integral component of membrane	N/A	N/A	N/A	N/A	NA	NA
Bcin01g10300	YES	0	1	0	1	0	1	0	0	3	NO	NO	0	0	0	0	0	0	0	0	Bcin01g10300	Botrytis cinerea B05.10	bcin_chr_1:3,588,747..3,589,794(+)	protein coding gene	N/A	IPR006838	FAR-17a/AIG1-like protein	PF04750	FAR-17a/AIG1-like protein	N/A	N/A	GO:0016021	integral component of membrane	N/A	N/A	N/A	N/A	NA	NA
Bcin01g10320	YES	0	0	0	1	1	0	1	0	3	NO	NO	0	0	0	0	0	0	0	0	Bcin01g10320	Botrytis cinerea B05.10	bcin_chr_1:3,597,291..3,599,625(+)	protein coding gene	N/A	IPR006109;IPR006168;IPR008927;IPR011128;IPR036291	Glycerol-3-phosphate dehydrogenase, NAD-dependent, C-terminal;Glycerol-3-phosphate dehydrogenase, NAD-dependent;6-phosphogluconate dehydrogenase-like, C-terminal domain superfamily;Glycerol-3-phosphate dehydrogenase, NAD-dependent, N-terminal;NAD(P)-binding domain superfamily	PF01210;PF07479	Glycerol-3-phosphate dehydrogenase, NAD-dependent, N-terminal;Glycerol-3-phosphate dehydrogenase, NAD-dependent, C-terminal	SSF48179;SSF51735	6-phosphogluconate dehydrogenase-like, C-terminal domain superfamily;NAD(P)-binding domain superfamily	GO:0009331	glycerol-3-phosphate dehydrogenase complex	GO:0051287;GO:0004367;GO:0016491;GO:0016616	NAD binding;glycerol-3-phosphate dehydrogenase [NAD+] activity;oxidoreductase activity;oxidoreductase activity, acting on the CH-OH group of donors, NAD or NADP as acceptor	GO:0005975;GO:0046168;GO:0006072;GO:0055114	carbohydrate metabolic process;glycerol-3-phosphate catabolic process;glycerol-3-phosphate metabolic process;obsolete oxidation-reduction process	NA	Surfactome
Bcin01g10330	YES	0	0	0	0	0	0	1	0	1	NO	NO	0	0	0	0	0	0	0	0	Bcin01g10330	Botrytis cinerea B05.10	bcin_chr_1:3,599,829..3,601,657(+)	protein coding gene	N/A	IPR006218;IPR006219	DAHP synthetase I/KDSA;DHAP synthase, class 1	PF00793	DAHP synthetase I/KDSA	SSF51569	N/A	N/A	N/A	GO:0003849;GO:0003824	3-deoxy-7-phosphoheptulonate synthase activity;catalytic activity	GO:0009073;GO:0009058	aromatic amino acid family biosynthetic process;biosynthetic process	NA	NA
Bcin01g10360	YES	0	0	0	0	0	0	0	1	1	NO	NO	0	0	0	0	0	0	0	0	Bcin01g10360	Botrytis cinerea B05.10	bcin_chr_1:3,605,670..3,607,025(+)	protein coding gene	N/A	IPR011257	DNA glycosylase	N/A	N/A	SSF48150	DNA glycosylase	N/A	N/A	GO:0003824	catalytic activity	GO:0006281	DNA repair	NA	NA
Bcin01g10420	YES	0	0	0	0	0	0	1	0	1	NO	YES	0	0	0	1	0	0	0	1	Bcin01g10420	Botrytis cinerea B05.10	bcin_chr_1:3,628,561..3,631,089(+)	protein coding gene	N/A	N/A	N/A	N/A	N/A	N/A	N/A	N/A	N/A	N/A	N/A	N/A	N/A	NA	NA
Bcin01g10430	YES	0	0	0	1	0	0	1	0	2	NO	NO	0	0	0	0	0	0	0	0	Bcin01g10430	Botrytis cinerea B05.10	bcin_chr_1:3,631,302..3,633,069(+)	protein coding gene	N/A	IPR000073;IPR002410;IPR005945;IPR029058	Alpha/beta hydrolase fold-1;Peptidase S33;Proline-specific peptidase;Alpha/Beta hydrolase fold	PF00561	Alpha/beta hydrolase fold-1	SSF53474	Alpha/Beta hydrolase fold	N/A	N/A	GO:0008233	peptidase activity	GO:0006508	proteolysis	NA	NA
Bcin01g10440	YES	0	0	1	0	0	0	0	0	1	NO	NO	0	0	0	0	0	0	0	0	Bcin01g10440	Botrytis cinerea B05.10	bcin_chr_1:3,634,512..3,638,566(-)	protein coding gene	N/A	IPR035979	RNA-binding domain superfamily	N/A	N/A	SSF54928	RNA-binding domain superfamily	N/A	N/A	GO:0003676	nucleic acid binding	N/A	N/A	NA	NA
Bcin01g10460	NO	0	0	0	0	0	0	0	0	0	NO	YES	0	0	1	0	0	0	0	1	Bcin01g10460	Botrytis cinerea B05.10	bcin_chr_1:3,644,401..3,646,029(+)	protein coding gene	N/A	IPR002347;IPR036291	Short-chain dehydrogenase/reductase SDR;NAD(P)-binding domain superfamily	PF00106	Short-chain dehydrogenase/reductase SDR	SSF51735	NAD(P)-binding domain superfamily	GO:0016021	integral component of membrane	N/A	N/A	N/A	N/A	NA	NA
Bcin01g10490	YES	0	0	0	0	0	0	1	0	1	NO	NO	0	0	0	0	0	0	0	0	Bcin01g10490	Botrytis cinerea B05.10	bcin_chr_1:3,654,423..3,656,290(+)	protein coding gene	Bcrsm23	IPR017082;IPR019368	Ribosomal protein S23, mitochondrial, fungi;Ribosomal protein S23/S29, mitochondrial	PF10236	Ribosomal protein S23/S29, mitochondrial	N/A	N/A	GO:0005763	mitochondrial small ribosomal subunit	N/A	N/A	GO:0032543	mitochondrial translation	NA	NA
Bcin01g10510	YES	0	1	0	0	0	0	0	0	1	NO	NO	0	0	0	0	0	0	0	0	Bcin01g10510	Botrytis cinerea B05.10	bcin_chr_1:3,663,244..3,668,970(+)	protein coding gene	N/A	N/A	N/A	N/A	N/A	N/A	N/A	N/A	N/A	N/A	N/A	N/A	N/A	NA	NA
Bcin01g10530	YES	0	0	0	0	0	0	1	0	1	NO	NO	0	0	0	0	0	0	0	0	Bcin01g10530	Botrytis cinerea B05.10	bcin_chr_1:3,671,286..3,672,781(-)	protein coding gene	N/A	IPR013022;IPR036237	Xylose isomerase-like, TIM barrel domain;Xylose isomerase-like superfamily	PF01261	Xylose isomerase-like, TIM barrel domain	SSF51658	Xylose isomerase-like superfamily	N/A	N/A	N/A	N/A	N/A	N/A	NA	NA
Bcin01g10600	YES	0	0	1	0	0	0	0	0	1	NO	NO	0	0	0	0	0	0	0	0	Bcin01g10600	Botrytis cinerea B05.10	bcin_chr_1:3,690,753..3,694,791(-)	protein coding gene	Bcpex1	IPR003593;IPR003959;IPR003960;IPR009010;IPR015342;IPR025653;IPR027417;IPR029067;IPR041569	AAA+ ATPase domain;ATPase, AAA-type, core;ATPase, AAA-type, conserved site;Aspartate decarboxylase-like domain superfamily;Peroxisome biogenesis factor 1, N-terminal, psi beta-barrel fold;Peroxisome biogenesis factor 1;P-loop containing nucleoside triphosphate hydrolase;CDC48 domain 2-like superfamily;AAA ATPase, AAA+ lid domain	PF00004;PF09262;PF17862	ATPase, AAA-type, core;Peroxisome biogenesis factor 1, N-terminal, psi beta-barrel fold;AAA ATPase, AAA+ lid domain	SSF50692;SSF52540;SSF54585	Aspartate decarboxylase-like domain superfamily;P-loop containing nucleoside triphosphate hydrolase;CDC48 domain 2-like superfamily	GO:0005778;GO:0005777	peroxisomal membrane;peroxisome	GO:0005524;GO:0016887	ATP binding;ATP hydrolysis activity	GO:0007031;GO:0006625	peroxisome organization;protein targeting to peroxisome	NA	NA
Bcin01g10610	YES	0	0	0	0	0	0	1	0	1	NO	NO	0	0	0	0	0	0	0	0	Bcin01g10610	Botrytis cinerea B05.10	bcin_chr_1:3,694,948..3,698,237(+)	protein coding gene	Bcmcm7	IPR001208;IPR003593;IPR008050;IPR012340;IPR018525;IPR027417;IPR027925;IPR031327;IPR033762;IPR041562	MCM domain;AAA+ ATPase domain;DNA replication licensing factor Mcm7;Nucleic acid-binding, OB-fold;Mini-chromosome maintenance, conserved site;P-loop containing nucleoside triphosphate hydrolase;MCM N-terminal domain;Mini-chromosome maintenance protein;MCM OB domain;MCM, AAA-lid domain	PF00493;PF14551;PF17207;PF17855	MCM domain;MCM N-terminal domain;MCM OB domain;MCM, AAA-lid domain	SSF50249;SSF52540	Nucleic acid-binding, OB-fold;P-loop containing nucleoside triphosphate hydrolase	GO:0042555;GO:0005634	MCM complex;nucleus	GO:0005524;GO:0003677;GO:0003678	ATP binding;DNA binding;DNA helicase activity	GO:0006260;GO:0006270;GO:0007049	DNA replication;DNA replication initiation;cell cycle	NA	NA
Bcin01g10670	YES	0	0	1	0	0	1	0	0	2	NO	NO	0	0	0	0	0	0	0	0	Bcin01g10670	Botrytis cinerea B05.10	bcin_chr_1:3,710,592..3,714,150(-)	protein coding gene	N/A	IPR036047	F-box-like domain superfamily	N/A	N/A	SSF81383	F-box-like domain superfamily	N/A	N/A	GO:0005515	protein binding	N/A	N/A	NA	NA
Bcin01g10740	YES	0	0	0	0	0	0	1	0	1	NO	NO	0	0	0	0	0	0	0	0	Bcin01g10740	Botrytis cinerea B05.10	bcin_chr_1:3,737,890..3,740,846(-)	protein coding gene	N/A	IPR000571;IPR002867;IPR036855	Zinc finger, CCCH-type;IBR domain;Zinc finger, CCCH-type superfamily	PF01485	IBR domain	SSF57850;SSF90229	Zinc finger, CCCH-type superfamily	N/A	N/A	GO:0046872	metal ion binding	N/A	N/A	NA	NA
Bcin01g10780	YES	0	0	0	0	0	1	1	0	2	NO	NO	0	0	0	0	0	0	0	0	Bcin01g10780	Botrytis cinerea B05.10	bcin_chr_1:3,749,666..3,751,416(+)	protein coding gene	N/A	IPR013094;IPR029058	Alpha/beta hydrolase fold-3;Alpha/Beta hydrolase fold	PF07859	Alpha/beta hydrolase fold-3	SSF53474	Alpha/Beta hydrolase fold	N/A	N/A	GO:0016787	hydrolase activity	N/A	N/A	NA	NA
Bcin01g10790	YES	0	0	0	0	0	0	1	0	1	NO	NO	0	0	0	0	0	0	0	0	Bcin01g10790	Botrytis cinerea B05.10	bcin_chr_1:3,751,670..3,752,793(-)	protein coding gene	N/A	N/A	N/A	N/A	N/A	N/A	N/A	N/A	N/A	N/A	N/A	N/A	N/A	NA	NA
Bcin01g10820	YES	0	0	0	0	0	0	0	1	1	NO	NO	0	0	0	0	0	0	0	0	Bcin01g10820	Botrytis cinerea B05.10	bcin_chr_1:3,766,495..3,770,178(+)	protein coding gene	N/A	IPR002110;IPR010730;IPR020683;IPR036770	Ankyrin repeat;Heterokaryon incompatibility;Ankyrin repeat-containing domain;Ankyrin repeat-containing domain superfamily	PF00023;PF06985;PF12796	Ankyrin repeat;Heterokaryon incompatibility;Ankyrin repeat-containing domain	SSF48403	Ankyrin repeat-containing domain superfamily	N/A	N/A	GO:0005515	protein binding	N/A	N/A	NA	Immune System
Bcin01g10850	YES	0	0	0	0	0	0	1	0	1	NO	NO	0	0	0	0	0	0	0	0	Bcin01g10850	Botrytis cinerea B05.10	bcin_chr_1:3,784,746..3,789,272(+)	protein coding gene	N/A	N/A	N/A	N/A	N/A	N/A	N/A	N/A	N/A	N/A	N/A	N/A	N/A	NA	NA
Bcin01g10920	YES	0	0	0	0	0	0	1	0	1	NO	NO	0	0	0	0	0	0	0	0	Bcin01g10920	Botrytis cinerea B05.10	bcin_chr_1:3,818,399..3,821,347(-)	protein coding gene	N/A	IPR032805	Wax synthase domain	PF13813	Wax synthase domain	N/A	N/A	GO:0016021	integral component of membrane	N/A	N/A	N/A	N/A	NA	NA
Bcin01g10940	YES	0	0	0	0	0	0	1	0	1	NO	NO	0	0	0	0	0	0	0	0	Bcin01g10940	Botrytis cinerea B05.10	bcin_chr_1:3,826,126..3,828,364(+)	protein coding gene	N/A	IPR001128;IPR017972;IPR036396	Cytochrome P450;Cytochrome P450, conserved site;Cytochrome P450 superfamily	PF00067	Cytochrome P450	SSF48264	Cytochrome P450 superfamily	N/A	N/A	GO:0020037;GO:0005506;GO:0004497;GO:0016705	heme binding;iron ion binding;monooxygenase activity;oxidoreductase activity, acting on paired donors, with incorporation or reduction of molecular oxygen	GO:0055114;GO:0009405	obsolete oxidation-reduction process;obsolete pathogenesis	NA	secretome
Bcin01g10950	YES	0	1	0	0	0	0	0	0	1	NO	NO	0	0	0	0	0	0	0	0	Bcin01g10950	Botrytis cinerea B05.10	bcin_chr_1:3,828,482..3,830,132(+)	protein coding gene	Bcjip5	IPR036322	WD40-repeat-containing domain superfamily	N/A	N/A	SSF50978	WD40-repeat-containing domain superfamily	N/A	N/A	GO:0005515	protein binding	N/A	N/A	NA	NA
Bcin01g10960	YES	0	0	0	0	0	0	1	1	2	NO	NO	0	0	0	0	0	0	0	0	Bcin01g10960	Botrytis cinerea B05.10	bcin_chr_1:3,830,596..3,833,325(-)	protein coding gene	N/A	IPR001138;IPR021858;IPR036864	Zn(2)-C6 fungal-type DNA-binding domain;Fungal transcription factor;Zn(2)-C6 fungal-type DNA-binding domain superfamily	PF00172;PF11951	Zn(2)-C6 fungal-type DNA-binding domain;Fungal transcription factor	SSF57701	Zn(2)-C6 fungal-type DNA-binding domain superfamily	GO:0042025;GO:0005634	host cell nucleus;nucleus	GO:0000981;GO:0008270	DNA-binding transcription factor activity, RNA polymerase II-specific;zinc ion binding	GO:0006355	regulation of transcription, DNA-templated	NA	NA
Bcin01g10970	YES	0	1	0	0	0	0	1	0	2	NO	NO	0	0	0	0	0	0	0	0	Bcin01g10970	Botrytis cinerea B05.10	bcin_chr_1:3,835,975..3,839,730(-)	protein coding gene	Bccet1	IPR004206;IPR033469;IPR040343	mRNA triphosphatase Cet1-like;CYTH-like domain superfamily;RNA 5'-triphosphatase Cet1/Ctl1	PF02940	mRNA triphosphatase Cet1-like	SSF55154	CYTH-like domain superfamily	GO:0031533	mRNA cap methyltransferase complex	GO:0004651	polynucleotide 5'-phosphatase activity	GO:0006370	7-methylguanosine mRNA capping	NA	NA
Bcin01g10980	YES	0	1	0	0	0	0	0	0	1	NO	NO	0	0	0	0	0	0	0	0	Bcin01g10980	Botrytis cinerea B05.10	bcin_chr_1:3,840,262..3,844,303(+)	protein coding gene	Bcrpn2	IPR002015;IPR016024;IPR016642;IPR035266;IPR040623	Proteasome/cyclosome repeat;Armadillo-type fold;26S proteasome regulatory complex, non-ATPase subcomplex, Rpn2/Psmd1 subunit;26S Proteasome non-ATPase regulatory subunit 1;26S proteasome regulatory subunit RPN2, C-terminal	PF01851;PF13646;PF18004	Proteasome/cyclosome repeat;26S proteasome regulatory subunit RPN2, C-terminal	SSF48371	Armadillo-type fold	GO:0000502;GO:0008540	proteasome complex;proteasome regulatory particle, base subcomplex	GO:0030234	enzyme regulator activity	GO:0042176	regulation of protein catabolic process	NA	Surfactome
Bcin01g10990	YES	0	0	0	0	0	0	1	0	1	NO	NO	0	0	0	0	0	0	0	0	Bcin01g10990	Botrytis cinerea B05.10	bcin_chr_1:3,867,890..3,870,641(+)	protein coding gene	N/A	IPR001248;IPR012681	Purine-cytosine permease;Nucleobase cation symporter-1, NCS1	PF02133	Purine-cytosine permease	N/A	N/A	GO:0016021;GO:0016020	integral component of membrane;membrane	GO:0022857	transmembrane transporter activity	GO:0055085	transmembrane transport	NA	NA
Bcin01g11000	YES	0	0	0	0	0	0	1	0	1	NO	NO	0	0	0	0	0	0	0	0	Bcin01g11000	Botrytis cinerea B05.10	bcin_chr_1:3,870,937..3,876,731(-)	protein coding gene	N/A	N/A	N/A	N/A	N/A	N/A	N/A	N/A	N/A	N/A	N/A	N/A	N/A	NA	NA
Bcin01g11120	YES	0	0	0	0	0	0	1	1	2	NO	NO	0	0	0	0	0	0	0	0	Bcin01g11120	Botrytis cinerea B05.10	bcin_chr_1:3,911,098..3,912,349(+)	protein coding gene	N/A	IPR036915;IPR043198	Cyclin-like superfamily;Cyclin/Cyclin-like subunit Ssn8	N/A	N/A	SSF47954	Cyclin-like superfamily	GO:0042025	host cell nucleus	GO:0016538	cyclin-dependent protein serine/threonine kinase regulator activity	GO:0006357	regulation of transcription by RNA polymerase II	NA	NA
Bcin01g11160	YES	0	0	1	0	0	0	0	0	1	NO	NO	0	0	0	0	0	0	0	0	Bcin01g11160	Botrytis cinerea B05.10	bcin_chr_1:3,919,175..3,920,816(+)	protein coding gene	N/A	IPR000743;IPR011050	Glycoside hydrolase, family 28;Pectin lyase fold/virulence factor	PF00295	Glycoside hydrolase, family 28	SSF51126	Pectin lyase fold/virulence factor	N/A	N/A	GO:0004650	polygalacturonase activity	GO:0005975;GO:0071555	carbohydrate metabolic process;cell wall organization	NA	secretome
Bcin01g11300	YES	0	0	0	0	0	0	1	0	1	NO	NO	0	0	0	0	0	0	0	0	Bcin01g11300	Botrytis cinerea B05.10	bcin_chr_1:3,952,662..3,954,596(-)	protein coding gene	N/A	IPR018466	Kre9/Knh1 family	PF10342	Kre9/Knh1 family	N/A	N/A	N/A	N/A	N/A	N/A	N/A	N/A	NA	secretome
Bcin01g11390	YES	0	0	0	1	0	1	0	0	2	NO	NO	0	0	0	0	0	0	0	0	Bcin01g11390	Botrytis cinerea B05.10	bcin_chr_1:3,991,272..3,993,109(+)	protein coding gene	N/A	IPR002018;IPR019826;IPR029058	Carboxylesterase, type B;Carboxylesterase type B, active site;Alpha/Beta hydrolase fold	PF00135	Carboxylesterase, type B	SSF53474	Alpha/Beta hydrolase fold	N/A	N/A	GO:0016787	hydrolase activity	N/A	N/A	NA	NA
Bcin01g11400	YES	0	0	0	1	0	1	0	1	3	YES	NO	0	0	0	0	0	0	0	0	Bcin01g11400	Botrytis cinerea B05.10	bcin_chr_1:3,994,224..3,995,566(+)	protein coding gene	N/A	N/A	N/A	N/A	N/A	N/A	N/A	N/A	N/A	N/A	N/A	N/A	N/A	NA	NA
Bcin01g11480	YES	0	0	1	0	0	0	0	0	1	NO	NO	0	0	0	0	0	0	0	0	Bcin01g11480	Botrytis cinerea B05.10	bcin_chr_1:4,036,730..4,040,301(-)	protein coding gene	N/A	IPR001128;IPR001433;IPR002401;IPR003097;IPR008254;IPR017938;IPR017972;IPR023206;IPR029039;IPR036396;IPR039261	Cytochrome P450;Oxidoreductase FAD/NAD(P)-binding;Cytochrome P450, E-class, group I;Sulfite reductase [NADPH] flavoprotein alpha-component-like, FAD-binding;Flavodoxin/nitric oxide synthase;Riboflavin synthase-like beta-barrel;Cytochrome P450, conserved site;Bifunctional cytochrome P450/NADPH--cytochrome P450 reductase;Flavoprotein-like superfamily;Cytochrome P450 superfamily;Ferredoxin-NADP redu…	PF00067;PF00175;PF00258;PF00667	Cytochrome P450;Oxidoreductase FAD/NAD(P)-binding;Flavodoxin/nitric oxide synthase;Sulfite reductase [NADPH] flavoprotein alpha-component-like, FAD-binding	SSF48264;SSF52218;SSF52343;SSF63380	Cytochrome P450 superfamily;Flavoprotein-like superfamily;Ferredoxin-NADP reductase (FNR), nucleotide-binding domain;Riboflavin synthase-like beta-barrel	N/A	N/A	GO:0010181;GO:0003958;GO:0070330;GO:0020037;GO:0005506;GO:0016491;GO:0016705	FMN binding;NADPH-hemoprotein reductase activity;aromatase activity;heme binding;iron ion binding;oxidoreductase activity;oxidoreductase activity, acting on paired donors, with incorporation or reduction of molecular oxygen	GO:0055114;GO:0009405	obsolete oxidation-reduction process;obsolete pathogenesis	NA	NA
Bcin02g00004	YES	0	1	0	1	0	0	0	0	2	NO	NO	0	0	0	0	0	0	0	0	Bcin02g00004	Botrytis cinerea B05.10	bcin_chr_2:17,015..17,919(+)	protein coding gene	N/A	N/A	N/A	N/A	N/A	N/A	N/A	N/A	N/A	N/A	N/A	N/A	N/A	NA	NA
Bcin02g00005	YES	0	1	1	1	0	0	1	0	4	NO	YES	0	0	1	0	0	0	0	1	Bcin02g00005	Botrytis cinerea B05.10	bcin_chr_2:17,874..21,402(-)	protein coding gene	N/A	N/A	N/A	N/A	N/A	SSF51197	N/A	N/A	N/A	N/A	N/A	N/A	N/A	NA	NA
Bcin02g00008	YES	0	1	1	1	0	0	0	0	3	NO	NO	0	0	0	0	0	0	0	0	Bcin02g00008	Botrytis cinerea B05.10	bcin_chr_2:25,677..29,646(-)	protein coding gene	N/A	N/A	N/A	N/A	N/A	N/A	N/A	N/A	N/A	N/A	N/A	N/A	N/A	NA	NA
Bcin02g00200	YES	0	1	0	0	0	0	0	0	1	NO	NO	0	0	0	0	0	0	0	0	Bcin02g00200	Botrytis cinerea B05.10	bcin_chr_2:180,850..182,935(+)	protein coding gene	Bcslx1	IPR000305;IPR026850;IPR027520;IPR035901	GIY-YIG endonuclease;FANCL C-terminal domain;Structure-specific endonuclease subunit Slx1;GIY-YIG endonuclease superfamily	PF01541;PF11793	GIY-YIG endonuclease;FANCL C-terminal domain	SSF82771	GIY-YIG endonuclease superfamily	GO:0033557	Slx1-Slx4 complex	GO:0017108;GO:0046872	5'-flap endonuclease activity;metal ion binding	GO:0006310;GO:0006281	DNA recombination;DNA repair	NA	NA
Bcin02g00210	YES	1	1	0	1	0	1	1	0	5	NO	NO	0	0	0	0	0	0	0	0	Bcin02g00210	Botrytis cinerea B05.10	bcin_chr_2:182,943..186,304(+)	protein coding gene	N/A	IPR002018;IPR019819;IPR019826;IPR029058	Carboxylesterase, type B;Carboxylesterase type B, conserved site;Carboxylesterase type B, active site;Alpha/Beta hydrolase fold	PF00135	Carboxylesterase, type B	SSF53474	Alpha/Beta hydrolase fold	N/A	N/A	GO:0016787	hydrolase activity	N/A	N/A	NA	NA
Bcin02g00220	YES	0	1	0	0	0	0	1	0	2	NO	NO	0	0	0	0	0	0	0	0	Bcin02g00220	Botrytis cinerea B05.10	bcin_chr_2:189,996..192,115(+)	protein coding gene	N/A	IPR006094;IPR012951;IPR036318	FAD linked oxidase, N-terminal;Berberine/berberine-like;FAD-binding, type PCMH-like superfamily	PF01565;PF08031	FAD linked oxidase, N-terminal;Berberine/berberine-like	SSF56176	FAD-binding, type PCMH-like superfamily	N/A	N/A	GO:0071949;GO:0050660;GO:0016491	FAD binding;flavin adenine dinucleotide binding;oxidoreductase activity	GO:0055114	obsolete oxidation-reduction process	NA	secretome
Bcin02g00230	YES	0	1	0	0	0	0	0	0	1	NO	NO	0	0	0	0	0	0	0	0	Bcin02g00230	Botrytis cinerea B05.10	bcin_chr_2:192,877..194,449(+)	protein coding gene	N/A	IPR018170;IPR020471;IPR023210;IPR036812	Aldo/keto reductase, conserved site;Aldo/keto reductase;NADP-dependent oxidoreductase domain;NADP-dependent oxidoreductase domain superfamily	PF00248	NADP-dependent oxidoreductase domain	SSF51430	NADP-dependent oxidoreductase domain superfamily	N/A	N/A	GO:0016491	oxidoreductase activity	GO:0055114	obsolete oxidation-reduction process	NA	NA
Bcin02g00280	YES	0	0	0	0	0	0	1	0	1	NO	NO	0	0	0	0	0	0	0	0	Bcin02g00280	Botrytis cinerea B05.10	bcin_chr_2:206,638..208,873(+)	protein coding gene	N/A	IPR006094;IPR012951;IPR036318	FAD linked oxidase, N-terminal;Berberine/berberine-like;FAD-binding, type PCMH-like superfamily	PF01565;PF08031	FAD linked oxidase, N-terminal;Berberine/berberine-like	SSF56176	FAD-binding, type PCMH-like superfamily	N/A	N/A	GO:0071949;GO:0050660;GO:0016491	FAD binding;flavin adenine dinucleotide binding;oxidoreductase activity	GO:0055114	obsolete oxidation-reduction process	NA	NA
Bcin02g00290	YES	0	0	0	0	0	0	1	0	1	NO	NO	0	0	0	0	0	0	0	0	Bcin02g00290	Botrytis cinerea B05.10	bcin_chr_2:209,764..210,775(-)	protein coding gene	N/A	N/A	N/A	N/A	N/A	N/A	N/A	N/A	N/A	N/A	N/A	N/A	N/A	NA	NA
Bcin02g00340	YES	0	0	0	0	0	0	1	0	1	NO	NO	0	0	0	0	0	0	0	0	Bcin02g00340	Botrytis cinerea B05.10	bcin_chr_2:220,695..222,133(-)	protein coding gene	N/A	N/A	N/A	N/A	N/A	N/A	N/A	N/A	N/A	N/A	N/A	N/A	N/A	NA	NA
Bcin02g00360	YES	0	0	1	0	0	1	0	0	2	NO	NO	0	0	0	0	0	0	0	0	Bcin02g00360	Botrytis cinerea B05.10	bcin_chr_2:233,075..234,361(+)	protein coding gene	N/A	IPR003010;IPR036526	Carbon-nitrogen hydrolase;Carbon-nitrogen hydrolase superfamily	PF00795	Carbon-nitrogen hydrolase	SSF56317	Carbon-nitrogen hydrolase superfamily	N/A	N/A	N/A	N/A	GO:0006807	nitrogen compound metabolic process	NA	NA
Bcin02g00370	YES	0	1	0	0	1	0	0	0	2	NO	NO	0	0	0	0	0	0	0	0	Bcin02g00370	Botrytis cinerea B05.10	bcin_chr_2:234,400..236,136(-)	protein coding gene	N/A	IPR005198;IPR008928	Glycoside hydrolase, family 76;Six-hairpin glycosidase superfamily	PF03663	Glycoside hydrolase, family 76	SSF48208	Six-hairpin glycosidase superfamily	N/A	N/A	GO:0003824	catalytic activity	N/A	N/A	NA	NA
Bcin02g00500	YES	0	1	1	1	0	1	0	0	4	NO	NO	0	0	0	0	0	0	0	0	Bcin02g00500	Botrytis cinerea B05.10	bcin_chr_2:267,649..271,616(+)	protein coding gene	N/A	IPR002110;IPR020683;IPR027417;IPR031352;IPR036770	Ankyrin repeat;Ankyrin repeat-containing domain;P-loop containing nucleoside triphosphate hydrolase;NACHT-NTPase and P-loop NTPases, N-terminal domain;Ankyrin repeat-containing domain superfamily	PF12796;PF13637;PF17107	Ankyrin repeat-containing domain;NACHT-NTPase and P-loop NTPases, N-terminal domain	SSF48403;SSF52540	Ankyrin repeat-containing domain superfamily;P-loop containing nucleoside triphosphate hydrolase	N/A	N/A	GO:0005515	protein binding	N/A	N/A	NA	Immune System
Bcin02g00510	YES	0	1	1	0	0	0	1	0	3	NO	YES	0	0	1	0	0	0	0	1	Bcin02g00510	Botrytis cinerea B05.10	bcin_chr_2:273,748..275,813(+)	protein coding gene	N/A	N/A	N/A	N/A	N/A	N/A	N/A	N/A	N/A	N/A	N/A	N/A	N/A	NA	NA
Bcin02g00520	YES	0	1	0	0	0	1	0	0	2	NO	NO	0	0	0	0	0	0	0	0	Bcin02g00520	Botrytis cinerea B05.10	bcin_chr_2:275,870..277,847(-)	protein coding gene	N/A	IPR022751;IPR029044;IPR030518	Alpha-mannosyltransferase;Nucleotide-diphospho-sugar transferases;Glucose N-acetyltransferase 1	PF11051	Alpha-mannosyltransferase	SSF53448	Nucleotide-diphospho-sugar transferases	GO:0005794;GO:0000139;GO:0016021;GO:0005774	Golgi apparatus;Golgi membrane;integral component of membrane;vacuolar membrane	GO:0008375;GO:0016757	acetylglucosaminyltransferase activity;glycosyltransferase activity	GO:0006487;GO:0006486	protein N-linked glycosylation;protein glycosylation	NA	NA
Bcin02g00530	YES	0	0	1	0	0	0	0	0	1	NO	NO	0	0	0	0	0	0	0	0	Bcin02g00530	Botrytis cinerea B05.10	bcin_chr_2:278,027..279,949(-)	protein coding gene	N/A	N/A	N/A	N/A	N/A	N/A	N/A	N/A	N/A	N/A	N/A	N/A	N/A	NA	NA
Bcin02g00570	YES	0	0	1	0	0	0	1	1	3	NO	NO	0	0	0	0	0	0	0	0	Bcin02g00570	Botrytis cinerea B05.10	bcin_chr_2:293,795..295,362(-)	protein coding gene	N/A	IPR001223;IPR017853	Glycoside hydrolase family 18, catalytic domain;Glycoside hydrolase superfamily	PF00704	Glycoside hydrolase family 18, catalytic domain	SSF51445	Glycoside hydrolase superfamily	N/A	N/A	GO:0004568	chitinase activity	GO:0005975;GO:0006032;GO:0000272	carbohydrate metabolic process;chitin catabolic process;polysaccharide catabolic process	NA	NA
Bcin02g00580	YES	0	0	1	0	0	0	1	1	3	NO	NO	0	0	0	0	0	0	0	0	Bcin02g00580	Botrytis cinerea B05.10	bcin_chr_2:297,900..299,142(+)	protein coding gene	N/A	N/A	N/A	N/A	N/A	N/A	N/A	N/A	N/A	N/A	N/A	N/A	N/A	NA	NA
Bcin02g00590	YES	0	0	1	0	0	0	0	0	1	NO	NO	0	0	0	0	0	0	0	0	Bcin02g00590	Botrytis cinerea B05.10	bcin_chr_2:300,378..301,665(+)	protein coding gene	N/A	N/A	N/A	N/A	N/A	N/A	N/A	N/A	N/A	N/A	N/A	N/A	N/A	NA	NA
Bcin02g00600	YES	0	0	1	0	0	1	0	0	2	NO	NO	0	0	0	0	0	0	0	0	Bcin02g00600	Botrytis cinerea B05.10	bcin_chr_2:303,046..305,531(-)	protein coding gene	N/A	IPR002110;IPR036770	Ankyrin repeat;Ankyrin repeat-containing domain superfamily	PF00023	Ankyrin repeat	SSF48403	Ankyrin repeat-containing domain superfamily	N/A	N/A	GO:0005515	protein binding	N/A	N/A	NA	NA
Bcin02g00610	YES	0	0	1	0	0	0	0	0	1	NO	NO	0	0	0	0	0	0	0	0	Bcin02g00610	Botrytis cinerea B05.10	bcin_chr_2:307,353..311,145(+)	protein coding gene	N/A	N/A	N/A	N/A	N/A	N/A	N/A	GO:0016021	integral component of membrane	N/A	N/A	N/A	N/A	NA	NA
Bcin02g00620	YES	0	1	1	0	0	0	1	0	3	NO	NO	0	0	0	0	0	0	0	0	Bcin02g00620	Botrytis cinerea B05.10	bcin_chr_2:311,304..314,139(-)	protein coding gene	N/A	IPR003663;IPR005828;IPR036259	Sugar/inositol transporter;Major facilitator, sugar transporter-like;MFS transporter superfamily	PF00083	Major facilitator, sugar transporter-like	SSF103473	MFS transporter superfamily	GO:0016021;GO:0016020	integral component of membrane;membrane	GO:0022857	transmembrane transporter activity	GO:0055085	transmembrane transport	NA	NA
Bcin02g00630	YES	0	1	0	0	0	0	1	0	2	NO	NO	0	0	0	0	0	0	0	0	Bcin02g00630	Botrytis cinerea B05.10	bcin_chr_2:314,457..317,111(-)	protein coding gene	Bcsen2	IPR006676;IPR006677;IPR036167	tRNA-splicing endonuclease;tRNA intron endonuclease, catalytic domain-like;tRNA intron endonuclease, catalytic domain-like superfamily	PF01974	tRNA intron endonuclease, catalytic domain-like	SSF53032	tRNA intron endonuclease, catalytic domain-like superfamily	N/A	N/A	GO:0004518;GO:0003676;GO:0000213	nuclease activity;nucleic acid binding;tRNA-intron endonuclease activity	GO:0006388	tRNA splicing, via endonucleolytic cleavage and ligation	NA	NA
Bcin02g00650	YES	0	1	0	0	0	0	0	0	1	NO	NO	0	0	0	0	0	0	0	0	Bcin02g00650	Botrytis cinerea B05.10	bcin_chr_2:319,466..320,965(+)	protein coding gene	N/A	N/A	N/A	N/A	N/A	N/A	N/A	N/A	N/A	N/A	N/A	N/A	N/A	NA	NA
Bcin02g00670	YES	0	0	0	1	0	0	0	0	1	NO	NO	0	0	0	0	0	0	0	0	Bcin02g00670	Botrytis cinerea B05.10	bcin_chr_2:323,542..326,084(-)	protein coding gene	N/A	IPR008930;IPR018333;IPR032696;IPR032697	Terpenoid cyclases/protein prenyltransferase alpha-alpha toroid;Squalene cyclase;Squalene cyclase, C-terminal;Squalene cyclase, N-terminal	PF13243;PF13249	Squalene cyclase, C-terminal;Squalene cyclase, N-terminal	SSF48239	Terpenoid cyclases/protein prenyltransferase alpha-alpha toroid	GO:0005811	lipid droplet	GO:0042300;GO:0016866;GO:0000250	beta-amyrin synthase activity;intramolecular transferase activity;lanosterol synthase activity	GO:0006694;GO:0016104	steroid biosynthetic process;triterpenoid biosynthetic process	NA	NA
Bcin02g00710	YES	0	1	0	0	0	0	0	0	1	NO	NO	0	0	0	0	0	0	0	0	Bcin02g00710	Botrytis cinerea B05.10	bcin_chr_2:340,978..344,882(+)	protein coding gene	Bcsyg1	IPR004331;IPR004342;IPR033507	SPX domain;EXS, C-terminal;Syg1 family	PF03105;PF03124	SPX domain;EXS, C-terminal	N/A	N/A	GO:0016021	integral component of membrane	N/A	N/A	N/A	N/A	NA	NA
Bcin02g00730	YES	0	1	1	0	0	0	0	0	2	NO	YES	0	1	0	0	0	0	0	1	Bcin02g00730	Botrytis cinerea B05.10	bcin_chr_2:348,521..350,765(+)	protein coding gene	N/A	N/A	N/A	N/A	N/A	SSF101447	N/A	N/A	N/A	N/A	N/A	N/A	N/A	NA	NA
Bcin02g00750	YES	0	0	0	0	1	1	0	0	2	NO	NO	0	0	0	0	0	0	0	0	Bcin02g00750	Botrytis cinerea B05.10	bcin_chr_2:354,239..356,015(-)	protein coding gene	N/A	IPR001214	SET domain	PF00856	SET domain	SSF82199	N/A	N/A	N/A	GO:0005515	protein binding	N/A	N/A	NA	secretome
Bcin02g00790	YES	0	0	0	0	0	1	1	0	2	NO	NO	0	0	0	0	0	0	0	0	Bcin02g00790	Botrytis cinerea B05.10	bcin_chr_2:368,138..372,565(-)	protein coding gene	N/A	IPR003439;IPR003593;IPR011527;IPR017871;IPR027417;IPR036640;IPR039421	ABC transporter-like;AAA+ ATPase domain;ABC transporter type 1, transmembrane domain;ABC transporter, conserved site;P-loop containing nucleoside triphosphate hydrolase;ABC transporter type 1, transmembrane domain superfamily;Type I protein exporter	PF00005;PF00664	ABC transporter-like;ABC transporter type 1, transmembrane domain	SSF52540;SSF90123	P-loop containing nucleoside triphosphate hydrolase;ABC transporter type 1, transmembrane domain superfamily	GO:0016021	integral component of membrane	GO:0005524;GO:0016887;GO:0042626	ATP binding;ATP hydrolysis activity;ATPase-coupled transmembrane transporter activity	GO:0055085	transmembrane transport	NA	Transporter
Bcin02g00800	YES	0	0	0	1	0	1	0	0	2	NO	NO	0	0	0	0	0	0	0	0	Bcin02g00800	Botrytis cinerea B05.10	bcin_chr_2:372,599..373,298(-)	protein coding gene	Bcpic4	N/A	N/A	N/A	N/A	N/A	N/A	N/A	N/A	N/A	N/A	N/A	N/A	NA	secretome
Bcin02g00810	YES	0	0	0	1	0	1	0	0	2	NO	NO	0	0	0	0	0	0	0	0	Bcin02g00810	Botrytis cinerea B05.10	bcin_chr_2:373,773..375,579(+)	protein coding gene	N/A	IPR021765	Mycotoxin biosynthesis protein UstYa-like	PF11807	Mycotoxin biosynthesis protein UstYa-like	N/A	N/A	N/A	N/A	N/A	N/A	GO:0043386	mycotoxin biosynthetic process	NA	NA
Bcin02g00850	YES	0	0	0	0	0	0	1	0	1	NO	NO	0	0	0	0	0	0	0	0	Bcin02g00850	Botrytis cinerea B05.10	bcin_chr_2:383,426..387,856(+)	protein coding gene	Bcsla1	IPR001452;IPR007131;IPR029922;IPR035800;IPR035821;IPR036028	SH3 domain;SLA1 homology domain 1, SHD1;Sla1;Sla1, first SH3 domain;Sla1, third SH3 domain;SH3-like domain superfamily	PF00018;PF03983;PF14604;PF18017	SH3 domain;SLA1 homology domain 1, SHD1;SH3 domain	SSF50044	SH3-like domain superfamily	GO:0030479;GO:0010008;GO:0005886	actin cortical patch;endosome membrane;plasma membrane	GO:0003779;GO:0008092;GO:0042802;GO:0005515;GO:0030674;GO:0043130	actin binding;cytoskeletal protein binding;identical protein binding;protein binding;protein-macromolecule adaptor activity;ubiquitin binding	GO:0006897	endocytosis	NA	Surfactome
Bcin02g00910	YES	0	0	1	0	0	1	1	0	3	NO	NO	0	0	0	0	0	0	0	0	Bcin02g00910	Botrytis cinerea B05.10	bcin_chr_2:398,315..403,690(+)	protein coding gene	Bcede1	IPR000261;IPR002048;IPR009060;IPR011992;IPR015940	EH domain;EF-hand domain;UBA-like superfamily;EF-hand domain pair;Ubiquitin-associated domain	PF00627;PF12763	Ubiquitin-associated domain;EH domain	SSF46934;SSF47473	UBA-like superfamily;EF-hand domain pair	GO:0030479;GO:0010008;GO:0005886	actin cortical patch;endosome membrane;plasma membrane	GO:0003779;GO:0005509;GO:0005515	actin binding;calcium ion binding;protein binding	GO:0006897	endocytosis	NA	NA
Bcin02g00920	NO	0	0	0	0	0	0	0	0	0	NO	YES	0	0	1	0	0	0	0	1	Bcin02g00920	Botrytis cinerea B05.10	bcin_chr_2:404,943..406,584(-)	protein coding gene	Bcrfc3	IPR003593;IPR003959;IPR008921;IPR013748;IPR027417	AAA+ ATPase domain;ATPase, AAA-type, core;DNA polymerase III, clamp loader complex, gamma/delta/delta subunit, C-terminal;Replication factor C, C-terminal;P-loop containing nucleoside triphosphate hydrolase	PF00004;PF08542	ATPase, AAA-type, core;Replication factor C, C-terminal	SSF48019;SSF52540	DNA polymerase III, clamp loader complex, gamma/delta/delta subunit, C-terminal;P-loop containing nucleoside triphosphate hydrolase	N/A	N/A	GO:0005524;GO:0003677	ATP binding;DNA binding	GO:0006260	DNA replication	NA	NA
Bcin02g00930	YES	0	0	1	0	0	0	0	1	2	NO	YES	0	1	1	0	0	0	0	2	Bcin02g00930	Botrytis cinerea B05.10	bcin_chr_2:409,350..410,250(+)	protein coding gene	N/A	N/A	N/A	N/A	N/A	N/A	N/A	N/A	N/A	N/A	N/A	N/A	N/A	NA	secretome
Bcin02g00980	YES	0	0	1	1	0	0	0	0	2	NO	YES	0	1	1	0	0	0	0	2	Bcin02g00980	Botrytis cinerea B05.10	bcin_chr_2:419,355..420,910(+)	protein coding gene	N/A	N/A	N/A	N/A	N/A	N/A	N/A	GO:0016021	integral component of membrane	N/A	N/A	N/A	N/A	NA	NA
Bcin02g01070	YES	0	1	0	1	0	0	1	0	3	NO	NO	0	0	0	0	0	0	0	0	Bcin02g01070	Botrytis cinerea B05.10	bcin_chr_2:461,101..464,506(+)	protein coding gene	Bcrot2	IPR000322;IPR011013;IPR017853;IPR025887;IPR030458;IPR033403	Glycoside hydrolase family 31;Galactose mutarotase-like domain superfamily;Glycoside hydrolase superfamily;Glycoside hydrolase family 31, N-terminal domain;Glycosyl hydrolases family 31, active site;Domain of unknown function DUF5110	PF01055;PF13802;PF17137	Glycoside hydrolase family 31;Glycoside hydrolase family 31, N-terminal domain;Domain of unknown function DUF5110	SSF51011;SSF51445;SSF74650	Glycoside hydrolase superfamily;Galactose mutarotase-like domain superfamily	N/A	N/A	GO:0030246;GO:0003824;GO:0004553	carbohydrate binding;catalytic activity;hydrolase activity, hydrolyzing O-glycosyl compounds	GO:0005975	carbohydrate metabolic process	NA	Surfactome, secretome
Bcin02g01090	YES	0	0	0	0	0	1	0	0	1	NO	NO	0	0	0	0	0	0	0	0	Bcin02g01090	Botrytis cinerea B05.10	bcin_chr_2:466,748..467,858(+)	protein coding gene	Bcyar1	IPR002110;IPR020683;IPR036770	Ankyrin repeat;Ankyrin repeat-containing domain;Ankyrin repeat-containing domain superfamily	PF12796	Ankyrin repeat-containing domain	SSF48403	Ankyrin repeat-containing domain superfamily	N/A	N/A	GO:0005515	protein binding	N/A	N/A	NA	Surfactome
Bcin02g01160	YES	0	0	1	0	0	0	0	0	1	YES	YES	0	0	0	0	1	0	0	1	Bcin02g01160	Botrytis cinerea B05.10	bcin_chr_2:483,810..487,177(-)	protein coding gene	Bcrlf2	IPR022043	Chromatin assembly factor 1 subunit A	PF12253	Chromatin assembly factor 1 subunit A	N/A	N/A	GO:0005634	nucleus	N/A	N/A	N/A	N/A	NA	NA
Bcin02g01180	YES	0	1	0	1	1	0	0	0	3	NO	YES	0	0	0	1	0	0	0	1	Bcin02g01180	Botrytis cinerea B05.10	bcin_chr_2:498,263..498,904(-)	protein coding gene	N/A	N/A	N/A	N/A	N/A	N/A	N/A	N/A	N/A	N/A	N/A	N/A	N/A	NA	NA
Bcin02g01190	YES	0	0	0	0	1	0	0	0	1	NO	YES	0	0	0	1	0	0	0	1	Bcin02g01190	Botrytis cinerea B05.10	bcin_chr_2:503,465..504,889(+)	protein coding gene	N/A	N/A	N/A	N/A	N/A	N/A	N/A	N/A	N/A	N/A	N/A	N/A	N/A	NA	NA
Bcin02g01200	YES	0	0	0	0	1	0	0	0	1	NO	NO	0	0	0	0	0	0	0	0	Bcin02g01200	Botrytis cinerea B05.10	bcin_chr_2:504,932..506,471(-)	protein coding gene	N/A	N/A	N/A	N/A	N/A	N/A	N/A	GO:0016021	integral component of membrane	N/A	N/A	N/A	N/A	NA	NA
Bcin02g01210	YES	0	0	0	0	1	0	0	0	1	NO	YES	0	1	0	0	0	0	0	1	Bcin02g01210	Botrytis cinerea B05.10	bcin_chr_2:508,330..512,816(-)	protein coding gene	N/A	IPR001357;IPR036420	BRCT domain;BRCT domain superfamily	PF00533	BRCT domain	SSF52113	BRCT domain superfamily	N/A	N/A	N/A	N/A	N/A	N/A	NA	NA
Bcin02g01220	YES	0	0	0	1	1	0	0	0	2	NO	NO	0	0	0	0	0	0	0	0	Bcin02g01220	Botrytis cinerea B05.10	bcin_chr_2:514,200..515,534(+)	protein coding gene	N/A	IPR003959;IPR027417	ATPase, AAA-type, core;P-loop containing nucleoside triphosphate hydrolase	PF00004	ATPase, AAA-type, core	SSF52540	P-loop containing nucleoside triphosphate hydrolase	N/A	N/A	GO:0005524	ATP binding	N/A	N/A	NA	NA
Bcin02g01230	YES	0	0	0	1	1	0	0	0	2	NO	NO	0	0	0	0	0	0	0	0	Bcin02g01230	Botrytis cinerea B05.10	bcin_chr_2:516,173..517,347(+)	protein coding gene	N/A	N/A	N/A	N/A	N/A	N/A	N/A	N/A	N/A	N/A	N/A	N/A	N/A	NA	secretome
Bcin02g01260	YES	0	0	0	0	0	0	1	0	1	NO	NO	0	0	0	0	0	0	0	0	Bcin02g01260	Botrytis cinerea B05.10	bcin_chr_2:519,688..521,687(-)	protein coding gene	N/A	IPR001128;IPR002401;IPR017972;IPR036396	Cytochrome P450;Cytochrome P450, E-class, group I;Cytochrome P450, conserved site;Cytochrome P450 superfamily	PF00067	Cytochrome P450	SSF48264	Cytochrome P450 superfamily	GO:0016021	integral component of membrane	GO:0020037;GO:0005506;GO:0004497;GO:0016705	heme binding;iron ion binding;monooxygenase activity;oxidoreductase activity, acting on paired donors, with incorporation or reduction of molecular oxygen	GO:0055114;GO:0009405	obsolete oxidation-reduction process;obsolete pathogenesis	NA	NA
Bcin02g01340	YES	0	1	0	1	1	1	0	0	4	NO	NO	0	0	0	0	0	0	0	0	Bcin02g01340	Botrytis cinerea B05.10	bcin_chr_2:540,594..544,933(+)	protein coding gene	N/A	N/A	N/A	N/A	N/A	N/A	N/A	N/A	N/A	N/A	N/A	N/A	N/A	NA	NA
Bcin02g01350	YES	0	0	0	1	1	1	0	0	3	NO	YES	0	0	1	0	0	0	0	1	Bcin02g01350	Botrytis cinerea B05.10	bcin_chr_2:545,239..546,703(-)	protein coding gene	N/A	IPR013536;IPR029071	WLM domain;Ubiquitin-like domain superfamily	PF08325	WLM domain	SSF54236	Ubiquitin-like domain superfamily	N/A	N/A	N/A	N/A	N/A	N/A	NA	NA
Bcin02g01360	NO	0	0	0	0	0	0	0	0	0	NO	YES	0	0	0	1	0	0	0	1	Bcin02g01360	Botrytis cinerea B05.10	bcin_chr_2:546,866..548,245(+)	protein coding gene	Bcerd2	IPR000133	ER lumen protein retaining receptor	PF00810	ER lumen protein retaining receptor	N/A	N/A	GO:0005789;GO:0016021	endoplasmic reticulum membrane;integral component of membrane	GO:0046923	ER retention sequence binding	GO:0006621;GO:0015031;GO:0016192	protein retention in ER lumen;protein transport;vesicle-mediated transport	NA	NA
Bcin02g01380	YES	0	0	1	0	0	1	1	0	3	NO	YES	0	1	0	1	0	0	0	2	Bcin02g01380	Botrytis cinerea B05.10	bcin_chr_2:554,632..558,917(+)	protein coding gene	N/A	N/A	N/A	N/A	N/A	N/A	N/A	N/A	N/A	N/A	N/A	N/A	N/A	NA	NA
Bcin02g01410	YES	0	0	1	0	1	1	0	0	3	NO	YES	0	0	1	0	0	0	0	1	Bcin02g01410	Botrytis cinerea B05.10	bcin_chr_2:568,697..569,675(-)	protein coding gene	N/A	N/A	N/A	N/A	N/A	N/A	N/A	N/A	N/A	N/A	N/A	N/A	N/A	NA	NA
Bcin02g01420	YES	0	0	1	0	0	0	0	0	1	NO	YES	0	0	1	0	0	0	0	1	Bcin02g01420	Botrytis cinerea B05.10	bcin_chr_2:571,961..575,124(+)	protein coding gene	N/A	IPR006047;IPR013777;IPR015340;IPR017853	Glycosyl hydrolase, family 13, catalytic domain;Alpha-amylase-like;Alpha-amylase, domain of unknown function DUF1966, C-terminal;Glycoside hydrolase superfamily	PF00128;PF09260	Glycosyl hydrolase, family 13, catalytic domain;Alpha-amylase, domain of unknown function DUF1966, C-terminal	SSF51011;SSF51445	Glycoside hydrolase superfamily	N/A	N/A	GO:0004556;GO:0103025;GO:0005509;GO:0003824	alpha-amylase activity;alpha-amylase activity (releasing maltohexaose);calcium ion binding;catalytic activity	GO:0016052;GO:0005975	carbohydrate catabolic process;carbohydrate metabolic process	NA	NA
Bcin02g01430	YES	0	0	1	1	1	1	0	0	4	NO	YES	0	1	1	0	0	0	0	2	Bcin02g01430	Botrytis cinerea B05.10	bcin_chr_2:576,888..578,228(-)	protein coding gene	Bcspc3	IPR007653	Signal peptidase complex subunit 3	PF04573	Signal peptidase complex subunit 3	N/A	N/A	GO:0016021;GO:0005787	integral component of membrane;signal peptidase complex	GO:0004252	serine-type endopeptidase activity	GO:0006465	signal peptide processing	NA	secretome
Bcin02g01440	YES	0	0	0	1	1	0	0	0	2	NO	YES	0	0	1	0	0	0	0	1	Bcin02g01440	Botrytis cinerea B05.10	bcin_chr_2:578,351..579,296(-)	protein coding gene	N/A	IPR000612	Proteolipid membrane potential modulator	PF01679	Proteolipid membrane potential modulator	N/A	N/A	GO:0016021	integral component of membrane	N/A	N/A	N/A	N/A	NA	Surfactome
Bcin02g01450	YES	0	0	1	0	0	0	0	0	1	NO	YES	0	1	1	1	0	0	0	3	Bcin02g01450	Botrytis cinerea B05.10	bcin_chr_2:579,652..581,913(-)	protein coding gene	N/A	IPR029045;IPR034733	ClpP/crotonase-like domain superfamily;Acetyl-CoA carboxylase	PF01039	Acetyl-CoA carboxylase	SSF52096	ClpP/crotonase-like domain superfamily	N/A	N/A	GO:0016874	ligase activity	N/A	N/A	NA	NA
Bcin02g01460	YES	0	1	1	1	1	0	0	0	4	NO	YES	0	1	1	1	0	0	0	3	Bcin02g01460	Botrytis cinerea B05.10	bcin_chr_2:582,025..584,332(+)	protein coding gene	Bchfa1	IPR000089;IPR005479;IPR005481;IPR005482;IPR011053;IPR011054;IPR016185	Biotin/lipoyl attachment;Carbamoyl-phosphate synthetase large subunit-like, ATP-binding domain;Biotin carboxylase-like, N-terminal domain;Biotin carboxylase, C-terminal;Single hybrid motif;Rudiment single hybrid motif;Pre-ATP-grasp domain superfamily	PF00289;PF00364;PF02785;PF02786	Biotin carboxylase-like, N-terminal domain;Biotin/lipoyl attachment;Biotin carboxylase, C-terminal;Carbamoyl-phosphate synthetase large subunit-like, ATP-binding domain	SSF51230;SSF51246;SSF52440;SSF56059	Single hybrid motif;Rudiment single hybrid motif;Pre-ATP-grasp domain superfamily	N/A	N/A	GO:0005524;GO:0016874;GO:0046872	ATP binding;ligase activity;metal ion binding	N/A	N/A	NA	NA
Bcin02g01470	YES	0	1	0	1	1	0	0	0	3	NO	YES	0	0	1	0	0	0	0	1	Bcin02g01470	Botrytis cinerea B05.10	bcin_chr_2:585,860..590,753(+)	protein coding gene	N/A	IPR002110;IPR020683;IPR036770	Ankyrin repeat;Ankyrin repeat-containing domain;Ankyrin repeat-containing domain superfamily	PF01544;PF12796	Ankyrin repeat-containing domain	SSF144083;SSF48403	Ankyrin repeat-containing domain superfamily	GO:0016021	integral component of membrane	GO:0005515	protein binding	N/A	N/A	NA	NA
Bcin02g01480	YES	0	1	1	0	0	0	1	0	3	NO	NO	0	0	0	0	0	0	0	0	Bcin02g01480	Botrytis cinerea B05.10	bcin_chr_2:591,703..594,985(-)	protein coding gene	N/A	IPR010730	Heterokaryon incompatibility	PF06985	Heterokaryon incompatibility	N/A	N/A	N/A	N/A	GO:0005515	protein binding	N/A	N/A	NA	Immune System
Bcin02g01520	YES	0	0	1	0	0	0	0	0	1	NO	NO	0	0	0	0	0	0	0	0	Bcin02g01520	Botrytis cinerea B05.10	bcin_chr_2:603,146..605,351(-)	protein coding gene	N/A	N/A	N/A	N/A	N/A	N/A	N/A	N/A	N/A	N/A	N/A	N/A	N/A	NA	NA
Bcin02g01540	NO	0	0	0	0	0	0	0	0	0	NO	YES	0	0	1	0	0	0	0	1	Bcin02g01540	Botrytis cinerea B05.10	bcin_chr_2:606,800..609,400(+)	protein coding gene	BccnA	IPR004843;IPR006186;IPR041751;IPR043360	Calcineurin-like phosphoesterase domain, ApaH type;Serine/threonine-specific protein phosphatase/bis(5-nucleosyl)-tetraphosphatase;PP2B, metallophosphatase domain;PP2B	PF00149	Calcineurin-like phosphoesterase domain, ApaH type	SSF56300	N/A	N/A	N/A	GO:0005516;GO:0033192;GO:0016787;GO:0046872	calmodulin binding;calmodulin-dependent protein phosphatase activity;hydrolase activity;metal ion binding	GO:0097720	calcineurin-mediated signaling	NA	NA
Bcin02g01570	YES	0	0	0	0	0	1	0	0	1	NO	NO	0	0	0	0	0	0	0	0	Bcin02g01570	Botrytis cinerea B05.10	bcin_chr_2:617,585..620,056(-)	protein coding gene	N/A	IPR002293	Amino acid/polyamine transporter I	PF13520	Amino acid/polyamine transporter I	N/A	N/A	GO:0016021;GO:0016020	integral component of membrane;membrane	GO:0022857	transmembrane transporter activity	GO:0055085	transmembrane transport	NA	NA
Bcin02g01600	YES	0	0	0	0	0	1	1	0	2	NO	YES	0	0	1	0	0	0	0	1	Bcin02g01600	Botrytis cinerea B05.10	bcin_chr_2:629,717..632,265(+)	protein coding gene	N/A	IPR010730	Heterokaryon incompatibility	PF06985	Heterokaryon incompatibility	N/A	N/A	N/A	N/A	N/A	N/A	N/A	N/A	NA	Immune System
Bcin02g01620	YES	0	0	0	0	1	0	0	0	1	NO	YES	0	0	1	1	0	0	0	2	Bcin02g01620	Botrytis cinerea B05.10	bcin_chr_2:635,198..636,336(-)	protein coding gene	N/A	N/A	N/A	N/A	N/A	N/A	N/A	GO:0016021	integral component of membrane	N/A	N/A	N/A	N/A	NA	NA
Bcin02g01630	YES	0	0	1	0	0	0	0	0	1	NO	YES	0	1	0	1	0	0	0	2	Bcin02g01630	Botrytis cinerea B05.10	bcin_chr_2:636,426..637,598(+)	protein coding gene	N/A	IPR000182;IPR016181;IPR039143	GNAT domain;Acyl-CoA N-acyltransferase;Glucosamine 6-phosphate N-acetyltransferase	PF00583	GNAT domain	SSF55729	Acyl-CoA N-acyltransferase	N/A	N/A	GO:0008080;GO:0004343	N-acetyltransferase activity;glucosamine 6-phosphate N-acetyltransferase activity	GO:0006048	UDP-N-acetylglucosamine biosynthetic process	NA	NA
Bcin02g01640	YES	0	0	0	0	0	0	1	0	1	NO	NO	0	0	0	0	0	0	0	0	Bcin02g01640	Botrytis cinerea B05.10	bcin_chr_2:637,636..639,221(-)	protein coding gene	N/A	IPR000111;IPR002241;IPR017853;IPR041233	Glycoside hydrolase family 27/36, conserved site;Glycoside hydrolase, family 27;Glycoside hydrolase superfamily;Alpha galactosidase, C-terminal beta sandwich domain	PF16499;PF17801	Glycoside hydrolase, family 27;Alpha galactosidase, C-terminal beta sandwich domain	SSF51011;SSF51445	Glycoside hydrolase superfamily	N/A	N/A	GO:0003824;GO:0004553;GO:0052692	catalytic activity;hydrolase activity, hydrolyzing O-glycosyl compounds;raffinose alpha-galactosidase activity	GO:0005975	carbohydrate metabolic process	NA	NA
Bcin02g01660	YES	0	0	1	0	0	0	0	0	1	NO	NO	0	0	0	0	0	0	0	0	Bcin02g01660	Botrytis cinerea B05.10	bcin_chr_2:644,796..646,939(+)	protein coding gene	N/A	IPR013057	Amino acid transporter, transmembrane domain	PF01490	Amino acid transporter, transmembrane domain	N/A	N/A	GO:0016021	integral component of membrane	N/A	N/A	N/A	N/A	NA	NA
Bcin02g01670	YES	0	0	0	0	1	1	0	0	2	NO	YES	0	0	0	1	0	0	0	1	Bcin02g01670	Botrytis cinerea B05.10	bcin_chr_2:647,405..647,968(-)	protein coding gene	N/A	N/A	N/A	N/A	N/A	N/A	N/A	N/A	N/A	N/A	N/A	N/A	N/A	NA	NA
Bcin02g01680	YES	0	0	0	1	1	1	0	1	4	NO	YES	0	1	0	1	0	0	0	2	Bcin02g01680	Botrytis cinerea B05.10	bcin_chr_2:649,601..660,236(-)	protein coding gene	Bcpks2	IPR000542;IPR009081;IPR011032;IPR013149;IPR013154;IPR013217;IPR013968;IPR014030;IPR014031;IPR014043;IPR016035;IPR016036;IPR016039;IPR020801;IPR020806;IPR020807;IPR020841;IPR020843;IPR029063;IPR032821;	Acyltransferase ChoActase/COT/CPT;Phosphopantetheine binding ACP domain;GroES-like superfamily;Alcohol dehydrogenase, C-terminal;Alcohol dehydrogenase, N-terminal;Methyltransferase type 12;Polyketide synthase, ketoreductase domain;Beta-ketoacyl synthase, N-terminal;Beta-ketoacyl synthase, C-terminal;Acyl transferase;Acyl transferase/acyl hydrolase/lysophospholipase;Malonyl-CoA ACP transacylase, A…	PF00107;PF00109;PF00550;PF00698;PF00755;PF02801;PF08240;PF08242;PF08659;PF14765;PF16197	Alcohol dehydrogenase, C-terminal;Beta-ketoacyl synthase, N-terminal;Phosphopantetheine binding ACP domain;Acyl transferase;Choline/carnitine acyltransferase domain;Beta-ketoacyl synthase, C-terminal;Alcohol dehydrogenase, N-terminal;Methyltransferase type 12;Polyketide synthase, ketoreductase domain;Polyketide synthase, dehydratase domain;Ketoacyl-synthetase, C-terminal extension	SSF47336;SSF50129;SSF51735;SSF52151;SSF52777;SSF53335;SSF53901;SSF55048	ACP-like superfamily;GroES-like superfamily;NAD(P)-binding domain superfamily;Acyl transferase/acyl hydrolase/lysophospholipase;S-adenosyl-L-methionine-dependent methyltransferase;Thiolase-like;Malonyl-CoA ACP transacylase, ACP-binding	N/A	N/A	GO:0016746;GO:0003824;GO:0008168;GO:0016491;GO:0031177;GO:0016740	acyltransferase activity;catalytic activity;methyltransferase activity;oxidoreductase activity;phosphopantetheine binding;transferase activity	GO:0032259;GO:0055114	methylation;obsolete oxidation-reduction process	NA	NA
Bcin02g01700	YES	0	0	0	0	0	1	0	0	1	NO	NO	0	0	0	0	0	0	0	0	Bcin02g01700	Botrytis cinerea B05.10	bcin_chr_2:662,791..664,627(+)	protein coding gene	N/A	N/A	N/A	N/A	N/A	N/A	N/A	GO:0016021	integral component of membrane	N/A	N/A	N/A	N/A	NA	NA
Bcin02g01710	YES	0	0	0	0	1	1	1	0	3	NO	NO	0	0	0	0	0	0	0	0	Bcin02g01710	Botrytis cinerea B05.10	bcin_chr_2:665,052..667,078(+)	protein coding gene	N/A	IPR001411;IPR011701;IPR036259	Tetracycline resistance protein/drug resistance transporter;Major facilitator superfamily;MFS transporter superfamily	PF07690	Major facilitator superfamily	SSF103473	MFS transporter superfamily	GO:0016021	integral component of membrane	GO:0022857	transmembrane transporter activity	GO:0055085	transmembrane transport	NA	NA
Bcin02g01720	YES	0	1	0	1	1	1	0	0	4	NO	NO	0	0	0	0	0	0	0	0	Bcin02g01720	Botrytis cinerea B05.10	bcin_chr_2:667,087..670,869(-)	protein coding gene	N/A	IPR001736;IPR015679;IPR016555;IPR025202	Phospholipase D/Transphosphatidylase;Phospholipase D family;Phospholipase D, eukaryotic type;Phospholipase D-like domain	PF00614;PF13091	Phospholipase D/Transphosphatidylase;Phospholipase D-like domain	SSF56024	N/A	N/A	N/A	GO:0070290;GO:0003824;GO:0004630	N-acylphosphatidylethanolamine-specific phospholipase D activity;catalytic activity;phospholipase D activity	GO:0048017;GO:0016042;GO:0006654	inositol lipid-mediated signaling;lipid catabolic process;phosphatidic acid biosynthetic process	NA	NA
Bcin02g01730	YES	0	0	1	1	0	0	1	0	3	NO	NO	0	0	0	0	0	0	0	0	Bcin02g01730	Botrytis cinerea B05.10	bcin_chr_2:670,936..672,772(-)	protein coding gene	N/A	IPR011032;IPR013154;IPR020843;IPR036291	GroES-like superfamily;Alcohol dehydrogenase, N-terminal;Polyketide synthase, enoylreductase domain;NAD(P)-binding domain superfamily	PF08240	Alcohol dehydrogenase, N-terminal	SSF50129;SSF51735	GroES-like superfamily;NAD(P)-binding domain superfamily	N/A	N/A	GO:0016491	oxidoreductase activity	GO:0055114	obsolete oxidation-reduction process	NA	Surfactome
Bcin02g01770	YES	0	0	1	0	0	1	0	0	2	NO	NO	0	0	0	0	0	0	0	0	Bcin02g01770	Botrytis cinerea B05.10	bcin_chr_2:683,527..685,147(-)	protein coding gene	N/A	IPR003421;IPR008927;IPR011128;IPR036291	Opine dehydrogenase;6-phosphogluconate dehydrogenase-like, C-terminal domain superfamily;Glycerol-3-phosphate dehydrogenase, NAD-dependent, N-terminal;NAD(P)-binding domain superfamily	PF01210;PF02317	Glycerol-3-phosphate dehydrogenase, NAD-dependent, N-terminal;Opine dehydrogenase	SSF48179;SSF51735	6-phosphogluconate dehydrogenase-like, C-terminal domain superfamily;NAD(P)-binding domain superfamily	N/A	N/A	GO:0051287;GO:0016491;GO:0016616	NAD binding;oxidoreductase activity;oxidoreductase activity, acting on the CH-OH group of donors, NAD or NADP as acceptor	GO:0046168;GO:0055114	glycerol-3-phosphate catabolic process;obsolete oxidation-reduction process	NA	secretome
Bcin02g01780	YES	0	0	1	1	0	1	0	0	3	NO	YES	0	0	1	0	0	0	0	1	Bcin02g01780	Botrytis cinerea B05.10	bcin_chr_2:685,687..686,786(-)	protein coding gene	N/A	IPR013216;IPR029063	Methyltransferase type 11;S-adenosyl-L-methionine-dependent methyltransferase	PF08241	Methyltransferase type 11	SSF53335	S-adenosyl-L-methionine-dependent methyltransferase	N/A	N/A	GO:0008168	methyltransferase activity	N/A	N/A	NA	Surfactome
Bcin02g01790	YES	0	0	0	0	0	0	1	0	1	NO	NO	0	0	0	0	0	0	0	0	Bcin02g01790	Botrytis cinerea B05.10	bcin_chr_2:691,446..693,697(-)	protein coding gene	BctubB	IPR000217;IPR002452;IPR003008;IPR008280;IPR017975;IPR018316;IPR036525	Tubulin;Alpha tubulin;Tubulin/FtsZ, GTPase domain;Tubulin/FtsZ, C-terminal;Tubulin, conserved site;Tubulin/FtsZ, 2-layer sandwich domain;Tubulin/FtsZ, GTPase domain superfamily	PF00091;PF03953	Tubulin/FtsZ, GTPase domain;Tubulin/FtsZ, 2-layer sandwich domain	SSF52490;SSF55307	Tubulin/FtsZ, GTPase domain superfamily;Tubulin/FtsZ, C-terminal	GO:0005874	microtubule	GO:0005525;GO:0003924;GO:0005200	GTP binding;GTPase activity;structural constituent of cytoskeleton	GO:0007017	microtubule-based process	NA	Surfactome
Bcin02g01800	YES	0	0	1	0	0	0	0	0	1	NO	NO	0	0	0	0	0	0	0	0	Bcin02g01800	Botrytis cinerea B05.10	bcin_chr_2:694,433..698,632(-)	protein coding gene	N/A	IPR007042;IPR013087;IPR021933;IPR025239;IPR039249	SERRATE/Ars2 , C-terminal;Zinc finger C2H2-type;SERRATE/Ars2, N-terminal;Domain of unknown function DUF4187;G patch domain-containing protein 11	PF04959;PF12066;PF13821	SERRATE/Ars2 , C-terminal;SERRATE/Ars2, N-terminal;Domain of unknown function DUF4187	N/A	N/A	N/A	N/A	N/A	N/A	N/A	N/A	NA	NA
Bcin02g01810	YES	0	0	1	0	0	0	0	0	1	NO	NO	0	0	0	0	0	0	0	0	Bcin02g01810	Botrytis cinerea B05.10	bcin_chr_2:699,116..701,014(+)	protein coding gene	N/A	IPR004307	TspO/MBR-related protein	PF03073	TspO/MBR-related protein	N/A	N/A	GO:0016021	integral component of membrane	N/A	N/A	N/A	N/A	NA	NA
Bcin02g01820	YES	0	0	1	0	0	0	0	0	1	NO	NO	0	0	0	0	0	0	0	0	Bcin02g01820	Botrytis cinerea B05.10	bcin_chr_2:701,401..703,981(-)	protein coding gene	Bcort1	IPR018108;IPR023395	Mitochondrial substrate/solute carrier;Mitochondrial carrier domain superfamily	PF00153	Mitochondrial substrate/solute carrier	SSF103506	Mitochondrial carrier domain superfamily	GO:0016021	integral component of membrane	N/A	N/A	N/A	N/A	NA	NA
Bcin02g01830	YES	0	0	1	0	0	0	0	0	1	NO	YES	0	0	0	0	1	0	0	1	Bcin02g01830	Botrytis cinerea B05.10	bcin_chr_2:704,091..705,248(+)	protein coding gene	Bccgr1	IPR005579	Cgr1-like	PF03879	Cgr1-like	N/A	N/A	GO:0005730	nucleolus	N/A	N/A	GO:0006364	rRNA processing	NA	NA
Bcin02g01840	YES	0	0	1	0	0	0	0	0	1	NO	NO	0	0	0	0	0	0	0	0	Bcin02g01840	Botrytis cinerea B05.10	bcin_chr_2:705,365..707,067(+)	protein coding gene	N/A	N/A	N/A	N/A	N/A	N/A	N/A	GO:0016021	integral component of membrane	N/A	N/A	N/A	N/A	NA	Surfactome
Bcin02g01850	YES	1	0	1	0	0	0	0	0	2	NO	YES	0	0	0	0	1	0	0	1	Bcin02g01850	Botrytis cinerea B05.10	bcin_chr_2:707,165..710,936(+)	protein coding gene	N/A	IPR001683;IPR024554;IPR024555;IPR036871	Phox homologous domain;Domain of unknown function DUF3818, PX-associated;PX-associated domain;PX domain superfamily	PF00787;PF12825;PF12828	Phox homologous domain;Domain of unknown function DUF3818, PX-associated;PX-associated domain	SSF64268	PX domain superfamily	N/A	N/A	GO:0035091	phosphatidylinositol binding	N/A	N/A	NA	NA
Bcin02g01860	YES	0	0	1	0	0	0	0	0	1	NO	YES	0	0	1	0	1	0	0	2	Bcin02g01860	Botrytis cinerea B05.10	bcin_chr_2:713,838..716,060(-)	protein coding gene	N/A	IPR001128;IPR002403;IPR017972;IPR036396	Cytochrome P450;Cytochrome P450, E-class, group IV;Cytochrome P450, conserved site;Cytochrome P450 superfamily	PF00067	Cytochrome P450	SSF48264	Cytochrome P450 superfamily	N/A	N/A	GO:0020037;GO:0005506;GO:0004497;GO:0016705	heme binding;iron ion binding;monooxygenase activity;oxidoreductase activity, acting on paired donors, with incorporation or reduction of molecular oxygen	GO:0055114;GO:0009405	obsolete oxidation-reduction process;obsolete pathogenesis	NA	NA
Bcin02g01870	NO	0	0	0	0	0	0	0	0	0	NO	YES	0	0	0	0	1	0	0	1	Bcin02g01870	Botrytis cinerea B05.10	bcin_chr_2:716,856..719,345(-)	protein coding gene	N/A	IPR001155	NADH:flavin oxidoreductase/NADH oxidase, N-terminal	PF00724	NADH:flavin oxidoreductase/NADH oxidase, N-terminal	SSF51395	N/A	N/A	N/A	GO:0010181;GO:0003824;GO:0016491	FMN binding;catalytic activity;oxidoreductase activity	GO:0055114	obsolete oxidation-reduction process	NA	NA
Bcin02g01880	YES	0	1	0	0	0	0	0	0	1	NO	NO	0	0	0	0	0	0	0	0	Bcin02g01880	Botrytis cinerea B05.10	bcin_chr_2:720,219..721,612(+)	protein coding gene	N/A	IPR008030;IPR036291	NmrA-like domain;NAD(P)-binding domain superfamily	PF05368	NmrA-like domain	SSF51735	NAD(P)-binding domain superfamily	N/A	N/A	N/A	N/A	N/A	N/A	NA	NA
Bcin02g01890	YES	0	1	0	1	1	0	0	0	3	NO	NO	0	0	0	0	0	0	0	0	Bcin02g01890	Botrytis cinerea B05.10	bcin_chr_2:722,413..723,160(+)	protein coding gene	N/A	IPR011051;IPR025979	RmlC-like cupin domain superfamily;ChrR-like cupin domain	PF12973	ChrR-like cupin domain	SSF51182	RmlC-like cupin domain superfamily	N/A	N/A	N/A	N/A	N/A	N/A	NA	NA
Bcin02g01910	YES	0	0	0	0	0	0	1	0	1	NO	NO	0	0	0	0	0	0	0	0	Bcin02g01910	Botrytis cinerea B05.10	bcin_chr_2:726,929..729,152(+)	protein coding gene	N/A	IPR025714	Methyltransferase domain	PF13679	Methyltransferase domain	N/A	N/A	N/A	N/A	N/A	N/A	N/A	N/A	NA	NA
Bcin02g01940	YES	0	1	1	0	0	0	0	0	2	NO	NO	0	0	0	0	0	0	0	0	Bcin02g01940	Botrytis cinerea B05.10	bcin_chr_2:734,685..736,865(+)	protein coding gene	N/A	IPR003663;IPR005828;IPR005829;IPR036259	Sugar/inositol transporter;Major facilitator, sugar transporter-like;Sugar transporter, conserved site;MFS transporter superfamily	PF00083	Major facilitator, sugar transporter-like	SSF103473	MFS transporter superfamily	GO:0016021;GO:0016020	integral component of membrane;membrane	GO:0022857	transmembrane transporter activity	GO:0055085	transmembrane transport	NA	NA
Bcin02g01960	YES	0	0	0	0	1	0	0	0	1	NO	NO	0	0	0	0	0	0	0	0	Bcin02g01960	Botrytis cinerea B05.10	bcin_chr_2:738,595..740,188(-)	protein coding gene	N/A	IPR000254;IPR000334;IPR035971;IPR036908	Cellulose-binding domain, fungal;Glycoside hydrolase, family 45;Cellulose-binding domain superfamily;RlpA-like domain superfamily	PF00734;PF02015	Cellulose-binding domain, fungal;Glycoside hydrolase, family 45	SSF50685;SSF57180	RlpA-like domain superfamily;Cellulose-binding domain superfamily	GO:0005576	extracellular region	GO:0008810;GO:0030248	cellulase activity;cellulose binding	GO:0005975;GO:0030245	carbohydrate metabolic process;cellulose catabolic process	NA	Surfactome
Bcin02g01990	YES	0	0	0	0	1	1	0	0	2	NO	NO	0	0	0	0	0	0	0	0	Bcin02g01990	Botrytis cinerea B05.10	bcin_chr_2:747,136..748,398(+)	protein coding gene	N/A	IPR016040;IPR036291	NAD(P)-binding domain;NAD(P)-binding domain superfamily	PF13460	NAD(P)-binding domain	SSF51735	NAD(P)-binding domain superfamily	N/A	N/A	N/A	N/A	N/A	N/A	NA	NA
Bcin02g02000	YES	0	1	0	1	1	1	0	0	4	YES	NO	0	0	0	0	0	0	0	0	Bcin02g02000	Botrytis cinerea B05.10	bcin_chr_2:748,955..750,151(-)	protein coding gene	N/A	IPR006710;IPR023296	Glycoside hydrolase, family 43;Glycosyl hydrolase, five-bladed beta-propellor domain superfamily	PF04616	Glycoside hydrolase, family 43	SSF75005	Glycosyl hydrolase, five-bladed beta-propellor domain superfamily	N/A	N/A	GO:0004553	hydrolase activity, hydrolyzing O-glycosyl compounds	GO:0005975	carbohydrate metabolic process	NA	NA
Bcin02g02010	YES	0	0	0	0	1	1	0	0	2	NO	NO	0	0	0	0	0	0	0	0	Bcin02g02010	Botrytis cinerea B05.10	bcin_chr_2:750,684..754,434(-)	protein coding gene	N/A	IPR007518;IPR033979	MINDY deubiquitinase;MINDY deubiquitinase domain	PF04424	MINDY deubiquitinase domain	N/A	N/A	N/A	N/A	GO:1990380;GO:0004843	Lys48-specific deubiquitinase activity;thiol-dependent deubiquitinase	N/A	N/A	NA	NA
Bcin02g02040	YES	0	0	0	0	1	1	0	0	2	NO	NO	0	0	0	0	0	0	0	0	Bcin02g02040	Botrytis cinerea B05.10	bcin_chr_2:759,916..761,204(+)	protein coding gene	N/A	IPR005103	Glycoside hydrolase, family 61	PF03443	Glycoside hydrolase, family 61	N/A	N/A	GO:0005576	extracellular region	N/A	N/A	N/A	N/A	NA	secretome
Bcin02g02050	YES	0	0	0	0	0	0	1	0	1	NO	NO	0	0	0	0	0	0	0	0	Bcin02g02050	Botrytis cinerea B05.10	bcin_chr_2:762,555..763,544(+)	protein coding gene	N/A	IPR000868;IPR036380	Isochorismatase-like;Isochorismatase-like superfamily	PF00857	Isochorismatase-like	SSF52499	Isochorismatase-like superfamily	N/A	N/A	GO:0003824	catalytic activity	N/A	N/A	NA	NA
Bcin02g02070	YES	0	0	0	0	0	0	1	0	1	NO	NO	0	0	0	0	0	0	0	0	Bcin02g02070	Botrytis cinerea B05.10	bcin_chr_2:767,566..768,420(-)	protein coding gene	N/A	N/A	N/A	N/A	N/A	N/A	N/A	N/A	N/A	N/A	N/A	N/A	N/A	NA	NA
Bcin02g02100	YES	0	1	0	0	0	1	0	0	2	NO	NO	0	0	0	0	0	0	0	0	Bcin02g02100	Botrytis cinerea B05.10	bcin_chr_2:781,109..783,226(-)	protein coding gene	N/A	IPR001128;IPR002401;IPR017972;IPR036396	Cytochrome P450;Cytochrome P450, E-class, group I;Cytochrome P450, conserved site;Cytochrome P450 superfamily	PF00067	Cytochrome P450	SSF48264	Cytochrome P450 superfamily	GO:0016021	integral component of membrane	GO:0020037;GO:0005506;GO:0004497;GO:0016705	heme binding;iron ion binding;monooxygenase activity;oxidoreductase activity, acting on paired donors, with incorporation or reduction of molecular oxygen	GO:0055114;GO:0009405	obsolete oxidation-reduction process;obsolete pathogenesis	NA	NA
Bcin02g02110	YES	0	0	1	0	0	1	1	0	3	NO	NO	0	0	0	0	0	0	0	0	Bcin02g02110	Botrytis cinerea B05.10	bcin_chr_2:783,441..784,753(-)	protein coding gene	Bcrpe1	IPR000056;IPR011060;IPR026019	Ribulose-phosphate 3-epimerase-like;Ribulose-phosphate binding barrel;Ribulose-phosphate 3-epimerase	PF00834	Ribulose-phosphate 3-epimerase-like	SSF51366	Ribulose-phosphate binding barrel	N/A	N/A	GO:0003824;GO:0046872;GO:0016857;GO:0004750	catalytic activity;metal ion binding;racemase and epimerase activity, acting on carbohydrates and derivatives;ribulose-phosphate 3-epimerase activity	GO:0005975;GO:0006098	carbohydrate metabolic process;pentose-phosphate shunt	NA	Surfactome
Bcin02g02220	YES	0	0	1	0	0	0	0	0	1	NO	NO	0	0	0	0	0	0	0	0	Bcin02g02220	Botrytis cinerea B05.10	bcin_chr_2:816,293..819,161(+)	protein coding gene	N/A	N/A	N/A	N/A	N/A	N/A	N/A	N/A	N/A	N/A	N/A	N/A	N/A	NA	NA
Bcin02g02230	YES	0	1	1	0	0	0	0	0	2	NO	NO	0	0	0	0	0	0	0	0	Bcin02g02230	Botrytis cinerea B05.10	bcin_chr_2:819,315..823,859(-)	protein coding gene	N/A	N/A	N/A	N/A	N/A	N/A	N/A	N/A	N/A	N/A	N/A	N/A	N/A	NA	NA
Bcin02g02280	YES	0	0	0	0	0	0	1	0	1	NO	NO	0	0	0	0	0	0	0	0	Bcin02g02280	Botrytis cinerea B05.10	bcin_chr_2:834,471..837,774(-)	protein coding gene	N/A	IPR001394;IPR038765	Peptidase C19, ubiquitin carboxyl-terminal hydrolase;Papain-like cysteine peptidase superfamily	PF00443	Peptidase C19, ubiquitin carboxyl-terminal hydrolase	SSF54001	Papain-like cysteine peptidase superfamily	N/A	N/A	N/A	N/A	GO:0016579	protein deubiquitination	NA	NA
Bcin02g02350	YES	0	1	0	1	0	1	1	0	4	YES	NO	0	0	0	0	0	0	0	0	Bcin02g02350	Botrytis cinerea B05.10	bcin_chr_2:859,061..860,407(+)	protein coding gene	Bcmrp7	IPR001684;IPR018261	Ribosomal protein L27;Ribosomal protein L27, conserved site	PF01016	Ribosomal protein L27	SSF110324	N/A	GO:0005840	ribosome	GO:0003735	structural constituent of ribosome	GO:0006412	translation	NA	NA
Bcin02g02360	YES	0	0	0	0	1	1	0	0	2	NO	YES	0	1	0	1	0	0	0	2	Bcin02g02360	Botrytis cinerea B05.10	bcin_chr_2:860,620..865,191(-)	protein coding gene	Bccyk3	IPR001452;IPR002931;IPR036028;IPR038765	SH3 domain;Transglutaminase-like;SH3-like domain superfamily;Papain-like cysteine peptidase superfamily	PF00018;PF01841	SH3 domain;Transglutaminase-like	SSF50044;SSF54001	SH3-like domain superfamily;Papain-like cysteine peptidase superfamily	N/A	N/A	GO:0005515	protein binding	N/A	N/A	NA	NA
Bcin02g02370	YES	0	1	0	1	1	1	0	0	4	NO	YES	0	1	0	1	0	0	0	2	Bcin02g02370	Botrytis cinerea B05.10	bcin_chr_2:865,259..867,565(+)	protein coding gene	N/A	IPR000719;IPR011009;IPR017441	Protein kinase domain;Protein kinase-like domain superfamily;Protein kinase, ATP binding site	PF00069	Protein kinase domain	SSF56112	Protein kinase-like domain superfamily	N/A	N/A	GO:0005524;GO:0004672	ATP binding;protein kinase activity	GO:0006468	protein phosphorylation	NA	NA
Bcin02g02380	YES	1	1	1	1	1	1	0	0	6	NO	YES	0	1	0	1	0	0	0	2	Bcin02g02380	Botrytis cinerea B05.10	bcin_chr_2:868,565..877,799(-)	protein coding gene	Bcnrps4	IPR000873;IPR001242;IPR006162;IPR009081;IPR010071;IPR010080;IPR013120;IPR020806;IPR020845;IPR036291;IPR036736	AMP-dependent synthetase/ligase;Condensation domain;Phosphopantetheine attachment site;Phosphopantetheine binding ACP domain;Amino acid adenylation domain;Thioester reductase-like domain;Male sterility, NAD-binding;Polyketide synthase, phosphopantetheine-binding domain;AMP-binding, conserved site;NAD(P)-binding domain superfamily;ACP-like superfamily	PF00501;PF00550;PF00668;PF07993	AMP-dependent synthetase/ligase;Phosphopantetheine binding ACP domain;Condensation domain;Male sterility, NAD-binding	SSF47336;SSF51735;SSF52777;SSF56801	ACP-like superfamily;NAD(P)-binding domain superfamily	N/A	N/A	GO:0003824;GO:0016874;GO:0031177	catalytic activity;ligase activity;phosphopantetheine binding	N/A	N/A	NA	Nrps1 validated (FernÃ¡ndez-Morales et al., 2021)
Bcin02g02390	YES	0	0	1	0	1	0	0	0	2	NO	YES	0	1	0	1	0	0	0	2	Bcin02g02390	Botrytis cinerea B05.10	bcin_chr_2:878,894..881,605(+)	protein coding gene	N/A	IPR001958;IPR011701;IPR036259	Tetracycline resistance protein TetA/multidrug resistance protein MdtG;Major facilitator superfamily;MFS transporter superfamily	PF07690	Major facilitator superfamily	SSF103473	MFS transporter superfamily	GO:0016021	integral component of membrane	GO:0022857	transmembrane transporter activity	GO:0055085	transmembrane transport	NA	NA
Bcin02g02400	YES	0	0	1	0	0	0	0	0	1	NO	NO	0	0	0	0	0	0	0	0	Bcin02g02400	Botrytis cinerea B05.10	bcin_chr_2:881,715..883,481(+)	protein coding gene	Bcrad57	IPR013632;IPR027417	DNA recombination and repair protein Rad51-like, C-terminal;P-loop containing nucleoside triphosphate hydrolase	PF08423	DNA recombination and repair protein Rad51-like, C-terminal	SSF52540	P-loop containing nucleoside triphosphate hydrolase	N/A	N/A	GO:0005524;GO:0008094;GO:0003677	ATP binding;ATP-dependent activity, acting on DNA;DNA binding	GO:0006281	DNA repair	NA	secretome
Bcin02g02460	YES	0	0	0	0	1	0	0	0	1	NO	NO	0	0	0	0	0	0	0	0	Bcin02g02460	Botrytis cinerea B05.10	bcin_chr_2:904,758..905,967(+)	protein coding gene	N/A	IPR008030;IPR036291	NmrA-like domain;NAD(P)-binding domain superfamily	PF05368	NmrA-like domain	SSF51735	NAD(P)-binding domain superfamily	N/A	N/A	N/A	N/A	N/A	N/A	NA	NA
Bcin02g02470	YES	0	0	1	0	0	0	0	0	1	NO	NO	0	0	0	0	0	0	0	0	Bcin02g02470	Botrytis cinerea B05.10	bcin_chr_2:906,538..909,244(-)	protein coding gene	N/A	IPR006569;IPR008942;IPR021605	CID domain;ENTH/VHS;Subunit of cleavage factor IA Pcf11	PF04818;PF11526	CID domain;Subunit of cleavage factor IA Pcf11	SSF48464	ENTH/VHS	GO:0005849	mRNA cleavage factor complex	N/A	N/A	GO:0006886;GO:0006379;GO:0006378;GO:0006369	intracellular protein transport;mRNA cleavage;mRNA polyadenylation;termination of RNA polymerase II transcription	NA	NA
Bcin02g02680	YES	0	0	1	0	0	0	0	0	1	NO	NO	0	0	0	0	0	0	0	0	Bcin02g02680	Botrytis cinerea B05.10	bcin_chr_2:962,793..967,092(-)	protein coding gene	N/A	IPR027795	CASTOR, ACT domain	PF13840	CASTOR, ACT domain	SSF55021	N/A	N/A	N/A	N/A	N/A	N/A	N/A	NA	NA
Bcin02g02770	YES	0	1	0	0	0	0	0	0	1	NO	NO	0	0	0	0	0	0	0	0	Bcin02g02770	Botrytis cinerea B05.10	bcin_chr_2:997,734..999,275(-)	protein coding gene	N/A	N/A	N/A	N/A	N/A	N/A	N/A	N/A	N/A	N/A	N/A	N/A	N/A	NA	NA
Bcin02g02850	YES	0	0	0	1	0	0	0	0	1	NO	NO	0	0	0	0	0	0	0	0	Bcin02g02850	Botrytis cinerea B05.10	bcin_chr_2:1,031,166..1,032,513(+)	protein coding gene	N/A	IPR011009;IPR016477	Protein kinase-like domain superfamily;Fructosamine/Ketosamine-3-kinase	PF03881	Fructosamine/Ketosamine-3-kinase	SSF56112	Protein kinase-like domain superfamily	N/A	N/A	GO:0016301;GO:0102193	kinase activity;protein-ribulosamine 3-kinase activity	N/A	N/A	NA	NA
Bcin02g02880	YES	0	0	0	0	0	0	0	1	1	NO	NO	0	0	0	0	0	0	0	0	Bcin02g02880	Botrytis cinerea B05.10	bcin_chr_2:1,038,624..1,040,074(+)	protein coding gene	Bcrnh201	IPR001352;IPR004649;IPR012337;IPR024567	Ribonuclease HII/HIII;Ribonuclease H2, subunit A;Ribonuclease H-like superfamily;Ribonuclease HII/HIII domain	PF01351	Ribonuclease HII/HIII domain	SSF53098	Ribonuclease H-like superfamily	N/A	N/A	GO:0003723;GO:0004523;GO:0046872;GO:0003676	RNA binding;RNA-DNA hybrid ribonuclease activity;metal ion binding;nucleic acid binding	GO:0016070	RNA metabolic process	NA	NA
Bcin02g02920	YES	0	0	1	0	0	0	1	0	2	NO	NO	0	0	0	0	0	0	0	0	Bcin02g02920	Botrytis cinerea B05.10	bcin_chr_2:1,051,824..1,053,701(-)	protein coding gene	Bcrpt6	IPR003593;IPR003959;IPR003960;IPR005937;IPR027417;IPR032501;IPR041569	AAA+ ATPase domain;ATPase, AAA-type, core;ATPase, AAA-type, conserved site;26S proteasome regulatory subunit P45-like;P-loop containing nucleoside triphosphate hydrolase;Proteasomal ATPase OB C-terminal domain;AAA ATPase, AAA+ lid domain	PF00004;PF16450;PF17862	ATPase, AAA-type, core;Proteasomal ATPase OB C-terminal domain;AAA ATPase, AAA+ lid domain	SSF52540	P-loop containing nucleoside triphosphate hydrolase	GO:0005737;GO:0000502	cytoplasm;proteasome complex	GO:0005524;GO:0016787	ATP binding;hydrolase activity	GO:0030163	protein catabolic process	NA	Surfactome
Bcin02g02970	YES	0	0	0	0	0	0	1	0	1	NO	NO	0	0	0	0	0	0	0	0	Bcin02g02970	Botrytis cinerea B05.10	bcin_chr_2:1,069,609..1,072,286(-)	protein coding gene	N/A	IPR036322	WD40-repeat-containing domain superfamily	N/A	N/A	SSF50978	WD40-repeat-containing domain superfamily	N/A	N/A	GO:0005515	protein binding	N/A	N/A	NA	NA
Bcin02g02990	YES	0	0	0	0	0	0	1	0	1	NO	NO	0	0	0	0	0	0	0	0	Bcin02g02990	Botrytis cinerea B05.10	bcin_chr_2:1,073,787..1,078,187(+)	protein coding gene	N/A	IPR001680;IPR036322;IPR037588	WD40 repeat;WD40-repeat-containing domain superfamily;Target of rapamycin complex subunit LST8	N/A	N/A	SSF50978	WD40-repeat-containing domain superfamily	GO:0031931;GO:0031932	TORC1 complex;TORC2 complex	GO:0005515	protein binding	GO:0031929	TOR signaling	NA	NA
Bcin02g03000	YES	0	1	0	0	0	0	1	0	2	NO	NO	0	0	0	0	0	0	0	0	Bcin02g03000	Botrytis cinerea B05.10	bcin_chr_2:1,079,171..1,081,232(-)	protein coding gene	N/A	IPR001411;IPR011701;IPR036259	Tetracycline resistance protein/drug resistance transporter;Major facilitator superfamily;MFS transporter superfamily	PF07690	Major facilitator superfamily	SSF103473	MFS transporter superfamily	GO:0016021	integral component of membrane	GO:0022857	transmembrane transporter activity	GO:0055085	transmembrane transport	NA	NA
Bcin02g03080	YES	0	1	0	1	0	1	1	0	4	NO	NO	0	0	0	0	0	0	0	0	Bcin02g03080	Botrytis cinerea B05.10	bcin_chr_2:1,110,073..1,111,344(-)	protein coding gene	N/A	IPR000701;IPR014314;IPR018495;IPR034804	Succinate dehydrogenase/fumarate reductase type B, transmembrane subunit;Succinate dehydrogenase, cytochrome b556 subunit;Succinate dehydrogenase, cytochrome b subunit, conserved site;Fumarate reductase/succinate dehydrogenase, transmembrane subunit	PF01127	Succinate dehydrogenase/fumarate reductase type B, transmembrane subunit	SSF81343	Fumarate reductase/succinate dehydrogenase, transmembrane subunit	GO:0016021;GO:0016020;GO:0045281	integral component of membrane;membrane;succinate dehydrogenase complex	GO:0009055;GO:0046872;GO:0016627;GO:0000104	electron transfer activity;metal ion binding;oxidoreductase activity, acting on the CH-CH group of donors;succinate dehydrogenase activity	GO:0006099	tricarboxylic acid cycle	NA	NA
Bcin02g03090	YES	0	1	0	1	0	1	1	0	4	NO	NO	0	0	0	0	0	0	0	0	Bcin02g03090	Botrytis cinerea B05.10	bcin_chr_2:1,112,257..1,114,496(+)	protein coding gene	N/A	IPR001360;IPR017853;IPR033132	Glycoside hydrolase family 1;Glycoside hydrolase superfamily;Glycosyl hydrolases family 1, N-terminal conserved site	PF00232	Glycoside hydrolase family 1	SSF51445	Glycoside hydrolase superfamily	N/A	N/A	GO:0004553	hydrolase activity, hydrolyzing O-glycosyl compounds	GO:0005975	carbohydrate metabolic process	NA	NA
Bcin02g03110	YES	0	0	0	0	0	0	1	0	1	NO	NO	0	0	0	0	0	0	0	0	Bcin02g03110	Botrytis cinerea B05.10	bcin_chr_2:1,116,395..1,118,647(+)	protein coding gene	N/A	IPR004043;IPR036609	LCCL domain;LCCL domain superfamily	PF03815	LCCL domain	SSF69848	LCCL domain superfamily	GO:0016021	integral component of membrane	N/A	N/A	N/A	N/A	NA	NA
Bcin02g03120	YES	0	1	0	0	0	0	1	0	2	NO	NO	0	0	0	0	0	0	0	0	Bcin02g03120	Botrytis cinerea B05.10	bcin_chr_2:1,119,147..1,120,240(-)	protein coding gene	N/A	N/A	N/A	N/A	N/A	N/A	N/A	N/A	N/A	N/A	N/A	N/A	N/A	NA	NA
Bcin02g03130	YES	0	0	0	0	0	1	1	0	2	NO	NO	0	0	0	0	0	0	0	0	Bcin02g03130	Botrytis cinerea B05.10	bcin_chr_2:1,121,879..1,122,575(-)	protein coding gene	N/A	N/A	N/A	N/A	N/A	N/A	N/A	N/A	N/A	N/A	N/A	N/A	N/A	NA	NA
Bcin02g03180	YES	0	1	0	0	0	0	0	0	1	NO	NO	0	0	0	0	0	0	0	0	Bcin02g03180	Botrytis cinerea B05.10	bcin_chr_2:1,133,946..1,137,122(-)	protein coding gene	Bcspe2	IPR001985;IPR016067;IPR018166	S-adenosylmethionine decarboxylase;S-adenosylmethionine decarboxylase, core;S-adenosylmethionine decarboxylase, conserved site	PF01536	S-adenosylmethionine decarboxylase	SSF56276	S-adenosylmethionine decarboxylase, core	N/A	N/A	GO:0004014	adenosylmethionine decarboxylase activity	GO:0006557;GO:0008295;GO:0006597	S-adenosylmethioninamine biosynthetic process;spermidine biosynthetic process;spermine biosynthetic process	NA	NA
Bcin02g03230	YES	0	1	0	0	0	0	1	0	2	NO	NO	0	0	0	0	0	0	0	0	Bcin02g03230	Botrytis cinerea B05.10	bcin_chr_2:1,156,381..1,156,773(+)	protein coding gene	N/A	N/A	N/A	N/A	N/A	N/A	N/A	N/A	N/A	N/A	N/A	N/A	N/A	NA	NA
Bcin02g03240	YES	0	1	0	0	0	0	1	0	2	NO	NO	0	0	0	0	0	0	0	0	Bcin02g03240	Botrytis cinerea B05.10	bcin_chr_2:1,158,761..1,162,182(+)	protein coding gene	N/A	IPR001138;IPR007219;IPR036864	Zn(2)-C6 fungal-type DNA-binding domain;Transcription factor domain, fungi;Zn(2)-C6 fungal-type DNA-binding domain superfamily	PF00172;PF04082	Zn(2)-C6 fungal-type DNA-binding domain;Transcription factor domain, fungi	SSF57701	Zn(2)-C6 fungal-type DNA-binding domain superfamily	GO:0042025;GO:0005634	host cell nucleus;nucleus	GO:0003677;GO:0000981;GO:0008270	DNA binding;DNA-binding transcription factor activity, RNA polymerase II-specific;zinc ion binding	GO:0006355;GO:0006351	regulation of transcription, DNA-templated;transcription, DNA-templated	NA	NA
Bcin02g03250	YES	0	1	0	0	0	0	0	0	1	NO	NO	0	0	0	0	0	0	0	0	Bcin02g03250	Botrytis cinerea B05.10	bcin_chr_2:1,166,009..1,167,476(+)	protein coding gene	N/A	IPR001680;IPR019775;IPR020472;IPR036322	WD40 repeat;WD40 repeat, conserved site;G-protein beta WD-40 repeat;WD40-repeat-containing domain superfamily	PF00400	WD40 repeat	SSF50978	WD40-repeat-containing domain superfamily	N/A	N/A	GO:0005515	protein binding	N/A	N/A	NA	NA
Bcin02g03260	YES	0	1	0	0	0	0	1	0	2	NO	NO	0	0	0	0	0	0	0	0	Bcin02g03260	Botrytis cinerea B05.10	bcin_chr_2:1,167,514..1,169,456(+)	protein coding gene	Bmr5	IPR013094;IPR029058	Alpha/beta hydrolase fold-3;Alpha/Beta hydrolase fold	PF07859	Alpha/beta hydrolase fold-3	SSF53474	Alpha/Beta hydrolase fold	N/A	N/A	GO:0016787	hydrolase activity	N/A	N/A	NA	NA
Bcin02g03270	YES	0	1	0	0	0	0	1	0	2	NO	NO	0	0	0	0	0	0	0	0	Bcin02g03270	Botrytis cinerea B05.10	bcin_chr_2:1,169,751..1,172,150(+)	protein coding gene	N/A	IPR004839;IPR015424	Aminotransferase, class I/classII;Pyridoxal phosphate-dependent transferase	PF00155	Aminotransferase, class I/classII	SSF53383	Pyridoxal phosphate-dependent transferase	N/A	N/A	GO:0003824;GO:0030170	catalytic activity;pyridoxal phosphate binding	GO:0009058	biosynthetic process	NA	NA
Bcin02g03280	YES	0	1	0	1	0	0	0	0	2	YES	NO	0	0	0	0	0	0	0	0	Bcin02g03280	Botrytis cinerea B05.10	bcin_chr_2:1,172,371..1,173,708(-)	protein coding gene	Bccfd1	IPR000808;IPR019591;IPR027417;IPR028600;IPR033756	Mrp, conserved site;Mrp/NBP35 ATP-binding protein;P-loop containing nucleoside triphosphate hydrolase;Cytosolic Fe-S cluster assembly factor NUBP2/Cfd1, eukaryotes;Flagellum site-determining protein YlxH/ Fe-S cluster assembling factor NBP35	PF10609	Flagellum site-determining protein YlxH/ Fe-S cluster assembling factor NBP35	SSF52540	P-loop containing nucleoside triphosphate hydrolase	GO:0005737	cytoplasm	GO:0051539;GO:0005524;GO:0046872	4 iron, 4 sulfur cluster binding;ATP binding;metal ion binding	GO:0016226	iron-sulfur cluster assembly	NA	NA
Bcin02g03290	YES	0	1	0	1	0	0	1	0	3	YES	NO	0	0	0	0	0	0	0	0	Bcin02g03290	Botrytis cinerea B05.10	bcin_chr_2:1,173,760..1,177,469(+)	protein coding gene	N/A	N/A	N/A	N/A	N/A	N/A	N/A	N/A	N/A	N/A	N/A	N/A	N/A	NA	NA
Bcin02g03300	YES	0	1	0	0	0	0	1	0	2	NO	NO	0	0	0	0	0	0	0	0	Bcin02g03300	Botrytis cinerea B05.10	bcin_chr_2:1,177,706..1,190,285(-)	protein coding gene	Bctra1	IPR000403;IPR003151;IPR003152;IPR011009;IPR016024;IPR033317	Phosphatidylinositol 3-/4-kinase, catalytic domain;PIK-related kinase, FAT;FATC domain;Protein kinase-like domain superfamily;Armadillo-type fold;Transcription-associated protein 1	PF00454;PF02259;PF02260	Phosphatidylinositol 3-/4-kinase, catalytic domain;PIK-related kinase, FAT;FATC domain	SSF48371;SSF56112	Armadillo-type fold;Protein kinase-like domain superfamily	GO:0000123;GO:0005634	histone acetyltransferase complex;nucleus	GO:0016301;GO:0005515	kinase activity;protein binding	GO:0016573	histone acetylation	NA	NA
Bcin02g03310	YES	0	1	0	1	0	1	1	0	4	YES	NO	0	0	0	0	0	0	0	0	Bcin02g03310	Botrytis cinerea B05.10	bcin_chr_2:1,192,891..1,195,201(+)	protein coding gene	N/A	IPR004298;IPR029063	Nicotianamine synthase;S-adenosyl-L-methionine-dependent methyltransferase	PF03059	Nicotianamine synthase	SSF53335	S-adenosyl-L-methionine-dependent methyltransferase	N/A	N/A	GO:0030410	nicotianamine synthase activity	GO:0030418	nicotianamine biosynthetic process	NA	NA
Bcin02g03340	YES	0	1	0	0	0	0	0	0	1	NO	NO	0	0	0	0	0	0	0	0	Bcin02g03340	Botrytis cinerea B05.10	bcin_chr_2:1,210,711..1,212,563(-)	protein coding gene	Bcrna1	IPR001611	Leucine-rich repeat	PF13516	Leucine-rich repeat	SSF52047	N/A	N/A	N/A	GO:0005515	protein binding	N/A	N/A	NA	Surfactome
Bcin02g03360	YES	0	1	0	0	0	0	0	0	1	NO	NO	0	0	0	0	0	0	0	0	Bcin02g03360	Botrytis cinerea B05.10	bcin_chr_2:1,213,390..1,216,256(-)	protein coding gene	Bcsec10	IPR009976;IPR033960	Exocyst complex component Sec10-like;Exocyst complex component EXOC5/Sec10	PF07393	Exocyst complex component Sec10-like	N/A	N/A	GO:0005737;GO:0000145	cytoplasm;exocyst	N/A	N/A	GO:0006887	exocytosis	NA	NA
Bcin02g03410	YES	0	1	1	0	0	0	0	0	2	NO	NO	0	0	0	0	0	0	0	0	Bcin02g03410	Botrytis cinerea B05.10	bcin_chr_2:1,235,328..1,238,954(-)	protein coding gene	Bcpso2	IPR011084;IPR036866	DNA repair metallo-beta-lactamase;Ribonuclease Z/Hydroxyacylglutathione hydrolase-like	PF07522	DNA repair metallo-beta-lactamase	SSF56281	Ribonuclease Z/Hydroxyacylglutathione hydrolase-like	GO:0005634	nucleus	N/A	N/A	GO:0006974	cellular response to DNA damage stimulus	NA	NA
Bcin02g03420	YES	0	1	0	0	0	0	1	0	2	NO	NO	0	0	0	0	0	0	0	0	Bcin02g03420	Botrytis cinerea B05.10	bcin_chr_2:1,239,055..1,240,035(-)	protein coding gene	Bclsm2	IPR001163;IPR010920;IPR016654	LSM domain, eukaryotic/archaea-type;LSM domain superfamily;U6 snRNA-associated Sm-like protein LSm2	PF01423	LSM domain, eukaryotic/archaea-type	SSF50182	LSM domain superfamily	GO:0046540;GO:0005688;GO:0005681	U4/U6 x U5 tri-snRNP complex;U6 snRNP;spliceosomal complex	GO:0003723	RNA binding	GO:0006397;GO:0000398	mRNA processing;mRNA splicing, via spliceosome	NA	NA
Bcin02g03430	YES	0	1	0	0	0	0	0	0	1	NO	NO	0	0	0	0	0	0	0	0	Bcin02g03430	Botrytis cinerea B05.10	bcin_chr_2:1,240,536..1,241,849(-)	protein coding gene	N/A	IPR031884	Nucleotide exchange factor Sil1, fungi	PF16782	Nucleotide exchange factor Sil1, fungi	N/A	N/A	GO:0005783	endoplasmic reticulum	GO:0000774	adenyl-nucleotide exchange factor activity	N/A	N/A	NA	NA
Bcin02g03450	YES	0	1	0	0	0	0	0	0	1	NO	NO	0	0	0	0	0	0	0	0	Bcin02g03450	Botrytis cinerea B05.10	bcin_chr_2:1,242,419..1,243,419(+)	protein coding gene	N/A	IPR034444	NADH-ubiquinone oxidoreductase 17.8kDa subunit	N/A	N/A	N/A	N/A	GO:0005739	mitochondrion	N/A	N/A	GO:0055114	obsolete oxidation-reduction process	NA	NA
Bcin02g03470	YES	0	1	0	0	0	0	1	0	2	NO	NO	0	0	0	0	0	0	0	0	Bcin02g03470	Botrytis cinerea B05.10	bcin_chr_2:1,244,955..1,247,565(+)	protein coding gene	N/A	N/A	N/A	N/A	N/A	N/A	N/A	N/A	N/A	GO:0046872	metal ion binding	N/A	N/A	NA	NA
Bcin02g03480	YES	0	1	0	0	0	0	1	0	2	NO	NO	0	0	0	0	0	0	0	0	Bcin02g03480	Botrytis cinerea B05.10	bcin_chr_2:1,249,174..1,250,756(+)	protein coding gene	N/A	IPR013094;IPR029058	Alpha/beta hydrolase fold-3;Alpha/Beta hydrolase fold	PF07859	Alpha/beta hydrolase fold-3	SSF53474	Alpha/Beta hydrolase fold	N/A	N/A	GO:0016787	hydrolase activity	N/A	N/A	NA	NA
Bcin02g03490	YES	0	1	0	0	0	0	1	0	2	NO	NO	0	0	0	0	0	0	0	0	Bcin02g03490	Botrytis cinerea B05.10	bcin_chr_2:1,250,678..1,252,944(-)	protein coding gene	Bccys3	IPR000277;IPR015424	Cys/Met metabolism, pyridoxal phosphate-dependent enzyme;Pyridoxal phosphate-dependent transferase	PF01053	Cys/Met metabolism, pyridoxal phosphate-dependent enzyme	SSF53383	Pyridoxal phosphate-dependent transferase	N/A	N/A	GO:0003824;GO:0030170	catalytic activity;pyridoxal phosphate binding	GO:0019346	transsulfuration	NA	NA
Bcin02g03500	YES	0	1	0	1	0	0	0	0	2	NO	NO	0	0	0	0	0	0	0	0	Bcin02g03500	Botrytis cinerea B05.10	bcin_chr_2:1,253,384..1,255,879(+)	protein coding gene	N/A	IPR001138;IPR021858;IPR036864	Zn(2)-C6 fungal-type DNA-binding domain;Fungal transcription factor;Zn(2)-C6 fungal-type DNA-binding domain superfamily	PF00172;PF11951	Zn(2)-C6 fungal-type DNA-binding domain;Fungal transcription factor	SSF57701	Zn(2)-C6 fungal-type DNA-binding domain superfamily	GO:0042025;GO:0005634	host cell nucleus;nucleus	GO:0000981;GO:0008270	DNA-binding transcription factor activity, RNA polymerase II-specific;zinc ion binding	GO:0006355	regulation of transcription, DNA-templated	NA	NA
Bcin02g03510	YES	0	1	0	0	0	0	1	0	2	NO	NO	0	0	0	0	0	0	0	0	Bcin02g03510	Botrytis cinerea B05.10	bcin_chr_2:1,256,269..1,257,053(+)	protein coding gene	N/A	N/A	N/A	N/A	N/A	N/A	N/A	N/A	N/A	N/A	N/A	N/A	N/A	NA	NA
Bcin02g03520	YES	0	1	0	0	0	0	0	0	1	NO	NO	0	0	0	0	0	0	0	0	Bcin02g03520	Botrytis cinerea B05.10	bcin_chr_2:1,257,353..1,259,000(-)	protein coding gene	N/A	IPR013256	Chromatin SPT2	N/A	N/A	N/A	N/A	N/A	N/A	N/A	N/A	N/A	N/A	NA	NA
Bcin02g03550	YES	0	0	1	0	0	0	1	0	2	NO	NO	0	0	0	0	0	0	0	0	Bcin02g03550	Botrytis cinerea B05.10	bcin_chr_2:1,263,152..1,268,595(-)	protein coding gene	N/A	IPR029058	Alpha/Beta hydrolase fold	PF01544	N/A	SSF144083;SSF53474	Alpha/Beta hydrolase fold	GO:0016021	integral component of membrane	N/A	N/A	N/A	N/A	NA	NA
Bcin02g03580	YES	0	0	0	0	0	0	0	1	1	NO	NO	0	0	0	0	0	0	0	0	Bcin02g03580	Botrytis cinerea B05.10	bcin_chr_2:1,278,157..1,280,409(-)	protein coding gene	Bcnop12	IPR000504;IPR034777;IPR035979	RNA recognition motif domain;Nop12, RNA recognition motif 1;RNA-binding domain superfamily	PF00076	RNA recognition motif domain	SSF54928	RNA-binding domain superfamily	GO:0005730	nucleolus	GO:0003723;GO:0003676	RNA binding;nucleic acid binding	GO:0042254	ribosome biogenesis	NA	Cao 2018	Surfactome
Bcin02g03630	YES	0	0	0	0	0	0	1	0	1	NO	NO	0	0	0	0	0	0	0	0	Bcin02g03630	Botrytis cinerea B05.10	bcin_chr_2:1,290,646..1,295,630(-)	protein coding gene	Bcpdr11	IPR003439;IPR003593;IPR010929;IPR013525;IPR017871;IPR027417;IPR034001;IPR034003	ABC transporter-like;AAA+ ATPase domain;CDR ABC transporter;ABC-2 type transporter;ABC transporter, conserved site;P-loop containing nucleoside triphosphate hydrolase;ATP-binding cassette transporter, PDR-like subfamily G, domain 1;ATP-binding cassette transporter, PDR-like subfamily G, domain 2	PF00005;PF01061;PF06422;PF19055	ABC transporter-like;ABC-2 type transporter;CDR ABC transporter	SSF52540	P-loop containing nucleoside triphosphate hydrolase	GO:0016021;GO:0016020	integral component of membrane;membrane	GO:0005524;GO:0016887;GO:0042626	ATP binding;ATP hydrolysis activity;ATPase-coupled transmembrane transporter activity	GO:0055085	transmembrane transport	NA	Transporter
Bcin02g03650	YES	0	0	1	0	0	0	0	0	1	NO	NO	0	0	0	0	0	0	0	0	Bcin02g03650	Botrytis cinerea B05.10	bcin_chr_2:1,299,478..1,303,755(+)	protein coding gene	N/A	N/A	N/A	N/A	N/A	N/A	N/A	N/A	N/A	N/A	N/A	N/A	N/A	NA	NA
Bcin02g03670	YES	0	0	1	0	0	0	0	0	1	NO	NO	0	0	0	0	0	0	0	0	Bcin02g03670	Botrytis cinerea B05.10	bcin_chr_2:1,307,264..1,308,554(+)	protein coding gene	N/A	IPR002347;IPR020904;IPR036291	Short-chain dehydrogenase/reductase SDR;Short-chain dehydrogenase/reductase, conserved site;NAD(P)-binding domain superfamily	PF00106	Short-chain dehydrogenase/reductase SDR	SSF51735	NAD(P)-binding domain superfamily	N/A	N/A	GO:0016491	oxidoreductase activity	N/A	N/A	NA	NA
Bcin02g03680	YES	0	0	1	0	0	0	0	0	1	NO	NO	0	0	0	0	0	0	0	0	Bcin02g03680	Botrytis cinerea B05.10	bcin_chr_2:1,308,947..1,309,694(+)	protein coding gene	N/A	N/A	N/A	N/A	N/A	N/A	N/A	N/A	N/A	N/A	N/A	N/A	N/A	NA	NA
Bcin02g03690	YES	0	0	1	0	0	0	0	0	1	NO	NO	0	0	0	0	0	0	0	0	Bcin02g03690	Botrytis cinerea B05.10	bcin_chr_2:1,310,716..1,311,311(+)	protein coding gene	N/A	N/A	N/A	N/A	N/A	N/A	N/A	N/A	N/A	N/A	N/A	N/A	N/A	NA	NA
Bcin02g03700	YES	0	0	1	0	0	0	0	0	1	NO	NO	0	0	0	0	0	0	0	0	Bcin02g03700	Botrytis cinerea B05.10	bcin_chr_2:1,311,862..1,313,201(+)	protein coding gene	N/A	N/A	N/A	N/A	N/A	N/A	N/A	N/A	N/A	N/A	N/A	N/A	N/A	NA	NA
Bcin02g03710	YES	0	0	1	0	0	0	0	0	1	NO	NO	0	0	0	0	0	0	0	0	Bcin02g03710	Botrytis cinerea B05.10	bcin_chr_2:1,313,374..1,314,862(+)	protein coding gene	N/A	N/A	N/A	N/A	N/A	N/A	N/A	N/A	N/A	N/A	N/A	N/A	N/A	NA	NA
Bcin02g03720	YES	0	0	1	0	0	0	0	0	1	NO	NO	0	0	0	0	0	0	0	0	Bcin02g03720	Botrytis cinerea B05.10	bcin_chr_2:1,316,375..1,317,052(+)	protein coding gene	N/A	N/A	N/A	N/A	N/A	N/A	N/A	N/A	N/A	N/A	N/A	N/A	N/A	NA	NA
Bcin02g03730	YES	0	0	1	0	0	0	0	0	1	NO	NO	0	0	0	0	0	0	0	0	Bcin02g03730	Botrytis cinerea B05.10	bcin_chr_2:1,317,264..1,318,778(+)	protein coding gene	N/A	N/A	N/A	N/A	N/A	N/A	N/A	N/A	N/A	N/A	N/A	N/A	N/A	NA	NA
Bcin02g03750	YES	0	0	0	0	0	0	1	0	1	NO	NO	0	0	0	0	0	0	0	0	Bcin02g03750	Botrytis cinerea B05.10	bcin_chr_2:1,320,921..1,322,244(+)	protein coding gene	N/A	N/A	N/A	N/A	N/A	N/A	N/A	N/A	N/A	N/A	N/A	N/A	N/A	NA	NA
Bcin02g03760	YES	0	0	1	1	0	0	1	0	3	NO	NO	0	0	0	0	0	0	0	0	Bcin02g03760	Botrytis cinerea B05.10	bcin_chr_2:1,323,116..1,325,277(+)	protein coding gene	N/A	N/A	N/A	N/A	N/A	N/A	N/A	N/A	N/A	N/A	N/A	N/A	N/A	NA	NA
Bcin02g03770	YES	0	0	0	0	0	0	1	0	1	NO	NO	0	0	0	0	0	0	0	0	Bcin02g03770	Botrytis cinerea B05.10	bcin_chr_2:1,327,867..1,330,701(-)	protein coding gene	N/A	IPR006693;IPR029058	Partial AB-hydrolase lipase domain;Alpha/Beta hydrolase fold	PF04083	Partial AB-hydrolase lipase domain	SSF53474	Alpha/Beta hydrolase fold	GO:0016021	integral component of membrane	GO:0016787	hydrolase activity	GO:0006629	lipid metabolic process	NA	NA
Bcin02g03790	YES	0	0	0	0	0	0	1	0	1	NO	NO	0	0	0	0	0	0	0	0	Bcin02g03790	Botrytis cinerea B05.10	bcin_chr_2:1,336,991..1,338,816(-)	protein coding gene	N/A	IPR001597;IPR015424;IPR023603	Aromatic amino acid beta-eliminating lyase/threonine aldolase;Pyridoxal phosphate-dependent transferase;Threonine aldolase	PF01212	Aromatic amino acid beta-eliminating lyase/threonine aldolase	SSF53383	Pyridoxal phosphate-dependent transferase	N/A	N/A	GO:0003824;GO:0016829	catalytic activity;lyase activity	GO:0006520	cellular amino acid metabolic process	NA	NA
Bcin02g03800	YES	0	0	0	0	0	0	1	1	2	NO	NO	0	0	0	0	0	0	0	0	Bcin02g03800	Botrytis cinerea B05.10	bcin_chr_2:1,339,014..1,340,672(-)	protein coding gene	N/A	IPR006809;IPR009072	TAFII28-like protein;Histone-fold	PF04719	TAFII28-like protein	SSF47113	Histone-fold	GO:0005634	nucleus	GO:0046982	protein heterodimerization activity	GO:0006367	transcription initiation from RNA polymerase II promoter	NA	NA
Bcin02g03810	YES	0	0	0	0	0	0	1	0	1	NO	NO	0	0	0	0	0	0	0	0	Bcin02g03810	Botrytis cinerea B05.10	bcin_chr_2:1,340,784..1,342,207(+)	protein coding gene	Bcfol2	IPR001474;IPR018234;IPR020602	GTP cyclohydrolase I;GTP cyclohydrolase I, conserved site;GTP cyclohydrolase I domain	PF01227	GTP cyclohydrolase I domain	SSF55620	N/A	N/A	N/A	GO:0003934	GTP cyclohydrolase I activity	GO:0035998;GO:0046654	7,8-dihydroneopterin 3'-triphosphate biosynthetic process;tetrahydrofolate biosynthetic process	NA	NA
Bcin02g03820	YES	0	0	0	0	0	0	1	0	1	NO	NO	0	0	0	0	0	0	0	0	Bcin02g03820	Botrytis cinerea B05.10	bcin_chr_2:1,342,213..1,343,285(-)	protein coding gene	Bccdc8	IPR018094;IPR027417;IPR039430	Thymidylate kinase;P-loop containing nucleoside triphosphate hydrolase;Thymidylate kinase-like domain	PF02223	Thymidylate kinase-like domain	SSF52540	P-loop containing nucleoside triphosphate hydrolase	N/A	N/A	GO:0005524;GO:0004798	ATP binding;thymidylate kinase activity	GO:0006233	dTDP biosynthetic process	NA	GTPase
Bcin02g03830	YES	0	0	0	0	0	0	1	0	1	NO	NO	0	0	0	0	0	0	0	0	Bcin02g03830	Botrytis cinerea B05.10	bcin_chr_2:1,343,460..1,345,419(+)	protein coding gene	Bctaf6	IPR004823;IPR009072;IPR011442;IPR016024;IPR037796	TATA box binding protein associated factor (TAF);Histone-fold;TAF6, C-terminal HEAT repeat domain;Armadillo-type fold;Transcription initiation factor TFIID subunit 6	PF02969;PF07571	TATA box binding protein associated factor (TAF);TAF6, C-terminal HEAT repeat domain	SSF47113;SSF48371	Histone-fold;Armadillo-type fold	GO:0000124;GO:0046695;GO:0005669	SAGA complex;SLIK (SAGA-like) complex;transcription factor TFIID complex	GO:0016251;GO:0046982	RNA polymerase II general transcription initiation factor activity;protein heterodimerization activity	GO:0006352;GO:0006367	DNA-templated transcription, initiation;transcription initiation from RNA polymerase II promoter	NA	NA
Bcin02g03840	YES	0	1	0	0	0	0	1	0	2	NO	NO	0	0	0	0	0	0	0	0	Bcin02g03840	Botrytis cinerea B05.10	bcin_chr_2:1,345,443..1,348,062(-)	protein coding gene	N/A	N/A	N/A	N/A	N/A	N/A	N/A	N/A	N/A	N/A	N/A	N/A	N/A	NA	NA
Bcin02g03850	YES	0	0	1	0	0	0	1	0	2	NO	NO	0	0	0	0	0	0	0	0	Bcin02g03850	Botrytis cinerea B05.10	bcin_chr_2:1,348,910..1,351,722(+)	protein coding gene	N/A	N/A	N/A	N/A	N/A	N/A	N/A	N/A	N/A	N/A	N/A	N/A	N/A	NA	NA
Bcin02g03860	YES	0	0	1	0	0	0	1	0	2	NO	NO	0	0	0	0	0	0	0	0	Bcin02g03860	Botrytis cinerea B05.10	bcin_chr_2:1,351,731..1,354,069(-)	protein coding gene	N/A	IPR002018;IPR019826;IPR029058	Carboxylesterase, type B;Carboxylesterase type B, active site;Alpha/Beta hydrolase fold	PF00135	Carboxylesterase, type B	SSF53474	Alpha/Beta hydrolase fold	N/A	N/A	N/A	N/A	N/A	N/A	NA	Surfactome, secretome
Bcin02g03880	YES	0	0	1	0	0	0	1	0	2	NO	NO	0	0	0	0	0	0	0	0	Bcin02g03880	Botrytis cinerea B05.10	bcin_chr_2:1,361,071..1,363,812(-)	protein coding gene	fal1	IPR000629;IPR001650;IPR011545;IPR014001;IPR027417	ATP-dependent RNA helicase DEAD-box, conserved site;Helicase, C-terminal;DEAD/DEAH box helicase domain;Helicase superfamily 1/2, ATP-binding domain;P-loop containing nucleoside triphosphate hydrolase	PF00270;PF00271	DEAD/DEAH box helicase domain;Helicase, C-terminal	SSF52540	P-loop containing nucleoside triphosphate hydrolase	GO:0005730	nucleolus	GO:0005524;GO:0003723;GO:0003724;GO:0004386;GO:0003676	ATP binding;RNA binding;RNA helicase activity;helicase activity;nucleic acid binding	GO:0006364	rRNA processing	NA	NA
Bcin02g03900	YES	0	1	0	0	0	0	0	0	1	NO	NO	0	0	0	0	0	0	0	0	Bcin02g03900	Botrytis cinerea B05.10	bcin_chr_2:1,366,802..1,371,039(-)	protein coding gene	N/A	IPR001214	SET domain	PF00856	SET domain	SSF82199	N/A	N/A	N/A	GO:0005515	protein binding	N/A	N/A	NA	NA
Bcin02g03910	YES	0	0	1	0	0	0	0	0	1	NO	NO	0	0	0	0	0	0	0	0	Bcin02g03910	Botrytis cinerea B05.10	bcin_chr_2:1,372,466..1,374,440(-)	protein coding gene	N/A	IPR015590;IPR016161	Aldehyde dehydrogenase domain;Aldehyde/histidinol dehydrogenase	PF00171	Aldehyde dehydrogenase domain	SSF53720	Aldehyde/histidinol dehydrogenase	N/A	N/A	GO:0016491;GO:0016620	oxidoreductase activity;oxidoreductase activity, acting on the aldehyde or oxo group of donors, NAD or NADP as acceptor	GO:0055114	obsolete oxidation-reduction process	NA	NA
Bcin02g03960	YES	0	1	0	1	1	0	1	0	4	NO	NO	0	0	0	0	0	0	0	0	Bcin02g03960	Botrytis cinerea B05.10	bcin_chr_2:1,389,939..1,394,313(+)	protein coding gene	N/A	IPR006685;IPR010920;IPR011992;IPR016688	Mechanosensitive ion channel MscS;LSM domain superfamily;EF-hand domain pair;Mechanosensitive ion channel MscS-like, plants/fungi	PF00924	Mechanosensitive ion channel MscS	SSF47473;SSF50182	EF-hand domain pair;LSM domain superfamily	GO:0005789;GO:0016021;GO:0016020	endoplasmic reticulum membrane;integral component of membrane;membrane	GO:0005509	calcium ion binding	GO:0055085	transmembrane transport	NA	NA
Bcin02g03970	YES	0	0	0	1	0	0	1	0	2	NO	NO	0	0	0	0	0	0	0	0	Bcin02g03970	Botrytis cinerea B05.10	bcin_chr_2:1,394,316..1,396,974(-)	protein coding gene	N/A	IPR032710	NTF2-like domain superfamily	N/A	N/A	SSF54427	NTF2-like domain superfamily	N/A	N/A	N/A	N/A	N/A	N/A	NA	NA
Bcin02g03990	YES	0	0	0	0	0	0	1	0	1	NO	NO	0	0	0	0	0	0	0	0	Bcin02g03990	Botrytis cinerea B05.10	bcin_chr_2:1,401,906..1,403,070(-)	protein coding gene	N/A	IPR013830	SGNH hydrolase-type esterase domain	PF13472	SGNH hydrolase-type esterase domain	SSF52266	N/A	N/A	N/A	N/A	N/A	N/A	N/A	NA	NA
Bcin02g04000	YES	0	1	0	1	0	0	1	0	3	NO	NO	0	0	0	0	0	0	0	0	Bcin02g04000	Botrytis cinerea B05.10	bcin_chr_2:1,403,208..1,406,323(+)	protein coding gene	Bcmps1	IPR000719;IPR008271;IPR011009;IPR017441;IPR027084	Protein kinase domain;Serine/threonine-protein kinase, active site;Protein kinase-like domain superfamily;Protein kinase, ATP binding site;Protein kinase Mps1 family	PF00069	Protein kinase domain	SSF56112	Protein kinase-like domain superfamily	N/A	N/A	GO:0005524;GO:0004672;GO:0004712	ATP binding;protein kinase activity;protein serine/threonine/tyrosine kinase activity	GO:0051304;GO:0007093;GO:0006468	chromosome separation;mitotic cell cycle checkpoint signaling;protein phosphorylation	NA	NA
Bcin02g04010	YES	0	0	0	0	0	0	1	0	1	NO	NO	0	0	0	0	0	0	0	0	Bcin02g04010	Botrytis cinerea B05.10	bcin_chr_2:1,407,436..1,409,114(+)	protein coding gene	Bcjac1	IPR001623;IPR004640;IPR009073;IPR036386;IPR036869	DnaJ domain;Co-chaperone Hsc20;Co-chaperone HscB, C-terminal oligomerisation domain;HscB, C-terminal domain superfamily;Chaperone J-domain superfamily	PF07743	Co-chaperone HscB, C-terminal oligomerisation domain	SSF46565;SSF47144	Chaperone J-domain superfamily;HscB, C-terminal domain superfamily	N/A	N/A	GO:0001671;GO:0051087	ATPase activator activity;chaperone binding	GO:0051259;GO:0097428	protein complex oligomerization;protein maturation by iron-sulfur cluster transfer	NA	NA
Bcin02g04020	YES	0	1	0	0	0	0	1	0	2	NO	NO	0	0	0	0	0	0	0	0	Bcin02g04020	Botrytis cinerea B05.10	bcin_chr_2:1,410,576..1,413,161(-)	protein coding gene	Bcmnn10	IPR008630	Glycosyltransferase 34	PF05637	Glycosyltransferase 34	N/A	N/A	GO:0016021	integral component of membrane	GO:0016757	glycosyltransferase activity	N/A	N/A	NA	NA
Bcin02g04030	YES	0	1	0	1	0	0	1	0	3	NO	NO	0	0	0	0	0	0	0	0	Bcin02g04030	Botrytis cinerea B05.10	bcin_chr_2:1,414,024..1,416,156(-)	protein coding gene	N/A	IPR003609	PAN/Apple domain	PF00024;PF14295	PAN/Apple domain;PAN/Apple domain	N/A	N/A	N/A	N/A	N/A	N/A	N/A	N/A	NA	secretome
Bcin02g04050	YES	0	1	0	1	0	1	1	0	4	NO	NO	0	0	0	0	0	0	0	0	Bcin02g04050	Botrytis cinerea B05.10	bcin_chr_2:1,419,625..1,421,017(+)	protein coding gene	N/A	N/A	N/A	N/A	N/A	N/A	N/A	N/A	N/A	N/A	N/A	N/A	N/A	NA	secretome
Bcin02g04060	YES	0	1	0	0	0	0	1	0	2	NO	NO	0	0	0	0	0	0	0	0	Bcin02g04060	Botrytis cinerea B05.10	bcin_chr_2:1,422,142..1,426,513(+)	protein coding gene	N/A	N/A	N/A	N/A	N/A	N/A	N/A	GO:0016021	integral component of membrane	N/A	N/A	N/A	N/A	NA	NA
Bcin02g04070	YES	0	0	0	0	1	0	0	1	2	NO	NO	0	0	0	0	0	0	0	0	Bcin02g04070	Botrytis cinerea B05.10	bcin_chr_2:1,426,555..1,428,080(+)	protein coding gene	N/A	N/A	N/A	N/A	N/A	N/A	N/A	N/A	N/A	N/A	N/A	N/A	N/A	NA	NA
Bcin02g04110	YES	0	1	0	0	0	0	0	0	1	NO	NO	0	0	0	0	0	0	0	0	Bcin02g04110	Botrytis cinerea B05.10	bcin_chr_2:1,439,372..1,441,146(-)	protein coding gene	Bcptc7	IPR001932;IPR036457;IPR039123	PPM-type phosphatase domain;PPM-type phosphatase domain superfamily;Protein phosphatase 2C	PF07228	PPM-type phosphatase domain	SSF81606	PPM-type phosphatase domain superfamily	N/A	N/A	GO:0003824;GO:0046872;GO:0004721	catalytic activity;metal ion binding;phosphoprotein phosphatase activity	N/A	N/A	NA	NA
Bcin02g04120	YES	0	0	0	1	0	0	0	0	1	NO	NO	0	0	0	0	0	0	0	0	Bcin02g04120	Botrytis cinerea B05.10	bcin_chr_2:1,441,205..1,442,884(-)	protein coding gene	Bctfg2	IPR003196;IPR011039;IPR036390;IPR040450;IPR040504	Transcription initiation factor IIF, beta subunit;Transcription Factor IIF, Rap30/Rap74, interaction;Winged helix DNA-binding domain superfamily;TFIIF beta subunit, HTH domain;TFIIF, beta subunit, N-terminal	PF02270;PF17683	TFIIF beta subunit, HTH domain;TFIIF, beta subunit, N-terminal	SSF46785;SSF50916	Winged helix DNA-binding domain superfamily;Transcription Factor IIF, Rap30/Rap74, interaction	GO:0005674	transcription factor TFIIF complex	GO:0003677	DNA binding	GO:0006366;GO:0006367	transcription by RNA polymerase II;transcription initiation from RNA polymerase II promoter	NA	NA
Bcin02g04150	YES	0	0	0	0	0	1	0	0	1	NO	NO	0	0	0	0	0	0	0	0	Bcin02g04150	Botrytis cinerea B05.10	bcin_chr_2:1,460,477..1,463,800(-)	protein coding gene	N/A	IPR006597	Sel1-like repeat	PF08238	Sel1-like repeat	SSF81901	N/A	N/A	N/A	GO:0005515	protein binding	N/A	N/A	NA	NA
Bcin02g04160	YES	0	0	0	0	0	0	0	1	1	NO	NO	0	0	0	0	0	0	0	0	Bcin02g04160	Botrytis cinerea B05.10	bcin_chr_2:1,463,935..1,465,994(-)	protein coding gene	Bcnoc4	IPR005612;IPR027193	CCAAT-binding factor;Nucleolar complex protein 4	PF03914	CCAAT-binding factor	N/A	N/A	N/A	N/A	N/A	N/A	GO:0042254	ribosome biogenesis	NA	NA
Bcin02g04180	YES	0	0	0	0	0	0	0	1	1	NO	NO	0	0	0	0	0	0	0	0	Bcin02g04180	Botrytis cinerea B05.10	bcin_chr_2:1,467,177..1,468,846(-)	protein coding gene	N/A	IPR029058	Alpha/Beta hydrolase fold	N/A	N/A	SSF53474	Alpha/Beta hydrolase fold	N/A	N/A	N/A	N/A	N/A	N/A	NA	NA
Bcin02g04200	YES	0	0	0	0	0	0	0	1	1	NO	NO	0	0	0	0	0	0	0	0	Bcin02g04200	Botrytis cinerea B05.10	bcin_chr_2:1,470,187..1,471,161(+)	protein coding gene	Bcmrpl49	IPR028909;IPR036164	Ribosomal protein L21-like;L21-like superfamily	PF00829	Ribosomal protein L21-like	SSF141091	L21-like superfamily	GO:0005840	ribosome	N/A	N/A	N/A	N/A	NA	NA
Bcin02g04220	YES	0	0	0	0	0	0	0	1	1	NO	NO	0	0	0	0	0	0	0	0	Bcin02g04220	Botrytis cinerea B05.10	bcin_chr_2:1,476,166..1,477,956(-)	protein coding gene	N/A	IPR002136;IPR013000;IPR023574;IPR025755	Ribosomal protein L4/L1e;Ribosomal protein L4/L1e, eukaryotic/archaeal, conserved site;Ribosomal protein L4 domain superfamily;60S ribosomal protein L4, C-terminal domain	PF00573;PF14374	Ribosomal protein L4/L1e;60S ribosomal protein L4, C-terminal domain	SSF52166	Ribosomal protein L4 domain superfamily	GO:0005840	ribosome	GO:0003735	structural constituent of ribosome	GO:0006412	translation	NA	Surfactome
Bcin02g04260	YES	0	1	1	0	0	0	0	0	2	NO	NO	0	0	0	0	0	0	0	0	Bcin02g04260	Botrytis cinerea B05.10	bcin_chr_2:1,499,110..1,505,734(+)	protein coding gene	Bculp2	IPR003653;IPR038765	Ulp1 protease family, C-terminal catalytic domain;Papain-like cysteine peptidase superfamily	PF02902	Ulp1 protease family, C-terminal catalytic domain	SSF54001	Papain-like cysteine peptidase superfamily	N/A	N/A	GO:0008234	cysteine-type peptidase activity	GO:0006508	proteolysis	NA	NA
Bcin02g04270	YES	0	0	1	0	0	0	1	0	2	NO	NO	0	0	0	0	0	0	0	0	Bcin02g04270	Botrytis cinerea B05.10	bcin_chr_2:1,505,953..1,510,799(-)	protein coding gene	N/A	IPR016197;IPR021006	Chromo-like domain superfamily;HDA1 complex subunit 2/3	PF11496	HDA1 complex subunit 2/3	SSF54160	Chromo-like domain superfamily	GO:0070823	HDA1 complex	N/A	N/A	GO:0016575	histone deacetylation	NA	NA
Bcin02g04280	YES	0	1	1	1	0	1	1	0	5	NO	NO	0	0	0	0	0	0	0	0	Bcin02g04280	Botrytis cinerea B05.10	bcin_chr_2:1,514,106..1,519,213(-)	protein coding gene	N/A	IPR001680;IPR007111;IPR018391;IPR019775;IPR020472;IPR027417;IPR036322	WD40 repeat;NACHT nucleoside triphosphatase;Pyrrolo-quinoline quinone beta-propeller repeat;WD40 repeat, conserved site;G-protein beta WD-40 repeat;P-loop containing nucleoside triphosphate hydrolase;WD40-repeat-containing domain superfamily	PF00400;PF05729	WD40 repeat;NACHT nucleoside triphosphatase	SSF50960;SSF50978;SSF52540	WD40-repeat-containing domain superfamily;P-loop containing nucleoside triphosphate hydrolase	N/A	N/A	GO:0005515	protein binding	N/A	N/A	NA	Immune System
Bcin02g04290	YES	0	0	0	0	0	0	1	0	1	NO	NO	0	0	0	0	0	0	0	0	Bcin02g04290	Botrytis cinerea B05.10	bcin_chr_2:1,529,366..1,530,662(-)	protein coding gene	N/A	IPR013320;IPR014895	Concanavalin A-like lectin/glucanase domain superfamily;Alginate lyase 2	PF08787	Alginate lyase 2	SSF49899	Concanavalin A-like lectin/glucanase domain superfamily	N/A	N/A	N/A	N/A	N/A	N/A	NA	secretome
Bcin02g04320	YES	0	1	0	1	0	0	0	0	2	NO	NO	0	0	0	0	0	0	0	0	Bcin02g04320	Botrytis cinerea B05.10	bcin_chr_2:1,536,367..1,538,916(+)	protein coding gene	N/A	N/A	N/A	N/A	N/A	N/A	N/A	N/A	N/A	N/A	N/A	N/A	N/A	NA	secretome
Bcin02g04340	YES	0	0	1	0	0	0	1	1	3	NO	NO	0	0	0	0	0	0	0	0	Bcin02g04340	Botrytis cinerea B05.10	bcin_chr_2:1,542,482..1,544,489(+)	protein coding gene	N/A	N/A	N/A	N/A	N/A	SSF52047	N/A	N/A	N/A	N/A	N/A	N/A	N/A	NA	NA
Bcin02g04350	YES	0	1	1	0	0	0	0	1	3	NO	NO	0	0	0	0	0	0	0	0	Bcin02g04350	Botrytis cinerea B05.10	bcin_chr_2:1,545,053..1,546,050(-)	protein coding gene	N/A	N/A	N/A	N/A	N/A	N/A	N/A	N/A	N/A	N/A	N/A	N/A	N/A	NA	secretome
Bcin02g04360	YES	0	0	1	0	0	0	0	0	1	NO	NO	0	0	0	0	0	0	0	0	Bcin02g04360	Botrytis cinerea B05.10	bcin_chr_2:1,549,317..1,551,130(+)	protein coding gene	Bcygh1	IPR010520;IPR029058	Esterase FrsA-like;Alpha/Beta hydrolase fold	PF06500	Esterase FrsA-like	SSF53474	Alpha/Beta hydrolase fold	N/A	N/A	N/A	N/A	N/A	N/A	NA	NA
Bcin02g04370	YES	0	0	1	0	0	0	0	0	1	NO	NO	0	0	0	0	0	0	0	0	Bcin02g04370	Botrytis cinerea B05.10	bcin_chr_2:1,551,379..1,553,503(+)	protein coding gene	N/A	N/A	N/A	N/A	N/A	N/A	N/A	N/A	N/A	N/A	N/A	N/A	N/A	NA	NA
Bcin02g04390	YES	0	0	1	0	0	1	1	0	3	NO	NO	0	0	0	0	0	0	0	0	Bcin02g04390	Botrytis cinerea B05.10	bcin_chr_2:1,557,457..1,559,639(-)	protein coding gene	Bcrgs5	IPR000014;IPR016137;IPR035965;IPR036305	PAS domain;RGS domain;PAS domain superfamily;RGS domain superfamily	PF00615;PF13426	RGS domain;PAS domain	SSF48097;SSF55785	RGS domain superfamily;PAS domain superfamily	N/A	N/A	N/A	N/A	N/A	N/A	NA	NA
Bcin02g04410	YES	0	0	0	0	0	0	1	0	1	NO	NO	0	0	0	0	0	0	0	0	Bcin02g04410	Botrytis cinerea B05.10	bcin_chr_2:1,565,076..1,567,040(+)	protein coding gene	N/A	IPR019190	Exonuclease V	PF09810	Exonuclease V	N/A	N/A	N/A	N/A	GO:0045145	single-stranded DNA 5'-3' exodeoxyribonuclease activity	N/A	N/A	NA	NA
Bcin02g04430	YES	0	0	0	0	0	1	0	0	1	NO	NO	0	0	0	0	0	0	0	0	Bcin02g04430	Botrytis cinerea B05.10	bcin_chr_2:1,568,660..1,570,138(-)	protein coding gene	N/A	IPR002347;IPR036291	Short-chain dehydrogenase/reductase SDR;NAD(P)-binding domain superfamily	PF00106	Short-chain dehydrogenase/reductase SDR	SSF51735	NAD(P)-binding domain superfamily	N/A	N/A	N/A	N/A	N/A	N/A	NA	NA
Bcin02g04450	YES	0	1	0	0	0	0	0	1	2	YES	NO	0	0	0	0	0	0	0	0	Bcin02g04450	Botrytis cinerea B05.10	bcin_chr_2:1,571,642..1,573,867(-)	protein coding gene	Bcalg9	IPR005599;IPR039484	GPI mannosyltransferase;Alpha-1,2-mannosyltransferase ALG9-like	PF03901	GPI mannosyltransferase	N/A	N/A	GO:0005789;GO:0016021	endoplasmic reticulum membrane;integral component of membrane	GO:0052926;GO:0052918;GO:0016757;GO:0000030	dol-P-Man:Man(6)GlcNAc(2)-PP-Dol alpha-1,2-mannosyltransferase activity;dol-P-Man:Man(8)GlcNAc(2)-PP-Dol alpha-1,2-mannosyltransferase activity;glycosyltransferase activity;mannosyltransferase activity	GO:0006506;GO:0006486	GPI anchor biosynthetic process;protein glycosylation	NA	NA
Bcin02g04460	YES	0	1	0	0	0	0	0	0	1	NO	NO	0	0	0	0	0	0	0	0	Bcin02g04460	Botrytis cinerea B05.10	bcin_chr_2:1,574,030..1,576,597(+)	protein coding gene	Bcnaf1	IPR007504;IPR009000;IPR040309	H/ACA ribonucleoprotein complex, subunit Gar1/Naf1;Translation protein, beta-barrel domain superfamily;H/ACA ribonucleoprotein complex non-core subunit Naf1	PF04410	H/ACA ribonucleoprotein complex, subunit Gar1/Naf1	SSF50447	Translation protein, beta-barrel domain superfamily	GO:0005634;GO:0005732	nucleus;sno(s)RNA-containing ribonucleoprotein complex	GO:0003723	RNA binding	GO:0000493;GO:0001522;GO:0042254	box H/ACA snoRNP assembly;pseudouridine synthesis;ribosome biogenesis	NA	NA
Bcin02g04470	YES	0	0	0	0	0	1	1	0	2	NO	NO	0	0	0	0	0	0	0	0	Bcin02g04470	Botrytis cinerea B05.10	bcin_chr_2:1,576,918..1,578,775(+)	protein coding gene	N/A	IPR021848	Protein of unknown function DUF3445	PF11927	Protein of unknown function DUF3445	N/A	N/A	GO:0016021	integral component of membrane	N/A	N/A	N/A	N/A	NA	NA
Bcin02g04480	YES	0	0	0	0	0	0	1	0	1	NO	NO	0	0	0	0	0	0	0	0	Bcin02g04480	Botrytis cinerea B05.10	bcin_chr_2:1,583,774..1,585,553(-)	protein coding gene	N/A	IPR007248	Mpv17/PMP22	PF04117	Mpv17/PMP22	N/A	N/A	GO:0016021	integral component of membrane	N/A	N/A	N/A	N/A	NA	NA
Bcin02g04500	YES	0	0	0	0	0	0	1	0	1	NO	NO	0	0	0	0	0	0	0	0	Bcin02g04500	Botrytis cinerea B05.10	bcin_chr_2:1,592,096..1,593,583(-)	protein coding gene	N/A	IPR000210;IPR011333	BTB/POZ domain;SKP1/BTB/POZ domain superfamily	PF00651	BTB/POZ domain	SSF54695	SKP1/BTB/POZ domain superfamily	N/A	N/A	GO:0005515	protein binding	N/A	N/A	NA	NA
Bcin02g04520	YES	0	0	1	0	0	0	1	0	2	NO	NO	0	0	0	0	0	0	0	0	Bcin02g04520	Botrytis cinerea B05.10	bcin_chr_2:1,596,709..1,599,581(-)	protein coding gene	N/A	IPR001433;IPR001709;IPR003097;IPR017938;IPR039261	Oxidoreductase FAD/NAD(P)-binding;Flavoprotein pyridine nucleotide cytochrome reductase;Sulfite reductase [NADPH] flavoprotein alpha-component-like, FAD-binding;Riboflavin synthase-like beta-barrel;Ferredoxin-NADP reductase (FNR), nucleotide-binding domain	PF00175;PF00667	Oxidoreductase FAD/NAD(P)-binding;Sulfite reductase [NADPH] flavoprotein alpha-component-like, FAD-binding	SSF52343;SSF63380	Ferredoxin-NADP reductase (FNR), nucleotide-binding domain;Riboflavin synthase-like beta-barrel	N/A	N/A	GO:0016491	oxidoreductase activity	GO:0055114	obsolete oxidation-reduction process	NA	NA
Bcin02g04530	YES	0	0	0	1	0	0	0	0	1	NO	NO	0	0	0	0	0	0	0	0	Bcin02g04530	Botrytis cinerea B05.10	bcin_chr_2:1,607,181..1,609,173(-)	protein coding gene	N/A	IPR006597;IPR019734	Sel1-like repeat;Tetratricopeptide repeat	PF08238;PF13181	Sel1-like repeat;Tetratricopeptide repeat	SSF81901	N/A	N/A	N/A	GO:0005515	protein binding	N/A	N/A	NA	NA
Bcin02g04590	YES	0	0	0	0	0	0	0	1	1	NO	NO	0	0	0	0	0	0	0	0	Bcin02g04590	Botrytis cinerea B05.10	bcin_chr_2:1,644,944..1,648,040(+)	protein coding gene	N/A	IPR019378	GDP-fucose protein O-fucosyltransferase	PF10250	GDP-fucose protein O-fucosyltransferase	N/A	N/A	GO:0016021	integral component of membrane	GO:0016740	transferase activity	GO:0006004	fucose metabolic process	NA	NA
Bcin02g04600	YES	0	0	0	0	0	1	0	0	1	NO	NO	0	0	0	0	0	0	0	0	Bcin02g04600	Botrytis cinerea B05.10	bcin_chr_2:1,653,056..1,654,283(+)	protein coding gene	N/A	IPR009784	Protein of unknown function DUF1349	PF07081	Protein of unknown function DUF1349	N/A	N/A	N/A	N/A	N/A	N/A	N/A	N/A	NA	NA
Bcin02g04610	YES	0	0	0	0	0	0	0	1	1	NO	NO	0	0	0	0	0	0	0	0	Bcin02g04610	Botrytis cinerea B05.10	bcin_chr_2:1,655,778..1,657,854(-)	protein coding gene	N/A	IPR000873;IPR020845	AMP-dependent synthetase/ligase;AMP-binding, conserved site	PF00501	AMP-dependent synthetase/ligase	SSF56801	N/A	N/A	N/A	GO:0003824	catalytic activity	N/A	N/A	NA	NA
Bcin02g04620	YES	0	1	0	0	0	1	0	0	2	NO	NO	0	0	0	0	0	0	0	0	Bcin02g04620	Botrytis cinerea B05.10	bcin_chr_2:1,658,723..1,659,548(+)	protein coding gene	N/A	N/A	N/A	N/A	N/A	N/A	N/A	N/A	N/A	N/A	N/A	N/A	N/A	NA	Surfactome
Bcin02g04630	YES	0	1	0	0	0	0	0	1	2	NO	NO	0	0	0	0	0	0	0	0	Bcin02g04630	Botrytis cinerea B05.10	bcin_chr_2:1,659,621..1,660,243(+)	protein coding gene	N/A	N/A	N/A	N/A	N/A	N/A	N/A	N/A	N/A	N/A	N/A	N/A	N/A	NA	NA
Bcin02g04640	YES	0	0	0	0	0	0	0	1	1	NO	NO	0	0	0	0	0	0	0	0	Bcin02g04640	Botrytis cinerea B05.10	bcin_chr_2:1,660,617..1,661,498(-)	protein coding gene	N/A	IPR018620	Ubiquitin 3 binding protein But2, C-terminal	PF09792	Ubiquitin 3 binding protein But2, C-terminal	N/A	N/A	N/A	N/A	N/A	N/A	N/A	N/A	NA	secretome
Bcin02g04650	YES	0	0	0	0	0	0	0	1	1	NO	NO	0	0	0	0	0	0	0	0	Bcin02g04650	Botrytis cinerea B05.10	bcin_chr_2:1,662,813..1,663,586(-)	protein coding gene	N/A	IPR000210;IPR011333	BTB/POZ domain;SKP1/BTB/POZ domain superfamily	PF00651	BTB/POZ domain	SSF54695	SKP1/BTB/POZ domain superfamily	N/A	N/A	GO:0005515	protein binding	N/A	N/A	NA	NA
Bcin02g04660	YES	0	0	0	0	0	0	0	1	1	NO	NO	0	0	0	0	0	0	0	0	Bcin02g04660	Botrytis cinerea B05.10	bcin_chr_2:1,665,715..1,667,151(-)	protein coding gene	N/A	N/A	N/A	N/A	N/A	N/A	N/A	N/A	N/A	N/A	N/A	N/A	N/A	NA	secretome
Bcin02g04670	YES	0	0	0	0	0	0	0	1	1	NO	NO	0	0	0	0	0	0	0	0	Bcin02g04670	Botrytis cinerea B05.10	bcin_chr_2:1,668,057..1,669,485(+)	protein coding gene	N/A	IPR000816;IPR016125;IPR036440	Peptidase C15, pyroglutamyl peptidase I;Peptidase C15, pyroglutamyl peptidase I-like;Peptidase C15, pyroglutamyl peptidase I-like superfamily	PF01470	Peptidase C15, pyroglutamyl peptidase I-like	SSF53182	Peptidase C15, pyroglutamyl peptidase I-like superfamily	GO:0005829	cytosol	GO:0016920	pyroglutamyl-peptidase activity	GO:0006508	proteolysis	NA	NA
Bcin02g04690	YES	0	0	0	0	0	0	0	1	1	NO	NO	0	0	0	0	0	0	0	0	Bcin02g04690	Botrytis cinerea B05.10	bcin_chr_2:1,676,782..1,678,094(-)	protein coding gene	N/A	IPR000772;IPR035992	Ricin B, lectin domain;Ricin B-like lectins	PF14200	Ricin B, lectin domain	SSF50370	Ricin B-like lectins	N/A	N/A	N/A	N/A	N/A	N/A	NA	NA
Bcin02g04700	YES	0	0	0	0	0	0	0	1	1	NO	NO	0	0	0	0	0	0	0	0	Bcin02g04700	Botrytis cinerea B05.10	bcin_chr_2:1,681,673..1,685,713(-)	protein coding gene	N/A	N/A	N/A	N/A	N/A	SSF50729	N/A	N/A	N/A	N/A	N/A	N/A	N/A	NA	NA
Bcin02g04710	YES	0	0	0	0	0	0	0	1	1	NO	NO	0	0	0	0	0	0	0	0	Bcin02g04710	Botrytis cinerea B05.10	bcin_chr_2:1,687,768..1,689,403(+)	protein coding gene	N/A	IPR013964	DASH complex subunit Ask1	PF08655	DASH complex subunit Ask1	N/A	N/A	GO:0042729;GO:0005737;GO:0005874;GO:0072686	DASH complex;cytoplasm;microtubule;mitotic spindle	N/A	N/A	GO:0008608;GO:0051301	attachment of spindle microtubules to kinetochore;cell division	NA	NA
Bcin02g04720	YES	0	0	0	0	0	0	1	1	2	NO	NO	0	0	0	0	0	0	0	0	Bcin02g04720	Botrytis cinerea B05.10	bcin_chr_2:1,689,434..1,690,367(-)	protein coding gene	N/A	N/A	N/A	N/A	N/A	N/A	N/A	N/A	N/A	N/A	N/A	N/A	N/A	NA	NA
Bcin02g04730	YES	0	1	0	0	0	0	0	0	1	NO	NO	0	0	0	0	0	0	0	0	Bcin02g04730	Botrytis cinerea B05.10	bcin_chr_2:1,692,845..1,693,961(+)	protein coding gene	N/A	IPR000182;IPR016181	GNAT domain;Acyl-CoA N-acyltransferase	PF00583	GNAT domain	SSF55729	Acyl-CoA N-acyltransferase	N/A	N/A	GO:0008080	N-acetyltransferase activity	N/A	N/A	NA	NA
Bcin02g04750	YES	0	1	0	1	1	0	0	1	4	NO	NO	0	0	0	0	0	0	0	0	Bcin02g04750	Botrytis cinerea B05.10	bcin_chr_2:1,696,457..1,697,515(+)	protein coding gene	N/A	IPR021765	Mycotoxin biosynthesis protein UstYa-like	PF11807	Mycotoxin biosynthesis protein UstYa-like	N/A	N/A	GO:0016021	integral component of membrane	N/A	N/A	GO:0043386	mycotoxin biosynthetic process	NA	secretome
Bcin02g04760	YES	0	0	0	1	1	0	0	0	2	NO	NO	0	0	0	0	0	0	0	0	Bcin02g04760	Botrytis cinerea B05.10	bcin_chr_2:1,697,621..1,703,738(-)	protein coding gene	N/A	IPR003439;IPR003593;IPR011527;IPR017871;IPR027417;IPR036640	ABC transporter-like;AAA+ ATPase domain;ABC transporter type 1, transmembrane domain;ABC transporter, conserved site;P-loop containing nucleoside triphosphate hydrolase;ABC transporter type 1, transmembrane domain superfamily	PF00005;PF00664	ABC transporter-like;ABC transporter type 1, transmembrane domain	SSF52540;SSF90123	P-loop containing nucleoside triphosphate hydrolase;ABC transporter type 1, transmembrane domain superfamily	GO:0016021	integral component of membrane	GO:0005524;GO:0016887;GO:0042626	ATP binding;ATP hydrolysis activity;ATPase-coupled transmembrane transporter activity	GO:0055085	transmembrane transport	NA	Transporter
Bcin02g04770	YES	0	0	0	1	0	0	0	0	1	NO	NO	0	0	0	0	0	0	0	0	Bcin02g04770	Botrytis cinerea B05.10	bcin_chr_2:1,703,905..1,705,622(+)	protein coding gene	N/A	IPR002629;IPR038071	Cobalamin-independent methionine synthase MetE, C-terminal/archaeal;UROD/MetE-like superfamily	PF01717	Cobalamin-independent methionine synthase MetE, C-terminal/archaeal	SSF51726	UROD/MetE-like superfamily	N/A	N/A	GO:0003871;GO:0008270	5-methyltetrahydropteroyltriglutamate-homocysteine S-methyltransferase activity;zinc ion binding	GO:0009086	methionine biosynthetic process	NA	Surfactome
Bcin02g04780	YES	0	0	0	0	1	0	1	0	2	NO	NO	0	0	0	0	0	0	0	0	Bcin02g04780	Botrytis cinerea B05.10	bcin_chr_2:1,706,589..1,707,562(+)	protein coding gene	N/A	N/A	N/A	N/A	N/A	N/A	N/A	N/A	N/A	N/A	N/A	N/A	N/A	NA	NA
Bcin02g04790	YES	0	1	0	0	0	0	0	0	1	NO	NO	0	0	0	0	0	0	0	0	Bcin02g04790	Botrytis cinerea B05.10	bcin_chr_2:1,707,676..1,709,137(+)	protein coding gene	N/A	N/A	N/A	N/A	N/A	N/A	N/A	N/A	N/A	N/A	N/A	N/A	N/A	NA	NA
Bcin02g04830	YES	0	0	0	1	1	0	0	0	2	NO	NO	0	0	0	0	0	0	0	0	Bcin02g04830	Botrytis cinerea B05.10	bcin_chr_2:1,719,178..1,720,737(-)	protein coding gene	Bcyhi9	IPR003719	Phenazine biosynthesis PhzF protein	PF02567	Phenazine biosynthesis PhzF protein	SSF54506	N/A	N/A	N/A	GO:0003824	catalytic activity	GO:0009058	biosynthetic process	NA	NA
Bcin02g04840	YES	0	0	0	1	1	0	0	0	2	NO	NO	0	0	0	0	0	0	0	0	Bcin02g04840	Botrytis cinerea B05.10	bcin_chr_2:1,720,939..1,723,280(-)	protein coding gene	N/A	IPR004738;IPR005828;IPR005829;IPR036259	Phosphate permease;Major facilitator, sugar transporter-like;Sugar transporter, conserved site;MFS transporter superfamily	PF00083	Major facilitator, sugar transporter-like	SSF103473	MFS transporter superfamily	GO:0016021	integral component of membrane	GO:0005315;GO:0022857	inorganic phosphate transmembrane transporter activity;transmembrane transporter activity	GO:0006817;GO:0055085	phosphate ion transport;transmembrane transport	NA	NA
Bcin02g04850	YES	0	0	0	1	0	0	0	0	1	NO	NO	0	0	0	0	0	0	0	0	Bcin02g04850	Botrytis cinerea B05.10	bcin_chr_2:1,724,766..1,726,389(+)	protein coding gene	N/A	N/A	N/A	N/A	N/A	N/A	N/A	N/A	N/A	N/A	N/A	N/A	N/A	NA	NA
Bcin02g04860	YES	0	0	1	0	0	0	0	0	1	NO	NO	0	0	0	0	0	0	0	0	Bcin02g04860	Botrytis cinerea B05.10	bcin_chr_2:1,728,948..1,730,136(-)	protein coding gene	N/A	IPR000182;IPR016181	GNAT domain;Acyl-CoA N-acyltransferase	PF00583	GNAT domain	SSF55729	Acyl-CoA N-acyltransferase	N/A	N/A	GO:0008080	N-acetyltransferase activity	N/A	N/A	NA	NA
Bcin02g04880	YES	0	1	0	0	0	0	1	0	2	NO	NO	0	0	0	0	0	0	0	0	Bcin02g04880	Botrytis cinerea B05.10	bcin_chr_2:1,739,908..1,744,258(+)	protein coding gene	Bcmss4	IPR002498;IPR023610	Phosphatidylinositol-4-phosphate 5-kinase, core;Phosphatidylinositol-4-phosphate 5-kinase	PF01504	Phosphatidylinositol-4-phosphate 5-kinase, core	SSF56104	N/A	N/A	N/A	GO:0005524;GO:0016307	ATP binding;phosphatidylinositol phosphate kinase activity	GO:0046488	phosphatidylinositol metabolic process	NA	NA
Bcin02g04890	YES	0	1	0	0	0	0	1	0	2	NO	NO	0	0	0	0	0	0	0	0	Bcin02g04890	Botrytis cinerea B05.10	bcin_chr_2:1,745,753..1,750,712(+)	protein coding gene	N/A	N/A	N/A	N/A	N/A	N/A	N/A	N/A	N/A	N/A	N/A	N/A	N/A	NA	NA
Bcin02g04920	YES	0	0	0	0	0	0	0	1	1	NO	NO	0	0	0	0	0	0	0	0	Bcin02g04920	Botrytis cinerea B05.10	bcin_chr_2:1,755,255..1,757,776(+)	protein coding gene	N/A	IPR000608;IPR016135;IPR023313	Ubiquitin-conjugating enzyme E2;Ubiquitin-conjugating enzyme/RWD-like;Ubiquitin-conjugating enzyme, active site	PF00179	Ubiquitin-conjugating enzyme E2	SSF54495	Ubiquitin-conjugating enzyme/RWD-like	N/A	N/A	GO:0005524;GO:0016740	ATP binding;transferase activity	N/A	N/A	NA	NA
Bcin02g04950	YES	1	0	0	0	1	0	0	0	2	NO	NO	0	0	0	0	0	0	0	0	Bcin02g04950	Botrytis cinerea B05.10	bcin_chr_2:1,768,365..1,769,231(+)	protein coding gene	N/A	N/A	N/A	N/A	N/A	N/A	N/A	GO:0016021	integral component of membrane	N/A	N/A	N/A	N/A	NA	NA
Bcin02g05060	YES	0	1	0	0	0	0	0	1	2	NO	NO	0	0	0	0	0	0	0	0	Bcin02g05060	Botrytis cinerea B05.10	bcin_chr_2:1,814,692..1,815,588(+)	protein coding gene	N/A	N/A	N/A	N/A	N/A	N/A	N/A	N/A	N/A	N/A	N/A	N/A	N/A	NA	secretome
Bcin02g05100	YES	0	1	0	0	0	0	0	0	1	NO	NO	0	0	0	0	0	0	0	0	Bcin02g05100	Botrytis cinerea B05.10	bcin_chr_2:1,828,068..1,830,907(+)	protein coding gene	N/A	IPR000269;IPR015798;IPR015800;IPR016182;IPR036460	Copper amine oxidase;Copper amine oxidase, catalytic domain;Copper amine oxidase, N2-terminal;Copper amine oxidase, N-terminal;Copper amine oxidase, catalytic domain superfamily	PF01179;PF02727	Copper amine oxidase, catalytic domain;Copper amine oxidase, N2-terminal	SSF49998;SSF54416	Copper amine oxidase, catalytic domain superfamily;Copper amine oxidase, N-terminal	N/A	N/A	GO:0005507;GO:0008131;GO:0048038	copper ion binding;primary amine oxidase activity;quinone binding	GO:0009308;GO:0055114	amine metabolic process;obsolete oxidation-reduction process	NA	Surfactome
Bcin02g05150	YES	0	0	0	0	0	0	1	0	1	NO	NO	0	0	0	0	0	0	0	0	Bcin02g05150	Botrytis cinerea B05.10	bcin_chr_2:1,849,000..1,850,825(-)	protein coding gene	Bccdc7	IPR000719;IPR008271;IPR011009	Protein kinase domain;Serine/threonine-protein kinase, active site;Protein kinase-like domain superfamily	PF00069	Protein kinase domain	SSF56112	Protein kinase-like domain superfamily	N/A	N/A	GO:0005524;GO:0004672	ATP binding;protein kinase activity	GO:0006468	protein phosphorylation	NA	GTPase
Bcin02g05170	YES	0	0	1	0	0	0	1	0	2	NO	NO	0	0	0	0	0	0	0	0	Bcin02g05170	Botrytis cinerea B05.10	bcin_chr_2:1,855,572..1,857,390(-)	protein coding gene	Bcoxr1	IPR006571	TLDc domain	PF07534	TLDc domain	N/A	N/A	N/A	N/A	N/A	N/A	N/A	N/A	NA	NA
Bcin02g05210	YES	0	1	0	0	0	0	0	1	2	NO	NO	0	0	0	0	0	0	0	0	Bcin02g05210	Botrytis cinerea B05.10	bcin_chr_2:1,863,375..1,866,324(-)	protein coding gene	Bclro1	IPR003386;IPR029058	Lecithin:cholesterol/phospholipid:diacylglycerol acyltransferase;Alpha/Beta hydrolase fold	PF02450	Lecithin:cholesterol/phospholipid:diacylglycerol acyltransferase	SSF53474	Alpha/Beta hydrolase fold	GO:0016021	integral component of membrane	GO:0008374	O-acyltransferase activity	GO:0006629	lipid metabolic process	NA	NA
Bcin02g05270	YES	0	0	1	0	0	0	1	1	3	YES	NO	0	0	0	0	0	0	0	0	Bcin02g05270	Botrytis cinerea B05.10	bcin_chr_2:1,879,777..1,884,855(+)	protein coding gene	Bckre5	IPR009448;IPR029044;IPR040497;IPR040525;IPR040692;IPR040693;IPR040694	UDP-glucose:Glycoprotein Glucosyltransferase;Nucleotide-diphospho-sugar transferases;Glucosyltransferase 24, catalytic domain;UDP-glucose:glycoprotein glucosyltransferase, thioredoxin-like domain 4;UGGT, thioredoxin-like domain 3;UGGT, thioredoxin-like domain 1;UGGT, thioredoxin-like domain 2	PF06427;PF18400;PF18401;PF18402;PF18403;PF18404	UDP-glucose:Glycoprotein Glucosyltransferase;UGGT, thioredoxin-like domain 1;UGGT, thioredoxin-like domain 2;UGGT, thioredoxin-like domain 3;UDP-glucose:glycoprotein glucosyltransferase, thioredoxin-like domain 4;Glucosyltransferase 24, catalytic domain	SSF53448	Nucleotide-diphospho-sugar transferases	GO:0005788	endoplasmic reticulum lumen	GO:0003980	UDP-glucose:glycoprotein glucosyltransferase activity	GO:0006486	protein glycosylation	NA	NA
Bcin02g05280	YES	0	0	1	0	0	0	1	1	3	YES	NO	0	0	0	0	0	0	0	0	Bcin02g05280	Botrytis cinerea B05.10	bcin_chr_2:1,885,632..1,887,129(+)	protein coding gene	N/A	N/A	N/A	N/A	N/A	N/A	N/A	N/A	N/A	N/A	N/A	N/A	N/A	NA	NA
Bcin02g05310	YES	0	0	1	0	0	0	0	0	1	NO	NO	0	0	0	0	0	0	0	0	Bcin02g05310	Botrytis cinerea B05.10	bcin_chr_2:1,894,061..1,895,578(+)	protein coding gene	N/A	N/A	N/A	N/A	N/A	N/A	N/A	N/A	N/A	N/A	N/A	N/A	N/A	NA	NA
Bcin02g05430	YES	0	0	1	0	0	0	0	0	1	NO	NO	0	0	0	0	0	0	0	0	Bcin02g05430	Botrytis cinerea B05.10	bcin_chr_2:1,932,541..1,935,149(-)	protein coding gene	N/A	N/A	N/A	N/A	N/A	N/A	N/A	N/A	N/A	N/A	N/A	N/A	N/A	NA	NA
Bcin02g05460	YES	0	1	0	0	0	0	0	0	1	NO	NO	0	0	0	0	0	0	0	0	Bcin02g05460	Botrytis cinerea B05.10	bcin_chr_2:1,961,143..1,966,426(+)	protein coding gene	N/A	IPR000637;IPR001138;IPR021858;IPR036864	HMG-I/HMG-Y, DNA-binding, conserved site;Zn(2)-C6 fungal-type DNA-binding domain;Fungal transcription factor;Zn(2)-C6 fungal-type DNA-binding domain superfamily	PF00172;PF11951	Zn(2)-C6 fungal-type DNA-binding domain;Fungal transcription factor	SSF57701	Zn(2)-C6 fungal-type DNA-binding domain superfamily	GO:0042025;GO:0005634	host cell nucleus;nucleus	GO:0000981;GO:0008270	DNA-binding transcription factor activity, RNA polymerase II-specific;zinc ion binding	GO:0006355	regulation of transcription, DNA-templated	NA	NA
Bcin02g05470	YES	0	0	1	0	0	1	0	0	2	NO	NO	0	0	0	0	0	0	0	0	Bcin02g05470	Botrytis cinerea B05.10	bcin_chr_2:1,971,800..1,973,356(+)	protein coding gene	N/A	N/A	N/A	N/A	N/A	N/A	N/A	N/A	N/A	N/A	N/A	N/A	N/A	NA	NA
Bcin02g05480	YES	0	0	1	0	0	0	0	0	1	NO	NO	0	0	0	0	0	0	0	0	Bcin02g05480	Botrytis cinerea B05.10	bcin_chr_2:1,973,977..1,980,738(-)	protein coding gene	N/A	N/A	N/A	N/A	N/A	N/A	N/A	N/A	N/A	N/A	N/A	N/A	N/A	NA	NA
Bcin02g05490	YES	0	0	0	0	1	0	1	1	3	NO	NO	0	0	0	0	0	0	0	0	Bcin02g05490	Botrytis cinerea B05.10	bcin_chr_2:1,981,149..1,984,273(+)	protein coding gene	N/A	IPR027417	P-loop containing nucleoside triphosphate hydrolase	N/A	N/A	SSF52540	P-loop containing nucleoside triphosphate hydrolase	GO:0016021	integral component of membrane	N/A	N/A	N/A	N/A	NA	NA
Bcin02g05500	YES	0	0	0	1	0	0	0	1	2	NO	NO	0	0	0	0	0	0	0	0	Bcin02g05500	Botrytis cinerea B05.10	bcin_chr_2:1,984,450..1,986,531(-)	protein coding gene	N/A	IPR000073;IPR029058	Alpha/beta hydrolase fold-1;Alpha/Beta hydrolase fold	PF12697	Alpha/beta hydrolase fold-1	SSF53474	Alpha/Beta hydrolase fold	N/A	N/A	N/A	N/A	N/A	N/A	NA	NA
Bcin02g05510	YES	0	0	1	0	0	0	0	0	1	NO	NO	0	0	0	0	0	0	0	0	Bcin02g05510	Botrytis cinerea B05.10	bcin_chr_2:1,987,112..1,991,495(+)	protein coding gene	N/A	IPR001005;IPR009057	SANT/Myb domain;Homeobox-like domain superfamily	PF13921	N/A	SSF46689	Homeobox-like domain superfamily	N/A	N/A	N/A	N/A	N/A	N/A	NA	NA
Bcin02g05520	YES	0	0	0	1	0	0	0	0	1	NO	NO	0	0	0	0	0	0	0	0	Bcin02g05520	Botrytis cinerea B05.10	bcin_chr_2:1,991,512..1,994,246(-)	protein coding gene	N/A	N/A	N/A	N/A	N/A	N/A	N/A	N/A	N/A	N/A	N/A	N/A	N/A	NA	NA
Bcin02g05560	YES	0	1	0	1	0	0	0	0	2	NO	NO	0	0	0	0	0	0	0	0	Bcin02g05560	Botrytis cinerea B05.10	bcin_chr_2:2,003,561..2,005,018(+)	protein coding gene	N/A	N/A	N/A	N/A	N/A	N/A	N/A	GO:0016021	integral component of membrane	N/A	N/A	N/A	N/A	NA	NA
Bcin02g05570	YES	0	0	0	0	0	0	1	1	2	NO	YES	0	0	0	0	0	1	0	1	Bcin02g05570	Botrytis cinerea B05.10	bcin_chr_2:2,005,183..2,007,536(-)	protein coding gene	N/A	IPR010730	Heterokaryon incompatibility	PF06985	Heterokaryon incompatibility	N/A	N/A	N/A	N/A	N/A	N/A	N/A	N/A	NA	Immune System
Bcin02g05610	YES	0	0	0	0	0	0	1	1	2	NO	NO	0	0	0	0	0	0	0	0	Bcin02g05610	Botrytis cinerea B05.10	bcin_chr_2:2,022,917..2,026,280(+)	protein coding gene	N/A	N/A	N/A	N/A	N/A	N/A	N/A	N/A	N/A	N/A	N/A	N/A	N/A	NA	secretome
Bcin02g05620	YES	0	0	0	0	0	0	1	0	1	NO	NO	0	0	0	0	0	0	0	0	Bcin02g05620	Botrytis cinerea B05.10	bcin_chr_2:2,027,432..2,030,758(-)	protein coding gene	N/A	IPR002293	Amino acid/polyamine transporter I	PF13520	Amino acid/polyamine transporter I	N/A	N/A	GO:0016021;GO:0016020	integral component of membrane;membrane	GO:0022857	transmembrane transporter activity	GO:0055085	transmembrane transport	NA	NA
Bcin02g05640	YES	0	0	0	1	0	0	0	0	1	NO	NO	0	0	0	0	0	0	0	0	Bcin02g05640	Botrytis cinerea B05.10	bcin_chr_2:2,034,634..2,037,029(+)	protein coding gene	N/A	IPR011333	SKP1/BTB/POZ domain superfamily	N/A	N/A	SSF54695	SKP1/BTB/POZ domain superfamily	N/A	N/A	N/A	N/A	N/A	N/A	NA	NA
Bcin02g05670	YES	0	0	0	1	0	0	0	0	1	NO	NO	0	0	0	0	0	0	0	0	Bcin02g05670	Botrytis cinerea B05.10	bcin_chr_2:2,040,237..2,041,315(+)	protein coding gene	N/A	N/A	N/A	N/A	N/A	N/A	N/A	GO:0016021	integral component of membrane	N/A	N/A	N/A	N/A	NA	NA
Bcin02g05680	YES	0	0	0	1	0	0	0	0	1	NO	NO	0	0	0	0	0	0	0	0	Bcin02g05680	Botrytis cinerea B05.10	bcin_chr_2:2,041,459..2,043,141(+)	protein coding gene	N/A	N/A	N/A	N/A	N/A	N/A	N/A	GO:0016021	integral component of membrane	N/A	N/A	N/A	N/A	NA	NA
Bcin02g05690	YES	0	0	1	1	0	0	1	0	3	NO	YES	0	0	1	0	0	0	0	1	Bcin02g05690	Botrytis cinerea B05.10	bcin_chr_2:2,043,881..2,046,116(+)	protein coding gene	N/A	IPR006047;IPR017853;IPR032091	Glycosyl hydrolase, family 13, catalytic domain;Glycoside hydrolase superfamily;Maltogenic Amylase, C-terminal	PF00128;PF16657	Glycosyl hydrolase, family 13, catalytic domain;Maltogenic Amylase, C-terminal	SSF51011;SSF51445	Glycoside hydrolase superfamily	N/A	N/A	GO:0003824	catalytic activity	GO:0005975	carbohydrate metabolic process	NA	NA
Bcin02g05700	YES	0	1	0	1	0	0	0	0	2	NO	NO	0	0	0	0	0	0	0	0	Bcin02g05700	Botrytis cinerea B05.10	bcin_chr_2:2,046,361..2,048,471(-)	protein coding gene	N/A	IPR018830	Protein of unknown function DUF2434	PF10361	Protein of unknown function DUF2434	N/A	N/A	GO:0016021	integral component of membrane	N/A	N/A	N/A	N/A	NA	NA
Bcin02g05720	YES	0	0	1	0	0	0	0	0	1	NO	NO	0	0	0	0	0	0	0	0	Bcin02g05720	Botrytis cinerea B05.10	bcin_chr_2:2,051,728..2,054,472(+)	protein coding gene	N/A	IPR010730	Heterokaryon incompatibility	PF06985	Heterokaryon incompatibility	N/A	N/A	N/A	N/A	N/A	N/A	N/A	N/A	NA	Immune System
Bcin02g05730	YES	0	1	0	1	0	1	0	0	3	YES	NO	0	0	0	0	0	0	0	0	Bcin02g05730	Botrytis cinerea B05.10	bcin_chr_2:2,055,285..2,057,667(-)	protein coding gene	N/A	IPR023631;IPR036928	Amidase signature domain;Amidase signature (AS) superfamily	PF01425	Amidase signature domain	SSF75304	Amidase signature (AS) superfamily	N/A	N/A	N/A	N/A	N/A	N/A	NA	NA
Bcin02g05740	YES	0	0	1	1	0	1	0	1	4	YES	NO	0	0	0	0	0	0	0	0	Bcin02g05740	Botrytis cinerea B05.10	bcin_chr_2:2,059,377..2,061,748(+)	protein coding gene	Bcdal1	IPR002195;IPR006680;IPR011059;IPR018228;IPR032466	Dihydroorotase, conserved site;Amidohydrolase-related;Metal-dependent hydrolase, composite domain superfamily;Deoxyribonuclease, TatD-related, conserved site;Metal-dependent hydrolase	PF01979	Amidohydrolase-related	SSF51338;SSF51556	Metal-dependent hydrolase, composite domain superfamily;Metal-dependent hydrolase	N/A	N/A	GO:0016888;GO:0016787;GO:0016810;GO:0016812;GO:0046872	endodeoxyribonuclease activity, producing 5'-phosphomonoesters;hydrolase activity;hydrolase activity, acting on carbon-nitrogen (but not peptide) bonds;hydrolase activity, acting on carbon-nitrogen (but not peptide) bonds, in cyclic amides;metal ion binding	N/A	N/A	NA	Surfactome
Bcin02g05750	YES	0	1	0	0	0	1	0	1	3	YES	NO	0	0	0	0	0	0	0	0	Bcin02g05750	Botrytis cinerea B05.10	bcin_chr_2:2,061,926..2,063,507(+)	protein coding gene	N/A	IPR012337	Ribonuclease H-like superfamily	N/A	N/A	SSF53098	Ribonuclease H-like superfamily	N/A	N/A	GO:0003676	nucleic acid binding	N/A	N/A	NA	NA
Bcin02g05770	YES	0	1	0	1	0	0	0	0	2	NO	NO	0	0	0	0	0	0	0	0	Bcin02g05770	Botrytis cinerea B05.10	bcin_chr_2:2,066,699..2,069,786(-)	protein coding gene	N/A	IPR002110;IPR020683;IPR036770	Ankyrin repeat;Ankyrin repeat-containing domain;Ankyrin repeat-containing domain superfamily	PF12796	Ankyrin repeat-containing domain	SSF48403	Ankyrin repeat-containing domain superfamily	N/A	N/A	GO:0005515	protein binding	N/A	N/A	NA	NA
Bcin02g05780	NO	0	0	0	0	0	0	0	0	0	NO	YES	0	0	1	0	0	0	0	1	Bcin02g05780	Botrytis cinerea B05.10	bcin_chr_2:2,070,044..2,071,661(+)	protein coding gene	N/A	IPR000192;IPR015424	Aminotransferase class V domain;Pyridoxal phosphate-dependent transferase	PF00266	Aminotransferase class V domain	SSF53383	Pyridoxal phosphate-dependent transferase	N/A	N/A	GO:0003824	catalytic activity	N/A	N/A	NA	NA
Bcin02g05790	YES	0	0	0	1	0	0	0	0	1	NO	YES	0	0	1	0	0	0	0	1	Bcin02g05790	Botrytis cinerea B05.10	bcin_chr_2:2,071,664..2,072,320(-)	protein coding gene	N/A	N/A	N/A	N/A	N/A	N/A	N/A	N/A	N/A	N/A	N/A	N/A	N/A	NA	NA
Bcin02g05820	YES	0	0	0	1	0	0	0	0	1	NO	NO	0	0	0	0	0	0	0	0	Bcin02g05820	Botrytis cinerea B05.10	bcin_chr_2:2,076,682..2,078,730(-)	protein coding gene	N/A	IPR001138;IPR021858;IPR036864	Zn(2)-C6 fungal-type DNA-binding domain;Fungal transcription factor;Zn(2)-C6 fungal-type DNA-binding domain superfamily	PF00172;PF11951	Zn(2)-C6 fungal-type DNA-binding domain;Fungal transcription factor	SSF57701	Zn(2)-C6 fungal-type DNA-binding domain superfamily	GO:0042025;GO:0005634	host cell nucleus;nucleus	GO:0000981;GO:0008270	DNA-binding transcription factor activity, RNA polymerase II-specific;zinc ion binding	GO:0006355	regulation of transcription, DNA-templated	NA	NA
Bcin02g05840	YES	0	0	0	1	0	0	0	0	1	NO	NO	0	0	0	0	0	0	0	0	Bcin02g05840	Botrytis cinerea B05.10	bcin_chr_2:2,082,828..2,084,485(+)	protein coding gene	N/A	IPR029063	S-adenosyl-L-methionine-dependent methyltransferase	PF02353	N/A	SSF53335	S-adenosyl-L-methionine-dependent methyltransferase	N/A	N/A	GO:0008168	methyltransferase activity	GO:0032259	methylation	NA	NA
Bcin02g05870	YES	0	0	0	1	0	0	0	0	1	NO	NO	0	0	0	0	0	0	0	0	Bcin02g05870	Botrytis cinerea B05.10	bcin_chr_2:2,090,738..2,092,840(+)	protein coding gene	N/A	IPR011032;IPR013149;IPR020843;IPR036291;IPR041694	GroES-like superfamily;Alcohol dehydrogenase, C-terminal;Polyketide synthase, enoylreductase domain;NAD(P)-binding domain superfamily;Oxidoreductase, N-terminal domain	PF00107;PF16884	Alcohol dehydrogenase, C-terminal;Oxidoreductase, N-terminal domain	SSF50129;SSF51735	GroES-like superfamily;NAD(P)-binding domain superfamily	N/A	N/A	GO:0016491	oxidoreductase activity	GO:0055114	obsolete oxidation-reduction process	NA	NA
Bcin02g05880	YES	0	0	0	1	0	0	0	0	1	NO	NO	0	0	0	0	0	0	0	0	Bcin02g05880	Botrytis cinerea B05.10	bcin_chr_2:2,094,732..2,096,103(+)	protein coding gene	Bchnt1	IPR001310;IPR019808;IPR036265;IPR039384	Histidine triad (HIT) protein;Histidine triad, conserved site;HIT-like superfamily;HINT family	PF01230	Histidine triad (HIT) protein	SSF54197	HIT-like superfamily	N/A	N/A	GO:0003824	catalytic activity	N/A	N/A	NA	Surfactome
Bcin02g05890	YES	0	1	0	0	0	0	0	0	1	NO	NO	0	0	0	0	0	0	0	0	Bcin02g05890	Botrytis cinerea B05.10	bcin_chr_2:2,096,416..2,099,212(-)	protein coding gene	N/A	IPR001251;IPR011074;IPR036273;IPR036865	CRAL-TRIO lipid binding domain;CRAL/TRIO, N-terminal domain;CRAL/TRIO, N-terminal domain superfamily;CRAL-TRIO lipid binding domain superfamily	PF00650;PF03765	CRAL-TRIO lipid binding domain;CRAL/TRIO, N-terminal domain	SSF46938;SSF52087	CRAL/TRIO, N-terminal domain superfamily;CRAL-TRIO lipid binding domain superfamily	N/A	N/A	N/A	N/A	N/A	N/A	NA	NA
Bcin02g05900	YES	0	1	0	0	0	0	0	0	1	NO	NO	0	0	0	0	0	0	0	0	Bcin02g05900	Botrytis cinerea B05.10	bcin_chr_2:2,099,228..2,100,477(+)	protein coding gene	N/A	IPR013962	DASH complex subunit Dam1	PF08653	DASH complex subunit Dam1	N/A	N/A	GO:0042729;GO:0005737;GO:0072686	DASH complex;cytoplasm;mitotic spindle	N/A	N/A	GO:0008608	attachment of spindle microtubules to kinetochore	NA	NA
Bcin02g05910	YES	0	1	0	0	0	0	0	0	1	NO	NO	0	0	0	0	0	0	0	0	Bcin02g05910	Botrytis cinerea B05.10	bcin_chr_2:2,100,478..2,101,380(-)	protein coding gene	Bcbud20	IPR003604;IPR013087;IPR022755;IPR036236	Matrin/U1-C-like, C2H2-type zinc finger;Zinc finger C2H2-type;Zinc finger, double-stranded RNA binding;Zinc finger C2H2 superfamily	PF12171	Zinc finger, double-stranded RNA binding	SSF57667	Zinc finger C2H2 superfamily	N/A	N/A	GO:0003676;GO:0008270	nucleic acid binding;zinc ion binding	N/A	N/A	NA	NA
Bcin02g05920	YES	0	1	0	1	0	0	1	0	3	NO	NO	0	0	0	0	0	0	0	0	Bcin02g05920	Botrytis cinerea B05.10	bcin_chr_2:2,102,357..2,105,695(+)	protein coding gene	Bcaco1	IPR000573;IPR001030;IPR006248;IPR018136;IPR036008	Aconitase A/isopropylmalate dehydratase small subunit, swivel domain;Aconitase/3-isopropylmalate dehydratase large subunit, alpha/beta/alpha domain;Aconitase, mitochondrial-like;Aconitase family, 4Fe-4S cluster binding site;Aconitase, iron-sulfur domain	PF00330;PF00694	Aconitase/3-isopropylmalate dehydratase large subunit, alpha/beta/alpha domain;Aconitase A/isopropylmalate dehydratase small subunit, swivel domain	SSF52016;SSF53732	Aconitase, iron-sulfur domain	GO:0005739	mitochondrion	GO:0051539;GO:0003994;GO:0046872	4 iron, 4 sulfur cluster binding;aconitate hydratase activity;metal ion binding	GO:0006099	tricarboxylic acid cycle	NA	Surfactome
Bcin02g05930	YES	0	0	1	0	0	0	0	0	1	NO	NO	0	0	0	0	0	0	0	0	Bcin02g05930	Botrytis cinerea B05.10	bcin_chr_2:2,108,199..2,109,880(+)	protein coding gene	Bcrbd2	IPR022764	Peptidase S54, rhomboid domain	PF01694	Peptidase S54, rhomboid domain	SSF144091	N/A	GO:0016021	integral component of membrane	GO:0004252	serine-type endopeptidase activity	N/A	N/A	NA	NA
Bcin02g06000	YES	0	0	0	1	1	0	0	0	2	NO	NO	0	0	0	0	0	0	0	0	Bcin02g06000	Botrytis cinerea B05.10	bcin_chr_2:2,124,593..2,127,368(+)	protein coding gene	N/A	IPR018825;IPR018827	Domain of unknown function DUF2427;Uncharacterised domain YCR061W, C-terminal	PF10348;PF10355	Domain of unknown function DUF2427;Uncharacterised domain YCR061W, C-terminal	N/A	N/A	GO:0016021	integral component of membrane	N/A	N/A	N/A	N/A	NA	NA
Bcin02g06010	YES	0	1	0	1	0	0	1	0	3	NO	NO	0	0	0	0	0	0	0	0	Bcin02g06010	Botrytis cinerea B05.10	bcin_chr_2:2,128,405..2,129,423(-)	protein coding gene	N/A	N/A	N/A	N/A	N/A	N/A	N/A	N/A	N/A	N/A	N/A	N/A	N/A	NA	NA
Bcin02g06020	YES	0	1	0	1	1	1	0	0	4	NO	NO	0	0	0	0	0	0	0	0	Bcin02g06020	Botrytis cinerea B05.10	bcin_chr_2:2,130,279..2,131,707(+)	protein coding gene	Bcmog1	IPR007681;IPR016123	Ran-interacting Mog1 protein;Mog1/PsbP, alpha/beta/alpha sandwich	PF04603	Ran-interacting Mog1 protein	SSF55724	Mog1/PsbP, alpha/beta/alpha sandwich	N/A	N/A	N/A	N/A	GO:0015031	protein transport	NA	Surfactome
Bcin02g06030	YES	0	1	0	1	0	0	1	0	3	NO	NO	0	0	0	0	0	0	0	0	Bcin02g06030	Botrytis cinerea B05.10	bcin_chr_2:2,131,709..2,133,995(-)	protein coding gene	N/A	IPR006640;IPR035240;IPR036910	SprT-like;SprT-like, zinc ribbon domain;High mobility group box domain superfamily	PF10263;PF17283	SprT-like;SprT-like, zinc ribbon domain	SSF47095	High mobility group box domain superfamily	N/A	N/A	N/A	N/A	N/A	N/A	NA	NA
Bcin02g06050	YES	0	1	0	0	1	0	0	0	2	YES	NO	0	0	0	0	0	0	0	0	Bcin02g06050	Botrytis cinerea B05.10	bcin_chr_2:2,137,764..2,140,796(+)	protein coding gene	N/A	IPR007528	RINT-1/Tip20	PF04437	RINT-1/Tip20	N/A	N/A	GO:0005783	endoplasmic reticulum	N/A	N/A	GO:0048193	Golgi vesicle transport	NA	NA
Bcin02g06060	YES	0	1	0	1	1	0	0	1	4	NO	NO	0	0	0	0	0	0	0	0	Bcin02g06060	Botrytis cinerea B05.10	bcin_chr_2:2,141,782..2,142,852(-)	protein coding gene	N/A	IPR000892	Ribosomal protein S26e	PF01283	Ribosomal protein S26e	N/A	N/A	GO:0005840	ribosome	GO:0003735	structural constituent of ribosome	GO:0006412	translation	NA	Surfactome
Bcin02g06070	YES	0	1	0	1	1	0	1	0	4	YES	NO	0	0	0	0	0	0	0	0	Bcin02g06070	Botrytis cinerea B05.10	bcin_chr_2:2,142,927..2,143,737(+)	protein coding gene	Bcrps31	IPR000626;IPR002906;IPR011332;IPR019954;IPR019956;IPR029071	Ubiquitin-like domain;Ribosomal protein S27a;Zinc-binding ribosomal protein;Ubiquitin conserved site;Ubiquitin domain;Ubiquitin-like domain superfamily	PF00240;PF01599	Ubiquitin-like domain;Ribosomal protein S27a	SSF54236;SSF57829	Ubiquitin-like domain superfamily;Zinc-binding ribosomal protein	GO:0005840	ribosome	GO:0046872;GO:0005515;GO:0003735	metal ion binding;protein binding;structural constituent of ribosome	GO:0006412	translation	NA	Surfactome
Bcin02g06080	YES	0	1	0	1	1	0	1	0	4	YES	NO	0	0	0	0	0	0	0	0	Bcin02g06080	Botrytis cinerea B05.10	bcin_chr_2:2,144,706..2,145,695(-)	protein coding gene	N/A	IPR028217	Ribosome-assembly protein 3, C-terminal	PF14615	Ribosome-assembly protein 3, C-terminal	N/A	N/A	GO:0005730	nucleolus	N/A	N/A	N/A	N/A	NA	NA
Bcin02g06090	YES	0	1	0	1	1	0	1	0	4	NO	NO	0	0	0	0	0	0	0	0	Bcin02g06090	Botrytis cinerea B05.10	bcin_chr_2:2,146,191..2,147,301(-)	protein coding gene	N/A	N/A	N/A	N/A	N/A	N/A	N/A	N/A	N/A	N/A	N/A	N/A	N/A	NA	NA
Bcin02g06110	YES	0	1	0	1	1	1	1	0	5	YES	NO	0	0	0	0	0	0	0	0	Bcin02g06110	Botrytis cinerea B05.10	bcin_chr_2:2,150,788..2,155,789(+)	protein coding gene	N/A	IPR003439;IPR003593;IPR011527;IPR017871;IPR027417;IPR036640	ABC transporter-like;AAA+ ATPase domain;ABC transporter type 1, transmembrane domain;ABC transporter, conserved site;P-loop containing nucleoside triphosphate hydrolase;ABC transporter type 1, transmembrane domain superfamily	PF00005;PF00664	ABC transporter-like;ABC transporter type 1, transmembrane domain	SSF52540;SSF90123	P-loop containing nucleoside triphosphate hydrolase;ABC transporter type 1, transmembrane domain superfamily	GO:0016021	integral component of membrane	GO:0005524;GO:0016887;GO:0042626	ATP binding;ATP hydrolysis activity;ATPase-coupled transmembrane transporter activity	GO:0055085	transmembrane transport	NA	Transporter
Bcin02g06120	YES	0	1	0	1	1	0	1	0	4	YES	NO	0	0	0	0	0	0	0	0	Bcin02g06120	Botrytis cinerea B05.10	bcin_chr_2:2,155,831..2,156,492(-)	protein coding gene	N/A	N/A	N/A	N/A	N/A	N/A	N/A	N/A	N/A	N/A	N/A	N/A	N/A	NA	NA
Bcin02g06130	YES	0	1	0	1	0	0	1	0	3	NO	NO	0	0	0	0	0	0	0	0	Bcin02g06130	Botrytis cinerea B05.10	bcin_chr_2:2,156,816..2,159,434(-)	protein coding gene	N/A	IPR000648;IPR018494;IPR037239	Oxysterol-binding protein;Oxysterol-binding protein, conserved site;Oxysterol-binding protein superfamily	PF01237	Oxysterol-binding protein	SSF144000	Oxysterol-binding protein superfamily	N/A	N/A	N/A	N/A	N/A	N/A	NA	NA
Bcin02g06140	YES	0	1	0	1	1	1	1	0	5	NO	NO	0	0	0	0	0	0	0	0	Bcin02g06140	Botrytis cinerea B05.10	bcin_chr_2:2,166,748..2,170,557(+)	protein coding gene	N/A	IPR007604;IPR040167	CP2 transcription factor;Transcription factor CP2-like	PF04516	CP2 transcription factor	N/A	N/A	GO:0005634	nucleus	GO:0003700	DNA-binding transcription factor activity	GO:0006357	regulation of transcription by RNA polymerase II	NA	NA
Bcin02g06150	YES	0	1	0	0	1	0	0	0	2	NO	NO	0	0	0	0	0	0	0	0	Bcin02g06150	Botrytis cinerea B05.10	bcin_chr_2:2,173,682..2,176,536(-)	protein coding gene	N/A	IPR001752;IPR010994;IPR026986;IPR027417;IPR027640	Kinesin motor domain;RuvA domain 2-like;Kinesin-like protein KIF22 (Kid);P-loop containing nucleoside triphosphate hydrolase;Kinesin-like protein	PF00225	Kinesin motor domain	SSF47781;SSF52540	RuvA domain 2-like;P-loop containing nucleoside triphosphate hydrolase	N/A	N/A	GO:0005524;GO:0008017;GO:0003777	ATP binding;microtubule binding;microtubule motor activity	GO:0007018	microtubule-based movement	NA	NA
Bcin02g06160	YES	0	1	0	0	0	0	1	1	3	NO	NO	0	0	0	0	0	0	0	0	Bcin02g06160	Botrytis cinerea B05.10	bcin_chr_2:2,177,180..2,178,814(-)	protein coding gene	N/A	IPR000073;IPR029058	Alpha/beta hydrolase fold-1;Alpha/Beta hydrolase fold	PF12697	Alpha/beta hydrolase fold-1	SSF53474	Alpha/Beta hydrolase fold	N/A	N/A	N/A	N/A	N/A	N/A	NA	NA
Bcin02g06170	YES	0	0	0	0	0	0	0	1	1	NO	NO	0	0	0	0	0	0	0	0	Bcin02g06170	Botrytis cinerea B05.10	bcin_chr_2:2,180,930..2,185,764(-)	protein coding gene	Bcsmc4	IPR003395;IPR010935;IPR024704;IPR027417;IPR036277;IPR041738	RecF/RecN/SMC, N-terminal;SMCs flexible hinge;Structural maintenance of chromosomes protein;P-loop containing nucleoside triphosphate hydrolase;SMCs flexible hinge superfamily;Structural maintenance of chromosomes 4, ABC domain, eukaryotic	PF02463;PF06470	RecF/RecN/SMC, N-terminal;SMCs flexible hinge	SSF52540;SSF57997;SSF75553;SSF90257	P-loop containing nucleoside triphosphate hydrolase;SMCs flexible hinge superfamily	GO:0005694;GO:0005634	chromosome;nucleus	GO:0005524;GO:0005515	ATP binding;protein binding	GO:0051301;GO:0051276	cell division;chromosome organization	NA	NA
Bcin02g06190	YES	0	0	0	0	0	0	0	1	1	NO	NO	0	0	0	0	0	0	0	0	Bcin02g06190	Botrytis cinerea B05.10	bcin_chr_2:2,187,181..2,189,587(+)	protein coding gene	N/A	IPR036855;IPR041367	Zinc finger, CCCH-type superfamily;E3 ligase, CCCH-type zinc finger	PF18044	E3 ligase, CCCH-type zinc finger	SSF90229	Zinc finger, CCCH-type superfamily	N/A	N/A	GO:0046872	metal ion binding	N/A	N/A	NA	NA
Bcin02g06200	YES	0	0	0	0	0	0	0	1	1	NO	NO	0	0	0	0	0	0	0	0	Bcin02g06200	Botrytis cinerea B05.10	bcin_chr_2:2,189,588..2,190,713(-)	protein coding gene	N/A	N/A	N/A	N/A	N/A	N/A	N/A	N/A	N/A	N/A	N/A	N/A	N/A	NA	NA
Bcin02g06210	YES	0	0	0	0	0	0	0	1	1	NO	NO	0	0	0	0	0	0	0	0	Bcin02g06210	Botrytis cinerea B05.10	bcin_chr_2:2,190,916..2,192,733(+)	protein coding gene	N/A	IPR000682;IPR029063	Protein-L-isoaspartate(D-aspartate) O-methyltransferase;S-adenosyl-L-methionine-dependent methyltransferase	PF01135	N/A	SSF53335	S-adenosyl-L-methionine-dependent methyltransferase	N/A	N/A	GO:0004719	protein-L-isoaspartate (D-aspartate) O-methyltransferase activity	GO:0006464	cellular protein modification process	NA	NA
Bcin02g06220	YES	0	1	0	1	1	0	1	0	4	NO	YES	0	0	1	0	0	0	0	1	Bcin02g06220	Botrytis cinerea B05.10	bcin_chr_2:2,195,342..2,198,697(+)	protein coding gene	N/A	N/A	N/A	N/A	N/A	N/A	N/A	N/A	N/A	N/A	N/A	N/A	N/A	NA	NA
Bcin02g06250	YES	0	0	0	0	0	0	1	0	1	NO	YES	0	0	0	0	0	1	0	1	Bcin02g06250	Botrytis cinerea B05.10	bcin_chr_2:2,208,627..2,210,435(+)	protein coding gene	N/A	IPR006599;IPR012945;IPR027684	CARP motif;Tubulin binding cofactor C-like domain;Tubulin-specific chaperone C	PF07986	Tubulin binding cofactor C-like domain	N/A	N/A	N/A	N/A	N/A	N/A	GO:0000902;GO:0007023	cell morphogenesis;post-chaperonin tubulin folding pathway	NA	NA
Bcin02g06290	YES	0	1	0	0	0	1	0	0	2	NO	NO	0	0	0	0	0	0	0	0	Bcin02g06290	Botrytis cinerea B05.10	bcin_chr_2:2,215,196..2,217,140(+)	protein coding gene	N/A	IPR000873	AMP-dependent synthetase/ligase	PF00501	AMP-dependent synthetase/ligase	SSF56801	N/A	N/A	N/A	GO:0003824	catalytic activity	N/A	N/A	NA	NA
Bcin02g06320	YES	0	0	0	0	0	0	1	0	1	NO	YES	0	0	0	0	0	1	0	1	Bcin02g06320	Botrytis cinerea B05.10	bcin_chr_2:2,223,183..2,225,576(+)	protein coding gene	N/A	IPR011701;IPR036259	Major facilitator superfamily;MFS transporter superfamily	PF07690	Major facilitator superfamily	SSF103473	MFS transporter superfamily	GO:0016021	integral component of membrane	GO:0022857	transmembrane transporter activity	GO:0055085	transmembrane transport	NA	NA
Bcin02g06340	YES	0	0	0	1	0	0	0	0	1	NO	NO	0	0	0	0	0	0	0	0	Bcin02g06340	Botrytis cinerea B05.10	bcin_chr_2:2,228,343..2,229,971(+)	protein coding gene	Bcprd6	IPR000028;IPR036851	Chloroperoxidase;Chloroperoxidase-like superfamily	PF01328	Chloroperoxidase	SSF47571	Chloroperoxidase-like superfamily	N/A	N/A	GO:0046872;GO:0004601	metal ion binding;peroxidase activity	N/A	N/A	NA	secretome
Bcin02g06360	YES	0	1	0	0	1	1	0	0	3	NO	NO	0	0	0	0	0	0	0	0	Bcin02g06360	Botrytis cinerea B05.10	bcin_chr_2:2,231,636..2,235,588(-)	protein coding gene	Bcvac14	IPR016024;IPR021841;IPR026825	Armadillo-type fold;Vacuolar protein 14 C-terminal Fig4-binding domain;Vacuole morphology and inheritance protein 14	PF11916;PF12755	Vacuolar protein 14 C-terminal Fig4-binding domain	SSF48371	Armadillo-type fold	GO:0070772	PAS complex	N/A	N/A	GO:0006661	phosphatidylinositol biosynthetic process	NA	NA
Bcin02g06370	YES	0	0	0	0	0	0	0	1	1	NO	NO	0	0	0	0	0	0	0	0	Bcin02g06370	Botrytis cinerea B05.10	bcin_chr_2:2,235,638..2,237,251(-)	protein coding gene	N/A	N/A	N/A	N/A	N/A	N/A	N/A	N/A	N/A	N/A	N/A	N/A	N/A	NA	NA
Bcin02g06390	YES	0	0	0	0	0	0	0	1	1	NO	NO	0	0	0	0	0	0	0	0	Bcin02g06390	Botrytis cinerea B05.10	bcin_chr_2:2,241,026..2,242,031(+)	protein coding gene	N/A	N/A	N/A	N/A	N/A	N/A	N/A	N/A	N/A	N/A	N/A	N/A	N/A	NA	NA
Bcin02g06430	YES	0	0	0	0	0	0	0	1	1	NO	NO	0	0	0	0	0	0	0	0	Bcin02g06430	Botrytis cinerea B05.10	bcin_chr_2:2,248,707..2,250,407(-)	protein coding gene	N/A	N/A	N/A	N/A	N/A	N/A	N/A	N/A	N/A	N/A	N/A	N/A	N/A	NA	NA
Bcin02g06470	YES	0	0	0	0	0	0	0	1	1	NO	NO	0	0	0	0	0	0	0	0	Bcin02g06470	Botrytis cinerea B05.10	bcin_chr_2:2,261,882..2,264,225(-)	protein coding gene	BcStr2	IPR000277;IPR015424	Cys/Met metabolism, pyridoxal phosphate-dependent enzyme;Pyridoxal phosphate-dependent transferase	PF01053	Cys/Met metabolism, pyridoxal phosphate-dependent enzyme	SSF53383	Pyridoxal phosphate-dependent transferase	N/A	N/A	GO:0003824;GO:0030170	catalytic activity;pyridoxal phosphate binding	GO:0019346	transsulfuration	Validated - Shao et al. 2015	NA
Bcin02g06520	YES	0	0	0	0	0	1	1	0	2	NO	NO	0	0	0	0	0	0	0	0	Bcin02g06520	Botrytis cinerea B05.10	bcin_chr_2:2,276,917..2,279,744(+)	protein coding gene	N/A	N/A	N/A	N/A	N/A	N/A	N/A	N/A	N/A	N/A	N/A	N/A	N/A	NA	NA
Bcin02g06550	YES	0	0	0	0	0	0	0	1	1	NO	NO	0	0	0	0	0	0	0	0	Bcin02g06550	Botrytis cinerea B05.10	bcin_chr_2:2,292,975..2,295,154(+)	protein coding gene	N/A	IPR010770	Ecd family	PF07093	Ecd family	N/A	N/A	N/A	N/A	N/A	N/A	N/A	N/A	NA	NA
Bcin02g06630	YES	0	1	0	0	0	0	0	1	2	NO	NO	0	0	0	0	0	0	0	0	Bcin02g06630	Botrytis cinerea B05.10	bcin_chr_2:2,323,967..2,327,563(+)	protein coding gene	N/A	IPR001849;IPR033191;IPR043453	Pleckstrin homology domain;Phosphatidylinositol 4,5-bisphosphate-binding protein Slm1/Slm2;Slm1, PH domain	N/A	N/A	SSF50729	N/A	GO:0031932	TORC2 complex	GO:0005546	phosphatidylinositol-4,5-bisphosphate binding	GO:0038203;GO:0030036;GO:0016197	TORC2 signaling;actin cytoskeleton organization;endosomal transport	NA	NA
Bcin02g06690	YES	0	0	0	0	0	1	0	0	1	NO	NO	0	0	0	0	0	0	0	0	Bcin02g06690	Botrytis cinerea B05.10	bcin_chr_2:2,343,905..2,346,098(+)	protein coding gene	N/A	IPR001128;IPR002401;IPR017972;IPR036396	Cytochrome P450;Cytochrome P450, E-class, group I;Cytochrome P450, conserved site;Cytochrome P450 superfamily	PF00067	Cytochrome P450	SSF48264	Cytochrome P450 superfamily	GO:0016021	integral component of membrane	GO:0020037;GO:0005506;GO:0004497;GO:0016705	heme binding;iron ion binding;monooxygenase activity;oxidoreductase activity, acting on paired donors, with incorporation or reduction of molecular oxygen	GO:0055114;GO:0009405	obsolete oxidation-reduction process;obsolete pathogenesis	NA	NA
Bcin02g06730	YES	0	0	0	0	0	0	0	1	1	NO	NO	0	0	0	0	0	0	0	0	Bcin02g06730	Botrytis cinerea B05.10	bcin_chr_2:2,353,338..2,355,569(+)	protein coding gene	N/A	IPR001578;IPR038765	Peptidase C12, ubiquitin carboxyl-terminal hydrolase;Papain-like cysteine peptidase superfamily	PF01088	Peptidase C12, ubiquitin carboxyl-terminal hydrolase	SSF54001	Papain-like cysteine peptidase superfamily	N/A	N/A	GO:0004843	thiol-dependent deubiquitinase	GO:0006511	ubiquitin-dependent protein catabolic process	NA	NA
Bcin02g06750	YES	0	0	0	0	0	0	0	1	1	NO	NO	0	0	0	0	0	0	0	0	Bcin02g06750	Botrytis cinerea B05.10	bcin_chr_2:2,357,963..2,360,936(-)	protein coding gene	N/A	IPR001841;IPR004331;IPR018957	Zinc finger, RING-type;SPX domain;Zinc finger, C3HC4 RING-type	PF00097;PF03105	Zinc finger, C3HC4 RING-type;SPX domain	SSF57850	N/A	N/A	N/A	GO:0046872	metal ion binding	N/A	N/A	NA	NA
Bcin02g06810	YES	0	0	0	0	0	0	0	1	1	NO	NO	0	0	0	0	0	0	0	0	Bcin02g06810	Botrytis cinerea B05.10	bcin_chr_2:2,371,534..2,372,483(-)	protein coding gene	N/A	IPR008011;IPR033034	Complex 1 LYR protein;NADH dehydrogenase [ubiquinone] 1 beta subcomplex subunit 9	PF05347	Complex 1 LYR protein	N/A	N/A	GO:0005743;GO:0070469	mitochondrial inner membrane;respirasome	N/A	N/A	GO:0006120	mitochondrial electron transport, NADH to ubiquinone	NA	NA
Bcin02g06890	YES	0	0	0	0	0	0	1	0	1	NO	NO	0	0	0	0	0	0	0	0	Bcin02g06890	Botrytis cinerea B05.10	bcin_chr_2:2,433,381..2,435,895(-)	protein coding gene	Bccue3	IPR003892;IPR009060;IPR041800	Ubiquitin system component CUE;UBA-like superfamily;Activating signal cointegrator 1 complex subunit 2, CUE domain	PF02845	Ubiquitin system component CUE	SSF46934	UBA-like superfamily	N/A	N/A	GO:0005515	protein binding	N/A	N/A	NA	NA
Bcin02g06900	YES	0	0	0	0	0	0	0	1	1	NO	NO	0	0	0	0	0	0	0	0	Bcin02g06900	Botrytis cinerea B05.10	bcin_chr_2:2,436,085..2,436,924(+)	protein coding gene	Bcrps20	IPR001848;IPR005729;IPR018268;IPR027486;IPR036838	Ribosomal protein S10;Ribosomal protein S10, eukaryotic/archaeal;Ribosomal protein S10, conserved site;Ribosomal protein S10 domain;Ribosomal protein S10 domain superfamily	PF00338	Ribosomal protein S10 domain	SSF54999	Ribosomal protein S10 domain superfamily	GO:0005840;GO:0015935	ribosome;small ribosomal subunit	GO:0003723;GO:0003735	RNA binding;structural constituent of ribosome	GO:0006412	translation	NA	Surfactome
Bcin02g06910	YES	0	1	0	0	0	0	0	1	2	NO	NO	0	0	0	0	0	0	0	0	Bcin02g06910	Botrytis cinerea B05.10	bcin_chr_2:2,438,234..2,441,180(-)	protein coding gene	N/A	IPR000490;IPR017853	Glycoside hydrolase family 17;Glycoside hydrolase superfamily	PF00332	Glycoside hydrolase family 17	SSF51445	Glycoside hydrolase superfamily	GO:0005618	cell wall	GO:0004553	hydrolase activity, hydrolyzing O-glycosyl compounds	GO:0005975	carbohydrate metabolic process	NA	Surfactome
Bcin02g06920	YES	0	1	0	0	0	0	0	0	1	NO	NO	0	0	0	0	0	0	0	0	Bcin02g06920	Botrytis cinerea B05.10	bcin_chr_2:2,444,553..2,446,954(-)	protein coding gene	N/A	IPR004839;IPR015424	Aminotransferase, class I/classII;Pyridoxal phosphate-dependent transferase	PF00155	Aminotransferase, class I/classII	SSF53383	Pyridoxal phosphate-dependent transferase	N/A	N/A	GO:0003824;GO:0030170	catalytic activity;pyridoxal phosphate binding	GO:0009058	biosynthetic process	NA	NA
Bcin02g06930	YES	0	1	0	0	0	0	0	0	1	NO	NO	0	0	0	0	0	0	0	0	Bcin02g06930	Botrytis cinerea B05.10	bcin_chr_2:2,447,145..2,454,385(-)	protein coding gene	N/A	IPR003440;IPR026899	Glycosyl transferase, family 48;1,3-beta-glucan synthase subunit FKS1-like, domain-1	PF02364;PF14288	Glycosyl transferase, family 48;1,3-beta-glucan synthase subunit FKS1-like, domain-1	N/A	N/A	GO:0000148;GO:0016021;GO:0016020	1,3-beta-D-glucan synthase complex;integral component of membrane;membrane	GO:0003843	1,3-beta-D-glucan synthase activity	GO:0006075	(1->3)-beta-D-glucan biosynthetic process	NA	NA
Bcin02g06960	YES	0	1	0	0	0	1	0	0	2	NO	NO	0	0	0	0	0	0	0	0	Bcin02g06960	Botrytis cinerea B05.10	bcin_chr_2:2,462,800..2,464,841(-)	protein coding gene	Bcotu1	IPR003323;IPR038765;IPR039138	OTU domain;Papain-like cysteine peptidase superfamily;Ubiquitin thioesterase OTU1/2/3	PF02338	OTU domain	SSF54001	Papain-like cysteine peptidase superfamily	N/A	N/A	GO:0101005;GO:0004843	deubiquitinase activity;thiol-dependent deubiquitinase	GO:0016579;GO:0030433	protein deubiquitination;ubiquitin-dependent ERAD pathway	NA	NA
Bcin02g06980	YES	0	1	0	0	0	1	0	0	2	NO	NO	0	0	0	0	0	0	0	0	Bcin02g06980	Botrytis cinerea B05.10	bcin_chr_2:2,468,906..2,471,731(-)	protein coding gene	Bccog3	IPR007265	Conserved oligomeric Golgi complex, subunit 3	PF04136	Conserved oligomeric Golgi complex, subunit 3	N/A	N/A	GO:0005801;GO:0016020	cis-Golgi network;membrane	N/A	N/A	GO:0006886	intracellular protein transport	NA	NA
Bcin02g07010	YES	0	1	0	0	0	0	0	0	1	NO	NO	0	0	0	0	0	0	0	0	Bcin02g07010	Botrytis cinerea B05.10	bcin_chr_2:2,477,922..2,481,582(+)	protein coding gene	N/A	N/A	N/A	N/A	N/A	N/A	N/A	N/A	N/A	N/A	N/A	N/A	N/A	NA	NA
Bcin02g07030	YES	0	0	0	0	0	0	1	0	1	NO	NO	0	0	0	0	0	0	0	0	Bcin02g07030	Botrytis cinerea B05.10	bcin_chr_2:2,489,098..2,491,178(+)	protein coding gene	N/A	N/A	N/A	N/A	N/A	N/A	N/A	GO:0016021	integral component of membrane	N/A	N/A	N/A	N/A	NA	NA
Bcin02g07040	YES	0	0	0	0	0	0	1	0	1	NO	NO	0	0	0	0	0	0	0	0	Bcin02g07040	Botrytis cinerea B05.10	bcin_chr_2:2,491,248..2,495,434(-)	protein coding gene	Bcvps41	IPR000547;IPR036322	Clathrin, heavy chain/VPS, 7-fold repeat;WD40-repeat-containing domain superfamily	PF00637	Clathrin, heavy chain/VPS, 7-fold repeat	SSF50978	WD40-repeat-containing domain superfamily	N/A	N/A	GO:0005515	protein binding	GO:0006886;GO:0016192	intracellular protein transport;vesicle-mediated transport	NA	NA
Bcin02g07060	NO	0	0	0	0	0	0	0	0	0	NO	YES	0	0	0	0	0	1	0	1	Bcin02g07060	Botrytis cinerea B05.10	bcin_chr_2:2,497,148..2,499,992(+)	protein coding gene	N/A	IPR010730	Heterokaryon incompatibility	PF06985	Heterokaryon incompatibility	N/A	N/A	N/A	N/A	N/A	N/A	N/A	N/A	NA	NA
Bcin02g07080	YES	0	1	0	1	1	1	1	0	5	YES	NO	0	0	0	0	0	0	0	0	Bcin02g07080	Botrytis cinerea B05.10	bcin_chr_2:2,502,862..2,506,118(-)	protein coding gene	N/A	IPR000172;IPR007867;IPR012132;IPR036188	Glucose-methanol-choline oxidoreductase, N-terminal;Glucose-methanol-choline oxidoreductase, C-terminal;Glucose-methanol-choline oxidoreductase;FAD/NAD(P)-binding domain superfamily	PF00732;PF05199	Glucose-methanol-choline oxidoreductase, N-terminal;Glucose-methanol-choline oxidoreductase, C-terminal	SSF51905;SSF54373	FAD/NAD(P)-binding domain superfamily	N/A	N/A	GO:0050660;GO:0016614	flavin adenine dinucleotide binding;oxidoreductase activity, acting on CH-OH group of donors	GO:0055114	obsolete oxidation-reduction process	NA	NA
Bcin02g07120	YES	0	0	0	0	0	0	1	0	1	NO	NO	0	0	0	0	0	0	0	0	Bcin02g07120	Botrytis cinerea B05.10	bcin_chr_2:2,517,267..2,518,579(+)	protein coding gene	N/A	N/A	N/A	N/A	N/A	N/A	N/A	N/A	N/A	N/A	N/A	N/A	N/A	NA	NA
Bcin02g07160	YES	0	0	0	1	0	0	0	0	1	NO	NO	0	0	0	0	0	0	0	0	Bcin02g07160	Botrytis cinerea B05.10	bcin_chr_2:2,526,647..2,529,152(-)	protein coding gene	Bcspt10	IPR000182;IPR016181	GNAT domain;Acyl-CoA N-acyltransferase	PF00583	GNAT domain	SSF55729	Acyl-CoA N-acyltransferase	N/A	N/A	GO:0008080	N-acetyltransferase activity	N/A	N/A	NA	Surfactome
Bcin02g07170	YES	0	0	0	0	0	0	1	0	1	NO	NO	0	0	0	0	0	0	0	0	Bcin02g07170	Botrytis cinerea B05.10	bcin_chr_2:2,532,196..2,533,581(+)	protein coding gene	N/A	N/A	N/A	N/A	N/A	N/A	N/A	N/A	N/A	N/A	N/A	N/A	N/A	NA	NA
Bcin02g07180	YES	0	0	0	1	0	0	0	0	1	NO	NO	0	0	0	0	0	0	0	0	Bcin02g07180	Botrytis cinerea B05.10	bcin_chr_2:2,534,767..2,536,098(+)	protein coding gene	N/A	IPR000182;IPR016181	GNAT domain;Acyl-CoA N-acyltransferase	PF13673	GNAT domain	SSF55729	Acyl-CoA N-acyltransferase	N/A	N/A	GO:0008080	N-acetyltransferase activity	N/A	N/A	NA	NA
Bcin02g07190	YES	0	0	0	0	0	0	0	1	1	NO	NO	0	0	0	0	0	0	0	0	Bcin02g07190	Botrytis cinerea B05.10	bcin_chr_2:2,538,768..2,541,904(-)	protein coding gene	N/A	N/A	N/A	N/A	N/A	N/A	N/A	N/A	N/A	N/A	N/A	N/A	N/A	NA	NA
Bcin02g07210	YES	0	1	0	0	1	0	0	0	2	NO	NO	0	0	0	0	0	0	0	0	Bcin02g07210	Botrytis cinerea B05.10	bcin_chr_2:2,546,920..2,548,442(+)	protein coding gene	N/A	IPR008183;IPR011013;IPR018052	Aldose 1-/Glucose-6-phosphate 1-epimerase;Galactose mutarotase-like domain superfamily;Aldose 1-epimerase, conserved site	PF01263	Aldose 1-/Glucose-6-phosphate 1-epimerase	SSF74650	Galactose mutarotase-like domain superfamily	N/A	N/A	GO:0030246;GO:0003824;GO:0016853	carbohydrate binding;catalytic activity;isomerase activity	GO:0005975	carbohydrate metabolic process	NA	Surfactome
Bcin02g07240	YES	0	0	0	1	0	0	0	0	1	NO	NO	0	0	0	0	0	0	0	0	Bcin02g07240	Botrytis cinerea B05.10	bcin_chr_2:2,564,331..2,565,961(+)	protein coding gene	N/A	N/A	N/A	N/A	N/A	N/A	N/A	N/A	N/A	N/A	N/A	N/A	N/A	NA	NA
Bcin02g07260	YES	0	0	1	0	1	1	0	1	4	YES	YES	0	0	0	0	1	0	0	1	Bcin02g07260	Botrytis cinerea B05.10	bcin_chr_2:2,570,672..2,571,522(-)	protein coding gene	N/A	N/A	N/A	N/A	N/A	N/A	N/A	N/A	N/A	N/A	N/A	N/A	N/A	NA	NA
Bcin02g07270	YES	0	1	0	0	0	1	1	0	3	NO	NO	0	0	0	0	0	0	0	0	Bcin02g07270	Botrytis cinerea B05.10	bcin_chr_2:2,571,792..2,576,722(-)	protein coding gene	N/A	IPR001680;IPR007111;IPR011047;IPR019775;IPR020472;IPR027417	WD40 repeat;NACHT nucleoside triphosphatase;Quinoprotein alcohol dehydrogenase-like superfamily;WD40 repeat, conserved site;G-protein beta WD-40 repeat;P-loop containing nucleoside triphosphate hydrolase	PF00400;PF05729	WD40 repeat;NACHT nucleoside triphosphatase	SSF50998;SSF52540;SSF69322	Quinoprotein alcohol dehydrogenase-like superfamily;P-loop containing nucleoside triphosphate hydrolase	N/A	N/A	GO:0005515	protein binding	N/A	N/A	NA	Immune System
Bcin02g07290	YES	0	0	1	0	0	0	0	0	1	YES	NO	0	0	0	0	0	0	0	0	Bcin02g07290	Botrytis cinerea B05.10	bcin_chr_2:2,579,128..2,585,365(-)	protein coding gene	N/A	IPR000904;IPR035999;IPR041681	Sec7 domain;Sec7 domain superfamily;Pleckstrin homology domain 9	PF01369;PF15410	Sec7 domain;Pleckstrin homology domain 9	SSF48425;SSF50729	Sec7 domain superfamily	N/A	N/A	GO:0005086	ARF guanyl-nucleotide exchange factor activity	GO:0032012	regulation of ARF protein signal transduction	NA	NA
Bcin02g07300	YES	0	0	0	0	0	0	1	0	1	NO	NO	0	0	0	0	0	0	0	0	Bcin02g07300	Botrytis cinerea B05.10	bcin_chr_2:2,586,630..2,587,548(+)	protein coding gene	N/A	N/A	N/A	N/A	N/A	N/A	N/A	N/A	N/A	N/A	N/A	N/A	N/A	NA	NA
Bcin02g07310	YES	0	1	0	1	1	0	1	1	5	YES	NO	0	0	0	0	0	0	0	0	Bcin02g07310	Botrytis cinerea B05.10	bcin_chr_2:2,589,236..2,590,879(-)	protein coding gene	Bcap6	IPR001461;IPR001969;IPR021109;IPR033121	Aspartic peptidase A1 family;Aspartic peptidase, active site;Aspartic peptidase domain superfamily;Peptidase family A1 domain	PF00026	Peptidase family A1 domain	SSF50630	Aspartic peptidase domain superfamily	N/A	N/A	GO:0004190	aspartic-type endopeptidase activity	GO:0006508	proteolysis	NA	Ten Have 2010
Bcin02g07320	YES	0	0	0	1	1	0	0	0	2	NO	NO	0	0	0	0	0	0	0	0	Bcin02g07320	Botrytis cinerea B05.10	bcin_chr_2:2,592,634..2,594,131(+)	protein coding gene	N/A	IPR007568	RTA-like protein	PF04479	RTA-like protein	N/A	N/A	GO:0016021	integral component of membrane	N/A	N/A	N/A	N/A	NA	NA
Bcin02g07330	YES	0	0	0	1	0	1	0	0	2	NO	NO	0	0	0	0	0	0	0	0	Bcin02g07330	Botrytis cinerea B05.10	bcin_chr_2:2,594,148..2,595,087(-)	protein coding gene	N/A	IPR029498	Prion-inhibition and propagation, HeLo domain	PF14479	Prion-inhibition and propagation, HeLo domain	N/A	N/A	N/A	N/A	N/A	N/A	N/A	N/A	NA	NA
Bcin02g07350	YES	0	0	0	1	0	0	0	0	1	NO	NO	0	0	0	0	0	0	0	0	Bcin02g07350	Botrytis cinerea B05.10	bcin_chr_2:2,603,638..2,604,882(-)	protein coding gene	N/A	IPR006328;IPR006439;IPR036412;IPR041492	L-2-Haloacid dehalogenase;HAD hydrolase, subfamily IA;HAD-like superfamily;Haloacid dehalogenase-like hydrolase	PF13419	Haloacid dehalogenase-like hydrolase	SSF56784	HAD-like superfamily	N/A	N/A	GO:0016787;GO:0019120	hydrolase activity;hydrolase activity, acting on acid halide bonds, in C-halide compounds	N/A	N/A	NA	NA
Bcin02g07360	YES	0	1	0	1	1	1	0	0	4	YES	NO	0	0	0	0	0	0	0	0	Bcin02g07360	Botrytis cinerea B05.10	bcin_chr_2:2,605,074..2,606,483(+)	protein coding gene	N/A	N/A	N/A	N/A	N/A	N/A	N/A	N/A	N/A	N/A	N/A	N/A	N/A	NA	NA
Bcin02g07380	YES	0	1	1	1	1	1	0	0	5	YES	NO	0	0	0	0	0	0	0	0	Bcin02g07380	Botrytis cinerea B05.10	bcin_chr_2:2,614,062..2,616,633(-)	protein coding gene	Bcpet112	IPR003789;IPR004413;IPR006075;IPR014746;IPR017958;IPR017959;IPR018027	Aspartyl/glutamyl-tRNA amidotransferase subunit B-like;Aspartyl/glutamyl-tRNA(Asn/Gln) amidotransferase, B subunit;Aspartyl/Glutamyl-tRNA(Gln) amidotransferase, subunit B/E, catalytic;Glutamine synthetase/guanido kinase, catalytic domain;Glutamyl-tRNA(Gln) amidotransferase, subunit B, conserved site;Aspartyl/glutamyl-tRNA(Asn/Gln) amidotransferase, subunit B /E;Asn/Gln amidotransferase	PF02637;PF02934	Asn/Gln amidotransferase;Aspartyl/Glutamyl-tRNA(Gln) amidotransferase, subunit B/E, catalytic	SSF55931;SSF89095	Glutamine synthetase/guanido kinase, catalytic domain;Aspartyl/glutamyl-tRNA amidotransferase subunit B-like	GO:0030956;GO:0005739	glutamyl-tRNA(Gln) amidotransferase complex;mitochondrion	GO:0005524;GO:0016884;GO:0003824;GO:0050567;GO:0016874	ATP binding;carbon-nitrogen ligase activity, with glutamine as amido-N-donor;catalytic activity;glutaminyl-tRNA synthase (glutamine-hydrolyzing) activity;ligase activity	GO:0070681;GO:0032543	glutaminyl-tRNAGln biosynthesis via transamidation;mitochondrial translation	NA	NA
Bcin02g07390	NO	0	0	0	0	0	0	0	0	0	NO	YES	0	0	0	0	1	0	0	1	Bcin02g07390	Botrytis cinerea B05.10	bcin_chr_2:2,617,467..2,622,153(+)	protein coding gene	N/A	N/A	N/A	N/A	N/A	N/A	N/A	GO:0016021	integral component of membrane	N/A	N/A	N/A	N/A	NA	NA
Bcin02g07400	YES	0	0	1	0	0	0	0	0	1	NO	NO	0	0	0	0	0	0	0	0	Bcin02g07400	Botrytis cinerea B05.10	bcin_chr_2:2,622,210..2,627,436(-)	protein coding gene	Bcwcl1	IPR000014;IPR000679;IPR001610;IPR013655;IPR035965	PAS domain;Zinc finger, GATA-type;PAC motif;PAS fold-3;PAS domain superfamily	PF00320;PF08447;PF13426	Zinc finger, GATA-type;PAS fold-3;PAS domain	SSF55785;SSF57716	PAS domain superfamily	N/A	N/A	GO:0005515;GO:0043565;GO:0008270	protein binding;sequence-specific DNA binding;zinc ion binding	GO:0006355	regulation of transcription, DNA-templated	Validated - Canessa et al. 2013	Surfactome
Bcin02g07420	YES	0	0	1	0	0	0	1	0	2	NO	NO	0	0	0	0	0	0	0	0	Bcin02g07420	Botrytis cinerea B05.10	bcin_chr_2:2,634,091..2,636,312(+)	protein coding gene	N/A	IPR000644;IPR016711	CBS domain;Sds23	PF00571	CBS domain	SSF54631	N/A	GO:0005737	cytoplasm	N/A	N/A	GO:0042149;GO:0030071	cellular response to glucose starvation;regulation of mitotic metaphase/anaphase transition	NA	Surfactome
Bcin02g07430	YES	0	0	0	0	0	0	0	1	1	NO	NO	0	0	0	0	0	0	0	0	Bcin02g07430	Botrytis cinerea B05.10	bcin_chr_2:2,638,209..2,640,745(+)	protein coding gene	N/A	IPR001138;IPR036864	Zn(2)-C6 fungal-type DNA-binding domain;Zn(2)-C6 fungal-type DNA-binding domain superfamily	PF00172	Zn(2)-C6 fungal-type DNA-binding domain	SSF57701	Zn(2)-C6 fungal-type DNA-binding domain superfamily	GO:0042025;GO:0005634	host cell nucleus;nucleus	GO:0000981;GO:0008270	DNA-binding transcription factor activity, RNA polymerase II-specific;zinc ion binding	GO:0006355	regulation of transcription, DNA-templated	NA	NA
Bcin02g07440	YES	0	1	0	0	1	0	0	0	2	NO	NO	0	0	0	0	0	0	0	0	Bcin02g07440	Botrytis cinerea B05.10	bcin_chr_2:2,643,008..2,645,232(+)	protein coding gene	N/A	IPR011701;IPR036259	Major facilitator superfamily;MFS transporter superfamily	PF07690	Major facilitator superfamily	SSF103473	MFS transporter superfamily	GO:0016021	integral component of membrane	GO:0022857	transmembrane transporter activity	GO:0055085	transmembrane transport	NA	NA
Bcin02g07450	YES	0	1	0	0	0	0	0	1	2	NO	NO	0	0	0	0	0	0	0	0	Bcin02g07450	Botrytis cinerea B05.10	bcin_chr_2:2,650,404..2,651,933(-)	protein coding gene	N/A	N/A	N/A	N/A	N/A	N/A	N/A	N/A	N/A	N/A	N/A	N/A	N/A	NA	NA
Bcin02g07460	YES	0	0	0	0	1	0	0	0	1	NO	NO	0	0	0	0	0	0	0	0	Bcin02g07460	Botrytis cinerea B05.10	bcin_chr_2:2,652,761..2,654,645(-)	protein coding gene	N/A	IPR000626;IPR019956;IPR029071	Ubiquitin-like domain;Ubiquitin domain;Ubiquitin-like domain superfamily	PF00240	Ubiquitin-like domain	SSF54236	Ubiquitin-like domain superfamily	N/A	N/A	GO:0005515	protein binding	N/A	N/A	NA	NA
Bcin02g07520	YES	0	1	0	1	0	1	0	0	3	NO	NO	0	0	0	0	0	0	0	0	Bcin02g07520	Botrytis cinerea B05.10	bcin_chr_2:2,668,687..2,670,889(-)	protein coding gene	N/A	IPR000805;IPR005084;IPR008979;IPR017853;IPR022790	Glycoside hydrolase family 26;Carbohydrate binding module family 6;Galactose-binding-like domain superfamily;Glycoside hydrolase superfamily;Glycosyl hydrolase family 26 domain	PF02156;PF16990	Glycosyl hydrolase family 26 domain;Carbohydrate binding module family 6	SSF49785;SSF51445	Galactose-binding-like domain superfamily;Glycoside hydrolase superfamily	N/A	N/A	GO:0030246;GO:0004553;GO:0016985	carbohydrate binding;hydrolase activity, hydrolyzing O-glycosyl compounds;mannan endo-1,4-beta-mannosidase activity	GO:0006080	substituted mannan metabolic process	NA	secretome
Bcin02g07530	YES	0	0	0	1	0	0	0	1	2	NO	NO	0	0	0	0	0	0	0	0	Bcin02g07530	Botrytis cinerea B05.10	bcin_chr_2:2,673,974..2,674,897(-)	protein coding gene	N/A	IPR000626;IPR029071	Ubiquitin-like domain;Ubiquitin-like domain superfamily	PF00240	Ubiquitin-like domain	SSF54236	Ubiquitin-like domain superfamily	N/A	N/A	GO:0005515	protein binding	N/A	N/A	NA	NA
Bcin02g07540	YES	0	0	1	0	0	0	0	0	1	NO	NO	0	0	0	0	0	0	0	0	Bcin02g07540	Botrytis cinerea B05.10	bcin_chr_2:2,675,780..2,679,928(-)	protein coding gene	N/A	IPR013087;IPR036236	Zinc finger C2H2-type;Zinc finger C2H2 superfamily	PF00096	Zinc finger C2H2-type	SSF57667	Zinc finger C2H2 superfamily	N/A	N/A	N/A	N/A	N/A	N/A	NA	NA
Bcin02g07550	NO	0	0	0	0	0	0	0	0	0	NO	YES	0	0	0	1	0	0	0	1	Bcin02g07550	Botrytis cinerea B05.10	bcin_chr_2:2,680,913..2,683,753(+)	protein coding gene	N/A	IPR000270;IPR000644	PB1 domain;CBS domain	PF00564;PF00571	PB1 domain;CBS domain	SSF54277;SSF54631	N/A	GO:0016021	integral component of membrane	GO:0005515	protein binding	N/A	N/A	NA	NA
Bcin02g07620	YES	0	0	0	0	0	0	0	1	1	NO	NO	0	0	0	0	0	0	0	0	Bcin02g07620	Botrytis cinerea B05.10	bcin_chr_2:2,708,514..2,710,667(+)	protein coding gene	N/A	IPR000997;IPR002018;IPR019819;IPR019826;IPR029058	Cholinesterase;Carboxylesterase, type B;Carboxylesterase type B, conserved site;Carboxylesterase type B, active site;Alpha/Beta hydrolase fold	PF00135	Carboxylesterase, type B	SSF53474	Alpha/Beta hydrolase fold	N/A	N/A	GO:0004104	cholinesterase activity	N/A	N/A	NA	secretome
Bcin02g07630	YES	0	0	0	0	0	0	0	1	1	NO	NO	0	0	0	0	0	0	0	0	Bcin02g07630	Botrytis cinerea B05.10	bcin_chr_2:2,712,808..2,714,969(-)	protein coding gene	N/A	N/A	N/A	N/A	N/A	N/A	N/A	N/A	N/A	N/A	N/A	N/A	N/A	NA	NA
Bcin02g07640	YES	0	0	0	0	0	0	0	1	1	NO	NO	0	0	0	0	0	0	0	0	Bcin02g07640	Botrytis cinerea B05.10	bcin_chr_2:2,716,773..2,719,282(+)	protein coding gene	Bclcc7	IPR001117;IPR002355;IPR008972;IPR011706;IPR011707;IPR033138	Multicopper oxidase, type 1;Multicopper oxidase, copper-binding site;Cupredoxin;Multicopper oxidase, type 2;Multicopper oxidase, type 3;Multicopper oxidases, conserved site	PF00394;PF07731;PF07732	Multicopper oxidase, type 1;Multicopper oxidase, type 2;Multicopper oxidase, type 3	SSF49503	Cupredoxin	N/A	N/A	GO:0005507;GO:0016491	copper ion binding;oxidoreductase activity	GO:0055114	obsolete oxidation-reduction process	NA	NA
Bcin02g07660	YES	0	0	0	0	0	0	0	1	1	NO	NO	0	0	0	0	0	0	0	0	Bcin02g07660	Botrytis cinerea B05.10	bcin_chr_2:2,722,350..2,728,586(+)	protein coding gene	Bcapc1	IPR024990	Anaphase-promoting complex subunit 1	PF12859	Anaphase-promoting complex subunit 1	N/A	N/A	GO:0005680	anaphase-promoting complex	N/A	N/A	GO:0007049;GO:0051301	cell cycle;cell division	NA	NA
Bcin02g07680	YES	0	0	0	0	0	0	0	1	1	NO	NO	0	0	0	0	0	0	0	0	Bcin02g07680	Botrytis cinerea B05.10	bcin_chr_2:2,729,835..2,730,901(-)	protein coding gene	N/A	IPR002110;IPR020683;IPR036770	Ankyrin repeat;Ankyrin repeat-containing domain;Ankyrin repeat-containing domain superfamily	PF12796	Ankyrin repeat-containing domain	SSF48403	Ankyrin repeat-containing domain superfamily	N/A	N/A	GO:0005515	protein binding	N/A	N/A	NA	NA
Bcin02g07690	YES	0	0	0	0	0	0	0	1	1	NO	NO	0	0	0	0	0	0	0	0	Bcin02g07690	Botrytis cinerea B05.10	bcin_chr_2:2,730,911..2,732,463(+)	protein coding gene	N/A	IPR001753;IPR029045	Enoyl-CoA hydratase/isomerase;ClpP/crotonase-like domain superfamily	PF00378	Enoyl-CoA hydratase/isomerase	SSF52096	ClpP/crotonase-like domain superfamily	GO:0005777	peroxisome	GO:0003824	catalytic activity	N/A	N/A	NA	NA
Bcin02g07700	YES	0	0	1	0	0	0	0	1	2	NO	NO	0	0	0	0	0	0	0	0	Bcin02g07700	Botrytis cinerea B05.10	bcin_chr_2:2,735,391..2,737,069(+)	protein coding gene	Bcara1	IPR006710;IPR016840;IPR023296	Glycoside hydrolase, family 43;Glycoside hydrolase, family 43, endo-1, 5-alpha-L-arabinosidase;Glycosyl hydrolase, five-bladed beta-propellor domain superfamily	PF04616	Glycoside hydrolase, family 43	SSF75005	Glycosyl hydrolase, five-bladed beta-propellor domain superfamily	N/A	N/A	GO:0046558;GO:0004553	arabinan endo-1,5-alpha-L-arabinosidase activity;hydrolase activity, hydrolyzing O-glycosyl compounds	GO:0031222;GO:0005975	arabinan catabolic process;carbohydrate metabolic process	Validated - Nafisi et al. 2014	Nafisi 2014 Surfactome, secretome
Bcin02g07740	YES	0	0	0	0	1	0	0	0	1	NO	NO	0	0	0	0	0	0	0	0	Bcin02g07740	Botrytis cinerea B05.10	bcin_chr_2:2,753,197..2,754,502(-)	protein coding gene	N/A	N/A	N/A	N/A	N/A	N/A	N/A	N/A	N/A	N/A	N/A	N/A	N/A	NA	NA
Bcin02g07760	YES	0	1	0	1	0	1	0	0	3	NO	NO	0	0	0	0	0	0	0	0	Bcin02g07760	Botrytis cinerea B05.10	bcin_chr_2:2,778,855..2,781,383(-)	protein coding gene	N/A	IPR002656	Acyltransferase 3	PF01757	Acyltransferase 3	N/A	N/A	GO:0016021	integral component of membrane	GO:0016747	acyltransferase activity, transferring groups other than amino-acyl groups	N/A	N/A	NA	NA
Bcin02g07780	YES	0	0	0	0	0	0	0	1	1	NO	NO	0	0	0	0	0	0	0	0	Bcin02g07780	Botrytis cinerea B05.10	bcin_chr_2:2,796,884..2,799,254(-)	protein coding gene	N/A	IPR013087;IPR036236	Zinc finger C2H2-type;Zinc finger C2H2 superfamily	N/A	N/A	SSF57667	Zinc finger C2H2 superfamily	N/A	N/A	N/A	N/A	N/A	N/A	NA	NA
Bcin02g07790	YES	0	0	0	0	0	0	1	1	2	NO	NO	0	0	0	0	0	0	0	0	Bcin02g07790	Botrytis cinerea B05.10	bcin_chr_2:2,799,434..2,804,553(+)	protein coding gene	N/A	IPR002889	Carbohydrate-binding WSC	PF01822	Carbohydrate-binding WSC	N/A	N/A	N/A	N/A	N/A	N/A	N/A	N/A	NA	NA
Bcin02g07800	YES	0	0	1	0	0	1	1	0	3	YES	NO	0	0	0	0	0	0	0	0	Bcin02g07800	Botrytis cinerea B05.10	bcin_chr_2:2,819,929..2,821,038(+)	protein coding gene	N/A	N/A	N/A	N/A	N/A	N/A	N/A	N/A	N/A	N/A	N/A	N/A	N/A	NA	NA
Bcin02g07810	YES	0	0	1	0	0	1	1	0	3	YES	NO	0	0	0	0	0	0	0	0	Bcin02g07810	Botrytis cinerea B05.10	bcin_chr_2:2,820,983..2,822,343(-)	protein coding gene	N/A	IPR029063	S-adenosyl-L-methionine-dependent methyltransferase	PF13489	N/A	SSF53335	S-adenosyl-L-methionine-dependent methyltransferase	N/A	N/A	N/A	N/A	N/A	N/A	NA	NA
Bcin02g07820	YES	0	0	0	0	0	0	1	0	1	YES	NO	0	0	0	0	0	0	0	0	Bcin02g07820	Botrytis cinerea B05.10	bcin_chr_2:2,824,211..2,825,496(-)	protein coding gene	N/A	IPR000073;IPR029058	Alpha/beta hydrolase fold-1;Alpha/Beta hydrolase fold	PF12697	Alpha/beta hydrolase fold-1	SSF53474	Alpha/Beta hydrolase fold	N/A	N/A	N/A	N/A	N/A	N/A	NA	NA
Bcin02g07830	YES	0	0	0	1	1	1	1	0	4	YES	NO	0	0	0	0	0	0	0	0	Bcin02g07830	Botrytis cinerea B05.10	bcin_chr_2:2,826,138..2,828,259(+)	protein coding gene	N/A	N/A	N/A	N/A	N/A	N/A	N/A	GO:0016021	integral component of membrane	N/A	N/A	N/A	N/A	NA	NA
Bcin02g07850	YES	0	0	0	0	0	0	1	0	1	NO	NO	0	0	0	0	0	0	0	0	Bcin02g07850	Botrytis cinerea B05.10	bcin_chr_2:2,832,248..2,834,045(+)	protein coding gene	N/A	N/A	N/A	N/A	N/A	N/A	N/A	N/A	N/A	N/A	N/A	N/A	N/A	NA	Surfactome
Bcin02g07860	YES	0	0	0	0	0	0	1	0	1	NO	NO	0	0	0	0	0	0	0	0	Bcin02g07860	Botrytis cinerea B05.10	bcin_chr_2:2,834,361..2,837,510(-)	protein coding gene	Bcrrp6	IPR002121;IPR002562;IPR010997;IPR012337;IPR012588	HRDC domain;3'-5' exonuclease domain;HRDC-like superfamily;Ribonuclease H-like superfamily;Exosome-associated factor Rrp6, N-terminal	PF00570;PF01612;PF08066	HRDC domain;3'-5' exonuclease domain;Exosome-associated factor Rrp6, N-terminal	SSF47819;SSF53098	HRDC-like superfamily;Ribonuclease H-like superfamily	GO:0000176;GO:0005730	nuclear exosome (RNase complex);nucleolus	GO:0008408;GO:0003824;GO:0003676;GO:0000166	3'-5' exonuclease activity;catalytic activity;nucleic acid binding;nucleotide binding	GO:0006396;GO:0044237;GO:0006139	RNA processing;cellular metabolic process;nucleobase-containing compound metabolic process	NA	NA
Bcin02g07870	YES	0	0	0	0	0	1	0	0	1	NO	NO	0	0	0	0	0	0	0	0	Bcin02g07870	Botrytis cinerea B05.10	bcin_chr_2:2,837,674..2,838,635(+)	protein coding gene	N/A	IPR007918	Mitochondrial distribution/morphology family 35/apoptosis	PF05254	Mitochondrial distribution/morphology family 35/apoptosis	N/A	N/A	N/A	N/A	N/A	N/A	N/A	N/A	NA	NA
Bcin02g07890	YES	0	0	0	0	0	0	1	0	1	NO	NO	0	0	0	0	0	0	0	0	Bcin02g07890	Botrytis cinerea B05.10	bcin_chr_2:2,842,147..2,843,184(-)	protein coding gene	N/A	N/A	N/A	N/A	N/A	N/A	N/A	N/A	N/A	N/A	N/A	N/A	N/A	NA	Surfactome
Bcin02g07910	YES	0	0	0	0	0	0	1	0	1	NO	NO	0	0	0	0	0	0	0	0	Bcin02g07910	Botrytis cinerea B05.10	bcin_chr_2:2,847,527..2,849,742(+)	protein coding gene	N/A	N/A	N/A	N/A	N/A	N/A	N/A	N/A	N/A	N/A	N/A	N/A	N/A	NA	NA
Bcin02g07990	YES	0	0	1	0	0	0	0	1	2	NO	NO	0	0	0	0	0	0	0	0	Bcin02g07990	Botrytis cinerea B05.10	bcin_chr_2:2,872,271..2,874,534(+)	protein coding gene	Bcrrp14	IPR007019;IPR029188;IPR029190	Surfeit locus 6;Ribosomal RNA-processing protein 14, N-terminal;Ribosomal RNA-processing protein 14/surfeit locus protein 6, C-terminal domain	PF04935;PF15459	Ribosomal RNA-processing protein 14/surfeit locus protein 6, C-terminal domain;Ribosomal RNA-processing protein 14, N-terminal	N/A	N/A	GO:0005634	nucleus	N/A	N/A	N/A	N/A	NA	NA
Bcin02g08000	YES	0	0	0	0	0	1	0	0	1	NO	NO	0	0	0	0	0	0	0	0	Bcin02g08000	Botrytis cinerea B05.10	bcin_chr_2:2,875,595..2,877,701(-)	protein coding gene	Bcvps74	IPR008628	Golgi phosphoprotein 3-like	PF05719	Golgi phosphoprotein 3-like	N/A	N/A	GO:0005794;GO:0016020	Golgi apparatus;membrane	GO:0070273	phosphatidylinositol-4-phosphate binding	N/A	N/A	NA	NA
Bcin02g08020	YES	0	0	0	0	0	1	0	0	1	YES	NO	0	0	0	0	0	0	0	0	Bcin02g08020	Botrytis cinerea B05.10	bcin_chr_2:2,878,951..2,880,424(+)	protein coding gene	N/A	IPR010226;IPR017896;IPR017900	NADH-quinone oxidoreductase, chain I;4Fe-4S ferredoxin-type, iron-sulphur binding domain;4Fe-4S ferredoxin, iron-sulphur binding, conserved site	PF12838	4Fe-4S ferredoxin-type, iron-sulphur binding domain	SSF54862	N/A	GO:0016020	membrane	GO:0051539;GO:0016651	4 iron, 4 sulfur cluster binding;oxidoreductase activity, acting on NAD(P)H	GO:0055114	obsolete oxidation-reduction process	NA	NA
Bcin02g08030	YES	0	0	0	0	0	1	0	0	1	YES	NO	0	0	0	0	0	0	0	0	Bcin02g08030	Botrytis cinerea B05.10	bcin_chr_2:2,880,957..2,882,018(+)	protein coding gene	N/A	N/A	N/A	N/A	N/A	N/A	N/A	N/A	N/A	N/A	N/A	N/A	N/A	NA	NA
Bcin02g08130	YES	0	1	0	0	0	0	0	0	1	NO	NO	0	0	0	0	0	0	0	0	Bcin02g08130	Botrytis cinerea B05.10	bcin_chr_2:2,906,261..2,909,622(-)	protein coding gene	Bcaur1	IPR000326;IPR026841	Phosphatidic acid phosphatase type 2/haloperoxidase;Inositolphosphotransferase Aur1/Ipt1	PF14378	Inositolphosphotransferase Aur1/Ipt1	N/A	N/A	GO:0016021	integral component of membrane	N/A	N/A	N/A	N/A	NA	NA
Bcin02g08140	YES	0	0	0	0	0	1	1	0	2	NO	YES	0	0	0	0	0	0	1	1	Bcin02g08140	Botrytis cinerea B05.10	bcin_chr_2:2,918,464..2,920,628(+)	protein coding gene	N/A	N/A	N/A	N/A	N/A	N/A	N/A	GO:0016021	integral component of membrane	N/A	N/A	N/A	N/A	NA	NA
Bcin02g08180	YES	0	0	0	0	0	0	1	0	1	NO	NO	0	0	0	0	0	0	0	0	Bcin02g08180	Botrytis cinerea B05.10	bcin_chr_2:2,936,630..2,939,844(-)	protein coding gene	N/A	IPR002553;IPR016024;IPR016342;IPR026739	Clathrin/coatomer adaptor, adaptin-like, N-terminal;Armadillo-type fold;AP-1/2/4 complex subunit beta;AP complex subunit beta	PF01602	Clathrin/coatomer adaptor, adaptin-like, N-terminal	SSF48371	Armadillo-type fold	GO:0030117	membrane coat	GO:0030276	clathrin binding	GO:0006886;GO:0015031;GO:0016192	intracellular protein transport;protein transport;vesicle-mediated transport	NA	NA
Bcin02g08290	YES	0	0	0	0	0	0	1	0	1	NO	NO	0	0	0	0	0	0	0	0	Bcin02g08290	Botrytis cinerea B05.10	bcin_chr_2:2,962,398..2,964,021(+)	protein coding gene	N/A	IPR002740;IPR015947	EVE domain;PUA-like superfamily	PF01878	EVE domain	SSF88697	PUA-like superfamily	N/A	N/A	N/A	N/A	N/A	N/A	NA	NA
Bcin02g08310	YES	1	1	0	1	0	0	1	0	4	YES	NO	0	0	0	0	0	0	0	0	Bcin02g08310	Botrytis cinerea B05.10	bcin_chr_2:2,974,833..2,978,543(+)	protein coding gene	Bcltf6	IPR001138;IPR021858;IPR036864	Zn(2)-C6 fungal-type DNA-binding domain;Fungal transcription factor;Zn(2)-C6 fungal-type DNA-binding domain superfamily	PF00172;PF11951	Zn(2)-C6 fungal-type DNA-binding domain;Fungal transcription factor	SSF57701	Zn(2)-C6 fungal-type DNA-binding domain superfamily	GO:0042025;GO:0005634	host cell nucleus;nucleus	GO:0000981;GO:0008270	DNA-binding transcription factor activity, RNA polymerase II-specific;zinc ion binding	GO:0006355	regulation of transcription, DNA-templated	Validated - Brandhoff et al. 2017	Schumacher 2014
Bcin02g08320	YES	0	0	0	0	0	1	1	0	2	NO	NO	0	0	0	0	0	0	0	0	Bcin02g08320	Botrytis cinerea B05.10	bcin_chr_2:2,979,123..2,980,801(-)	protein coding gene	N/A	N/A	N/A	N/A	N/A	N/A	N/A	GO:0016021	integral component of membrane	N/A	N/A	N/A	N/A	NA	secretome
Bcin02g08330	YES	0	0	0	0	0	0	1	0	1	NO	NO	0	0	0	0	0	0	0	0	Bcin02g08330	Botrytis cinerea B05.10	bcin_chr_2:2,981,018..2,984,795(+)	protein coding gene	N/A	IPR006895;IPR006896;IPR006900;IPR007123;IPR012990;IPR036174;IPR036175;IPR036180;IPR036465;IPR041742	Zinc finger, Sec23/Sec24-type;Sec23/Sec24, trunk domain;Sec23/Sec24, helical domain;Gelsolin-like domain;Sec23/Sec24 beta-sandwich;Zinc finger, Sec23/Sec24-type superfamily;Sec23/Sec24 helical domain superfamily;Gelsolin-like domain superfamily;von Willebrand factor A-like domain superfamily;Sec24-like, trunk domain	PF00626;PF04810;PF04811;PF04815;PF08033	Gelsolin-like domain;Zinc finger, Sec23/Sec24-type;Sec23/Sec24, trunk domain;Sec23/Sec24, helical domain;Sec23/Sec24 beta-sandwich	SSF53300;SSF81811;SSF81995;SSF82754;SSF82919	von Willebrand factor A-like domain superfamily;Sec23/Sec24 helical domain superfamily;Gelsolin-like domain superfamily;Zinc finger, Sec23/Sec24-type superfamily	GO:0030127;GO:0000139;GO:0005789	COPII vesicle coat;Golgi membrane;endoplasmic reticulum membrane	GO:0008270	zinc ion binding	GO:0006888;GO:0006886	endoplasmic reticulum to Golgi vesicle-mediated transport;intracellular protein transport	NA	NA
Bcin02g08370	YES	0	0	0	0	0	0	0	1	1	NO	NO	0	0	0	0	0	0	0	0	Bcin02g08370	Botrytis cinerea B05.10	bcin_chr_2:2,995,918..2,997,499(-)	protein coding gene	Bcprx7	IPR013740;IPR036249;IPR037944	Redoxin;Thioredoxin-like superfamily;Peroxiredoxin-5-like	PF08534	Redoxin	SSF52833	Thioredoxin-like superfamily	N/A	N/A	GO:0016491;GO:0004601	oxidoreductase activity;peroxidase activity	GO:0045454	cell redox homeostasis	NA	Surfactome
Bcin02g08420	NO	0	0	0	0	0	0	0	0	0	YES	NO	0	0	0	0	0	0	0	0	Bcin02g08420	Botrytis cinerea B05.10	bcin_chr_2:3,007,381..3,008,421(-)	protein coding gene	Bctma16	IPR021346	Translation machinery-associated protein 16	PF11176	Translation machinery-associated protein 16	N/A	N/A	N/A	N/A	N/A	N/A	N/A	N/A	NA	NA
Bcin02g08450	YES	0	1	0	0	0	1	0	0	2	YES	NO	0	0	0	0	0	0	0	0	Bcin02g08450	Botrytis cinerea B05.10	bcin_chr_2:3,014,354..3,016,219(+)	protein coding gene	N/A	IPR037653	Cytochrome B pre-mRNA-processing protein 6	N/A	N/A	N/A	N/A	GO:0005739	mitochondrion	GO:0043022	ribosome binding	GO:0034551;GO:0070131	mitochondrial respiratory chain complex III assembly;positive regulation of mitochondrial translation	NA	NA
Bcin02g08460	YES	0	0	0	0	0	0	0	1	1	NO	NO	0	0	0	0	0	0	0	0	Bcin02g08460	Botrytis cinerea B05.10	bcin_chr_2:3,016,250..3,017,925(-)	protein coding gene	N/A	IPR002067;IPR018108;IPR023395	Mitochondrial carrier protein;Mitochondrial substrate/solute carrier;Mitochondrial carrier domain superfamily	PF00153	Mitochondrial substrate/solute carrier	SSF103506	Mitochondrial carrier domain superfamily	GO:0016021;GO:0005743	integral component of membrane;mitochondrial inner membrane	GO:0005347	ATP transmembrane transporter activity	GO:0055085	transmembrane transport	NA	NA
Bcin02g08470	YES	0	0	0	0	0	0	0	1	1	NO	NO	0	0	0	0	0	0	0	0	Bcin02g08470	Botrytis cinerea B05.10	bcin_chr_2:3,018,323..3,021,304(-)	protein coding gene	Bchpc2	IPR014840	Hpc2-related domain	PF08729	Hpc2-related domain	N/A	N/A	N/A	N/A	N/A	N/A	N/A	N/A	NA	NA
Bcin02g08490	YES	0	0	0	0	0	0	1	0	1	NO	NO	0	0	0	0	0	0	0	0	Bcin02g08490	Botrytis cinerea B05.10	bcin_chr_2:3,024,976..3,026,261(+)	protein coding gene	N/A	IPR000210;IPR011333	BTB/POZ domain;SKP1/BTB/POZ domain superfamily	PF00651	BTB/POZ domain	SSF54695	SKP1/BTB/POZ domain superfamily	N/A	N/A	GO:0005515	protein binding	N/A	N/A	NA	NA
Bcin02g08510	YES	0	1	0	0	0	0	0	0	1	NO	NO	0	0	0	0	0	0	0	0	Bcin02g08510	Botrytis cinerea B05.10	bcin_chr_2:3,027,712..3,032,195(+)	protein coding gene	Bcspt7	IPR001487;IPR006565;IPR018359;IPR036427;IPR037782	Bromodomain;Bromodomain associated domain;Bromodomain, conserved site;Bromodomain-like superfamily;Transcriptional activator Spt7	PF00439;PF07524	Bromodomain;Bromodomain associated domain	SSF47370	Bromodomain-like superfamily	GO:0000124;GO:0046695	SAGA complex;SLIK (SAGA-like) complex	GO:0005515;GO:0046982	protein binding;protein heterodimerization activity	N/A	N/A	NA	NA
Bcin02g08530	YES	0	1	0	0	0	0	0	1	2	NO	NO	0	0	0	0	0	0	0	0	Bcin02g08530	Botrytis cinerea B05.10	bcin_chr_2:3,034,534..3,036,558(+)	protein coding gene	Bcvps4	IPR003593;IPR003959;IPR003960;IPR007330;IPR015415;IPR027417;IPR036181	AAA+ ATPase domain;ATPase, AAA-type, core;ATPase, AAA-type, conserved site;MIT;Vps4 oligomerisation, C-terminal;P-loop containing nucleoside triphosphate hydrolase;MIT domain superfamily	PF00004;PF04212;PF09336	ATPase, AAA-type, core;MIT;Vps4 oligomerisation, C-terminal	SSF116846;SSF52540	MIT domain superfamily;P-loop containing nucleoside triphosphate hydrolase	GO:0016020	membrane	GO:0005524	ATP binding	N/A	N/A	NA	NA
Bcin02g08580	YES	0	1	0	0	0	0	0	1	2	NO	NO	0	0	0	0	0	0	0	0	Bcin02g08580	Botrytis cinerea B05.10	bcin_chr_2:3,049,283..3,050,874(-)	protein coding gene	Bcpac10	IPR004127;IPR016655	Prefoldin alpha-like;Prefoldin subunit 3	PF02996	Prefoldin alpha-like	SSF46579	N/A	GO:0016272	prefoldin complex	N/A	N/A	GO:0006457	protein folding	NA	PacC Rascle 2028
Bcin02g08590	YES	0	1	0	0	0	0	0	1	2	NO	NO	0	0	0	0	0	0	0	0	Bcin02g08590	Botrytis cinerea B05.10	bcin_chr_2:3,051,048..3,052,992(-)	protein coding gene	Bcap2	IPR001461;IPR001969;IPR021109;IPR033121	Aspartic peptidase A1 family;Aspartic peptidase, active site;Aspartic peptidase domain superfamily;Peptidase family A1 domain	PF00026	Peptidase family A1 domain	SSF50630	Aspartic peptidase domain superfamily	N/A	N/A	GO:0004190	aspartic-type endopeptidase activity	GO:0006508	proteolysis	NA	Ten Have 2010 Surfactome. Secretome
Bcin02g08600	YES	0	0	0	0	0	0	0	1	1	NO	NO	0	0	0	0	0	0	0	0	Bcin02g08600	Botrytis cinerea B05.10	bcin_chr_2:3,053,817..3,055,986(-)	protein coding gene	Bcshm2	IPR001085;IPR015424;IPR019798;IPR039429	Serine hydroxymethyltransferase;Pyridoxal phosphate-dependent transferase;Serine hydroxymethyltransferase, pyridoxal phosphate binding site;Serine hydroxymethyltransferase-like domain	PF00464	Serine hydroxymethyltransferase-like domain	SSF53383	Pyridoxal phosphate-dependent transferase	N/A	N/A	GO:0003824;GO:0004372;GO:0030170	catalytic activity;glycine hydroxymethyltransferase activity;pyridoxal phosphate binding	GO:0019264;GO:0035999	glycine biosynthetic process from serine;tetrahydrofolate interconversion	NA	Surfactome
Bcin02g08610	YES	0	0	0	0	0	0	0	1	1	NO	NO	0	0	0	0	0	0	0	0	Bcin02g08610	Botrytis cinerea B05.10	bcin_chr_2:3,056,175..3,058,321(-)	protein coding gene	N/A	IPR013240	DNA-directed RNA polymerase I, subunit RPA34.5	PF08208	DNA-directed RNA polymerase I, subunit RPA34.5	N/A	N/A	N/A	N/A	N/A	N/A	GO:0006360	transcription by RNA polymerase I	NA	NA
Bcin02g08620	YES	0	1	0	0	0	0	0	1	2	NO	NO	0	0	0	0	0	0	0	0	Bcin02g08620	Botrytis cinerea B05.10	bcin_chr_2:3,058,366..3,061,184(+)	protein coding gene	Bcgrc3	IPR027417;IPR032319	P-loop containing nucleoside triphosphate hydrolase;Polyribonucleotide 5'-hydroxyl-kinase Clp1, P-loop domain	PF16575	Polyribonucleotide 5'-hydroxyl-kinase Clp1, P-loop domain	SSF52540	P-loop containing nucleoside triphosphate hydrolase	N/A	N/A	GO:0005524	ATP binding	N/A	N/A	NA	NA
Bcin02g08630	YES	0	0	0	0	0	0	0	1	1	NO	NO	0	0	0	0	0	0	0	0	Bcin02g08630	Botrytis cinerea B05.10	bcin_chr_2:3,061,217..3,063,660(-)	protein coding gene	N/A	IPR018812	Swiss Army Knife RNA repair protein, HAD domain	PF10307	Swiss Army Knife RNA repair protein, HAD domain	N/A	N/A	N/A	N/A	N/A	N/A	N/A	N/A	NA	NA
Bcin02g08650	YES	0	0	0	0	0	0	0	1	1	NO	NO	0	0	0	0	0	0	0	0	Bcin02g08650	Botrytis cinerea B05.10	bcin_chr_2:3,068,113..3,071,646(+)	protein coding gene	Bcskn7	IPR000232;IPR001789;IPR011006;IPR014402;IPR027725;IPR036390	Heat shock factor (HSF)-type, DNA-binding;Signal transduction response regulator, receiver domain;CheY-like superfamily;Transcription factor, Skn7-like;Heat shock transcription factor family;Winged helix DNA-binding domain superfamily	PF00072;PF00447	Signal transduction response regulator, receiver domain;Heat shock factor (HSF)-type, DNA-binding	SSF46785;SSF52172	Winged helix DNA-binding domain superfamily;CheY-like superfamily	GO:0042025;GO:0005634	host cell nucleus;nucleus	GO:0003700;GO:0000156;GO:0043565	DNA-binding transcription factor activity;phosphorelay response regulator activity;sequence-specific DNA binding	GO:0000160;GO:0006355	phosphorelay signal transduction system;regulation of transcription, DNA-templated	Validated - Viefhues et al. 2015	NA
Bcin02g08660	YES	0	0	0	0	0	0	0	1	1	NO	NO	0	0	0	0	0	0	0	0	Bcin02g08660	Botrytis cinerea B05.10	bcin_chr_2:3,071,650..3,072,259(-)	protein coding gene	N/A	N/A	N/A	N/A	N/A	N/A	N/A	N/A	N/A	N/A	N/A	N/A	N/A	NA	NA
Bcin02g08670	YES	0	0	0	0	0	0	0	1	1	NO	NO	0	0	0	0	0	0	0	0	Bcin02g08670	Botrytis cinerea B05.10	bcin_chr_2:3,072,523..3,075,546(+)	protein coding gene	Bcgcd6	IPR001451;IPR003307;IPR005835;IPR016024;IPR029044;IPR035543	Hexapeptide repeat;W2 domain;Nucleotidyl transferase domain;Armadillo-type fold;Nucleotide-diphospho-sugar transferases;Translation initiation factor eIF-2B subunit epsilon, N-terminal	PF00132;PF00483;PF02020	Hexapeptide repeat;Nucleotidyl transferase domain;W2 domain	SSF48371;SSF53448	Armadillo-type fold;Nucleotide-diphospho-sugar transferases	N/A	N/A	GO:0005525;GO:0004475;GO:0016779;GO:0005515	GTP binding;mannose-1-phosphate guanylyltransferase activity;nucleotidyltransferase activity;protein binding	GO:0009298;GO:0009058	GDP-mannose biosynthetic process;biosynthetic process	NA	NA
Bcin02g08680	YES	0	1	0	0	0	0	0	1	2	NO	NO	0	0	0	0	0	0	0	0	Bcin02g08680	Botrytis cinerea B05.10	bcin_chr_2:3,075,556..3,076,651(+)	protein coding gene	N/A	N/A	N/A	N/A	N/A	N/A	N/A	N/A	N/A	N/A	N/A	N/A	N/A	NA	NA
Bcin02g08690	YES	0	1	0	0	1	1	0	1	4	NO	NO	0	0	0	0	0	0	0	0	Bcin02g08690	Botrytis cinerea B05.10	bcin_chr_2:3,078,095..3,080,084(-)	protein coding gene	Bcrpt3	IPR003593;IPR003959;IPR003960;IPR005937;IPR027417;IPR032501;IPR035256	AAA+ ATPase domain;ATPase, AAA-type, core;ATPase, AAA-type, conserved site;26S proteasome regulatory subunit P45-like;P-loop containing nucleoside triphosphate hydrolase;Proteasomal ATPase OB C-terminal domain;26S Proteasome regulatory subunit 6B	PF00004;PF16450	ATPase, AAA-type, core;Proteasomal ATPase OB C-terminal domain	SSF52540	P-loop containing nucleoside triphosphate hydrolase	GO:0005737;GO:0005634;GO:0000502	cytoplasm;nucleus;proteasome complex	GO:0005524;GO:0016787;GO:0036402	ATP binding;hydrolase activity;proteasome-activating activity	GO:0030163	protein catabolic process	NA	Surfactome
Bcin02g08700	YES	0	1	0	0	0	1	0	1	3	YES	NO	0	0	0	0	0	0	0	0	Bcin02g08700	Botrytis cinerea B05.10	bcin_chr_2:3,080,238..3,081,653(+)	protein coding gene	N/A	N/A	N/A	N/A	N/A	N/A	N/A	N/A	N/A	N/A	N/A	N/A	N/A	NA	NA
Bcin02g08730	YES	0	0	0	0	0	1	0	0	1	NO	NO	0	0	0	0	0	0	0	0	Bcin02g08730	Botrytis cinerea B05.10	bcin_chr_2:3,088,251..3,089,710(-)	protein coding gene	Bctrm10	IPR007356;IPR016009;IPR016653	tRNA (guanine-N1-)-methyltransferase, eukaryotic;tRNA methyltransferase TRMD/TRM10-type domain;tRNA (guanine(9)-N(1))-methyltransferase TRM10/TRM10A	PF01746	tRNA methyltransferase TRMD/TRM10-type domain	N/A	N/A	N/A	N/A	GO:0008168;GO:0052905	methyltransferase activity;tRNA (guanine(9)-N(1))-methyltransferase activity	N/A	N/A	NA	NA
Bcin02g08750	YES	0	1	0	1	1	1	1	0	5	NO	NO	0	0	0	0	0	0	0	0	Bcin02g08750	Botrytis cinerea B05.10	bcin_chr_2:3,095,914..3,101,860(+)	protein coding gene	N/A	IPR003439;IPR003593;IPR013525;IPR017871;IPR027417	ABC transporter-like;AAA+ ATPase domain;ABC-2 type transporter;ABC transporter, conserved site;P-loop containing nucleoside triphosphate hydrolase	PF00005;PF01061;PF19055	ABC transporter-like;ABC-2 type transporter	SSF52540	P-loop containing nucleoside triphosphate hydrolase	GO:0016021;GO:0016020	integral component of membrane;membrane	GO:0005524;GO:0016887	ATP binding;ATP hydrolysis activity	N/A	N/A	NA	Transporter
Bcin02g08770	YES	0	1	0	0	0	0	0	1	2	NO	NO	0	0	0	0	0	0	0	0	Bcin02g08770	Botrytis cinerea B05.10	bcin_chr_2:3,114,012..3,121,392(-)	protein coding gene	Bcpks12	IPR001031;IPR006162;IPR009081;IPR014030;IPR014031;IPR014043;IPR016035;IPR016036;IPR016039;IPR018201;IPR020801;IPR020806;IPR020807;IPR020841;IPR029058;IPR030918;IPR032088;IPR036736	Thioesterase;Phosphopantetheine attachment site;Phosphopantetheine binding ACP domain;Beta-ketoacyl synthase, N-terminal;Beta-ketoacyl synthase, C-terminal;Acyl transferase;Acyl transferase/acyl hydrolase/lysophospholipase;Malonyl-CoA ACP transacylase, ACP-binding;Thiolase-like;Beta-ketoacyl synthase, active site;Polyketide synthase, acyl transferase domain;Polyketide synthase, phosphopantetheine…	PF00109;PF00550;PF00698;PF00975;PF02801;PF14765;PF16073	Beta-ketoacyl synthase, N-terminal;Phosphopantetheine binding ACP domain;Acyl transferase;Thioesterase;Beta-ketoacyl synthase, C-terminal;Polyketide synthase, dehydratase domain;Starter unit:ACP transacylase	SSF47336;SSF52151;SSF53474;SSF53901;SSF55048	ACP-like superfamily;Acyl transferase/acyl hydrolase/lysophospholipase;Alpha/Beta hydrolase fold;Thiolase-like;Malonyl-CoA ACP transacylase, ACP-binding	N/A	N/A	GO:0003824;GO:0016788;GO:0031177;GO:0016740	catalytic activity;hydrolase activity, acting on ester bonds;phosphopantetheine binding;transferase activity	GO:0009058	biosynthetic process	NA	NA
Bcin02g08780	YES	0	0	0	0	0	0	0	1	1	NO	NO	0	0	0	0	0	0	0	0	Bcin02g08780	Botrytis cinerea B05.10	bcin_chr_2:3,124,510..3,126,871(-)	protein coding gene	N/A	IPR002328;IPR011032;IPR013149;IPR013154;IPR036291	Alcohol dehydrogenase, zinc-type, conserved site;GroES-like superfamily;Alcohol dehydrogenase, C-terminal;Alcohol dehydrogenase, N-terminal;NAD(P)-binding domain superfamily	PF00107;PF08240	Alcohol dehydrogenase, C-terminal;Alcohol dehydrogenase, N-terminal	SSF50129;SSF51735	GroES-like superfamily;NAD(P)-binding domain superfamily	N/A	N/A	GO:0016491;GO:0008270	oxidoreductase activity;zinc ion binding	GO:0055114	obsolete oxidation-reduction process	NA	NA
Bcin02g08850	YES	0	0	0	0	0	0	1	0	1	NO	NO	0	0	0	0	0	0	0	0	Bcin02g08850	Botrytis cinerea B05.10	bcin_chr_2:3,156,590..3,159,107(+)	protein coding gene	N/A	IPR001077;IPR016461;IPR029063;IPR036390	O-methyltransferase domain;O-methyltransferase COMT-type;S-adenosyl-L-methionine-dependent methyltransferase;Winged helix DNA-binding domain superfamily	PF00891	O-methyltransferase domain	SSF46785;SSF53335	Winged helix DNA-binding domain superfamily;S-adenosyl-L-methionine-dependent methyltransferase	N/A	N/A	GO:0008171	O-methyltransferase activity	GO:0032259	methylation	NA	NA
Bcin02g08970	YES	0	1	0	1	0	0	0	0	2	NO	NO	0	0	0	0	0	0	0	0	Bcin02g08970	Botrytis cinerea B05.10	bcin_chr_2:3,186,499..3,188,578(+)	protein coding gene	N/A	IPR005197	Glycoside hydrolase family 71	PF03659	Glycoside hydrolase family 71	N/A	N/A	N/A	N/A	GO:0016787	hydrolase activity	N/A	N/A	NA	NA
Bcin02g09060	YES	0	1	0	0	0	0	0	0	1	NO	NO	0	0	0	0	0	0	0	0	Bcin02g09060	Botrytis cinerea B05.10	bcin_chr_2:3,207,177..3,211,069(-)	protein coding gene	N/A	IPR003864;IPR022257;IPR027815;IPR032880	Calcium-dependent channel, 7TM region, putative phosphate;10TM putative phosphate transporter, extracellular tail;10TM putative phosphate transporter, cytosolic domain;Calcium permeable stress-gated cation channel 1, N-terminal transmembrane domain	PF02714;PF12621;PF13967;PF14703	Calcium-dependent channel, 7TM region, putative phosphate;10TM putative phosphate transporter, extracellular tail;Calcium permeable stress-gated cation channel 1, N-terminal transmembrane domain;10TM putative phosphate transporter, cytosolic domain	N/A	N/A	GO:0016021;GO:0016020	integral component of membrane;membrane	N/A	N/A	GO:0006811	ion transport	NA	NA
Bcin02g09080	YES	0	0	0	0	0	1	0	0	1	NO	NO	0	0	0	0	0	0	0	0	Bcin02g09080	Botrytis cinerea B05.10	bcin_chr_2:3,215,407..3,217,971(-)	protein coding gene	N/A	N/A	N/A	N/A	N/A	N/A	N/A	N/A	N/A	N/A	N/A	N/A	N/A	NA	NA
Bcin02g09140	YES	0	0	0	0	0	1	0	0	1	NO	NO	0	0	0	0	0	0	0	0	Bcin02g09140	Botrytis cinerea B05.10	bcin_chr_2:3,234,923..3,241,359(+)	protein coding gene	N/A	IPR007751;IPR029058	Domain of unknown function DUF676, lipase-like;Alpha/Beta hydrolase fold	PF05057	Domain of unknown function DUF676, lipase-like	SSF53474	Alpha/Beta hydrolase fold	N/A	N/A	N/A	N/A	N/A	N/A	NA	NA
Bcin02g09260	YES	0	1	0	0	0	1	0	0	2	NO	NO	0	0	0	0	0	0	0	0	Bcin02g09260	Botrytis cinerea B05.10	bcin_chr_2:3,278,419..3,280,496(-)	protein coding gene	N/A	IPR001806;IPR005225;IPR020849;IPR027417	Small GTPase;Small GTP-binding protein domain;Small GTPase superfamily, Ras-type;P-loop containing nucleoside triphosphate hydrolase	PF00071	Small GTPase	SSF52540	P-loop containing nucleoside triphosphate hydrolase	GO:0016020;GO:0005886	membrane;plasma membrane	GO:0005525;GO:0003924	GTP binding;GTPase activity	GO:0007165	signal transduction	NA	NA
Bcin02g09270	YES	0	0	0	0	1	0	1	0	2	NO	NO	0	0	0	0	0	0	0	0	Bcin02g09270	Botrytis cinerea B05.10	bcin_chr_2:3,282,910..3,288,710(-)	protein coding gene	N/A	IPR003100;IPR003165;IPR012337;IPR014811;IPR032472;IPR032473;IPR032474;IPR036085	PAZ domain;Piwi domain;Ribonuclease H-like superfamily;Argonaute, linker 1 domain;Argonaute linker 2 domain;Protein argonaute, Mid domain;Protein argonaute, N-terminal;PAZ domain superfamily	PF02170;PF02171;PF08699;PF16486;PF16487;PF16488	PAZ domain;Piwi domain;Argonaute, linker 1 domain;Protein argonaute, N-terminal;Protein argonaute, Mid domain;Argonaute linker 2 domain	SSF101690;SSF53098	PAZ domain superfamily;Ribonuclease H-like superfamily	N/A	N/A	GO:0003676;GO:0005515	nucleic acid binding;protein binding	N/A	N/A	NA	NA
Bcin02g09300	YES	0	0	0	0	0	0	1	0	1	YES	NO	0	0	0	0	0	0	0	0	Bcin02g09300	Botrytis cinerea B05.10	bcin_chr_2:3,297,615..3,301,171(-)	protein coding gene	N/A	IPR001680;IPR011044;IPR013905;IPR036322	WD40 repeat;Quinoprotein amine dehydrogenase, beta chain-like;Lethal giant larvae (Lgl)-like, C-terminal domain;WD40-repeat-containing domain superfamily	PF00400;PF08596	WD40 repeat;Lethal giant larvae (Lgl)-like, C-terminal domain	SSF50969;SSF50978	Quinoprotein amine dehydrogenase, beta chain-like;WD40-repeat-containing domain superfamily	N/A	N/A	GO:0005515	protein binding	N/A	N/A	NA	NA
Bcin02g09350	NO	0	0	0	0	0	0	0	0	0	YES	NO	0	0	0	0	0	0	0	0	Bcin02g09350	Botrytis cinerea B05.10	bcin_chr_2:3,310,885..3,314,370(+)	protein coding gene	N/A	N/A	N/A	PF01544	N/A	SSF144083	N/A	GO:0016021	integral component of membrane	N/A	N/A	N/A	N/A	NA	NA
Bcin02g09370	YES	0	0	0	0	0	0	1	0	1	NO	NO	0	0	0	0	0	0	0	0	Bcin02g09370	Botrytis cinerea B05.10	bcin_chr_2:3,324,934..3,326,981(+)	protein coding gene	N/A	IPR000008;IPR039010	C2 domain;Synaptotagmin, SMP domain	PF00168;PF17047	C2 domain;Synaptotagmin, SMP domain	SSF49562	N/A	N/A	N/A	GO:0008289	lipid binding	GO:0006869	lipid transport	NA	NA
Bcin03g00010	YES	0	0	0	0	0	0	1	1	2	NO	NO	0	0	0	0	0	0	0	0	Bcin03g00010	Botrytis cinerea B05.10	bcin_chr_3:14,220..17,045(+)	protein coding gene	N/A	N/A	N/A	N/A	N/A	N/A	N/A	N/A	N/A	N/A	N/A	N/A	N/A	NA	Surfactome
Bcin03g00020	YES	0	0	0	0	0	0	1	1	2	NO	NO	0	0	0	0	0	0	0	0	Bcin03g00020	Botrytis cinerea B05.10	bcin_chr_3:17,047..18,338(-)	protein coding gene	N/A	N/A	N/A	N/A	N/A	N/A	N/A	GO:0016021	integral component of membrane	N/A	N/A	N/A	N/A	NA	NA
Bcin03g00030	YES	0	0	0	0	0	1	1	1	3	YES	NO	0	0	0	0	0	0	0	0	Bcin03g00030	Botrytis cinerea B05.10	bcin_chr_3:20,373..21,700(-)	protein coding gene	N/A	IPR002347;IPR036291	Short-chain dehydrogenase/reductase SDR;NAD(P)-binding domain superfamily	PF00106	Short-chain dehydrogenase/reductase SDR	SSF51735	NAD(P)-binding domain superfamily	N/A	N/A	N/A	N/A	N/A	N/A	NA	NA
Bcin03g00040	YES	0	0	0	0	0	1	1	1	3	YES	NO	0	0	0	0	0	0	0	0	Bcin03g00040	Botrytis cinerea B05.10	bcin_chr_3:21,880..23,244(+)	protein coding gene	N/A	IPR021833	Protein of unknown function DUF3425	PF11905	Protein of unknown function DUF3425	N/A	N/A	N/A	N/A	N/A	N/A	N/A	N/A	NA	NA
Bcin03g00050	YES	0	0	1	0	0	0	0	1	2	NO	NO	0	0	0	0	0	0	0	0	Bcin03g00050	Botrytis cinerea B05.10	bcin_chr_3:24,687..26,431(-)	protein coding gene	Bcrex3	IPR012337;IPR013520	Ribonuclease H-like superfamily;Exonuclease, RNase T/DNA polymerase III	PF00929	Exonuclease, RNase T/DNA polymerase III	SSF53098	Ribonuclease H-like superfamily	N/A	N/A	GO:0003676	nucleic acid binding	N/A	N/A	NA	NA
Bcin03g00080	YES	0	0	0	0	0	0	1	0	1	NO	NO	0	0	0	0	0	0	0	0	Bcin03g00080	Botrytis cinerea B05.10	bcin_chr_3:38,780..40,045(+)	protein coding gene	N/A	IPR003819	TauD/TfdA-like domain	PF02668	TauD/TfdA-like domain	SSF51197	N/A	N/A	N/A	GO:0016491	oxidoreductase activity	GO:0055114	obsolete oxidation-reduction process	NA	NA
Bcin03g00090	YES	0	0	0	0	0	0	1	0	1	NO	NO	0	0	0	0	0	0	0	0	Bcin03g00090	Botrytis cinerea B05.10	bcin_chr_3:41,051..43,214(-)	protein coding gene	N/A	N/A	N/A	N/A	N/A	SSF56059	N/A	N/A	N/A	N/A	N/A	N/A	N/A	NA	NA
Bcin03g00100	YES	0	0	0	0	0	0	1	0	1	NO	NO	0	0	0	0	0	0	0	0	Bcin03g00100	Botrytis cinerea B05.10	bcin_chr_3:44,342..45,348(+)	protein coding gene	Bcgim3	IPR002777;IPR016661	Prefoldin beta-like;Prefoldin, subunit 4	PF01920	Prefoldin beta-like	SSF46579	N/A	GO:0016272	prefoldin complex	GO:0051082	unfolded protein binding	GO:0006457	protein folding	NA	Surfactome
Bcin03g00120	YES	0	0	0	0	0	0	1	0	1	NO	NO	0	0	0	0	0	0	0	0	Bcin03g00120	Botrytis cinerea B05.10	bcin_chr_3:48,296..50,454(+)	protein coding gene	N/A	N/A	N/A	N/A	N/A	N/A	N/A	GO:0016021	integral component of membrane	N/A	N/A	N/A	N/A	NA	NA
Bcin03g00130	YES	0	0	0	0	0	0	1	0	1	NO	NO	0	0	0	0	0	0	0	0	Bcin03g00130	Botrytis cinerea B05.10	bcin_chr_3:51,278..53,374(-)	protein coding gene	N/A	IPR005123;IPR026992	Oxoglutarate/iron-dependent dioxygenase;Non-haem dioxygenase N-terminal domain	PF03171;PF14226	Oxoglutarate/iron-dependent dioxygenase;Non-haem dioxygenase N-terminal domain	SSF51197	N/A	N/A	N/A	GO:0046872;GO:0016491	metal ion binding;oxidoreductase activity	GO:0055114	obsolete oxidation-reduction process	NA	NA
Bcin03g00140	YES	0	0	0	0	1	1	1	0	3	NO	NO	0	0	0	0	0	0	0	0	Bcin03g00140	Botrytis cinerea B05.10	bcin_chr_3:54,047..59,946(-)	protein coding gene	N/A	IPR000477;IPR000637;IPR012337;IPR016197;IPR041373;IPR041588;IPR043502	Reverse transcriptase domain;HMG-I/HMG-Y, DNA-binding, conserved site;Ribonuclease H-like superfamily;Chromo-like domain superfamily;Reverse transcriptase, RNase H-like domain;Integrase zinc-binding domain;DNA/RNA polymerase superfamily	PF00078;PF17917;PF17921	Reverse transcriptase domain;Reverse transcriptase, RNase H-like domain;Integrase zinc-binding domain	SSF53098;SSF54160;SSF56672	Ribonuclease H-like superfamily;Chromo-like domain superfamily;DNA/RNA polymerase superfamily	N/A	N/A	GO:0003676;GO:0008270	nucleic acid binding;zinc ion binding	GO:0015074;GO:0006355	DNA integration;regulation of transcription, DNA-templated	NA	NA
Bcin03g00270	YES	0	0	1	0	0	0	0	0	1	NO	NO	0	0	0	0	0	0	0	0	Bcin03g00270	Botrytis cinerea B05.10	bcin_chr_3:89,632..90,637(+)	protein coding gene	N/A	N/A	N/A	N/A	N/A	N/A	N/A	GO:0016021	integral component of membrane	N/A	N/A	N/A	N/A	NA	NA
Bcin03g00290	YES	0	0	0	0	0	0	1	0	1	NO	NO	0	0	0	0	0	0	0	0	Bcin03g00290	Botrytis cinerea B05.10	bcin_chr_3:100,016..102,415(+)	protein coding gene	N/A	IPR004843;IPR041805	Calcineurin-like phosphoesterase domain, ApaH type;Acid sphingomyelinase/endopolyphosphatase, metallophosphatase domain	PF00149	Calcineurin-like phosphoesterase domain, ApaH type	SSF56300	N/A	N/A	N/A	GO:0016787;GO:0046872	hydrolase activity;metal ion binding	N/A	N/A	NA	NA
Bcin03g00340	YES	0	1	0	0	0	0	0	0	1	NO	NO	0	0	0	0	0	0	0	0	Bcin03g00340	Botrytis cinerea B05.10	bcin_chr_3:113,969..114,896(+)	protein coding gene	N/A	N/A	N/A	N/A	N/A	N/A	N/A	N/A	N/A	N/A	N/A	N/A	N/A	NA	secretome
Bcin03g00360	YES	0	0	0	0	0	0	0	1	1	NO	NO	0	0	0	0	0	0	0	0	Bcin03g00360	Botrytis cinerea B05.10	bcin_chr_3:118,216..119,510(+)	protein coding gene	N/A	IPR021838	Protein of unknown function DUF3431	PF11913	Protein of unknown function DUF3431	N/A	N/A	GO:0016021	integral component of membrane	N/A	N/A	N/A	N/A	NA	NA
Bcin03g00390	YES	0	0	0	0	0	0	1	0	1	NO	NO	0	0	0	0	0	0	0	0	Bcin03g00390	Botrytis cinerea B05.10	bcin_chr_3:127,234..129,580(+)	protein coding gene	N/A	IPR001411;IPR011701;IPR036259	Tetracycline resistance protein/drug resistance transporter;Major facilitator superfamily;MFS transporter superfamily	PF07690	Major facilitator superfamily	SSF103473	MFS transporter superfamily	GO:0016021	integral component of membrane	GO:0022857	transmembrane transporter activity	GO:0055085	transmembrane transport	NA	NA
Bcin03g00410	YES	0	0	1	0	0	0	1	0	2	YES	NO	0	0	0	0	0	0	0	0	Bcin03g00410	Botrytis cinerea B05.10	bcin_chr_3:131,434..133,647(-)	protein coding gene	N/A	IPR003959;IPR027417	ATPase, AAA-type, core;P-loop containing nucleoside triphosphate hydrolase	PF00004	ATPase, AAA-type, core	SSF52540	P-loop containing nucleoside triphosphate hydrolase	N/A	N/A	GO:0005524	ATP binding	N/A	N/A	NA	NA
Bcin03g00430	YES	0	0	0	0	0	0	1	0	1	NO	NO	0	0	0	0	0	0	0	0	Bcin03g00430	Botrytis cinerea B05.10	bcin_chr_3:137,006..140,684(+)	protein coding gene	Bclhs1	IPR013126;IPR029048;IPR043129	Heat shock protein 70 family;Heat shock protein 70kD, C-terminal domain superfamily;ATPase, nucleotide binding domain	PF00012	Heat shock protein 70 family	SSF100934;SSF53067	Heat shock protein 70kD, C-terminal domain superfamily;ATPase, nucleotide binding domain	N/A	N/A	GO:0005524	ATP binding	N/A	N/A	NA	Surfactome
Bcin03g00460	YES	0	0	0	0	1	0	0	1	2	NO	NO	0	0	0	0	0	0	0	0	Bcin03g00460	Botrytis cinerea B05.10	bcin_chr_3:153,667..159,315(+)	protein coding gene	N/A	IPR001789;IPR003594;IPR003661;IPR004358;IPR011006;IPR036097;IPR036890	Signal transduction response regulator, receiver domain;Histidine kinase/HSP90-like ATPase;Signal transduction histidine kinase, dimerisation/phosphoacceptor domain;Signal transduction histidine kinase-related protein, C-terminal;CheY-like superfamily;Signal transduction histidine kinase, dimerisation/phosphoacceptor domain superfamily;Histidine kinase/HSP90-like ATPase superfamily	PF00072;PF00512;PF02518	Signal transduction response regulator, receiver domain;Signal transduction histidine kinase, dimerisation/phosphoacceptor domain;Histidine kinase/HSP90-like ATPase	SSF47384;SSF52172;SSF55781;SSF55874	Signal transduction histidine kinase, dimerisation/phosphoacceptor domain superfamily;CheY-like superfamily;Histidine kinase/HSP90-like ATPase superfamily	N/A	N/A	GO:0000155;GO:0016772	phosphorelay sensor kinase activity;transferase activity, transferring phosphorus-containing groups	GO:0000160;GO:0016310;GO:0007165	phosphorelay signal transduction system;phosphorylation;signal transduction	NA	NA
Bcin03g00490	YES	0	0	0	1	0	0	1	1	3	NO	NO	0	0	0	0	0	0	0	0	Bcin03g00490	Botrytis cinerea B05.10	bcin_chr_3:175,392..178,832(-)	protein coding gene	N/A	N/A	N/A	N/A	N/A	N/A	N/A	N/A	N/A	N/A	N/A	N/A	N/A	NA	NA
Bcin03g00500	YES	0	0	0	0	0	0	0	1	1	NO	NO	0	0	0	0	0	0	0	0	Bcin03g00500	Botrytis cinerea B05.10	bcin_chr_3:184,966..186,400(+)	protein coding gene	Bcspl1	IPR010829;IPR036908	Cerato-platanin;RlpA-like domain superfamily	PF07249	Cerato-platanin	SSF50685	RlpA-like domain superfamily	GO:0005576	extracellular region	N/A	N/A	N/A	N/A	Validated - Frias et al. 2011	Frias 2011 Surfactome, secretome
Bcin03g00510	YES	0	0	0	1	0	0	1	0	2	NO	NO	0	0	0	0	0	0	0	0	Bcin03g00510	Botrytis cinerea B05.10	bcin_chr_3:186,643..187,785(-)	protein coding gene	N/A	N/A	N/A	N/A	N/A	N/A	N/A	N/A	N/A	N/A	N/A	N/A	N/A	NA	NA
Bcin03g00520	NO	0	0	0	0	0	0	0	0	0	NO	YES	0	0	1	0	0	0	0	1	Bcin03g00520	Botrytis cinerea B05.10	bcin_chr_3:190,315..192,366(+)	protein coding gene	N/A	N/A	N/A	N/A	N/A	N/A	N/A	GO:0016021	integral component of membrane	N/A	N/A	N/A	N/A	NA	NA
Bcin03g00530	YES	0	0	1	0	1	1	1	1	5	NO	NO	0	0	0	0	0	0	0	0	Bcin03g00530	Botrytis cinerea B05.10	bcin_chr_3:194,751..196,495(+)	protein coding gene	N/A	N/A	N/A	N/A	N/A	N/A	N/A	N/A	N/A	N/A	N/A	N/A	N/A	NA	NA
Bcin03g00540	YES	0	1	1	0	0	0	0	0	2	NO	NO	0	0	0	0	0	0	0	0	Bcin03g00540	Botrytis cinerea B05.10	bcin_chr_3:196,946..199,099(-)	protein coding gene	N/A	IPR006047;IPR013776;IPR015237;IPR017853	Glycosyl hydrolase, family 13, catalytic domain;Alpha-amylase, thermostable;Alpha-amylase C-terminal, prokaryotic;Glycoside hydrolase superfamily	PF00128;PF09154	Glycosyl hydrolase, family 13, catalytic domain;Alpha-amylase C-terminal, prokaryotic	SSF51011;SSF51445	Glycoside hydrolase superfamily	N/A	N/A	GO:0005509;GO:0003824;GO:0004553	calcium ion binding;catalytic activity;hydrolase activity, hydrolyzing O-glycosyl compounds	GO:0005975	carbohydrate metabolic process	NA	NA
Bcin03g00550	YES	0	1	0	1	1	1	0	1	5	NO	NO	0	0	0	0	0	0	0	0	Bcin03g00550	Botrytis cinerea B05.10	bcin_chr_3:200,477..204,493(+)	protein coding gene	N/A	N/A	N/A	N/A	N/A	N/A	N/A	N/A	N/A	N/A	N/A	N/A	N/A	NA	NA
Bcin03g00560	YES	0	1	0	0	0	0	0	1	2	NO	NO	0	0	0	0	0	0	0	0	Bcin03g00560	Botrytis cinerea B05.10	bcin_chr_3:206,178..207,452(-)	protein coding gene	N/A	IPR002130;IPR020892;IPR029000	Cyclophilin-type peptidyl-prolyl cis-trans isomerase domain;Cyclophilin-type peptidyl-prolyl cis-trans isomerase, conserved site;Cyclophilin-like domain superfamily	PF00160	Cyclophilin-type peptidyl-prolyl cis-trans isomerase domain	SSF50891	Cyclophilin-like domain superfamily	N/A	N/A	GO:0003755	peptidyl-prolyl cis-trans isomerase activity	GO:0006457;GO:0000413	protein folding;protein peptidyl-prolyl isomerization	NA	NA
Bcin03g00570	YES	0	0	0	0	0	0	0	1	1	NO	NO	0	0	0	0	0	0	0	0	Bcin03g00570	Botrytis cinerea B05.10	bcin_chr_3:209,344..210,502(+)	protein coding gene	N/A	IPR021054	Cell wall mannoprotein 1	PF12296	Cell wall mannoprotein 1	N/A	N/A	N/A	N/A	N/A	N/A	N/A	N/A	NA	secretome
Bcin03g00580	YES	0	0	0	0	0	0	1	0	1	NO	NO	0	0	0	0	0	0	0	0	Bcin03g00580	Botrytis cinerea B05.10	bcin_chr_3:210,539..211,485(-)	protein coding gene	N/A	N/A	N/A	N/A	N/A	N/A	N/A	GO:0016021	integral component of membrane	N/A	N/A	N/A	N/A	NA	NA
Bcin03g00600	YES	0	0	0	1	0	0	0	0	1	NO	NO	0	0	0	0	0	0	0	0	Bcin03g00600	Botrytis cinerea B05.10	bcin_chr_3:218,828..220,014(-)	protein coding gene	N/A	IPR001138;IPR036864	Zn(2)-C6 fungal-type DNA-binding domain;Zn(2)-C6 fungal-type DNA-binding domain superfamily	PF00172	Zn(2)-C6 fungal-type DNA-binding domain	SSF57701	Zn(2)-C6 fungal-type DNA-binding domain superfamily	GO:0042025;GO:0005634	host cell nucleus;nucleus	GO:0000981;GO:0008270	DNA-binding transcription factor activity, RNA polymerase II-specific;zinc ion binding	GO:0006355	regulation of transcription, DNA-templated	NA	NA
Bcin03g00620	NO	0	0	0	0	0	0	0	0	0	NO	YES	0	0	1	0	0	0	0	1	Bcin03g00620	Botrytis cinerea B05.10	bcin_chr_3:222,881..226,891(+)	protein coding gene	N/A	IPR011990;IPR027417	Tetratricopeptide-like helical domain superfamily;P-loop containing nucleoside triphosphate hydrolase	PF13374	N/A	SSF48452;SSF52540	Tetratricopeptide-like helical domain superfamily;P-loop containing nucleoside triphosphate hydrolase	N/A	N/A	GO:0005515	protein binding	N/A	N/A	NA	NA
Bcin03g00630	NO	0	0	0	0	0	0	0	0	0	NO	YES	0	0	1	0	0	0	0	1	Bcin03g00630	Botrytis cinerea B05.10	bcin_chr_3:227,205..228,472(+)	protein coding gene	N/A	N/A	N/A	N/A	N/A	N/A	N/A	GO:0016021	integral component of membrane	N/A	N/A	N/A	N/A	NA	NA
Bcin03g00640	YES	0	1	0	1	0	0	0	0	2	NO	YES	0	0	1	0	0	0	0	1	Bcin03g00640	Botrytis cinerea B05.10	bcin_chr_3:230,454..233,708(+)	protein coding gene	N/A	IPR000172;IPR007867;IPR012132;IPR036188	Glucose-methanol-choline oxidoreductase, N-terminal;Glucose-methanol-choline oxidoreductase, C-terminal;Glucose-methanol-choline oxidoreductase;FAD/NAD(P)-binding domain superfamily	PF00732;PF05199	Glucose-methanol-choline oxidoreductase, N-terminal;Glucose-methanol-choline oxidoreductase, C-terminal	SSF51905;SSF54373	FAD/NAD(P)-binding domain superfamily	N/A	N/A	GO:0050660;GO:0016614	flavin adenine dinucleotide binding;oxidoreductase activity, acting on CH-OH group of donors	GO:0055114	obsolete oxidation-reduction process	NA	NA
Bcin03g00650	YES	0	1	0	1	1	0	1	1	5	NO	NO	0	0	0	0	0	0	0	0	Bcin03g00650	Botrytis cinerea B05.10	bcin_chr_3:233,870..235,700(-)	protein coding gene	N/A	IPR000898;IPR037217	Indoleamine 2,3-dioxygenase;Tryptophan/Indoleamine 2,3-dioxygenase-like	N/A	N/A	SSF140959	Tryptophan/Indoleamine 2,3-dioxygenase-like	N/A	N/A	GO:0020037;GO:0046872	heme binding;metal ion binding	GO:0019441	tryptophan catabolic process to kynurenine	NA	NA
Bcin03g00660	YES	0	0	0	0	0	0	0	1	1	NO	NO	0	0	0	0	0	0	0	0	Bcin03g00660	Botrytis cinerea B05.10	bcin_chr_3:237,920..239,431(-)	protein coding gene	N/A	IPR029063	S-adenosyl-L-methionine-dependent methyltransferase	PF13489	N/A	SSF53335	S-adenosyl-L-methionine-dependent methyltransferase	N/A	N/A	N/A	N/A	N/A	N/A	NA	NA
Bcin03g00670	YES	0	0	0	0	0	0	0	1	1	NO	NO	0	0	0	0	0	0	0	0	Bcin03g00670	Botrytis cinerea B05.10	bcin_chr_3:239,608..241,833(+)	protein coding gene	N/A	IPR011701;IPR036259	Major facilitator superfamily;MFS transporter superfamily	PF07690	Major facilitator superfamily	SSF103473	MFS transporter superfamily	GO:0016021	integral component of membrane	GO:0022857	transmembrane transporter activity	GO:0055085	transmembrane transport	NA	NA
Bcin03g00680	YES	0	1	0	1	0	0	1	0	3	NO	NO	0	0	0	0	0	0	0	0	Bcin03g00680	Botrytis cinerea B05.10	bcin_chr_3:242,144..243,148(-)	protein coding gene	N/A	N/A	N/A	N/A	N/A	N/A	N/A	N/A	N/A	N/A	N/A	N/A	N/A	NA	secretome
Bcin03g00690	NO	0	0	0	0	0	0	0	0	0	NO	YES	0	0	1	0	0	0	0	1	Bcin03g00690	Botrytis cinerea B05.10	bcin_chr_3:244,411..245,262(+)	protein coding gene	N/A	IPR002227;IPR008922	Tyrosinase copper-binding domain;Uncharacterised domain, di-copper centre	PF00264	Tyrosinase copper-binding domain	SSF48056	Uncharacterised domain, di-copper centre	N/A	N/A	GO:0016491	oxidoreductase activity	N/A	N/A	NA	NA
Bcin03g00710	YES	0	1	0	0	0	0	0	0	1	NO	NO	0	0	0	0	0	0	0	0	Bcin03g00710	Botrytis cinerea B05.10	bcin_chr_3:247,237..251,177(+)	protein coding gene	N/A	IPR001138;IPR007219;IPR013087;IPR036236;IPR036864	Zn(2)-C6 fungal-type DNA-binding domain;Transcription factor domain, fungi;Zinc finger C2H2-type;Zinc finger C2H2 superfamily;Zn(2)-C6 fungal-type DNA-binding domain superfamily	PF00096;PF00172;PF04082	Zinc finger C2H2-type;Zn(2)-C6 fungal-type DNA-binding domain;Transcription factor domain, fungi	SSF57667;SSF57701	Zinc finger C2H2 superfamily;Zn(2)-C6 fungal-type DNA-binding domain superfamily	GO:0042025;GO:0005634	host cell nucleus;nucleus	GO:0003677;GO:0000981;GO:0008270	DNA binding;DNA-binding transcription factor activity, RNA polymerase II-specific;zinc ion binding	GO:0006355;GO:0006351	regulation of transcription, DNA-templated;transcription, DNA-templated	NA	NA
Bcin03g00720	YES	0	1	0	1	1	0	0	0	3	NO	YES	0	0	1	0	0	0	0	1	Bcin03g00720	Botrytis cinerea B05.10	bcin_chr_3:253,230..254,127(+)	protein coding gene	N/A	N/A	N/A	N/A	N/A	N/A	N/A	N/A	N/A	N/A	N/A	N/A	N/A	NA	NA
Bcin03g00730	YES	0	1	0	1	1	0	0	0	3	NO	YES	0	0	1	0	0	0	0	1	Bcin03g00730	Botrytis cinerea B05.10	bcin_chr_3:254,631..255,757(-)	protein coding gene	N/A	N/A	N/A	N/A	N/A	N/A	N/A	N/A	N/A	N/A	N/A	N/A	N/A	NA	NA
Bcin03g00740	YES	0	1	0	1	1	0	1	0	4	NO	YES	0	0	1	0	0	0	0	1	Bcin03g00740	Botrytis cinerea B05.10	bcin_chr_3:259,684..261,795(+)	protein coding gene	N/A	N/A	N/A	N/A	N/A	N/A	N/A	N/A	N/A	N/A	N/A	N/A	N/A	NA	NA
Bcin03g00760	YES	0	1	0	0	1	0	1	0	3	NO	NO	0	0	0	0	0	0	0	0	Bcin03g00760	Botrytis cinerea B05.10	bcin_chr_3:270,169..274,152(-)	protein coding gene	N/A	N/A	N/A	N/A	N/A	N/A	N/A	N/A	N/A	N/A	N/A	N/A	N/A	NA	NA
Bcin03g00770	YES	0	0	0	1	1	1	1	0	4	NO	NO	0	0	0	0	0	0	0	0	Bcin03g00770	Botrytis cinerea B05.10	bcin_chr_3:274,956..278,094(-)	protein coding gene	N/A	IPR018843	U3 small nucleolar RNA-associated protein 8	PF10395	U3 small nucleolar RNA-associated protein 8	N/A	N/A	N/A	N/A	N/A	N/A	N/A	N/A	NA	NA
Bcin03g00780	YES	0	1	0	1	0	1	0	0	3	NO	NO	0	0	0	0	0	0	0	0	Bcin03g00780	Botrytis cinerea B05.10	bcin_chr_3:278,308..282,778(+)	protein coding gene	N/A	IPR003593;IPR003959;IPR027417	AAA+ ATPase domain;ATPase, AAA-type, core;P-loop containing nucleoside triphosphate hydrolase	PF00004	ATPase, AAA-type, core	SSF52540	P-loop containing nucleoside triphosphate hydrolase	N/A	N/A	GO:0005524	ATP binding	N/A	N/A	NA	NA
Bcin03g00800	YES	0	0	0	0	0	0	1	0	1	NO	NO	0	0	0	0	0	0	0	0	Bcin03g00800	Botrytis cinerea B05.10	bcin_chr_3:284,408..286,162(+)	protein coding gene	N/A	IPR001199;IPR036400	Cytochrome b5-like heme/steroid binding domain;Cytochrome b5-like heme/steroid binding domain superfamily	PF00173	Cytochrome b5-like heme/steroid binding domain	SSF55856	Cytochrome b5-like heme/steroid binding domain superfamily	N/A	N/A	N/A	N/A	N/A	N/A	NA	Surfactome
Bcin03g00810	YES	0	0	0	1	0	1	1	0	3	YES	NO	0	0	0	0	0	0	0	0	Bcin03g00810	Botrytis cinerea B05.10	bcin_chr_3:287,049..287,885(+)	protein coding gene	N/A	N/A	N/A	N/A	N/A	N/A	N/A	N/A	N/A	N/A	N/A	N/A	N/A	NA	NA
Bcin03g00820	YES	0	1	0	1	0	0	1	1	4	YES	NO	0	0	0	0	0	0	0	0	Bcin03g00820	Botrytis cinerea B05.10	bcin_chr_3:288,793..290,851(-)	protein coding gene	N/A	IPR020556;IPR023631;IPR036928	Amidase, conserved site;Amidase signature domain;Amidase signature (AS) superfamily	PF01425	Amidase signature domain	SSF75304	Amidase signature (AS) superfamily	N/A	N/A	GO:0004040;GO:0043864	amidase activity;indoleacetamide hydrolase activity	N/A	N/A	NA	NA
Bcin03g00840	YES	0	0	1	0	0	1	0	0	2	NO	NO	0	0	0	0	0	0	0	0	Bcin03g00840	Botrytis cinerea B05.10	bcin_chr_3:293,610..294,357(+)	protein coding gene	N/A	N/A	N/A	N/A	N/A	N/A	N/A	N/A	N/A	N/A	N/A	N/A	N/A	NA	NA
Bcin03g00850	YES	0	0	0	0	0	0	1	0	1	NO	NO	0	0	0	0	0	0	0	0	Bcin03g00850	Botrytis cinerea B05.10	bcin_chr_3:294,485..298,156(-)	protein coding gene	N/A	N/A	N/A	N/A	N/A	N/A	N/A	N/A	N/A	N/A	N/A	N/A	N/A	NA	NA
Bcin03g00900	YES	0	1	1	0	0	0	0	1	3	NO	NO	0	0	0	0	0	0	0	0	Bcin03g00900	Botrytis cinerea B05.10	bcin_chr_3:313,866..315,402(+)	protein coding gene	N/A	IPR006634	TRAM/LAG1/CLN8 homology domain	PF03798	TRAM/LAG1/CLN8 homology domain	N/A	N/A	GO:0016021	integral component of membrane	N/A	N/A	N/A	N/A	NA	NA
[truncated: 4,013 more rows]

## Sheet: Non_coding
Gene.ID	Genotype85	Athalia0	Brapa	Cendivia	Cintybus	Gmax	Hannuus	Lactuca	Solanum	N_species	General_Lesion	Host_Residuals	Brapa_residuals	Cendivia_residuals	Cintybus_residuals	Gmax_residuals	Hannuus_residuals	Lactuca_residuals	Solanum_residuals	N_Species_residuals	source_id	Organism	Genomic.Location..Gene.	Gene.Type	Gene.Name.or.Symbol
[truncated: 91 more rows]
